# Supplementary material for: Organisms with alternative genetic codes resolve unassigned codons via mistranslation and ribosomal rescue
Source: eLife. 2018 Oct 30;7:e34878. doi: 10.7554/eLife.34878 (PMC6207430; doi:10.7554/eLife.34878)
Supplement: Figure 2—source data 1. [file elife-34878-fig2-data1.xlsx]

## Sheet: Verified Peptides-forpaper
File #	Stronger/More Complete Series	Manual verification score (0 or 1)	Reading Frame	# Skips min (+/-)	Sequence	Length	Modifications	Modified sequence	Deamidation (NQ) Probabilities	Oxidation (M) Probabilities	Phospho (STY) Probabilities	Deamidation (NQ) Score Diffs	Oxidation (M) Score Diffs	Phospho (STY) Score Diffs	Acetyl (Protein N-term)	Deamidation (NQ)	Oxidation (M)	Phospho (STY)	Missed cleavages	Proteins	Leading Proteins	Leading Razor Protein	Type	Raw file	Fraction	Experiment	MS/MS m/z	Charge	m/z	Mass	Resolution	Uncalibrated - Calibrated m/z [ppm]	Uncalibrated - Calibrated m/z [Da]	Mass Error [ppm]	Mass Error [Da]	Uncalibrated Mass Error [ppm]	Uncalibrated Mass Error [Da]	Max intensity m/z 0	Retention time	Retention length	Calibrated retention time	Calibrated retention time start	Calibrated retention time finish	Retention time calibration	Match time difference	Match m/z difference	Match q-value	Match score	Number of data points
1	b	0	1	Possibly +1, then -4	HAANDENYALDD	12	Unmodified	_HAANDENYALDD_							0	0	0	0	0	NJM-Rt1DD+15fs;NJM-Kt1DD+15fs	NJM-Rt1DD+15fs	NJM-Rt1DD+15fs	MULTI-MSMS	VOT16-1571	1	1170_R	674.28	2	674.276	1346.54	25418.5	0.045081	3.0397e-05	0.75498	0.00050907	0.80006	0.00053946	674.277	26.254	1.6271	26.254	25.241	26.868	-1.9073e-06					146
2	b	1			LEHHHHHHAAAANDENYALDD	21	Unmodified	_LEHHHHHHAAAANDENYALDD_							0	0	0	0	0	NJM-At1DD+4fs;NJM-At1DD+3fs	NJM-At1DD+4fs	NJM-At1DD+4fs	MULTI-MSMS	VOT16-1571	1	1170_R	806.69	3	806.352	2416.03	23566	-0.33775	-0.00027234	0.97963	0.00078993	0.64189	0.00051759	806.687	17.144	0.95234	17.144	16.945	17.898	1.9073e-06					29
3	b	1	1	0	LEHHHHHHAANDENYALDD	19	Unmodified	_LEHHHHHHAANDENYALDD_							0	0	0	0	0	NJM-t0DD0fs	NJM-t0DD0fs	NJM-t0DD0fs	MULTI-MSMS	VOT16-1571	1	1170_R	1138.48	2	1137.99	2273.96	19320.3	-1.0949	-0.0012459	-0.67786	-0.00077139	-1.7727	-0.0020173	1138.49	16.397	0.60725	16.397	16.19	16.797	0					30
4	y	1	2	4	LEHHHHHHALGD	12	Unmodified	_LEHHHHHHALGD_							0	0	0	0	0	NJM-t4noTag+4fs;NJM-At3noTag+7fs	NJM-t4noTag+4fs	NJM-t4noTag+4fs	MULTI-MSMS	VOT16-1542	1	1170	360.67	4	360.672	1438.66	35850.4	0.65744	0.00023712	0.21751	7.8449e-05	0.87495	0.00031557	360.672	14.126	0.26708	14.126	14.061	14.328	0					9
5	y	1	2	4	LEHHHHHHALGDPMVR	16	Unmodified	_LEHHHHHHALGDPMVR_							0	0	0	0	0	NJM-t15DD+4fs;NJM-At14DD+7fs;NJM-t17DD+4fs;NJM-At16DD+7fs;NJM-t22DD+4fs;NJM-At21DD+7fs;NJM-t35DD+4fs;NJM-At34DD+7fs;NJM-t15noTag+4fs;NJM-At14noTag+7fs;NJM-t16noTag+4fs;NJM-At15noTag+7fs;NJM-t17noTag+4fs;NJM-At16noTag+7fs;NJM-t18noTag+4fs;NJM-At17noTag+7fs;NJM-t8DD+4fs;NJM-At7DD+7fs;NJM-t19noTag+4fs;NJM-At18noTag+7fs;NJM-t20noTag+4fs;NJM-At19noTag+7fs;NJM-t21noTag+4fs;NJM-At20noTag+7fs;NJM-t22noTa…	NJM-t15DD+4fs	NJM-t15DD+4fs	MULTI-MSMS	VOT16-1571	1	1170_R	641.98	3	641.648	1921.92	26090.8	-0.85586	-0.00054916	-1.4733	-0.00094534	-2.3292	-0.0014945	641.648	16.162	1.2202	16.162	16.022	17.242	0					65
6	b	0	3	5+, incorporated A, then shifted 4+ again to make SGIP	LEHHHHHHASGIP	13	Unmodified	_LEHHHHHHASGIP_							0	0	0	0	0	NJM-At4noTag+8fs	NJM-At4noTag+8fs	NJM-At4noTag+8fs	MULTI-MSMS	VOT16-1542	1	1170	503.58	3	503.58	1507.72	29469.1	0.39888	0.00020087	0.18953	9.5445e-05	0.58842	0.00029632	503.58	14.771	0.40414	14.771	14.619	15.023	0					11
7	b	0	1	3	LEHHHHHHGAANDENYALDD	20	Unmodified	_LEHHHHHHGAANDENYALDD_							0	0	0	0	0	NJM-t1DD0fs;NJM-t1DD+9fs;NJM-t1DD+2fs;NJM-t1DD+11fs;NJM-t1DD+10fs;NJM-Gt0DD0fs	NJM-t1DD0fs	NJM-t1DD0fs	MULTI-SECPEP	VOT16-1571	1	1170_R	582.97	4	583.752	2330.98	26200.3	-0.96002	-0.00056041	-1.3715	-0.00080062	-2.3315	-0.001361	584.002	16.436	0.56158	16.436	16.236	16.797	0					15
8	y	0	2	G suppressor, then 1+, or 3+, G, then 1+	LEHHHHHHGALGDPMVR	17	Unmodified	_LEHHHHHHGALGDPMVR_							0	0	0	0	0	NJM-Gt15DD+4fs;NJM-Gt17DD+4fs;NJM-Gt22DD+4fs;NJM-Gt35DD+4fs;NJM-Gt8DD+4fs	NJM-Gt15DD+4fs	NJM-Gt15DD+4fs	MULTI-SECPEP	VOT16-1571	1	1170_R	494.97	4	495.743	1978.94	33442.1	-0.69076	-0.00034244	1.4685	0.00072801	0.77777	0.00038558	495.744	16.621	0.29417	16.621	16.426	16.72	0					6
9	b	1	2	10	LEHHHHHHGDAANDENYALDD	21	Unmodified	_LEHHHHHHGDAANDENYALDD_							0	0	0	0	0	NJM-t2DD+10fs;NJM-Gt1DD+13fs	NJM-t2DD+10fs	NJM-t2DD+10fs	MULTI-MSMS	VOT16-1542	1	1170	612.51	4	612.509	2446.01	27300.3	0.40582	0.00024857	0.41974	0.00025709	0.82556	0.00050566	612.76	17.362	0.62873	17.362	17.134	17.763	0					26
10	y	1	2	10	LEHHHHHHGDPMVR	14	Unmodified	_LEHHHHHHGDPMVR_							0	0	0	0	0	NJM-t13DD+10fs;NJM-Gt12DD+13fs;NJM-t15DD+10fs;NJM-Gt14DD+13fs;NJM-t20DD+10fs;NJM-Gt19DD+13fs;NJM-t33DD+10fs;NJM-Gt32DD+13fs;NJM-t6DD+10fs;NJM-Gt5DD+13fs;NJM-t6noTag+10fs;NJM-Gt5noTag+13fs;NJM-t7noTag+10fs;NJM-Gt6noTag+13fs;NJM-t8noTag+10fs;NJM-Gt7noTag+13fs;NJM-t9noTag+10fs;NJM-Gt8noTag+13fs;NJM-t10noTag+10fs;NJM-Gt9noTag+13fs;NJM-t11noTag+10fs;NJM-Gt10noTag+13fs;NJM-t12noTag+10fs;NJM-Gt11noTag+1…	NJM-t13DD+10fs	NJM-t13DD+10fs	MULTI-MSMS	VOT16-1542	1	1170	580.28	3	580.275	1737.8	27907.3	0.42746	0.00024804	-0.10337	-5.9983e-05	0.32409	0.00018806	580.275	14.436	1.5234	14.436	14.257	15.78	0					70
11	y	0	3	2, or -1	LEHHHHHHGR	10	Unmodified	_LEHHHHHHGR_							0	0	0	0	0	NJM-Gt16DD+1fs;NJM-Gt18DD+1fs;NJM-Gt23DD+1fs;NJM-Gt36DD+1fs;NJM-Gt16noTag+1fs;NJM-Gt17noTag+1fs;NJM-Gt18noTag+1fs;NJM-Gt19noTag+1fs;NJM-Gt9DD+1fs;NJM-Gt20noTag+1fs;NJM-Gt21noTag+1fs;NJM-Gt22noTag+1fs;NJM-Gt23noTag+1fs;NJM-Gt24noTag+1fs;NJM-Gt25noTag+1fs;NJM-Gt26noTag+1fs;NJM-Gt27noTag+1fs;NJM-Gt28noTag+1fs;NJM-Gt17DD+1fs;NJM-Gt29noTag+1fs;NJM-Gt30noTag+1fs;NJM-Gt19DD+1fs;NJM-Gt31noTag+1fs;NJM-Gt2…	NJM-Gt16DD+1fs;NJM-Gt27DD+1fs;NJM-Gt22DD+1fs;NJM-Gt26DD+1fs;NJM-Gt4DD+1fs;NJM-Gt5DD+1fs	NJM-Gt16DD+1fs	MULTI-MSMS	VOT16-1571	1	1170_R	324.91	4	324.911	1295.61	38219.8	1.9786	0.00064286	-1.5151	-0.00049228	0.46346	0.00015058	324.91	10.73	1.2404	10.73	10.478	11.719	0					71
12	b	0	3	skip 3+ (UAG codon), add G, then 2+ more to skip into the 3 reading frame	LEHHHHHHGSGIPWYAC	17	Unmodified	_LEHHHHHHGSGIPWYAC_							0	0	0	0	0	NJM-Gt8noTag+8fs	NJM-Gt8noTag+8fs	NJM-Gt8noTag+8fs	MULTI-MSMS	VOT16-1542	1	1170	519.74	4	519.485	2073.91	28924.8	-0.040824	-2.1208e-05	0.97022	0.00050402	0.9294	0.00048281	519.737	28.886	0.75625	28.886	28.446	29.202	1.9073e-06					40
13	b	1	1	-3	LEHHHHHHHAANDENYALDD	20	Unmodified	_LEHHHHHHHAANDENYALDD_							0	0	0	0	0	NJM-t1DD+15fs;NJM-Ht0DD0fs	NJM-t1DD+15fs	NJM-t1DD+15fs	MULTI-MSMS	VOT16-1571	1	1170_R	805.01	3	804.68	2411.02	21457.6	-0.91035	-0.00073254	-0.12899	-0.0001038	-1.0393	-0.00083634	805.013	15.974	0.21208	15.974	15.81	16.022	9.5367e-07					8
14	b	1	1	-6	LEHHHHHHHHAANDENYALDD	21	Unmodified	_LEHHHHHHHHAANDENYALDD_							0	0	0	0	0	NJM-Ht1DD+15fs	NJM-Ht1DD+15fs	NJM-Ht1DD+15fs	MULTI-MSMS	VOT16-1571	1	1170_R	638.53	4	638.026	2548.08	26760.8	-0.949	-0.00060548	-1.7432	-0.0011122	-2.6922	-0.0017177	638.276	15.875	0.43047	15.875	15.69	16.121	0					20
15	y	1	2	7	LEHHHHHHLGDPMVR	15	Unmodified	_LEHHHHHHLGDPMVR_							0	0	0	0	0	NJM-t14DD+7fs;NJM-Lt13DD+10fs;NJM-t16DD+7fs;NJM-Lt15DD+10fs;NJM-t21DD+7fs;NJM-Lt20DD+10fs;NJM-t34DD+7fs;NJM-Lt33DD+10fs;NJM-t7DD+7fs;NJM-Lt6DD+10fs	NJM-t14DD+7fs	NJM-t14DD+7fs	MULTI-MSMS	VOT16-1571	1	1170_R	618.3	3	617.969	1850.89	27208.8	-0.72907	-0.00045054	-1.4994	-0.00092657	-2.2285	-0.0013771	617.969	15.944	0.31899	15.944	15.749	16.068	9.5367e-07					18
16	y	1	3	-4	LEHHHHHHLGR	11	Unmodified	_LEHHHHHHLGR_							0	0	0	0	0	NJM-t4DD-1fs;NJM-Lt4DD+2fs;NJM-t2noTag-1fs;NJM-Lt2noTag+2fs;NJM-t3noTag-1fs;NJM-Lt3noTag+2fs;NJM-t4noTag-1fs;NJM-Lt4noTag+2fs;NJM-t5noTag-1fs;NJM-Lt5noTag+2fs;NJM-t6noTag-1fs;NJM-Lt6noTag+2fs;NJM-t7noTag-1fs;NJM-Lt7noTag+2fs;NJM-t8noTag-1fs;NJM-Lt8noTag+2fs;NJM-t9noTag-1fs;NJM-Lt9noTag+2fs;NJM-t10noTag-1fs;NJM-Lt10noTag+2fs;NJM-t3DD-1fs;NJM-Lt3DD+2fs;NJM-t5DD-1fs;NJM-Lt5DD+2fs;NJM-t6DD-1fs;NJM-Lt…	NJM-t4DD-1fs	NJM-t4DD-1fs	MULTI-MSMS	VOT16-1571	1	1170_R	353.18	4	353.182	1408.7	35402.6	0.97897	0.00034575	-0.29552	-0.00010437	0.68345	0.00024138	353.182	12.91	3.2138	12.91	11.754	14.968	0					261
17	b	0	3	1-, then 6+ frameshifts	LEHHHHHHLSGI	12	Unmodified	_LEHHHHHHLSGI_							0	0	0	0	0	NJM-Lt3noTag+8fs	NJM-Lt3noTag+8fs	NJM-Lt3noTag+8fs	MULTI-MSMS	VOT16-1542	1	1170	485.24	3	485.245	1452.71	30056.6	0.7483	0.00036311	-0.0072299	-3.5083e-06	0.74107	0.0003596	485.245	13.991	0.23833	13.991	13.86	14.098	-9.5367e-07					19
18	b	0	?	?	LEHHHHHHNRG	11	Unmodified	_LEHHHHHHNRG_							0	0	0	0	1	NJM-Nt2noTag+6fs	NJM-Nt2noTag+6fs	NJM-Nt2noTag+6fs	MULTI-MSMS	VOT16-1571	1	1170_R	470.89	3	470.893	1409.66	32120.3	-0.83082	-0.00039123	-0.46747	-0.00022013	-1.2983	-0.00061136	470.892	14.802	0.6556	14.802	14.607	15.263	0					21
19	equal	1	2	Suppression with glutamine, then +1	LEHHHHHHQALGDPMVR	17	Unmodified	_LEHHHHHHQALGDPMVR_							0	0	0	0	0	NJM-Qt15DD+4fs;NJM-Qt17DD+4fs;NJM-Qt22DD+4fs;NJM-Qt35DD+4fs;NJM-Qt15noTag+4fs;NJM-Qt16noTag+4fs;NJM-Qt17noTag+4fs;NJM-Qt18noTag+4fs;NJM-Qt8DD+4fs;NJM-Qt19noTag+4fs;NJM-Qt20noTag+4fs;NJM-Qt21noTag+4fs;NJM-Qt22noTag+4fs;NJM-Qt23noTag+4fs;NJM-Qt24noTag+4fs;NJM-Qt25noTag+4fs;NJM-Qt26noTag+4fs;NJM-Qt27noTag+4fs;NJM-Qt16DD+4fs;NJM-Qt28noTag+4fs;NJM-Qt29noTag+4fs;NJM-Qt18DD+4fs;NJM-Qt30noTag+4fs;NJM-Qt1…	NJM-Qt15DD+4fs	NJM-Qt15DD+4fs	MULTI-MSMS	VOT16-1571	1	1170_R	513.5	4	513.503	2049.98	29694.2	-0.66799	-0.00034302	-0.57175	-0.0002936	-1.2397	-0.00063661	513.503	16.617	1.5257	16.617	16.236	17.762	-1.9073e-06					71
20	b	0	1	Suppression with glutamine	LEHHHHHHQGAAANDENYALDD	22	Unmodified	_LEHHHHHHQGAAANDENYALDD_							0	0	0	0	0	NJM-Qt2DD0fs	NJM-Qt2DD0fs	NJM-Qt2DD0fs	MULTI-MSMS	VOT16-1571	1	1170_R	633.78	4	633.526	2530.08	27022.2	-0.31286	-0.00019821	0.68452	0.00043366	0.37165	0.00023545	633.777	17.075	0.74866	17.075	16.872	17.62	0					24
21	y	1	1	Suppression with glutamine	LEHHHHHHQGAR	12	Unmodified	_LEHHHHHHQGAR_							0	0	0	0	0	NJM-Qt9DD0fs;NJM-Qt11DD0fs;NJM-Qt14DD0fs;NJM-Qt9noTag0fs;NJM-Qt10noTag0fs;NJM-Qt11noTag0fs;NJM-Qt12noTag0fs;NJM-Qt13noTag0fs;NJM-Qt3DD0fs;NJM-Qt14noTag0fs;NJM-Qt10DD0fs;NJM-Qt12DD0fs;NJM-Qt13DD0fs;NJM-Qt3noTag0fs;NJM-Qt4noTag0fs;NJM-Qt5noTag0fs;NJM-Qt6noTag0fs;NJM-Qt7noTag0fs;NJM-Qt8noTag0fs;NJM-Qt4DD0fs;NJM-Qt5DD0fs;NJM-Qt6DD0fs;NJM-Qt8DD0fs	NJM-Qt9DD0fs	NJM-Qt9DD0fs	MULTI-MSMS	VOT16-1571	1	1170_R	374.68	4	374.685	1494.71	34754.9	1.8526	0.00069414	-1.1081	-0.00041518	0.74451	0.00027896	374.684	10.883	1.3745	10.883	10.646	12.02	0					94
22	y	0	3	Suppression with Q, then -2	LEHHHHHHQR	10	Unmodified	_LEHHHHHHQR_							0	0	0	0	0	NJM-Qt16DD+1fs;NJM-Qt18DD+1fs;NJM-Qt23DD+1fs;NJM-Qt36DD+1fs;NJM-Qt9DD+1fs	NJM-Qt16DD+1fs	NJM-Qt16DD+1fs	MULTI-MSMS	VOT16-1571	1	1170_R	342.67	4	342.67	1366.65	36267.1	2.1406	0.00073353	-1.76	-0.0006031	0.38062	0.00013043	342.669	10.814	1.2963	10.814	10.604	11.9	0					78
23	b	1	3	either suppression with S, or +8	LEHHHHHHSGAANDENYALDD	21	Unmodified	_LEHHHHHHSGAANDENYALDD_							0	0	0	0	0	NJM-t2DD+8fs;NJM-St1DD0fs;NJM-St1DD+9fs;NJM-St1DD+2fs;NJM-St1DD+11fs;NJM-St1DD+10fs	NJM-t2DD+8fs	NJM-t2DD+8fs	MULTI-MSMS	VOT16-1542	1	1170	605.76	4	605.51	2418.01	27293.5	0.50627	0.00030655	1.5601	0.00094466	2.0664	0.0012512	605.764	17.086	1.0654	17.086	16.698	17.763	0					28
24	b	0	3	8	LEHHHHHHSGIPAANDENYALDD	23	Unmodified	_LEHHHHHHSGIPAANDENYALDD_							0	0	0	0	0	NJM-t4DD+8fs;NJM-St3DD+11fs	NJM-t4DD+8fs	NJM-t4DD+8fs	MULTI-MSMS	VOT16-1542	1	1170	658.54	4	658.045	2628.15	25755.1	0.36397	0.00023951	1.4694	0.00096693	1.8334	0.0012064	658.296	25.454	1.4307	25.454	24.878	26.309	0					84
25	b	1	3	8	LEHHHHHHSGIPWYAC	16	Unmodified	_LEHHHHHHSGIPWYAC_							0	0	0	0	0	NJM-t8noTag+8fs;NJM-St7noTag+11fs	NJM-t8noTag+8fs	NJM-t8noTag+8fs	MULTI-MSMS	VOT16-1542	1	1170	673.64	3	673.304	2016.89	25527.9	-0.34477	-0.00023214	-0.054382	-3.6616e-05	-0.39916	-0.00026875	673.639	28.998	1.6722	28.998	28.446	30.118	1.9073e-06					77
26	y	0	1	Suppression with V, then +3	LEHHHHHHVAR	11	Unmodified	_LEHHHHHHVAR_							0	0	0	0	0	NJM-Vt8DD+3fs;NJM-Vt10DD+3fs;NJM-Vt13DD+3fs;NJM-Vt8noTag+3fs;NJM-Vt9noTag+3fs;NJM-Vt10noTag+3fs;NJM-Vt11noTag+3fs;NJM-Vt12noTag+3fs;NJM-Vt2DD+3fs;NJM-Vt13noTag+3fs;NJM-Vt9DD+3fs;NJM-Vt11DD+3fs;NJM-Vt12DD+3fs	NJM-Vt8DD+3fs	NJM-Vt8DD+3fs	MULTI-MSMS	VOT16-1571	1	1170_R	470.91	3	470.573	1408.7	31127.4	0.50865	0.00023936	0.44097	0.00020751	0.94962	0.00044687	470.573	13.012	1.7708	13.012	11.996	13.767	0					140
27	y	1	1	Suppression with Y	LEHHHHHHYGAR	12	Unmodified	_LEHHHHHHYGAR_							0	0	0	0	0	NJM-Yt9DD0fs;NJM-Yt11DD0fs;NJM-Yt14DD0fs;NJM-Yt9noTag0fs;NJM-Yt10noTag0fs;NJM-Yt11noTag0fs;NJM-Yt12noTag0fs;NJM-Yt13noTag0fs;NJM-Yt3DD0fs;NJM-Yt14noTag0fs;NJM-Yt10DD0fs;NJM-Yt12DD0fs;NJM-Yt13DD0fs;NJM-Yt3noTag0fs;NJM-Yt4noTag0fs;NJM-Yt5noTag0fs;NJM-Yt6noTag0fs;NJM-Yt7noTag0fs;NJM-Yt8noTag0fs;NJM-Yt4DD0fs;NJM-Yt5DD0fs;NJM-Yt6DD0fs;NJM-Yt8DD0fs;NJM-Yt7DD0fs	NJM-Yt9DD0fs;NJM-Yt7DD0fs	NJM-Yt9DD0fs	MULTI-MSMS	VOT16-1571	1	1170_R	510.91	3	510.912	1529.71	29713.6	1.0952	0.00055956	-0.055247	-2.8226e-05	1.04	0.00053134	511.246	11.529	2.3432	11.529	11.424	13.767	0					197
28		1	2	10	LEHHHHHHGDPMVR	14	Unmodified	_LEHHHHHHGDPMVR_							0	0	0	0	0	NJM-t13DD+10fs;NJM-Gt12DD+13fs;NJM-t15DD+10fs;NJM-Gt14DD+13fs;NJM-t20DD+10fs;NJM-Gt19DD+13fs;NJM-t33DD+10fs;NJM-Gt32DD+13fs;NJM-t6DD+10fs;NJM-Gt5DD+13fs;NJM-t6noTag+10fs;NJM-Gt5noTag+13fs;NJM-t7noTag+10fs;NJM-Gt6noTag+13fs;NJM-t8noTag+10fs;NJM-Gt7noTag+13fs;NJM-t9noTag+10fs;NJM-Gt8noTag+13fs;NJM-t10noTag+10fs;NJM-Gt9noTag+13fs;NJM-t11noTag+10fs;NJM-Gt10noTag+13fs;NJM-t12noTag+10fs;NJM-Gt11noTag+1…	NJM-t13DD+10fs	NJM-t13DD+10fs	MULTI-MSMS	VOT16-1542	1	1170	580.28	3	580.275	1737.8	27907.3	0.42746	0.00024804	-0.10337	-5.9983e-05	0.32409	0.00018806	580.275	14.436	1.5234	14.436	14.257	15.78	0					70
29		1	1	0	LEHHHHHHAANDENYALDD	19	Unmodified	_LEHHHHHHAANDENYALDD_							0	0	0	0	0	NJM-t0DD0fs	NJM-t0DD0fs	NJM-t0DD0fs	MULTI-MSMS	VOT16-1571	1	1170_R	1138.48	2	1137.99	2273.96	19320.3	-1.0949	-0.0012459	-0.67786	-0.00077139	-1.7727	-0.0020173	1138.49	16.397	0.60725	16.397	16.19	16.797	0					30
30		1	1	Suppression with Y	LEHHHHHHYGAR	12	Unmodified	_LEHHHHHHYGAR_							0	0	0	0	0	NJM-Yt9DD0fs;NJM-Yt11DD0fs;NJM-Yt14DD0fs;NJM-Yt9noTag0fs;NJM-Yt10noTag0fs;NJM-Yt11noTag0fs;NJM-Yt12noTag0fs;NJM-Yt13noTag0fs;NJM-Yt3DD0fs;NJM-Yt14noTag0fs;NJM-Yt10DD0fs;NJM-Yt12DD0fs;NJM-Yt13DD0fs;NJM-Yt3noTag0fs;NJM-Yt4noTag0fs;NJM-Yt5noTag0fs;NJM-Yt6noTag0fs;NJM-Yt7noTag0fs;NJM-Yt8noTag0fs;NJM-Yt4DD0fs;NJM-Yt5DD0fs;NJM-Yt6DD0fs;NJM-Yt8DD0fs;NJM-Yt7DD0fs	NJM-Yt9DD0fs;NJM-Yt7DD0fs	NJM-Yt9DD0fs	MULTI-MSMS	VOT16-1571	1	1170_R	510.91	3	510.912	1529.71	29713.6	1.0952	0.00055956	-0.055247	-2.8226e-05	1.04	0.00053134	511.246	11.529	2.3432	11.529	11.424	13.767	0					197
31		1	2	4	LEHHHHHHALGDPMVR	16	Unmodified	_LEHHHHHHALGDPMVR_							0	0	0	0	0	NJM-t15DD+4fs;NJM-At14DD+7fs;NJM-t17DD+4fs;NJM-At16DD+7fs;NJM-t22DD+4fs;NJM-At21DD+7fs;NJM-t35DD+4fs;NJM-At34DD+7fs;NJM-t15noTag+4fs;NJM-At14noTag+7fs;NJM-t16noTag+4fs;NJM-At15noTag+7fs;NJM-t17noTag+4fs;NJM-At16noTag+7fs;NJM-t18noTag+4fs;NJM-At17noTag+7fs;NJM-t8DD+4fs;NJM-At7DD+7fs;NJM-t19noTag+4fs;NJM-At18noTag+7fs;NJM-t20noTag+4fs;NJM-At19noTag+7fs;NJM-t21noTag+4fs;NJM-At20noTag+7fs;NJM-t22noTa…	NJM-t15DD+4fs	NJM-t15DD+4fs	MULTI-MSMS	VOT16-1542	1	1170	481.74	4	481.488	1921.92	30739	0.020754	9.9926e-06	0.032988	1.5883e-05	0.053741	2.5876e-05	481.488	16.591	2.6428	16.591	16.481	19.124	0					155
32		1	2	10	LEHHHHHHGDPMV	13	Unmodified	_LEHHHHHHGDPMV_							0	0	0	0	0	NJM-t5noTag+10fs;NJM-Gt4noTag+13fs	NJM-t5noTag+10fs	NJM-t5noTag+10fs	MULTI-MSMS	VOT16-1542	1	1170	528.24	3	528.241	1581.7	28958.5	0.29841	0.00015763	0.15169	8.0129e-05	0.4501	0.00023776	528.241	15.281	0.56941	15.281	15.097	15.666	0					24
33		1	2	10	LEHHHHHHGDPMVR	14	Unmodified	_LEHHHHHHGDPMVR_							0	0	0	0	0	NJM-t13DD+10fs;NJM-Gt12DD+13fs;NJM-t15DD+10fs;NJM-Gt14DD+13fs;NJM-t20DD+10fs;NJM-Gt19DD+13fs;NJM-t33DD+10fs;NJM-Gt32DD+13fs;NJM-t6DD+10fs;NJM-Gt5DD+13fs;NJM-t6noTag+10fs;NJM-Gt5noTag+13fs;NJM-t7noTag+10fs;NJM-Gt6noTag+13fs;NJM-t8noTag+10fs;NJM-Gt7noTag+13fs;NJM-t9noTag+10fs;NJM-Gt8noTag+13fs;NJM-t10noTag+10fs;NJM-Gt9noTag+13fs;NJM-t11noTag+10fs;NJM-Gt10noTag+13fs;NJM-t12noTag+10fs;NJM-Gt11noTag+1…	NJM-t13DD+10fs	NJM-t13DD+10fs	MULTI-MSMS	VOT16-1571	1	1170_R	435.46	4	435.458	1737.8	31504	-0.6247	-0.00027203	0.13948	6.0737e-05	-0.48522	-0.00021129	435.458	14.131	2.1573	14.131	13.964	16.121	0					143
[truncated: 24 more columns]

## Sheet: C-terminal w Analysis For Paper
Reading Frame	Sequence	Length	Modifications	Modified sequence	Deamidation (NQ) Probabilities	Oxidation (M) Probabilities	Phospho (STY) Probabilities	Deamidation (NQ) Score Diffs	Oxidation (M) Score Diffs	Phospho (STY) Score Diffs	Acetyl (Protein N-term)	Deamidation (NQ)	Oxidation (M)	Phospho (STY)	Missed cleavages	Proteins	Leading Proteins	Leading Razor Protein	Type	Raw file	Fraction	Experiment	MS/MS m/z	Charge	m/z	Mass	Resolution	Uncalibrated - Calibrated m/z [ppm]	Uncalibrated - Calibrated m/z [Da]	Mass Error [ppm]	Mass Error [Da]	Uncalibrated Mass Error [ppm]	Uncalibrated Mass Error [Da]	Max intensity m/z 0	Retention time	Retention length	Calibrated retention time	Calibrated retention time start	Calibrated retention time finish	Retention time calibration	Match time difference	Match m/z difference	Match q-value	Match score	Number of data points	Number of scans	Number of isotopic peaks	PIF	Fraction of total spectrum
2	LEHHHHHHALGD	12	Unmodified	_LEHHHHHHALGD_							0	0	0	0	0	NJM-t4noTag+4fs;NJM-At3noTag+7fs	NJM-t4noTag+4fs	NJM-t4noTag+4fs	MULTI-MSMS	VOT16-1542	1	1170	360.67	4	360.672	1438.66	35850.4	0.65744	0.00023712	0.21751	7.8449e-05	0.87495	0.00031557	360.672	14.126	0.26708	14.126	14.061	14.328	0					9	4	3	0	0
3	LEHHHHHHASGIP	13	Unmodified	_LEHHHHHHASGIP_							0	0	0	0	0	NJM-At4noTag+8fs	NJM-At4noTag+8fs	NJM-At4noTag+8fs	MULTI-MSMS	VOT16-1542	1	1170	503.58	3	503.58	1507.72	29469.1	0.39888	0.00020087	0.18953	9.5445e-05	0.58842	0.00029632	503.58	14.771	0.40414	14.771	14.619	15.023	0					11	6	2	0	0
2	LEHHHHHHGDAANDENYALDD	21	Unmodified	_LEHHHHHHGDAANDENYALDD_							0	0	0	0	0	NJM-t2DD+10fs;NJM-Gt1DD+13fs	NJM-t2DD+10fs	NJM-t2DD+10fs	MULTI-MSMS	VOT16-1542	1	1170	612.51	4	612.509	2446.01	27300.3	0.40582	0.00024857	0.41974	0.00025709	0.82556	0.00050566	612.76	17.362	0.62873	17.362	17.134	17.763	0					26	8	5	0	0
2	LEHHHHHHGDPMVR	14	Unmodified	_LEHHHHHHGDPMVR_							0	0	0	0	0	NJM-t13DD+10fs;NJM-Gt12DD+13fs;NJM-t15DD+10fs;NJM-Gt14DD+13fs;NJM-t20DD+10fs;NJM-Gt19DD+13fs;NJM-t33DD+10fs;NJM-Gt32DD+13fs;NJM-t6DD+10fs;NJM-Gt5DD+13fs;NJM-t6noTag+10fs;NJM-Gt5noTag+13fs;NJM-t7noTag+10fs;NJM-Gt6noTag+13fs;NJM-t8noTag+10fs;NJM-Gt7noTag+13fs;NJM-t9noTag+10fs;NJM-Gt8noTag+13fs;NJM-t10noTag+10fs;NJM-Gt9noTag+13fs;NJM-t11noTag+10fs;NJM-Gt10noTag+13fs;NJM-t12noTag+10fs;NJM-Gt11noTag+1…	NJM-t13DD+10fs	NJM-t13DD+10fs	MULTI-MSMS	VOT16-1542	1	1170	580.28	3	580.275	1737.8	27907.3	0.42746	0.00024804	-0.10337	-5.9983e-05	0.32409	0.00018806	580.275	14.436	1.5234	14.436	14.257	15.78	0					70	23	6	0	0
3	LEHHHHHHGSGIPWYAC	17	Unmodified	_LEHHHHHHGSGIPWYAC_							0	0	0	0	0	NJM-Gt8noTag+8fs	NJM-Gt8noTag+8fs	NJM-Gt8noTag+8fs	MULTI-MSMS	VOT16-1542	1	1170	519.74	4	519.485	2073.91	28924.8	-0.040824	-2.1208e-05	0.97022	0.00050402	0.9294	0.00048281	519.737	28.886	0.75625	28.886	28.446	29.202	1.9073e-06					40	11	5	0	0
3	LEHHHHHHLSGI	12	Unmodified	_LEHHHHHHLSGI_							0	0	0	0	0	NJM-Lt3noTag+8fs	NJM-Lt3noTag+8fs	NJM-Lt3noTag+8fs	MULTI-MSMS	VOT16-1542	1	1170	485.24	3	485.245	1452.71	30056.6	0.7483	0.00036311	-0.0072299	-3.5083e-06	0.74107	0.0003596	485.245	13.991	0.23833	13.991	13.86	14.098	-9.5367e-07					19	5	4	0	0
3	LEHHHHHHSGAANDENYALDD	21	Unmodified	_LEHHHHHHSGAANDENYALDD_							0	0	0	0	0	NJM-t2DD+8fs;NJM-St1DD0fs;NJM-St1DD+9fs;NJM-St1DD+2fs;NJM-St1DD+11fs;NJM-St1DD+10fs	NJM-t2DD+8fs	NJM-t2DD+8fs	MULTI-MSMS	VOT16-1542	1	1170	605.76	4	605.51	2418.01	27293.5	0.50627	0.00030655	1.5601	0.00094466	2.0664	0.0012512	605.764	17.086	1.0654	17.086	16.698	17.763	0					28	14	5	0	0
3	LEHHHHHHSGIPAANDENYALDD	23	Unmodified	_LEHHHHHHSGIPAANDENYALDD_							0	0	0	0	0	NJM-t4DD+8fs;NJM-St3DD+11fs	NJM-t4DD+8fs	NJM-t4DD+8fs	MULTI-MSMS	VOT16-1542	1	1170	658.54	4	658.045	2628.15	25755.1	0.36397	0.00023951	1.4694	0.00096693	1.8334	0.0012064	658.296	25.454	1.4307	25.454	24.878	26.309	0					84	37	4	0	0
3	LEHHHHHHSGIPWYAC	16	Unmodified	_LEHHHHHHSGIPWYAC_							0	0	0	0	0	NJM-t8noTag+8fs;NJM-St7noTag+11fs	NJM-t8noTag+8fs	NJM-t8noTag+8fs	MULTI-MSMS	VOT16-1542	1	1170	673.64	3	673.304	2016.89	25527.9	-0.34477	-0.00023214	-0.054382	-3.6616e-05	-0.39916	-0.00026875	673.639	28.998	1.6722	28.998	28.446	30.118	1.9073e-06					77	30	6	0	0
2	ALGDPMVR	8	Unmodified	_ALGDPMVR_							0	0	0	0	0	NJM-Qt16DD+1fs;NJM-t16DD+1fs;NJM-Rt15DD+4fs;NJM-Kt15DD+4fs;NJM-Yt16DD+1fs;NJM-Wt16DD+1fs;NJM-Vt16DD+1fs;NJM-Tt16DD+1fs;NJM-t16DD-2fs;NJM-St16DD+1fs;NJM-Rt16DD+1fs;NJM-Pt16DD+1fs;NJM-Nt16DD+1fs;NJM-Mt16DD+1fs;NJM-Lt16DD+1fs;NJM-Kt16DD+1fs;NJM-It16DD+1fs;NJM-Ht16DD+1fs;NJM-Ft16DD+1fs;NJM-Et16DD+1fs;NJM-Dt16DD+1fs;NJM-Ct16DD+1fs;NJM-At16DD+1fs;NJM-Yt16DD-2fs;NJM-Wt16DD-2fs;NJM-Vt16DD-2fs;NJM-Tt16DD-…	NJM-Qt16DD+1fs;NJM-Kt16DD-8fs;NJM-Gt16DD+1fs;NJM-Gt27DD+1fs;NJM-Gt22DD+1fs;NJM-Gt26DD+1fs	NJM-Gt16DD+1fs	MULTI-MSMS	VOT16-1542	1	1170	429.73	2	429.729	857.443	31881.3	-1.5733	-0.00067609	-1.1652	-0.00050071	-2.7385	-0.0011768	429.728	30.823	5.9986	30.823	30.59	36.589	0					165	99	2	0	0
2	ALGDPMVR	8	Oxidation (M)	_ALGDPM(ox)VR_		ALGDPM(1)VR			ALGDPM(73.66)VR		0	0	1	0	0	NJM-Qt16DD+1fs;NJM-t16DD+1fs;NJM-Rt15DD+4fs;NJM-Kt15DD+4fs;NJM-Yt16DD+1fs;NJM-Wt16DD+1fs;NJM-Vt16DD+1fs;NJM-Tt16DD+1fs;NJM-t16DD-2fs;NJM-St16DD+1fs;NJM-Rt16DD+1fs;NJM-Pt16DD+1fs;NJM-Nt16DD+1fs;NJM-Mt16DD+1fs;NJM-Lt16DD+1fs;NJM-Kt16DD+1fs;NJM-It16DD+1fs;NJM-Ht16DD+1fs;NJM-Ft16DD+1fs;NJM-Et16DD+1fs;NJM-Dt16DD+1fs;NJM-Ct16DD+1fs;NJM-At16DD+1fs;NJM-Yt16DD-2fs;NJM-Wt16DD-2fs;NJM-Vt16DD-2fs;NJM-Tt16DD-…	NJM-Qt16DD+1fs;NJM-Kt16DD-8fs;NJM-Gt16DD+1fs;NJM-Gt27DD+1fs;NJM-Gt22DD+1fs;NJM-Gt26DD+1fs	NJM-Gt16DD+1fs	MULTI-MSMS	VOT16-1542	1	1170	437.73	2	437.726	873.438	31346.5	0.0066469	2.9095e-06	0.60157	0.00026332	0.60821	0.00026623	437.726	22.031	3.0204	22.031	21.439	24.46	0					107	59	4	0	0
1	GSHGAANDENYALDD	15	Unmodified	_GSHGAANDENYALDD_							0	0	0	0	0	NJM-Yt7DD0fs	NJM-Yt7DD0fs	NJM-Yt7DD0fs	MULTI-MSMS	VOT16-1542	1	1170	774.82	2	774.813	1547.61	24178.7	1.3055	0.0010115	0.46189	0.00035788	1.7674	0.0013694	774.814	26.88	0.63999	26.88	26.602	27.242	0					17	10	2	0	0
1	HAANDENYALDD	12	Unmodified	_HAANDENYALDD_							0	0	0	0	0	NJM-Rt1DD+15fs;NJM-Kt1DD+15fs	NJM-Rt1DD+15fs	NJM-Rt1DD+15fs	MULTI-MSMS	VOT16-1542	1	1170	674.28	2	674.276	1346.54	25503.5	0.89396	0.00060278	1.4866	0.0010023	2.3805	0.0016051	674.277	26.279	3.212	26.279	24.345	27.557	0					208	79	5	0	0
N/A	LEHHHHHHAAAANDENYALDD	21	Unmodified	_LEHHHHHHAAAANDENYALDD_							0	0	0	0	0	NJM-At1DD+4fs;NJM-At1DD+3fs	NJM-At1DD+4fs	NJM-At1DD+4fs	MULTI-MSMS	VOT16-1542	1	1170	806.35	3	806.352	2416.03	24186	0.16961	0.00013676	0.83306	0.00067174	1.0027	0.0008085	806.686	17.364	0.5644	17.364	17.199	17.763	0					15	7	4	0	0
N/A	LEHHHHHHAAANDENYALDD	20	Unmodified	_LEHHHHHHAAANDENYALDD_							0	0	0	0	0	NJM-t1DD+4fs;NJM-t1DD+3fs;NJM-At0DD0fs	NJM-t1DD+4fs	NJM-t1DD+4fs	MULTI-MSMS	VOT16-1542	1	1170	587.51	4	587.256	2345	27583.8	-0.23674	-0.00013903	0.20647	0.00012125	-0.030269	-1.7776e-05	587.507	17.097	0.63923	17.097	16.906	17.545	0					18	8	4	0	0
1	LEHHHHHHAANDENYALDD	19	Unmodified	_LEHHHHHHAANDENYALDD_							0	0	0	0	0	NJM-t0DD0fs	NJM-t0DD0fs	NJM-t0DD0fs	MULTI-MSMS	VOT16-1542	1	1170	1138.49	2	1137.99	2273.96	19458.6	0.17208	0.00019582	1.4927	0.0016987	1.6648	0.0018945	1138.49	16.729	0.54558	16.729	16.435	16.981	0					19	7	5	0	0
1	LEHHHHHHAANDENYALDD	19	Unmodified	_LEHHHHHHAANDENYALDD_							0	0	0	0	0	NJM-t0DD0fs	NJM-t0DD0fs	NJM-t0DD0fs	MULTI-MSMS	VOT16-1542	1	1170	759.33	3	758.994	2273.96	24065.7	0.28369	0.00021532	0.34458	0.00026153	0.62827	0.00047685	759.328	16.729	2.6291	16.729	16.435	19.064	0					156	38	7	0	0
1	LEHHHHHHAANDENYALDD	19	Unmodified	_LEHHHHHHAANDENYALDD_							0	0	0	0	0	NJM-t0DD0fs	NJM-t0DD0fs	NJM-t0DD0fs	MULTI-MSMS	VOT16-1542	1	1170	569.75	4	569.497	2273.96	27802.8	-0.029459	-1.6777e-05	-0.53385	-0.00030403	-0.56331	-0.0003208	569.747	16.729	2.7654	16.729	16.359	19.124	0					186	42	7	0	0
1	LEHHHHHHAANDENYALDD	19	Unmodified	_LEHHHHHHAANDENYALDD_							0	0	0	0	0	NJM-t0DD0fs	NJM-t0DD0fs	NJM-t0DD0fs	MULTI-MSMS	VOT16-1542	1	1170	569.75	4	569.497	2273.96	28245.4	0.27909	0.00015894	0.045628	2.5985e-05	0.32472	0.00018493	569.748	20.664	4.7937	20.664	19.666	24.46	0					276	105	4	0	0
2	LEHHHHHHALGDPMVR	16	Unmodified	_LEHHHHHHALGDPMVR_							0	0	0	0	0	NJM-t15DD+4fs;NJM-At14DD+7fs;NJM-t17DD+4fs;NJM-At16DD+7fs;NJM-t22DD+4fs;NJM-At21DD+7fs;NJM-t35DD+4fs;NJM-At34DD+7fs;NJM-t15noTag+4fs;NJM-At14noTag+7fs;NJM-t16noTag+4fs;NJM-At15noTag+7fs;NJM-t17noTag+4fs;NJM-At16noTag+7fs;NJM-t18noTag+4fs;NJM-At17noTag+7fs;NJM-t8DD+4fs;NJM-At7DD+7fs;NJM-t19noTag+4fs;NJM-At18noTag+7fs;NJM-t20noTag+4fs;NJM-At19noTag+7fs;NJM-t21noTag+4fs;NJM-At20noTag+7fs;NJM-t22noTa…	NJM-t15DD+4fs	NJM-t15DD+4fs	MULTI-MSMS	VOT16-1542	1	1170	481.74	4	481.488	1921.92	30739	0.020754	9.9926e-06	0.032988	1.5883e-05	0.053741	2.5876e-05	481.488	16.591	2.6428	16.591	16.481	19.124	0					155	38	5	0	0
2	LEHHHHHHALGDPMVR	16	Unmodified	_LEHHHHHHALGDPMVR_							0	0	0	0	0	NJM-t15DD+4fs;NJM-At14DD+7fs;NJM-t17DD+4fs;NJM-At16DD+7fs;NJM-t22DD+4fs;NJM-At21DD+7fs;NJM-t35DD+4fs;NJM-At34DD+7fs;NJM-t15noTag+4fs;NJM-At14noTag+7fs;NJM-t16noTag+4fs;NJM-At15noTag+7fs;NJM-t17noTag+4fs;NJM-At16noTag+7fs;NJM-t18noTag+4fs;NJM-At17noTag+7fs;NJM-t8DD+4fs;NJM-At7DD+7fs;NJM-t19noTag+4fs;NJM-At18noTag+7fs;NJM-t20noTag+4fs;NJM-At19noTag+7fs;NJM-t21noTag+4fs;NJM-At20noTag+7fs;NJM-t22noTa…	NJM-t15DD+4fs	NJM-t15DD+4fs	MULTI-MSMS	VOT16-1542	1	1170	641.65	3	641.648	1921.92	26075.2	0.16779	0.00010766	0.1456	9.3425e-05	0.31339	0.00020109	641.983	16.591	1.5668	16.591	16.481	18.048	0					45	21	3	0	0
2	LEHHHHHHGDPAANDENYALDD	22	Unmodified	_LEHHHHHHGDPAANDENYALDD_							0	0	0	0	0	NJM-t3DD+10fs;NJM-Gt2DD+13fs	NJM-t3DD+10fs	NJM-t3DD+10fs	MULTI-MSMS	VOT16-1542	1	1170	637.02	4	636.772	2543.06	26930.3	-0.17764	-0.00011312	0.78783	0.00050167	0.61018	0.00038855	637.024	18.829	0.96642	18.829	18.19	19.157	-1.9073e-06					68	15	6	0	0
2	LEHHHHHHGDPM	12	Unmodified	_LEHHHHHHGDPM_							0	0	0	0	0	NJM-t4noTag+10fs;NJM-Gt3noTag+13fs	NJM-t4noTag+10fs	NJM-t4noTag+10fs	MULTI-MSMS	VOT16-1542	1	1170	495.22	3	495.218	1482.63	29524.7	0.60168	0.00029796	-0.22769	-0.00011276	0.37399	0.00018521	495.218	14.22	0.52111	14.22	14.098	14.619	0					24	8	5	0	0
2	LEHHHHHHGDPMV	13	Unmodified	_LEHHHHHHGDPMV_							0	0	0	0	0	NJM-t5noTag+10fs;NJM-Gt4noTag+13fs	NJM-t5noTag+10fs	NJM-t5noTag+10fs	MULTI-MSMS	VOT16-1542	1	1170	528.24	3	528.241	1581.7	28958.5	0.29841	0.00015763	0.15169	8.0129e-05	0.4501	0.00023776	528.241	15.281	0.56941	15.281	15.097	15.666	0					24	7	5	0	0
2	LEHHHHHHGDPMVR	14	Unmodified	_LEHHHHHHGDPMVR_							0	0	0	0	0	NJM-t13DD+10fs;NJM-Gt12DD+13fs;NJM-t15DD+10fs;NJM-Gt14DD+13fs;NJM-t20DD+10fs;NJM-Gt19DD+13fs;NJM-t33DD+10fs;NJM-Gt32DD+13fs;NJM-t6DD+10fs;NJM-Gt5DD+13fs;NJM-t6noTag+10fs;NJM-Gt5noTag+13fs;NJM-t7noTag+10fs;NJM-Gt6noTag+13fs;NJM-t8noTag+10fs;NJM-Gt7noTag+13fs;NJM-t9noTag+10fs;NJM-Gt8noTag+13fs;NJM-t10noTag+10fs;NJM-Gt9noTag+13fs;NJM-t11noTag+10fs;NJM-Gt10noTag+13fs;NJM-t12noTag+10fs;NJM-Gt11noTag+1…	NJM-t13DD+10fs	NJM-t13DD+10fs	MULTI-MSMS	VOT16-1542	1	1170	435.46	4	435.458	1737.8	31497.8	0.26922	0.00011724	-0.7645	-0.00033291	-0.49527	-0.00021567	435.458	14.436	4.6748	14.436	14.257	18.932	0					192	78	5	0	0
2	LEHHHHHHGDPMVR	14	Unmodified	_LEHHHHHHGDPMVR_							0	0	0	0	0	NJM-t13DD+10fs;NJM-Gt12DD+13fs;NJM-t15DD+10fs;NJM-Gt14DD+13fs;NJM-t20DD+10fs;NJM-Gt19DD+13fs;NJM-t33DD+10fs;NJM-Gt32DD+13fs;NJM-t6DD+10fs;NJM-Gt5DD+13fs;NJM-t6noTag+10fs;NJM-Gt5noTag+13fs;NJM-t7noTag+10fs;NJM-Gt6noTag+13fs;NJM-t8noTag+10fs;NJM-Gt7noTag+13fs;NJM-t9noTag+10fs;NJM-Gt8noTag+13fs;NJM-t10noTag+10fs;NJM-Gt9noTag+13fs;NJM-t11noTag+10fs;NJM-Gt10noTag+13fs;NJM-t12noTag+10fs;NJM-Gt11noTag+1…	NJM-t13DD+10fs	NJM-t13DD+10fs	MULTI-MSMS	VOT16-1542	1	1170	348.77	5	348.568	1737.8	35820.7	0.61389	0.00021398	-0.088576	-3.0875e-05	0.52531	0.00018311	348.568	14.437	1.0586	14.437	14.257	15.315	0					52	16	5	0	0
2	LEHHHHHHGGDPMVR	15	Unmodified	_LEHHHHHHGGDPMVR_							0	0	0	0	0	NJM-Gt13DD+10fs;NJM-Gt15DD+10fs;NJM-Gt20DD+10fs;NJM-Gt33DD+10fs;NJM-Gt13noTag+10fs;NJM-Gt14noTag+10fs;NJM-Gt15noTag+10fs;NJM-Gt16noTag+10fs;NJM-Gt6DD+10fs;NJM-Gt17noTag+10fs;NJM-Gt18noTag+10fs;NJM-Gt19noTag+10fs;NJM-Gt20noTag+10fs;NJM-Gt21noTag+10fs;NJM-Gt22noTag+10fs;NJM-Gt23noTag+10fs;NJM-Gt24noTag+10fs;NJM-Gt25noTag+10fs;NJM-Gt14DD+10fs;NJM-Gt26noTag+10fs;NJM-Gt27noTag+10fs;NJM-Gt16DD+10fs;NJM…	NJM-Gt13DD+10fs	NJM-Gt13DD+10fs	MULTI-MSMS	VOT16-1542	1	1170	449.71	4	449.713	1794.82	31956.2	0.56391	0.0002536	-0.98678	-0.00044377	-0.42287	-0.00019017	449.713	14.362	0.30701	14.362	14.257	14.564	0					6	4	2	0	0
3	LEHHHHHHGR	10	Unmodified	_LEHHHHHHGR_							0	0	0	0	0	NJM-Gt16DD+1fs;NJM-Gt18DD+1fs;NJM-Gt23DD+1fs;NJM-Gt36DD+1fs;NJM-Gt16noTag+1fs;NJM-Gt17noTag+1fs;NJM-Gt18noTag+1fs;NJM-Gt19noTag+1fs;NJM-Gt9DD+1fs;NJM-Gt20noTag+1fs;NJM-Gt21noTag+1fs;NJM-Gt22noTag+1fs;NJM-Gt23noTag+1fs;NJM-Gt24noTag+1fs;NJM-Gt25noTag+1fs;NJM-Gt26noTag+1fs;NJM-Gt27noTag+1fs;NJM-Gt28noTag+1fs;NJM-Gt17DD+1fs;NJM-Gt29noTag+1fs;NJM-Gt30noTag+1fs;NJM-Gt19DD+1fs;NJM-Gt31noTag+1fs;NJM-Gt2…	NJM-Gt16DD+1fs;NJM-Gt27DD+1fs;NJM-Gt22DD+1fs;NJM-Gt26DD+1fs;NJM-Gt4DD+1fs;NJM-Gt5DD+1fs	NJM-Gt16DD+1fs	MULTI-MSMS	VOT16-1542	1	1170	324.91	4	324.911	1295.61	38449.8	0.23953	7.7826e-05	0.19591	6.3655e-05	0.43544	0.00014148	324.911	21.445	1.1537	21.445	20.669	21.822	0					43	24	2	0	0
3	LEHHHHHHKSGIPWYAC	17	Unmodified	_LEHHHHHHKSGIPWYAC_							0	0	0	0	1	NJM-Kt8noTag+8fs	NJM-Kt8noTag+8fs	NJM-Kt8noTag+8fs	MULTI-MSMS	VOT16-1542	1	1170	537.51	4	537.254	2144.99	29383.1	1.0719	0.00057586	1.2023	0.00064595	2.2742	0.0012218	537.505	25.866	2.0294	25.866	25.337	27.366	0					109	49	3	0	0
2	LEHHHHHHLGDPMVR	15	Unmodified	_LEHHHHHHLGDPMVR_							0	0	0	0	0	NJM-t14DD+7fs;NJM-Lt13DD+10fs;NJM-t16DD+7fs;NJM-Lt15DD+10fs;NJM-t21DD+7fs;NJM-Lt20DD+10fs;NJM-t34DD+7fs;NJM-Lt33DD+10fs;NJM-t7DD+7fs;NJM-Lt6DD+10fs	NJM-t14DD+7fs	NJM-t14DD+7fs	MULTI-MSMS	VOT16-1542	1	1170	463.73	4	463.729	1850.89	30474.4	0.32489	0.00015066	-3.0351	-0.0014075	-2.7102	-0.0012568	463.727	16.382	1.0762	16.382	16.183	17.259	0					61	20	4	0	0
2	LEHHHHHHQALGDPMVR	17	Unmodified	_LEHHHHHHQALGDPMVR_							0	0	0	0	0	NJM-Qt15DD+4fs;NJM-Qt17DD+4fs;NJM-Qt22DD+4fs;NJM-Qt35DD+4fs;NJM-Qt15noTag+4fs;NJM-Qt16noTag+4fs;NJM-Qt17noTag+4fs;NJM-Qt18noTag+4fs;NJM-Qt8DD+4fs;NJM-Qt19noTag+4fs;NJM-Qt20noTag+4fs;NJM-Qt21noTag+4fs;NJM-Qt22noTag+4fs;NJM-Qt23noTag+4fs;NJM-Qt24noTag+4fs;NJM-Qt25noTag+4fs;NJM-Qt26noTag+4fs;NJM-Qt27noTag+4fs;NJM-Qt16DD+4fs;NJM-Qt28noTag+4fs;NJM-Qt29noTag+4fs;NJM-Qt18DD+4fs;NJM-Qt30noTag+4fs;NJM-Qt1…	NJM-Qt15DD+4fs	NJM-Qt15DD+4fs	MULTI-MSMS	VOT16-1542	1	1170	513.75	4	513.503	2049.98	29840.1	-0.31704	-0.0001628	0.53349	0.00027395	0.21645	0.00011115	513.754	17.103	1.8418	17.103	16.628	18.47	0					96	25	6	0	0
1	LEHHHHHHQGAR	12	Unmodified	_LEHHHHHHQGAR_							0	0	0	0	0	NJM-Qt9DD0fs;NJM-Qt11DD0fs;NJM-Qt14DD0fs;NJM-Qt9noTag0fs;NJM-Qt10noTag0fs;NJM-Qt11noTag0fs;NJM-Qt12noTag0fs;NJM-Qt13noTag0fs;NJM-Qt3DD0fs;NJM-Qt14noTag0fs;NJM-Qt10DD0fs;NJM-Qt12DD0fs;NJM-Qt13DD0fs;NJM-Qt3noTag0fs;NJM-Qt4noTag0fs;NJM-Qt5noTag0fs;NJM-Qt6noTag0fs;NJM-Qt7noTag0fs;NJM-Qt8noTag0fs;NJM-Qt4DD0fs;NJM-Qt5DD0fs;NJM-Qt6DD0fs;NJM-Qt8DD0fs	NJM-Qt9DD0fs	NJM-Qt9DD0fs	MULTI-MSMS	VOT16-1542	1	1170	374.68	4	374.685	1494.71	34978.9	0.70679	0.00026482	-0.19891	-7.4527e-05	0.50789	0.0001903	374.684	12.294	3.3998	12.294	10.754	14.154	0					231	141	3	0	0
3	LEHHHHHHQR	10	Unmodified	_LEHHHHHHQR_							0	0	0	0	0	NJM-Qt16DD+1fs;NJM-Qt18DD+1fs;NJM-Qt23DD+1fs;NJM-Qt36DD+1fs;NJM-Qt9DD+1fs	NJM-Qt16DD+1fs	NJM-Qt16DD+1fs	MULTI-MSMS	VOT16-1542	1	1170	342.92	4	342.67	1366.65	36792.6	0.87851	0.00030104	-0.72352	-0.00024793	0.15499	5.3111e-05	342.67	13.348	1.9371	13.348	12.391	14.328	-9.5367e-07					118	65	3	0	0
3	LEHHHHHHQR	10	Unmodified	_LEHHHHHHQR_							0	0	0	0	0	NJM-Qt16DD+1fs;NJM-Qt18DD+1fs;NJM-Qt23DD+1fs;NJM-Qt36DD+1fs;NJM-Qt9DD+1fs	NJM-Qt16DD+1fs	NJM-Qt16DD+1fs	MULTI-SECPEP	VOT16-1542	1	1170	343.22	4	342.67	1366.65	36006.7	0.36356	0.00012458	0.052376	1.7948e-05	0.41593	0.00014253	342.67	21.764	2.5156	21.764	21.197	23.712	0					121	51	3	0	0
3	LEHHHHHHSGIP	12	Unmodified	_LEHHHHHHSGIP_							0	0	0	0	0	NJM-t4noTag+8fs;NJM-St3noTag+11fs	NJM-t4noTag+8fs	NJM-t4noTag+8fs	MULTI-MSMS	VOT16-1542	1	1170	479.9	3	479.901	1436.68	30426.9	0.54821	0.00026309	-0.17392	-8.3464e-05	0.37429	0.00017962	479.901	14.928	0.85511	14.928	14.741	15.596	9.5367e-07					36	12	4	0	0
3	LEHHHHHHSGIPW	13	Unmodified	_LEHHHHHHSGIPW_							0	0	0	0	0	NJM-t5noTag+8fs;NJM-St4noTag+11fs	NJM-t5noTag+8fs	NJM-t5noTag+8fs	MULTI-MSMS	VOT16-1542	1	1170	541.93	3	541.927	1622.76	28807.3	0.80066	0.0004339	-0.61894	-0.00033542	0.18172	9.8481e-05	542.261	24.033	1.7719	24.033	22.733	24.505	0					56	34	3	0	0
3	LEHHHHHHSGIPWYA	15	Unmodified	_LEHHHHHHSGIPWYA_							0	0	0	0	0	NJM-t7noTag+8fs;NJM-St6noTag+11fs	NJM-t7noTag+8fs	NJM-t7noTag+8fs	MULTI-MSMS	VOT16-1542	1	1170	465.47	4	465.222	1856.86	30512.4	0.79916	0.00037179	-1.3528	-0.00062934	-0.55362	-0.00025756	465.473	28.517	1.1201	28.517	28.082	29.202	0					69	17	5	0	0
3	LEHHHHHHSGIPWYA	15	Unmodified	_LEHHHHHHSGIPWYA_							0	0	0	0	0	NJM-t7noTag+8fs;NJM-St6noTag+11fs	NJM-t7noTag+8fs	NJM-t7noTag+8fs	MULTI-MSMS	VOT16-1542	1	1170	620.3	3	619.961	1856.86	26473.1	1.2172	0.00075462	-0.080022	-4.961e-05	1.1372	0.00070501	620.295	28.453	1.1773	28.453	28.025	29.202	0					80	18	5	0	0
3	LEHHHHHHSGIPWYAC	16	Unmodified	_LEHHHHHHSGIPWYAC_							0	0	0	0	0	NJM-t8noTag+8fs;NJM-St7noTag+11fs	NJM-t8noTag+8fs	NJM-t8noTag+8fs	MULTI-MSMS	VOT16-1542	1	1170	505.48	4	505.23	2016.89	30336.9	-1.3837	-0.00069907	-0.12299	-6.214e-05	-1.5067	-0.00076121	505.231	29.876	0.54825	29.876	29.431	29.979	-1.9073e-06					17	10	2	0	0
3	LEHHHHHHSGIPWYAC	16	Unmodified	_LEHHHHHHSGIPWYAC_							0	0	0	0	0	NJM-t8noTag+8fs;NJM-St7noTag+11fs	NJM-t8noTag+8fs	NJM-t8noTag+8fs	MULTI-MSMS	VOT16-1542	1	1170	505.48	4	505.23	2016.89	30989.6	-0.14426	-7.2887e-05	1.5433	0.00077972	1.399	0.00070683	505.482	31.955	1.8335	31.955	31.457	33.291	0					52	30	3	0	0
1	LEHHHHHHVA	10	Unmodified	_LEHHHHHHVA_							0	0	0	0	0	NJM-Vt1noTag+4fs;NJM-Vt1noTag+3fs	NJM-Vt1noTag+4fs	NJM-Vt1noTag+4fs	MULTI-MSMS	VOT16-1542	1	1170	418.54	3	418.539	1252.6	33215.2	0.73387	0.00030715	0.15341	6.4207e-05	0.88727	0.00037136	418.539	13.669	0.53242	13.669	13.477	14.009	0					16	9	3	0	0
1	LEHHHHHHYGAR	12	Unmodified	_LEHHHHHHYGAR_							0	0	0	0	0	NJM-Yt9DD0fs;NJM-Yt11DD0fs;NJM-Yt14DD0fs;NJM-Yt9noTag0fs;NJM-Yt10noTag0fs;NJM-Yt11noTag0fs;NJM-Yt12noTag0fs;NJM-Yt13noTag0fs;NJM-Yt3DD0fs;NJM-Yt14noTag0fs;NJM-Yt10DD0fs;NJM-Yt12DD0fs;NJM-Yt13DD0fs;NJM-Yt3noTag0fs;NJM-Yt4noTag0fs;NJM-Yt5noTag0fs;NJM-Yt6noTag0fs;NJM-Yt7noTag0fs;NJM-Yt8noTag0fs;NJM-Yt4DD0fs;NJM-Yt5DD0fs;NJM-Yt6DD0fs;NJM-Yt8DD0fs;NJM-Yt7DD0fs	NJM-Yt9DD0fs;NJM-Yt7DD0fs	NJM-Yt9DD0fs	MULTI-MSMS	VOT16-1542	1	1170	383.44	4	383.436	1529.71	33878.5	0.56715	0.00021746	-0.51417	-0.00019715	0.052978	2.0314e-05	383.436	13.517	2.1771	13.517	13.345	15.523	0					112	38	5	0	0
1	LEHHHHHHYGAR	12	Unmodified	_LEHHHHHHYGAR_							0	0	0	0	0	NJM-Yt9DD0fs;NJM-Yt11DD0fs;NJM-Yt14DD0fs;NJM-Yt9noTag0fs;NJM-Yt10noTag0fs;NJM-Yt11noTag0fs;NJM-Yt12noTag0fs;NJM-Yt13noTag0fs;NJM-Yt3DD0fs;NJM-Yt14noTag0fs;NJM-Yt10DD0fs;NJM-Yt12DD0fs;NJM-Yt13DD0fs;NJM-Yt3noTag0fs;NJM-Yt4noTag0fs;NJM-Yt5noTag0fs;NJM-Yt6noTag0fs;NJM-Yt7noTag0fs;NJM-Yt8noTag0fs;NJM-Yt4DD0fs;NJM-Yt5DD0fs;NJM-Yt6DD0fs;NJM-Yt8DD0fs;NJM-Yt7DD0fs	NJM-Yt9DD0fs;NJM-Yt7DD0fs	NJM-Yt9DD0fs	MULTI-MSMS	VOT16-1542	1	1170	306.95	5	306.95	1529.71	39427	0.65301	0.00020044	-0.14768	-4.5329e-05	0.50534	0.00015511	306.95	13.578	0.47492	13.578	13.385	13.86	0					18	8	3	0	0
3	LGDPMVR	7	Unmodified	_LGDPMVR_							0	0	0	0	0	NJM-Rt14DD+7fs;NJM-Kt14DD+7fs;NJM-Rt16DD+7fs;NJM-Kt16DD+7fs;NJM-Rt21DD+7fs;NJM-Kt21DD+7fs;NJM-Rt34DD+7fs;NJM-Kt34DD+7fs;NJM-Rt7DD+7fs;NJM-Kt7DD+7fs	NJM-Rt14DD+7fs	NJM-Rt14DD+7fs	MULTI-MSMS	VOT16-1542	1	1170	394.21	2	394.21	786.406	34775	-1.7984	-0.00070894	-0.84008	-0.00033117	-2.6385	-0.0010401	394.21	30.83	0.26683	30.83	30.747	31.014	-1.9073e-06					12	7	2	0	0
1	LGLAANDENYALDD	14	Unmodified	_LGLAANDENYALDD_							0	0	0	0	0	NJM-Gt26DD+1fs	NJM-Gt26DD+1fs	NJM-Gt26DD+1fs	MULTI-MSMS	VOT16-1542	1	1170	747.34	2	747.341	1492.67	24223.4	1.3175	0.00098462	0.39262	0.00029342	1.7101	0.001278	747.342	53.603	2.0148	53.603	53.126	55.14	0					62	27	4	0	0
1	LGLSAANDENYALDD	15	Unmodified	_LGLSAANDENYALDD_							0	0	0	0	0	NJM-Gt27DD+1fs	NJM-Gt27DD+1fs	NJM-Gt27DD+1fs	MULTI-MSMS	VOT16-1542	1	1170	790.86	2	790.857	1579.7	23113.2	1.3185	0.0010427	-0.88269	-0.00069809	0.4358	0.00034465	790.857	53.681	5.456	53.681	52.249	57.705	0					197	74	7	0	0
2	SGAANDENYALDD	13	Unmodified	_SGAANDENYALDD_							0	0	0	0	0	NJM-t4DD-1fs;NJM-Lt4DD+2fs	NJM-t4DD-1fs	NJM-t4DD-1fs	MULTI-MSMS	VOT16-1542	1	1170	677.77	2	677.773	1353.53	25827.8	-0.17725	-0.00012013	0.19638	0.0001331	0.019135	1.2969e-05	677.773	32.011	2.4286	32.011	31.142	33.571	0					87	40	4	0	0
2	SHGAANDENYALDD	14	Unmodified	_SHGAANDENYALDD_							0	0	0	0	0	NJM-Rt3DD+12fs;NJM-Kt3DD+12fs	NJM-Rt3DD+12fs	NJM-Rt3DD+12fs	MULTI-MSMS	VOT16-1542	1	1170	746.8	2	746.303	1490.59	24909.6	1.3324	0.00099437	1.0136	0.00075648	2.346	0.0017508	746.303	26.375	1.1645	26.375	25.883	27.047	0					68	29	4	0	0
3	VLEASNK	7	Unmodified	_VLEASNK_							0	0	0	0	0	NJM-Qt16DD+1fs;NJM-t16DD+1fs;NJM-Rt15DD+4fs;NJM-Kt15DD+4fs;NJM-Yt16DD+1fs;NJM-Wt16DD+1fs;NJM-Vt16DD+1fs;NJM-Tt16DD+1fs;NJM-t16DD-2fs;NJM-St16DD+1fs;NJM-Rt16DD+1fs;NJM-Pt16DD+1fs;NJM-Nt16DD+1fs;NJM-Mt16DD+1fs;NJM-Lt16DD+1fs;NJM-Kt16DD+1fs;NJM-It16DD+1fs;NJM-Ht16DD+1fs;NJM-Ft16DD+1fs;NJM-Et16DD+1fs;NJM-Dt16DD+1fs;NJM-Ct16DD+1fs;NJM-At16DD+1fs;NJM-Yt16DD-2fs;NJM-Wt16DD-2fs;NJM-Vt16DD-2fs;NJM-Tt16DD-…	NJM-Qt16DD+1fs;NJM-t13DD+10fs;NJM-Gt13DD+10fs;NJM-Kt16DD-8fs;NJM-t15DD+4fs;NJM-Gt16DD+1fs;NJM-Gt27DD+1fs;NJM-St14DD+7fs;NJM-Gt15DD+4fs;NJM-Qt15DD+4fs;NJM-Gt22DD+1fs;NJM-t14DD+7fs;NJM-Gt26DD+1fs;NJM-Rt14DD+7fs	NJM-Gt16DD+1fs	MULTI-MSMS	VOT16-1542	1	1170	380.71	2	380.714	759.413	33637.5	0.067812	2.5817e-05	-0.30106	-0.00011462	-0.23324	-8.8799e-05	380.713	15.63	0.96027	15.63	15.381	16.341	-1.9073e-06					42	19	5	0	0
3	VLEASNK	7	Unmodified	_VLEASNK_							0	0	0	0	0	NJM-Qt16DD+1fs;NJM-t16DD+1fs;NJM-Rt15DD+4fs;NJM-Kt15DD+4fs;NJM-Yt16DD+1fs;NJM-Wt16DD+1fs;NJM-Vt16DD+1fs;NJM-Tt16DD+1fs;NJM-t16DD-2fs;NJM-St16DD+1fs;NJM-Rt16DD+1fs;NJM-Pt16DD+1fs;NJM-Nt16DD+1fs;NJM-Mt16DD+1fs;NJM-Lt16DD+1fs;NJM-Kt16DD+1fs;NJM-It16DD+1fs;NJM-Ht16DD+1fs;NJM-Ft16DD+1fs;NJM-Et16DD+1fs;NJM-Dt16DD+1fs;NJM-Ct16DD+1fs;NJM-At16DD+1fs;NJM-Yt16DD-2fs;NJM-Wt16DD-2fs;NJM-Vt16DD-2fs;NJM-Tt16DD-…	NJM-Qt16DD+1fs;NJM-t13DD+10fs;NJM-Gt13DD+10fs;NJM-Kt16DD-8fs;NJM-t15DD+4fs;NJM-Gt16DD+1fs;NJM-Gt27DD+1fs;NJM-St14DD+7fs;NJM-Gt15DD+4fs;NJM-Qt15DD+4fs;NJM-Gt22DD+1fs;NJM-t14DD+7fs;NJM-Gt26DD+1fs;NJM-Rt14DD+7fs	NJM-Gt16DD+1fs	MSMS	VOT16-1542	1	1170	380.71	2	380.714	759.413	NaN	NaN	NaN	NaN	NaN	NaN	NaN	NaN	17.069	1	17.069	16.569	17.569	0								0	0
1	LEHHHHHHAANDENYALDD	19	Unmodified	_LEHHHHHHAANDENYALDD_							0	0	0	0	0	NJM-t0DD0fs	NJM-t0DD0fs	NJM-t0DD0fs	MULTI-MSMS	VOT16-1545	1	1171	759	3	758.994	2273.96	24778	0.46685	0.00035434	0.8805	0.0006683	1.3474	0.0010226	759.328	17.045	1.336	17.045	16.748	18.084	0					48	18	5	0	0
1	LEHHHHHHAANDENYALDD	19	Unmodified	_LEHHHHHHAANDENYALDD_							0	0	0	0	0	NJM-t0DD0fs	NJM-t0DD0fs	NJM-t0DD0fs	MULTI-MSMS	VOT16-1545	1	1171	569.75	4	569.497	2273.96	27771.9	0.25135	0.00014315	0.47053	0.00026797	0.72188	0.00041111	569.748	17.036	2.3927	17.036	16.542	18.935	0					116	33	5	0	0
1	LEHHHHHHAANDENYALDD	19	Unmodified	_LEHHHHHHAANDENYALDD_							0	0	0	0	0	NJM-t0DD0fs	NJM-t0DD0fs	NJM-t0DD0fs	MULTI-MSMS	VOT16-1545	1	1171	759.33	3	758.994	2273.96	22047.2	1.099	0.00083416	0.14064	0.00010674	1.2397	0.00094091	759.327	15.397	0.41842	15.397	15.207	15.625	0					11	5	3	0	0
1	LEHHHHHHAANDENYALDD	19	Unmodified	_LEHHHHHHAANDENYALDD_							0	0	0	0	0	NJM-t0DD0fs	NJM-t0DD0fs	NJM-t0DD0fs	MULTI-MSMS	VOT16-1551	1	1181	569.75	4	569.497	2273.96	27141	0.19364	0.00011028	0.082522	4.6996e-05	0.27616	0.00015727	569.748	16.951	1.7632	16.951	16.742	18.505	0					74	26	5	0	0
1	LEHHHHHHAANDENYALDD	19	Unmodified	_LEHHHHHHAANDENYALDD_							0	0	0	0	0	NJM-t0DD0fs	NJM-t0DD0fs	NJM-t0DD0fs	MULTI-MSMS	VOT16-1551	1	1181	759.33	3	758.994	2273.96	24221.5	0.49778	0.00037781	-0.24539	-0.00018625	0.2524	0.00019157	759.327	16.943	1.0562	16.943	16.742	17.798	0					45	15	4	0	0
1	HAANDENYALDD	12	Unmodified	_HAANDENYALDD_							0	0	0	0	0	NJM-Rt1DD+15fs;NJM-Kt1DD+15fs	NJM-Rt1DD+15fs	NJM-Rt1DD+15fs	MULTI-MSMS	VOT16-1571	1	1170_R	674.28	2	674.276	1346.54	25418.5	0.045081	3.0397e-05	0.75498	0.00050907	0.80006	0.00053946	674.277	26.254	1.6271	26.254	25.241	26.868	-1.9073e-06					146	44	5	0	0
N/A	LEHHHHHHAAAANDENYALDD	21	Unmodified	_LEHHHHHHAAAANDENYALDD_							0	0	0	0	0	NJM-At1DD+4fs;NJM-At1DD+3fs	NJM-At1DD+4fs	NJM-At1DD+4fs	MULTI-MSMS	VOT16-1571	1	1170_R	806.69	3	806.352	2416.03	23566	-0.33775	-0.00027234	0.97963	0.00078993	0.64189	0.00051759	806.687	17.144	0.95234	17.144	16.945	17.898	1.9073e-06					29	12	4	0	0
1	LEHHHHHHAANDENYALDD	19	Unmodified	_LEHHHHHHAANDENYALDD_							0	0	0	0	0	NJM-t0DD0fs	NJM-t0DD0fs	NJM-t0DD0fs	MULTI-MSMS	VOT16-1571	1	1170_R	1138.48	2	1137.99	2273.96	19320.3	-1.0949	-0.0012459	-0.67786	-0.00077139	-1.7727	-0.0020173	1138.49	16.397	0.60725	16.397	16.19	16.797	0					30	8	6	0	0
2	LEHHHHHHALGDPMVR	16	Unmodified	_LEHHHHHHALGDPMVR_							0	0	0	0	0	NJM-t15DD+4fs;NJM-At14DD+7fs;NJM-t17DD+4fs;NJM-At16DD+7fs;NJM-t22DD+4fs;NJM-At21DD+7fs;NJM-t35DD+4fs;NJM-At34DD+7fs;NJM-t15noTag+4fs;NJM-At14noTag+7fs;NJM-t16noTag+4fs;NJM-At15noTag+7fs;NJM-t17noTag+4fs;NJM-At16noTag+7fs;NJM-t18noTag+4fs;NJM-At17noTag+7fs;NJM-t8DD+4fs;NJM-At7DD+7fs;NJM-t19noTag+4fs;NJM-At18noTag+7fs;NJM-t20noTag+4fs;NJM-At19noTag+7fs;NJM-t21noTag+4fs;NJM-At20noTag+7fs;NJM-t22noTa…	NJM-t15DD+4fs	NJM-t15DD+4fs	MULTI-MSMS	VOT16-1571	1	1170_R	641.98	3	641.648	1921.92	26090.8	-0.85586	-0.00054916	-1.4733	-0.00094534	-2.3292	-0.0014945	641.648	16.162	1.2202	16.162	16.022	17.242	0					65	18	5	0	0
1	LEHHHHHHGAANDENYALDD	20	Unmodified	_LEHHHHHHGAANDENYALDD_							0	0	0	0	0	NJM-t1DD0fs;NJM-t1DD+9fs;NJM-t1DD+2fs;NJM-t1DD+11fs;NJM-t1DD+10fs;NJM-Gt0DD0fs	NJM-t1DD0fs	NJM-t1DD0fs	MULTI-SECPEP	VOT16-1571	1	1170_R	582.97	4	583.752	2330.98	26200.3	-0.96002	-0.00056041	-1.3715	-0.00080062	-2.3315	-0.001361	584.002	16.436	0.56158	16.436	16.236	16.797	0					15	7	4	0	0
2	LEHHHHHHGALGDPMVR	17	Unmodified	_LEHHHHHHGALGDPMVR_							0	0	0	0	0	NJM-Gt15DD+4fs;NJM-Gt17DD+4fs;NJM-Gt22DD+4fs;NJM-Gt35DD+4fs;NJM-Gt8DD+4fs	NJM-Gt15DD+4fs	NJM-Gt15DD+4fs	MULTI-SECPEP	VOT16-1571	1	1170_R	494.97	4	495.743	1978.94	33442.1	-0.69076	-0.00034244	1.4685	0.00072801	0.77777	0.00038558	495.744	16.621	0.29417	16.621	16.426	16.72	0					6	3	2	0	0
3	LEHHHHHHGR	10	Unmodified	_LEHHHHHHGR_							0	0	0	0	0	NJM-Gt16DD+1fs;NJM-Gt18DD+1fs;NJM-Gt23DD+1fs;NJM-Gt36DD+1fs;NJM-Gt16noTag+1fs;NJM-Gt17noTag+1fs;NJM-Gt18noTag+1fs;NJM-Gt19noTag+1fs;NJM-Gt9DD+1fs;NJM-Gt20noTag+1fs;NJM-Gt21noTag+1fs;NJM-Gt22noTag+1fs;NJM-Gt23noTag+1fs;NJM-Gt24noTag+1fs;NJM-Gt25noTag+1fs;NJM-Gt26noTag+1fs;NJM-Gt27noTag+1fs;NJM-Gt28noTag+1fs;NJM-Gt17DD+1fs;NJM-Gt29noTag+1fs;NJM-Gt30noTag+1fs;NJM-Gt19DD+1fs;NJM-Gt31noTag+1fs;NJM-Gt2…	NJM-Gt16DD+1fs;NJM-Gt27DD+1fs;NJM-Gt22DD+1fs;NJM-Gt26DD+1fs;NJM-Gt4DD+1fs;NJM-Gt5DD+1fs	NJM-Gt16DD+1fs	MULTI-MSMS	VOT16-1571	1	1170_R	324.91	4	324.911	1295.61	38219.8	1.9786	0.00064286	-1.5151	-0.00049228	0.46346	0.00015058	324.91	10.73	1.2404	10.73	10.478	11.719	0					71	32	3	0	0
1	LEHHHHHHHAANDENYALDD	20	Unmodified	_LEHHHHHHHAANDENYALDD_							0	0	0	0	0	NJM-t1DD+15fs;NJM-Ht0DD0fs	NJM-t1DD+15fs	NJM-t1DD+15fs	MULTI-MSMS	VOT16-1571	1	1170_R	805.01	3	804.68	2411.02	21457.6	-0.91035	-0.00073254	-0.12899	-0.0001038	-1.0393	-0.00083634	805.013	15.974	0.21208	15.974	15.81	16.022	9.5367e-07					8	3	3	0	0
1	LEHHHHHHHHAANDENYALDD	21	Unmodified	_LEHHHHHHHHAANDENYALDD_							0	0	0	0	0	NJM-Ht1DD+15fs	NJM-Ht1DD+15fs	NJM-Ht1DD+15fs	MULTI-MSMS	VOT16-1571	1	1170_R	638.53	4	638.026	2548.08	26760.8	-0.949	-0.00060548	-1.7432	-0.0011122	-2.6922	-0.0017177	638.276	15.875	0.43047	15.875	15.69	16.121	0					20	7	4	0	0
2	LEHHHHHHLGDPMVR	15	Unmodified	_LEHHHHHHLGDPMVR_							0	0	0	0	0	NJM-t14DD+7fs;NJM-Lt13DD+10fs;NJM-t16DD+7fs;NJM-Lt15DD+10fs;NJM-t21DD+7fs;NJM-Lt20DD+10fs;NJM-t34DD+7fs;NJM-Lt33DD+10fs;NJM-t7DD+7fs;NJM-Lt6DD+10fs	NJM-t14DD+7fs	NJM-t14DD+7fs	MULTI-MSMS	VOT16-1571	1	1170_R	618.3	3	617.969	1850.89	27208.8	-0.72907	-0.00045054	-1.4994	-0.00092657	-2.2285	-0.0013771	617.969	15.944	0.31899	15.944	15.749	16.068	9.5367e-07					18	5	4	0	0
3	LEHHHHHHLGR	11	Unmodified	_LEHHHHHHLGR_							0	0	0	0	0	NJM-t4DD-1fs;NJM-Lt4DD+2fs;NJM-t2noTag-1fs;NJM-Lt2noTag+2fs;NJM-t3noTag-1fs;NJM-Lt3noTag+2fs;NJM-t4noTag-1fs;NJM-Lt4noTag+2fs;NJM-t5noTag-1fs;NJM-Lt5noTag+2fs;NJM-t6noTag-1fs;NJM-Lt6noTag+2fs;NJM-t7noTag-1fs;NJM-Lt7noTag+2fs;NJM-t8noTag-1fs;NJM-Lt8noTag+2fs;NJM-t9noTag-1fs;NJM-Lt9noTag+2fs;NJM-t10noTag-1fs;NJM-Lt10noTag+2fs;NJM-t3DD-1fs;NJM-Lt3DD+2fs;NJM-t5DD-1fs;NJM-Lt5DD+2fs;NJM-t6DD-1fs;NJM-Lt…	NJM-t4DD-1fs	NJM-t4DD-1fs	MULTI-MSMS	VOT16-1571	1	1170_R	353.18	4	353.182	1408.7	35402.6	0.97897	0.00034575	-0.29552	-0.00010437	0.68345	0.00024138	353.182	12.91	3.2138	12.91	11.754	14.968	0					261	78	5	0	0
N/A	LEHHHHHHNRG	11	Unmodified	_LEHHHHHHNRG_							0	0	0	0	1	NJM-Nt2noTag+6fs	NJM-Nt2noTag+6fs	NJM-Nt2noTag+6fs	MULTI-MSMS	VOT16-1571	1	1170_R	470.89	3	470.893	1409.66	32120.3	-0.83082	-0.00039123	-0.46747	-0.00022013	-1.2983	-0.00061136	470.892	14.802	0.6556	14.802	14.607	15.263	0					21	8	5	0	0
2	LEHHHHHHQALGDPMVR	17	Unmodified	_LEHHHHHHQALGDPMVR_							0	0	0	0	0	NJM-Qt15DD+4fs;NJM-Qt17DD+4fs;NJM-Qt22DD+4fs;NJM-Qt35DD+4fs;NJM-Qt15noTag+4fs;NJM-Qt16noTag+4fs;NJM-Qt17noTag+4fs;NJM-Qt18noTag+4fs;NJM-Qt8DD+4fs;NJM-Qt19noTag+4fs;NJM-Qt20noTag+4fs;NJM-Qt21noTag+4fs;NJM-Qt22noTag+4fs;NJM-Qt23noTag+4fs;NJM-Qt24noTag+4fs;NJM-Qt25noTag+4fs;NJM-Qt26noTag+4fs;NJM-Qt27noTag+4fs;NJM-Qt16DD+4fs;NJM-Qt28noTag+4fs;NJM-Qt29noTag+4fs;NJM-Qt18DD+4fs;NJM-Qt30noTag+4fs;NJM-Qt1…	NJM-Qt15DD+4fs	NJM-Qt15DD+4fs	MULTI-MSMS	VOT16-1571	1	1170_R	513.5	4	513.503	2049.98	29694.2	-0.66799	-0.00034302	-0.57175	-0.0002936	-1.2397	-0.00063661	513.503	16.617	1.5257	16.617	16.236	17.762	-1.9073e-06					71	20	6	0	0
1	LEHHHHHHQGAAANDENYALDD	22	Unmodified	_LEHHHHHHQGAAANDENYALDD_							0	0	0	0	0	NJM-Qt2DD0fs	NJM-Qt2DD0fs	NJM-Qt2DD0fs	MULTI-MSMS	VOT16-1571	1	1170_R	633.78	4	633.526	2530.08	27022.2	-0.31286	-0.00019821	0.68452	0.00043366	0.37165	0.00023545	633.777	17.075	0.74866	17.075	16.872	17.62	0					24	9	4	0	0
1	LEHHHHHHQGAR	12	Unmodified	_LEHHHHHHQGAR_							0	0	0	0	0	NJM-Qt9DD0fs;NJM-Qt11DD0fs;NJM-Qt14DD0fs;NJM-Qt9noTag0fs;NJM-Qt10noTag0fs;NJM-Qt11noTag0fs;NJM-Qt12noTag0fs;NJM-Qt13noTag0fs;NJM-Qt3DD0fs;NJM-Qt14noTag0fs;NJM-Qt10DD0fs;NJM-Qt12DD0fs;NJM-Qt13DD0fs;NJM-Qt3noTag0fs;NJM-Qt4noTag0fs;NJM-Qt5noTag0fs;NJM-Qt6noTag0fs;NJM-Qt7noTag0fs;NJM-Qt8noTag0fs;NJM-Qt4DD0fs;NJM-Qt5DD0fs;NJM-Qt6DD0fs;NJM-Qt8DD0fs	NJM-Qt9DD0fs	NJM-Qt9DD0fs	MULTI-MSMS	VOT16-1571	1	1170_R	374.68	4	374.685	1494.71	34754.9	1.8526	0.00069414	-1.1081	-0.00041518	0.74451	0.00027896	374.684	10.883	1.3745	10.883	10.646	12.02	0					94	33	5	0	0
3	LEHHHHHHQR	10	Unmodified	_LEHHHHHHQR_							0	0	0	0	0	NJM-Qt16DD+1fs;NJM-Qt18DD+1fs;NJM-Qt23DD+1fs;NJM-Qt36DD+1fs;NJM-Qt9DD+1fs	NJM-Qt16DD+1fs	NJM-Qt16DD+1fs	MULTI-MSMS	VOT16-1571	1	1170_R	342.67	4	342.67	1366.65	36267.1	2.1406	0.00073353	-1.76	-0.0006031	0.38062	0.00013043	342.669	10.814	1.2963	10.814	10.604	11.9	0					78	30	4	0	0
1	LEHHHHHHVAR	11	Unmodified	_LEHHHHHHVAR_							0	0	0	0	0	NJM-Vt8DD+3fs;NJM-Vt10DD+3fs;NJM-Vt13DD+3fs;NJM-Vt8noTag+3fs;NJM-Vt9noTag+3fs;NJM-Vt10noTag+3fs;NJM-Vt11noTag+3fs;NJM-Vt12noTag+3fs;NJM-Vt2DD+3fs;NJM-Vt13noTag+3fs;NJM-Vt9DD+3fs;NJM-Vt11DD+3fs;NJM-Vt12DD+3fs	NJM-Vt8DD+3fs	NJM-Vt8DD+3fs	MULTI-MSMS	VOT16-1571	1	1170_R	470.91	3	470.573	1408.7	31127.4	0.50865	0.00023936	0.44097	0.00020751	0.94962	0.00044687	470.573	13.012	1.7708	13.012	11.996	13.767	0					140	51	3	0	0
1	LEHHHHHHYGAR	12	Unmodified	_LEHHHHHHYGAR_							0	0	0	0	0	NJM-Yt9DD0fs;NJM-Yt11DD0fs;NJM-Yt14DD0fs;NJM-Yt9noTag0fs;NJM-Yt10noTag0fs;NJM-Yt11noTag0fs;NJM-Yt12noTag0fs;NJM-Yt13noTag0fs;NJM-Yt3DD0fs;NJM-Yt14noTag0fs;NJM-Yt10DD0fs;NJM-Yt12DD0fs;NJM-Yt13DD0fs;NJM-Yt3noTag0fs;NJM-Yt4noTag0fs;NJM-Yt5noTag0fs;NJM-Yt6noTag0fs;NJM-Yt7noTag0fs;NJM-Yt8noTag0fs;NJM-Yt4DD0fs;NJM-Yt5DD0fs;NJM-Yt6DD0fs;NJM-Yt8DD0fs;NJM-Yt7DD0fs	NJM-Yt9DD0fs;NJM-Yt7DD0fs	NJM-Yt9DD0fs	MULTI-MSMS	VOT16-1571	1	1170_R	510.91	3	510.912	1529.71	29713.6	1.0952	0.00055956	-0.055247	-2.8226e-05	1.04	0.00053134	511.246	11.529	2.3432	11.529	11.424	13.767	0					197	65	5	0	0
2	ALGAANDENYALDD	14	Unmodified	_ALGAANDENYALDD_							0	0	0	0	0	NJM-Gt4DD+1fs	NJM-Gt4DD+1fs	NJM-Gt4DD+1fs	MULTI-MSMS	VOT16-1571	1	1170_R	726.32	2	726.318	1450.62	24553.9	0.55514	0.00040321	-0.43706	-0.00031744	0.11809	8.5767e-05	726.317	42.47	0.82208	42.47	42.049	42.871	0					29	10	4	0	0
2	ALGDAANDENYALDD	15	Unmodified	_ALGDAANDENYALDD_							0	0	0	0	0	NJM-Gt5DD+1fs	NJM-Gt5DD+1fs	NJM-Gt5DD+1fs	MULTI-MSMS	VOT16-1571	1	1170_R	783.83	2	783.831	1565.65	23839	0.6556	0.00051388	-0.72469	-0.00056804	-0.069087	-5.4153e-05	783.831	44.205	0.76434	44.205	43.71	44.474	0					29	9	4	0	0
2	ALGDPMVR	8	Unmodified	_ALGDPMVR_							0	0	0	0	0	NJM-Qt16DD+1fs;NJM-t16DD+1fs;NJM-Rt15DD+4fs;NJM-Kt15DD+4fs;NJM-Yt16DD+1fs;NJM-Wt16DD+1fs;NJM-Vt16DD+1fs;NJM-Tt16DD+1fs;NJM-t16DD-2fs;NJM-St16DD+1fs;NJM-Rt16DD+1fs;NJM-Pt16DD+1fs;NJM-Nt16DD+1fs;NJM-Mt16DD+1fs;NJM-Lt16DD+1fs;NJM-Kt16DD+1fs;NJM-It16DD+1fs;NJM-Ht16DD+1fs;NJM-Ft16DD+1fs;NJM-Et16DD+1fs;NJM-Dt16DD+1fs;NJM-Ct16DD+1fs;NJM-At16DD+1fs;NJM-Yt16DD-2fs;NJM-Wt16DD-2fs;NJM-Vt16DD-2fs;NJM-Tt16DD-…	NJM-Qt16DD+1fs;NJM-Kt16DD-8fs;NJM-Gt16DD+1fs;NJM-Gt27DD+1fs;NJM-Gt22DD+1fs;NJM-Gt26DD+1fs	NJM-Gt16DD+1fs	MULTI-MSMS	VOT16-1571	1	1170_R	429.73	2	429.729	857.443	32729.3	-1.5997	-0.00068745	0.31886	0.00013702	-1.2809	-0.00055042	429.729	30.621	8.2389	30.621	30.088	38.327	0					191	122	2	0	0
2	ALGDPMVR	8	Oxidation (M)	_ALGDPM(ox)VR_		ALGDPM(1)VR			ALGDPM(83.31)VR		0	0	1	0	0	NJM-Qt16DD+1fs;NJM-t16DD+1fs;NJM-Rt15DD+4fs;NJM-Kt15DD+4fs;NJM-Yt16DD+1fs;NJM-Wt16DD+1fs;NJM-Vt16DD+1fs;NJM-Tt16DD+1fs;NJM-t16DD-2fs;NJM-St16DD+1fs;NJM-Rt16DD+1fs;NJM-Pt16DD+1fs;NJM-Nt16DD+1fs;NJM-Mt16DD+1fs;NJM-Lt16DD+1fs;NJM-Kt16DD+1fs;NJM-It16DD+1fs;NJM-Ht16DD+1fs;NJM-Ft16DD+1fs;NJM-Et16DD+1fs;NJM-Dt16DD+1fs;NJM-Ct16DD+1fs;NJM-At16DD+1fs;NJM-Yt16DD-2fs;NJM-Wt16DD-2fs;NJM-Vt16DD-2fs;NJM-Tt16DD-…	NJM-Qt16DD+1fs;NJM-Kt16DD-8fs;NJM-Gt16DD+1fs;NJM-Gt27DD+1fs;NJM-Gt22DD+1fs;NJM-Gt26DD+1fs	NJM-Gt16DD+1fs	MULTI-MSMS	VOT16-1571	1	1170_R	437.73	2	437.726	873.438	31272.2	-0.082259	-3.6007e-05	0.55811	0.0002443	0.47585	0.00020829	437.726	21.542	3.7304	21.542	20.701	24.431	0					142	77	3	0	0
2	GSVEAANDENYALDD	15	Unmodified	_GSVEAANDENYALDD_							0	0	0	0	0	NJM-Gt22DD+1fs	NJM-Gt22DD+1fs	NJM-Gt22DD+1fs	MULTI-MSMS	VOT16-1571	1	1170_R	791.83	2	791.829	1581.64	23824.6	1.3183	0.0010439	-0.31703	-0.00025103	1.0013	0.00079282	791.828	37.669	1.5865	37.669	37.123	38.71	3.8147e-06					56	20	5	0	0
1	HAANDENYALDD	12	Deamidation (NQ)	_HAAN(de)DENYALDD_	HAAN(0.958)DEN(0.042)YALDD			HAAN(13.58)DEN(-13.58)YALDD			0	1	0	0	0	NJM-Rt1DD+15fs;NJM-Kt1DD+15fs	NJM-Rt1DD+15fs	NJM-Rt1DD+15fs	MULTI-MSMS	VOT16-1571	1	1170_R	674.77	2	674.768	1347.52	26274.6	-0.073442	-4.9557e-05	1.0139	0.00068411	0.94041	0.00063456	674.768	27.354	0.92917	27.354	27.011	27.94	0					31	17	2	0	0
N/A	LEHHHHHHAAAANDENYALDD	21	Unmodified	_LEHHHHHHAAAANDENYALDD_							0	0	0	0	0	NJM-At1DD+4fs;NJM-At1DD+3fs	NJM-At1DD+4fs	NJM-At1DD+4fs	MULTI-MSMS	VOT16-1571	1	1170_R	605.27	4	605.016	2416.03	27487.3	-0.52687	-0.00031876	1.2822	0.00077578	0.75538	0.00045702	605.016	17.138	1.4388	17.138	16.872	18.311	0					71	19	5	0	0
1	LEHHHHHHAANDENYALDD	19	Unmodified	_LEHHHHHHAANDENYALDD_							0	0	0	0	0	NJM-t0DD0fs	NJM-t0DD0fs	NJM-t0DD0fs	MULTI-MSMS	VOT16-1571	1	1170_R	759.33	3	758.994	2273.96	24221.3	-0.20525	-0.00015578	-1.5642	-0.0011872	-1.7695	-0.001343	759.327	16.397	2.5003	16.397	16.163	18.663	0					103	35	3	0	0
1	LEHHHHHHAANDENYALDD	19	Unmodified	_LEHHHHHHAANDENYALDD_							0	0	0	0	0	NJM-t0DD0fs	NJM-t0DD0fs	NJM-t0DD0fs	MULTI-MSMS	VOT16-1571	1	1170_R	569.5	4	569.497	2273.96	27688.3	-0.85666	-0.00048787	-1.7059	-0.0009715	-2.5626	-0.0014594	569.747	16.397	2.5003	16.397	16.163	18.663	0					103	35	3	0	0
1	LEHHHHHHAANDENYALDD	19	Unmodified	_LEHHHHHHAANDENYALDD_							0	0	0	0	0	NJM-t0DD0fs	NJM-t0DD0fs	NJM-t0DD0fs	MULTI-MSMS	VOT16-1571	1	1170_R	569.75	4	569.497	2273.96	27981.8	0.083506	4.7556e-05	0.76064	0.00043318	0.84415	0.00048074	569.748	21.313	3.9184	21.313	20.454	24.372	0					211	84	3	0	0
1	LEHHHHHHAANDENYALDD	19	Unmodified	_LEHHHHHHAANDENYALDD_							0	0	0	0	0	NJM-t0DD0fs	NJM-t0DD0fs	NJM-t0DD0fs	MULTI-MSMS	VOT16-1571	1	1170_R	570	4	569.497	2273.96	28599.8	-0.77521	-0.00044148	0.041464	2.3614e-05	-0.73375	-0.00041787	569.998	19.84	0.70026	19.84	19.434	20.134	0					32	15	3	0	0
2	LEHHHHHHALGD	12	Unmodified	_LEHHHHHHALGD_							0	0	0	0	0	NJM-t4noTag+4fs;NJM-At3noTag+7fs	NJM-t4noTag+4fs	NJM-t4noTag+4fs	MULTI-MSMS	VOT16-1571	1	1170_R	480.56	3	480.561	1438.66	30641.5	0.014958	7.1882e-06	1.3683	0.00065755	1.3833	0.00066474	480.561	13.721	0.84995	13.721	13.391	14.24	0					27	14	5	0	0
2	LEHHHHHHALGD	12	Unmodified	_LEHHHHHHALGD_							0	0	0	0	0	NJM-t4noTag+4fs;NJM-At3noTag+7fs	NJM-t4noTag+4fs	NJM-t4noTag+4fs	MULTI-MSMS	VOT16-1571	1	1170_R	360.67	4	360.672	1438.66	34953	0.31283	0.00011283	-0.12834	-4.6289e-05	0.18449	6.6539e-05	360.672	13.733	0.40433	13.733	13.433	13.838	0					14	5	3	0	0
2	LEHHHHHHALGDPAANDENYALDD	24	Unmodified	_LEHHHHHHALGDPAANDENYALDD_							0	0	0	0	0	NJM-t5DD+4fs;NJM-At4DD+7fs	NJM-t5DD+4fs	NJM-t5DD+4fs	MULTI-MSMS	VOT16-1571	1	1170_R	683.05	4	682.803	2727.18	25173.5	-0.22899	-0.00015635	0.8639	0.00058987	0.63491	0.00043352	683.054	28.157	1.3202	28.157	27.733	29.053	0					71	20	4	0	0
2	LEHHHHHHALGDPMVR	16	Unmodified	_LEHHHHHHALGDPMVR_							0	0	0	0	0	NJM-t15DD+4fs;NJM-At14DD+7fs;NJM-t17DD+4fs;NJM-At16DD+7fs;NJM-t22DD+4fs;NJM-At21DD+7fs;NJM-t35DD+4fs;NJM-At34DD+7fs;NJM-t15noTag+4fs;NJM-At14noTag+7fs;NJM-t16noTag+4fs;NJM-At15noTag+7fs;NJM-t17noTag+4fs;NJM-At16noTag+7fs;NJM-t18noTag+4fs;NJM-At17noTag+7fs;NJM-t8DD+4fs;NJM-At7DD+7fs;NJM-t19noTag+4fs;NJM-At18noTag+7fs;NJM-t20noTag+4fs;NJM-At19noTag+7fs;NJM-t21noTag+4fs;NJM-At20noTag+7fs;NJM-t22noTa…	NJM-t15DD+4fs	NJM-t15DD+4fs	MULTI-MSMS	VOT16-1571	1	1170_R	481.49	4	481.488	1921.92	30334.7	-0.48055	-0.00023138	0.38816	0.00018689	-0.092396	-4.4488e-05	481.488	18.042	1.2512	18.042	17.471	18.722	-1.9073e-06					45	17	3	0	0
2	LEHHHHHHALGDPMVR	16	Unmodified	_LEHHHHHHALGDPMVR_							0	0	0	0	0	NJM-t15DD+4fs;NJM-At14DD+7fs;NJM-t17DD+4fs;NJM-At16DD+7fs;NJM-t22DD+4fs;NJM-At21DD+7fs;NJM-t35DD+4fs;NJM-At34DD+7fs;NJM-t15noTag+4fs;NJM-At14noTag+7fs;NJM-t16noTag+4fs;NJM-At15noTag+7fs;NJM-t17noTag+4fs;NJM-At16noTag+7fs;NJM-t18noTag+4fs;NJM-At17noTag+7fs;NJM-t8DD+4fs;NJM-At7DD+7fs;NJM-t19noTag+4fs;NJM-At18noTag+7fs;NJM-t20noTag+4fs;NJM-At19noTag+7fs;NJM-t21noTag+4fs;NJM-At20noTag+7fs;NJM-t22noTa…	NJM-t15DD+4fs	NJM-t15DD+4fs	MULTI-MSMS	VOT16-1571	1	1170_R	481.74	4	481.488	1921.92	30307.9	-0.84096	-0.00040491	-1.538	-0.00074053	-2.379	-0.0011454	481.488	16.188	2.5536	16.188	15.543	18.097	0					126	38	5	0	0
2	LEHHHHHHALGDPMVR	16	Oxidation (M)	_LEHHHHHHALGDPM(ox)VR_		LEHHHHHHALGDPM(1)VR			LEHHHHHHALGDPM(66.67)VR		0	0	1	0	0	NJM-t15DD+4fs;NJM-At14DD+7fs;NJM-t17DD+4fs;NJM-At16DD+7fs;NJM-t22DD+4fs;NJM-At21DD+7fs;NJM-t35DD+4fs;NJM-At34DD+7fs;NJM-t15noTag+4fs;NJM-At14noTag+7fs;NJM-t16noTag+4fs;NJM-At15noTag+7fs;NJM-t17noTag+4fs;NJM-At16noTag+7fs;NJM-t18noTag+4fs;NJM-At17noTag+7fs;NJM-t8DD+4fs;NJM-At7DD+7fs;NJM-t19noTag+4fs;NJM-At18noTag+7fs;NJM-t20noTag+4fs;NJM-At19noTag+7fs;NJM-t21noTag+4fs;NJM-At20noTag+7fs;NJM-t22noTa…	NJM-t15DD+4fs	NJM-t15DD+4fs	MULTI-MSMS	VOT16-1571	1	1170_R	647.31	3	646.98	1937.92	26255.3	-1.1125	-0.00071974	1.3108	0.00084805	0.19832	0.00012831	647.315	15.15	0.64504	15.15	14.898	15.543	9.5367e-07					27	8	4	0	0
2	LEHHHHHHALGDPMVR	16	Unmodified	_LEHHHHHHALGDPMVR_							0	0	0	0	0	NJM-t15DD+4fs;NJM-At14DD+7fs;NJM-t17DD+4fs;NJM-At16DD+7fs;NJM-t22DD+4fs;NJM-At21DD+7fs;NJM-t35DD+4fs;NJM-At34DD+7fs;NJM-t15noTag+4fs;NJM-At14noTag+7fs;NJM-t16noTag+4fs;NJM-At15noTag+7fs;NJM-t17noTag+4fs;NJM-At16noTag+7fs;NJM-t18noTag+4fs;NJM-At17noTag+7fs;NJM-t8DD+4fs;NJM-At7DD+7fs;NJM-t19noTag+4fs;NJM-At18noTag+7fs;NJM-t20noTag+4fs;NJM-At19noTag+7fs;NJM-t21noTag+4fs;NJM-At20noTag+7fs;NJM-t22noTa…	NJM-t15DD+4fs	NJM-t15DD+4fs	MULTI-MSMS	VOT16-1571	1	1170_R	961.97	2	961.969	1921.92	NaN	-0.97674	-0.00093959	1.824	0.0017547	0.84729	0.00081507	961.969	16.207	0.17275	16.207	16.121	16.294	0					5	3	2	0	0
2	LEHHHHHHALGDPMVR	16	Unmodified	_LEHHHHHHALGDPMVR_							0	0	0	0	0	NJM-t15DD+4fs;NJM-At14DD+7fs;NJM-t17DD+4fs;NJM-At16DD+7fs;NJM-t22DD+4fs;NJM-At21DD+7fs;NJM-t35DD+4fs;NJM-At34DD+7fs;NJM-t15noTag+4fs;NJM-At14noTag+7fs;NJM-t16noTag+4fs;NJM-At15noTag+7fs;NJM-t17noTag+4fs;NJM-At16noTag+7fs;NJM-t18noTag+4fs;NJM-At17noTag+7fs;NJM-t8DD+4fs;NJM-At7DD+7fs;NJM-t19noTag+4fs;NJM-At18noTag+7fs;NJM-t20noTag+4fs;NJM-At19noTag+7fs;NJM-t21noTag+4fs;NJM-At20noTag+7fs;NJM-t22noTa…	NJM-t15DD+4fs	NJM-t15DD+4fs	MULTI-MSMS	VOT16-1571	1	1170_R	641.65	3	641.648	1921.92	26653.5	-0.48425	-0.00031072	1.6066	0.0010308	1.1223	0.00072013	642.318	18.326	1.4927	18.326	17.17	18.663	0					43	20	3	0	0
2	LEHHHHHHALGDPMVR	16	Unmodified	_LEHHHHHHALGDPMVR_							0	0	0	0	0	NJM-t15DD+4fs;NJM-At14DD+7fs;NJM-t17DD+4fs;NJM-At16DD+7fs;NJM-t22DD+4fs;NJM-At21DD+7fs;NJM-t35DD+4fs;NJM-At34DD+7fs;NJM-t15noTag+4fs;NJM-At14noTag+7fs;NJM-t16noTag+4fs;NJM-At15noTag+7fs;NJM-t17noTag+4fs;NJM-At16noTag+7fs;NJM-t18noTag+4fs;NJM-At17noTag+7fs;NJM-t8DD+4fs;NJM-At7DD+7fs;NJM-t19noTag+4fs;NJM-At18noTag+7fs;NJM-t20noTag+4fs;NJM-At19noTag+7fs;NJM-t21noTag+4fs;NJM-At20noTag+7fs;NJM-t22noTa…	NJM-t15DD+4fs	NJM-t15DD+4fs	MULTI-SECPEP	VOT16-1571	1	1170_R	481.99	4	481.488	1921.92	30501.9	0.3059	0.00014729	0.52159	0.00025114	0.82749	0.00039842	481.488	21.707	2.5279	21.707	20.971	23.499	1.9073e-06					97	53	3	0	0
2	LEHHHHHHGDPM	12	Unmodified	_LEHHHHHHGDPM_							0	0	0	0	0	NJM-t4noTag+10fs;NJM-Gt3noTag+13fs	NJM-t4noTag+10fs	NJM-t4noTag+10fs	MULTI-MSMS	VOT16-1571	1	1170_R	495.22	3	495.218	1482.63	30093.6	-0.08066	-3.9945e-05	0.6437	0.00031877	0.56304	0.00027883	495.219	13.802	0.47835	13.802	13.696	14.174	0					15	7	3	0	0
2	LEHHHHHHGDPM	12	Unmodified	_LEHHHHHHGDPM_							0	0	0	0	0	NJM-t4noTag+10fs;NJM-Gt3noTag+13fs	NJM-t4noTag+10fs	NJM-t4noTag+10fs	MULTI-MSMS	VOT16-1571	1	1170_R	371.67	4	371.665	1482.63	34345.7	0.024441	9.084e-06	0.56363	0.00020948	0.58807	0.00021857	371.665	13.802	0.40033	13.802	13.622	14.022	0					15	5	4	0	0
2	LEHHHHHHGDPMVR	14	Unmodified	_LEHHHHHHGDPMVR_							0	0	0	0	0	NJM-t13DD+10fs;NJM-Gt12DD+13fs;NJM-t15DD+10fs;NJM-Gt14DD+13fs;NJM-t20DD+10fs;NJM-Gt19DD+13fs;NJM-t33DD+10fs;NJM-Gt32DD+13fs;NJM-t6DD+10fs;NJM-Gt5DD+13fs;NJM-t6noTag+10fs;NJM-Gt5noTag+13fs;NJM-t7noTag+10fs;NJM-Gt6noTag+13fs;NJM-t8noTag+10fs;NJM-Gt7noTag+13fs;NJM-t9noTag+10fs;NJM-Gt8noTag+13fs;NJM-t10noTag+10fs;NJM-Gt9noTag+13fs;NJM-t11noTag+10fs;NJM-Gt10noTag+13fs;NJM-t12noTag+10fs;NJM-Gt11noTag+1…	NJM-t13DD+10fs	NJM-t13DD+10fs	MULTI-MSMS	VOT16-1571	1	1170_R	580.28	3	580.275	1737.8	27080.1	-0.58687	-0.00034055	1.1095	0.00064379	0.52259	0.00030325	580.275	14.131	1.7854	14.131	13.964	15.749	9.5367e-07					104	27	6	0	0
2	LEHHHHHHGDPMVR	14	Unmodified	_LEHHHHHHGDPMVR_							0	0	0	0	0	NJM-t13DD+10fs;NJM-Gt12DD+13fs;NJM-t15DD+10fs;NJM-Gt14DD+13fs;NJM-t20DD+10fs;NJM-Gt19DD+13fs;NJM-t33DD+10fs;NJM-Gt32DD+13fs;NJM-t6DD+10fs;NJM-Gt5DD+13fs;NJM-t6noTag+10fs;NJM-Gt5noTag+13fs;NJM-t7noTag+10fs;NJM-Gt6noTag+13fs;NJM-t8noTag+10fs;NJM-Gt7noTag+13fs;NJM-t9noTag+10fs;NJM-Gt8noTag+13fs;NJM-t10noTag+10fs;NJM-Gt9noTag+13fs;NJM-t11noTag+10fs;NJM-Gt10noTag+13fs;NJM-t12noTag+10fs;NJM-Gt11noTag+1…	NJM-t13DD+10fs	NJM-t13DD+10fs	MULTI-MSMS	VOT16-1571	1	1170_R	435.46	4	435.458	1737.8	31504	-0.6247	-0.00027203	0.13948	6.0737e-05	-0.48522	-0.00021129	435.458	14.131	2.1573	14.131	13.964	16.121	0					143	34	7	0	0
2	LEHHHHHHGDPMVR	14	Unmodified	_LEHHHHHHGDPMVR_							0	0	0	0	0	NJM-t13DD+10fs;NJM-Gt12DD+13fs;NJM-t15DD+10fs;NJM-Gt14DD+13fs;NJM-t20DD+10fs;NJM-Gt19DD+13fs;NJM-t33DD+10fs;NJM-Gt32DD+13fs;NJM-t6DD+10fs;NJM-Gt5DD+13fs;NJM-t6noTag+10fs;NJM-Gt5noTag+13fs;NJM-t7noTag+10fs;NJM-Gt6noTag+13fs;NJM-t8noTag+10fs;NJM-Gt7noTag+13fs;NJM-t9noTag+10fs;NJM-Gt8noTag+13fs;NJM-t10noTag+10fs;NJM-Gt9noTag+13fs;NJM-t11noTag+10fs;NJM-Gt10noTag+13fs;NJM-t12noTag+10fs;NJM-Gt11noTag+1…	NJM-t13DD+10fs	NJM-t13DD+10fs	MULTI-SECPEP	VOT16-1571	1	1170_R	435.88	4	435.458	1737.8	32721.8	-0.82327	-0.0003585	0.31098	0.00013542	-0.51229	-0.00022308	435.458	16.538	2.4426	16.538	16.163	18.605	0					71	34	4	0	0
2	LEHHHHHHGGDPMVR	15	Unmodified	_LEHHHHHHGGDPMVR_							0	0	0	0	0	NJM-Gt13DD+10fs;NJM-Gt15DD+10fs;NJM-Gt20DD+10fs;NJM-Gt33DD+10fs;NJM-Gt13noTag+10fs;NJM-Gt14noTag+10fs;NJM-Gt15noTag+10fs;NJM-Gt16noTag+10fs;NJM-Gt6DD+10fs;NJM-Gt17noTag+10fs;NJM-Gt18noTag+10fs;NJM-Gt19noTag+10fs;NJM-Gt20noTag+10fs;NJM-Gt21noTag+10fs;NJM-Gt22noTag+10fs;NJM-Gt23noTag+10fs;NJM-Gt24noTag+10fs;NJM-Gt25noTag+10fs;NJM-Gt14DD+10fs;NJM-Gt26noTag+10fs;NJM-Gt27noTag+10fs;NJM-Gt16DD+10fs;NJM…	NJM-Gt13DD+10fs	NJM-Gt13DD+10fs	MULTI-MSMS	VOT16-1571	1	1170_R	449.96	4	449.713	1794.82	30837.2	-0.37007	-0.00016643	-1.2221	-0.00054959	-1.5922	-0.00071601	449.963	14.059	0.52892	14.059	13.908	14.437	0					11	9	2	0	0
3	LEHHHHHHGR	10	Unmodified	_LEHHHHHHGR_							0	0	0	0	0	NJM-Gt16DD+1fs;NJM-Gt18DD+1fs;NJM-Gt23DD+1fs;NJM-Gt36DD+1fs;NJM-Gt16noTag+1fs;NJM-Gt17noTag+1fs;NJM-Gt18noTag+1fs;NJM-Gt19noTag+1fs;NJM-Gt9DD+1fs;NJM-Gt20noTag+1fs;NJM-Gt21noTag+1fs;NJM-Gt22noTag+1fs;NJM-Gt23noTag+1fs;NJM-Gt24noTag+1fs;NJM-Gt25noTag+1fs;NJM-Gt26noTag+1fs;NJM-Gt27noTag+1fs;NJM-Gt28noTag+1fs;NJM-Gt17DD+1fs;NJM-Gt29noTag+1fs;NJM-Gt30noTag+1fs;NJM-Gt19DD+1fs;NJM-Gt31noTag+1fs;NJM-Gt2…	NJM-Gt16DD+1fs;NJM-Gt27DD+1fs;NJM-Gt22DD+1fs;NJM-Gt26DD+1fs;NJM-Gt4DD+1fs;NJM-Gt5DD+1fs	NJM-Gt16DD+1fs	MULTI-SECPEP	VOT16-1571	1	1170_R	325.7	4	324.911	1295.61	38808.2	0.20183	6.5576e-05	0.27735	9.0113e-05	0.47918	0.00015569	324.911	21.295	1.6251	21.295	20.573	22.198	0					61	38	2	0	0
N/A	LEHHHHHHNHAANDENYALDD	21	Unmodified	_LEHHHHHHNHAANDENYALDD_							0	0	0	0	0	NJM-Nt1DD+15fs	NJM-Nt1DD+15fs	NJM-Nt1DD+15fs	MULTI-MSMS	VOT16-1571	1	1170_R	632.77	4	632.272	2525.06	25667.1	-0.87295	-0.00055194	-2.9257	-0.0018498	-3.7986	-0.0024018	632.521	15.848	0.23157	15.848	15.749	15.981	0					8	3	3	0	0
1	LEHHHHHHQGAR	12	Unmodified	_LEHHHHHHQGAR_							0	0	0	0	0	NJM-Qt9DD0fs;NJM-Qt11DD0fs;NJM-Qt14DD0fs;NJM-Qt9noTag0fs;NJM-Qt10noTag0fs;NJM-Qt11noTag0fs;NJM-Qt12noTag0fs;NJM-Qt13noTag0fs;NJM-Qt3DD0fs;NJM-Qt14noTag0fs;NJM-Qt10DD0fs;NJM-Qt12DD0fs;NJM-Qt13DD0fs;NJM-Qt3noTag0fs;NJM-Qt4noTag0fs;NJM-Qt5noTag0fs;NJM-Qt6noTag0fs;NJM-Qt7noTag0fs;NJM-Qt8noTag0fs;NJM-Qt4DD0fs;NJM-Qt5DD0fs;NJM-Qt6DD0fs;NJM-Qt8DD0fs	NJM-Qt9DD0fs	NJM-Qt9DD0fs	MULTI-MSMS	VOT16-1571	1	1170_R	374.94	4	374.685	1494.71	34389.2	0.52268	0.00019584	-0.46164	-0.00017297	0.061038	2.287e-05	374.935	24.121	2.4833	24.121	22.027	24.51	0					73	50	3	0	0
1	LEHHHHHHQGAR	12	Unmodified	_LEHHHHHHQGAR_							0	0	0	0	0	NJM-Qt9DD0fs;NJM-Qt11DD0fs;NJM-Qt14DD0fs;NJM-Qt9noTag0fs;NJM-Qt10noTag0fs;NJM-Qt11noTag0fs;NJM-Qt12noTag0fs;NJM-Qt13noTag0fs;NJM-Qt3DD0fs;NJM-Qt14noTag0fs;NJM-Qt10DD0fs;NJM-Qt12DD0fs;NJM-Qt13DD0fs;NJM-Qt3noTag0fs;NJM-Qt4noTag0fs;NJM-Qt5noTag0fs;NJM-Qt6noTag0fs;NJM-Qt7noTag0fs;NJM-Qt8noTag0fs;NJM-Qt4DD0fs;NJM-Qt5DD0fs;NJM-Qt6DD0fs;NJM-Qt8DD0fs	NJM-Qt9DD0fs	NJM-Qt9DD0fs	MULTI-MSMS	VOT16-1571	1	1170_R	499.58	3	499.244	1494.71	30415.2	1.8598	0.00092848	-0.98952	-0.00049401	0.87024	0.00043446	499.243	10.882	0.6325	10.882	10.688	11.321	9.5367e-07					33	15	3	0	0
3	LEHHHHHHQL	10	Unmodified	_LEHHHHHHQL_							0	0	0	0	0	NJM-Qt1noTag+7fs	NJM-Qt1noTag+7fs	NJM-Qt1noTag+7fs	MULTI-MSMS	VOT16-1571	1	1170_R	442.22	3	442.218	1323.63	31062	1.7211	0.0007611	0.32399	0.00014327	2.0451	0.00090438	442.219	66.897	0.92448	66.897	66.426	67.35	0					38	11	4	0	0
3	LEHHHHHHQLAANDENYALDD	21	Unmodified	_LEHHHHHHQLAANDENYALDD_							0	0	0	0	0	NJM-Qt1DD+7fs	NJM-Qt1DD+7fs	NJM-Qt1DD+7fs	MULTI-MSMS	VOT16-1571	1	1170_R	630.28	4	629.783	2515.1	26934.3	0.69485	0.0004376	0.34856	0.00021952	1.0434	0.00065712	630.033	23.585	1.2846	23.585	23.087	24.372	0					56	24	3	0	0
3	LEHHHHHHQR	10	Unmodified	_LEHHHHHHQR_							0	0	0	0	0	NJM-Qt16DD+1fs;NJM-Qt18DD+1fs;NJM-Qt23DD+1fs;NJM-Qt36DD+1fs;NJM-Qt9DD+1fs	NJM-Qt16DD+1fs	NJM-Qt16DD+1fs	MULTI-MSMS	VOT16-1571	1	1170_R	342.67	4	342.67	1366.65	36354.3	0.49065	0.00016813	-0.056623	-1.9403e-05	0.43402	0.00014873	342.67	13.587	1.1279	13.587	13.018	14.145	9.5367e-07					42	23	2	0	0
3	LEHHHHHHQR	10	Unmodified	_LEHHHHHHQR_							0	0	0	0	0	NJM-Qt16DD+1fs;NJM-Qt18DD+1fs;NJM-Qt23DD+1fs;NJM-Qt36DD+1fs;NJM-Qt9DD+1fs	NJM-Qt16DD+1fs	NJM-Qt16DD+1fs	MULTI-MSMS	VOT16-1571	1	1170_R	342.67	4	342.67	1366.65	36354.2	1.2134	0.00041578	-0.85297	-0.00029229	0.36039	0.00012349	342.67	12.464	1.2361	12.464	11.781	13.018	0					57	39	2	0	0
1	LEHHHHHHRGA	11	Unmodified	_LEHHHHHHRGA_							0	0	0	0	1	NJM-Rt2noTag0fs	NJM-Rt2noTag0fs	NJM-Rt2noTag0fs	MULTI-MSMS	VOT16-1571	1	1170_R	456.56	3	456.557	1366.65	32426.2	1.7032	0.0007776	-0.51823	-0.0002366	1.185	0.000541	456.557	10.804	0.73266	10.804	10.646	11.378	0					39	17	3	0	0
3	LEHHHHHHSGI	11	Unmodified	_LEHHHHHHSGI_							0	0	0	0	0	NJM-t3noTag+8fs;NJM-St2noTag+11fs	NJM-t3noTag+8fs	NJM-t3noTag+8fs	MULTI-MSMS	VOT16-1571	1	1170_R	447.55	3	447.55	1339.63	31027.5	0.56788	0.00025415	0.042491	1.9017e-05	0.61037	0.00027317	447.55	12.388	2.059	12.388	11.963	14.022	0					190	56	4	0	0
3	LEHHHHHHSGIP	12	Unmodified	_LEHHHHHHSGIP_							0	0	0	0	0	NJM-t4noTag+8fs;NJM-St3noTag+11fs	NJM-t4noTag+8fs	NJM-t4noTag+8fs	MULTI-MSMS	VOT16-1571	1	1170_R	479.9	3	479.901	1436.68	30730	-0.71751	-0.00034433	0.85901	0.00041224	0.1415	6.7906e-05	479.901	14.644	1.064	14.644	14.479	15.543	0					37	14	4	0	0
3	LEHHHHHHSGIP	12	Unmodified	_LEHHHHHHSGIP_							0	0	0	0	0	NJM-t4noTag+8fs;NJM-St3noTag+11fs	NJM-t4noTag+8fs	NJM-t4noTag+8fs	MULTI-MSMS	VOT16-1571	1	1170_R	360.18	4	360.178	1436.68	36863	-0.40671	-0.00014649	0.20949	7.5453e-05	-0.19722	-7.1033e-05	360.178	14.654	0.78369	14.654	14.479	15.263	0					21	10	3	0	0
3	LEHHHHHHSGIPW	13	Unmodified	_LEHHHHHHSGIPW_							0	0	0	0	0	NJM-t5noTag+8fs;NJM-St4noTag+11fs	NJM-t5noTag+8fs	NJM-t5noTag+8fs	MULTI-MSMS	VOT16-1571	1	1170_R	541.93	3	541.927	1622.76	29180.9	0.47295	0.00025631	-1.1965	-0.00064843	-0.72358	-0.00039213	541.927	24.82	0.78174	24.82	24.51	25.292	1.9073e-06					41	23	3	0	0
3	LEHHHHHHSGIPWYA	15	Unmodified	_LEHHHHHHSGIPWYA_							0	0	0	0	0	NJM-t7noTag+8fs;NJM-St6noTag+11fs	NJM-t7noTag+8fs	NJM-t7noTag+8fs	MULTI-MSMS	VOT16-1571	1	1170_R	619.96	3	619.961	1856.86	27192.2	-1.2636	-0.00078341	-0.025456	-1.5782e-05	-1.2891	-0.00079919	620.295	32.461	2.5902	32.461	31.759	34.35	0					63	38	2	0	0
3	LEHHHHHHSGIPWYA	15	Unmodified	_LEHHHHHHSGIPWYA_							0	0	0	0	0	NJM-t7noTag+8fs;NJM-St6noTag+11fs	NJM-t7noTag+8fs	NJM-t7noTag+8fs	MULTI-MSMS	VOT16-1571	1	1170_R	619.96	3	619.961	1856.86	27192.2	-1.2214	-0.00075725	-0.35407	-0.00021951	-1.5755	-0.00097676	620.295	31.265	1.0989	31.265	30.953	32.051	-1.9073e-06					23	18	2	0	0
3	LEHHHHHHSGIPWYAC	16	Unmodified	_LEHHHHHHSGIPWYAC_							0	0	0	0	0	NJM-t8noTag+8fs;NJM-St7noTag+11fs	NJM-t8noTag+8fs	NJM-t8noTag+8fs	MULTI-MSMS	VOT16-1571	1	1170_R	673.31	3	673.304	2016.89	26685.2	0.50446	0.00033966	2.2592	0.0015211	2.7636	0.0018608	673.64	35.687	2.6972	35.687	34.426	37.123	0					110	35	4	0	0
3	LEHHHHHHSGIPWYAC	16	Unmodified	_LEHHHHHHSGIPWYAC_							0	0	0	0	0	NJM-t8noTag+8fs;NJM-St7noTag+11fs	NJM-t8noTag+8fs	NJM-t8noTag+8fs	MULTI-MSMS	VOT16-1571	1	1170_R	505.48	4	505.23	2016.89	30181.6	0.77585	0.00039198	1.2841	0.00064878	2.06	0.0010408	505.482	35.64	4.2837	35.64	34.35	38.633	0					177	56	4	0	0
3	LEHHHHHHSGIPWYAC	16	Unmodified	_LEHHHHHHSGIPWYAC_							0	0	0	0	0	NJM-t8noTag+8fs;NJM-St7noTag+11fs	NJM-t8noTag+8fs	NJM-t8noTag+8fs	MULTI-MSMS	VOT16-1571	1	1170_R	505.48	4	505.23	2016.89	30054.8	0.68185	0.00034449	1.1137	0.00056266	1.7955	0.00090716	505.482	39.161	1.55	39.161	37.869	39.419	0					48	20	4	0	0
3	LEHHHHHHSGIPWYAC	16	Unmodified	_LEHHHHHHSGIPWYAC_							0	0	0	0	0	NJM-t8noTag+8fs;NJM-St7noTag+11fs	NJM-t8noTag+8fs	NJM-t8noTag+8fs	MULTI-MSMS	VOT16-1571	1	1170_R	673.3	3	673.304	2016.89	26855.7	-1.5261	-0.0010276	0.80285	0.00054056	-0.7233	-0.000487	673.305	33.319	2.3644	33.319	31.838	34.203	0					81	35	3	0	0
3	LEHHHHHHSGIPWYAC	16	Unmodified	_LEHHHHHHSGIPWYAC_							0	0	0	0	0	NJM-t8noTag+8fs;NJM-St7noTag+11fs	NJM-t8noTag+8fs	NJM-t8noTag+8fs	MULTI-MSMS	VOT16-1571	1	1170_R	505.73	4	505.23	2016.89	29982.7	-0.30191	-0.00015253	-0.40633	-0.00020529	-0.70823	-0.00035782	505.481	40.174	2.5671	40.174	39.93	42.497	3.8147e-06					76	34	3	0	0
3	LEHHHHHHSGIPWYAC	16	Unmodified	_LEHHHHHHSGIPWYAC_							0	0	0	0	0	NJM-t8noTag+8fs;NJM-St7noTag+11fs	NJM-t8noTag+8fs	NJM-t8noTag+8fs	MULTI-MSMS	VOT16-1571	1	1170_R	505.23	4	505.23	2016.89	29931	-1.0181	-0.00051439	0.41784	0.00021111	-0.60029	-0.00030329	505.481	33.825	2.8182	33.825	31.759	34.578	0					77	41	3	0	0
3	LEHHHHHHSLGAANDENYALDD	22	Unmodified	_LEHHHHHHSLGAANDENYALDD_							0	0	0	0	0	NJM-St2DD+7fs	NJM-St2DD+7fs	NJM-St2DD+7fs	MULTI-MSMS	VOT16-1571	1	1170_R	634.03	4	633.781	2531.1	26254.4	0.67607	0.00042848	0.17228	0.00010919	0.84836	0.00053767	634.033	22.605	2.2949	22.605	22.077	24.372	0					122	45	5	0	0
3	LEHHHHHHSLGDPMVR	16	Unmodified	_LEHHHHHHSLGDPMVR_							0	0	0	0	0	NJM-St14DD+7fs;NJM-St16DD+7fs;NJM-St21DD+7fs;NJM-St34DD+7fs;NJM-St14noTag+7fs;NJM-St15noTag+7fs;NJM-St16noTag+7fs;NJM-St17noTag+7fs;NJM-St7DD+7fs;NJM-St18noTag+7fs;NJM-St19noTag+7fs;NJM-St20noTag+7fs;NJM-St21noTag+7fs;NJM-St22noTag+7fs;NJM-St23noTag+7fs;NJM-St24noTag+7fs;NJM-St25noTag+7fs;NJM-St26noTag+7fs;NJM-St15DD+7fs;NJM-St27noTag+7fs;NJM-St28noTag+7fs;NJM-St17DD+7fs;NJM-St29noTag+7fs;NJM-St1…	NJM-St14DD+7fs	NJM-St14DD+7fs	MULTI-MSMS	VOT16-1571	1	1170_R	485.74	4	485.487	1937.92	29153.9	-0.44108	-0.00021414	2.2172	0.0010764	1.7761	0.0008623	485.488	18.013	1.0686	18.013	17.471	18.539	0					18	14	2	0	0
3	LEHHHHHHWGDPMV	14	Unmodified	_LEHHHHHHWGDPMV_							0	0	0	0	0	NJM-Wt5noTag+10fs	NJM-Wt5noTag+10fs	NJM-Wt5noTag+10fs	MULTI-SECPEP	VOT16-1571	1	1170_R	443.95	4	442.952	1767.78	31684.1	-0.10553	-4.6743e-05	-1.3819	-0.0006121	-1.4874	-0.00065884	443.203	13.826	1.9939	13.826	12.307	14.301	0					61	50	2	0	0
1	LEHHHHHHYGA	11	Unmodified	_LEHHHHHHYGA_							0	0	0	0	0	NJM-Yt2noTag0fs	NJM-Yt2noTag0fs	NJM-Yt2noTag0fs	MULTI-MSMS	VOT16-1571	1	1170_R	458.88	3	458.878	1373.61	31204.8	0.50731	0.00023279	0.16812	7.7149e-05	0.67543	0.00030994	458.878	12.623	1.5539	12.623	12.068	13.622	0					117	46	3	0	0
1	LEHHHHHHYGAR	12	Unmodified	_LEHHHHHHYGAR_							0	0	0	0	0	NJM-Yt9DD0fs;NJM-Yt11DD0fs;NJM-Yt14DD0fs;NJM-Yt9noTag0fs;NJM-Yt10noTag0fs;NJM-Yt11noTag0fs;NJM-Yt12noTag0fs;NJM-Yt13noTag0fs;NJM-Yt3DD0fs;NJM-Yt14noTag0fs;NJM-Yt10DD0fs;NJM-Yt12DD0fs;NJM-Yt13DD0fs;NJM-Yt3noTag0fs;NJM-Yt4noTag0fs;NJM-Yt5noTag0fs;NJM-Yt6noTag0fs;NJM-Yt7noTag0fs;NJM-Yt8noTag0fs;NJM-Yt4DD0fs;NJM-Yt5DD0fs;NJM-Yt6DD0fs;NJM-Yt8DD0fs;NJM-Yt7DD0fs	NJM-Yt9DD0fs;NJM-Yt7DD0fs	NJM-Yt9DD0fs	MULTI-MSMS	VOT16-1571	1	1170_R	383.44	4	383.436	1529.71	34184.8	1.004	0.00038497	-0.46777	-0.00017936	0.53622	0.00020561	383.436	11.492	4.0211	11.492	11.321	15.342	0					350	92	5	0	0
1	LEHHHHHHYGAR	12	Unmodified	_LEHHHHHHYGAR_							0	0	0	0	0	NJM-Yt9DD0fs;NJM-Yt11DD0fs;NJM-Yt14DD0fs;NJM-Yt9noTag0fs;NJM-Yt10noTag0fs;NJM-Yt11noTag0fs;NJM-Yt12noTag0fs;NJM-Yt13noTag0fs;NJM-Yt3DD0fs;NJM-Yt14noTag0fs;NJM-Yt10DD0fs;NJM-Yt12DD0fs;NJM-Yt13DD0fs;NJM-Yt3noTag0fs;NJM-Yt4noTag0fs;NJM-Yt5noTag0fs;NJM-Yt6noTag0fs;NJM-Yt7noTag0fs;NJM-Yt8noTag0fs;NJM-Yt4DD0fs;NJM-Yt5DD0fs;NJM-Yt6DD0fs;NJM-Yt8DD0fs;NJM-Yt7DD0fs	NJM-Yt9DD0fs;NJM-Yt7DD0fs	NJM-Yt9DD0fs	MULTI-MSMS	VOT16-1571	1	1170_R	306.95	5	306.95	1529.71	39195.6	1.1958	0.00036704	-1.0675	-0.00032768	0.12825	3.9365e-05	306.95	11.752	1.2155	11.752	11.424	12.639	0					83	34	4	0	0
3	LGDPMVR	7	Unmodified	_LGDPMVR_							0	0	0	0	0	NJM-Rt14DD+7fs;NJM-Kt14DD+7fs;NJM-Rt16DD+7fs;NJM-Kt16DD+7fs;NJM-Rt21DD+7fs;NJM-Kt21DD+7fs;NJM-Rt34DD+7fs;NJM-Kt34DD+7fs;NJM-Rt7DD+7fs;NJM-Kt7DD+7fs	NJM-Rt14DD+7fs	NJM-Rt14DD+7fs	MULTI-MSMS	VOT16-1571	1	1170_R	394.21	2	394.21	786.406	36365.1	-1.2657	-0.00049893	0.89176	0.00035154	-0.3739	-0.00014739	394.211	30.621	0.26366	30.621	30.493	30.756	0					7	4	2	0	0
1	LGLSAANDENYALDD	15	Unmodified	_LGLSAANDENYALDD_							0	0	0	0	0	NJM-Gt27DD+1fs	NJM-Gt27DD+1fs	NJM-Gt27DD+1fs	MULTI-MSMS	VOT16-1571	1	1170_R	790.86	2	790.857	1579.7	23474.8	1.111	0.00087861	0.017026	1.3465e-05	1.128	0.00089207	790.857	53.932	5.9465	53.932	52.213	58.159	-3.8147e-06					194	77	6	0	0
2	SGAANDENYALDD	13	Unmodified	_SGAANDENYALDD_							0	0	0	0	0	NJM-t4DD-1fs;NJM-Lt4DD+2fs	NJM-t4DD-1fs	NJM-t4DD-1fs	MULTI-MSMS	VOT16-1571	1	1170_R	677.77	2	677.773	1353.53	25814.8	-2.074	-0.0014057	1.1612	0.00078703	-0.91281	-0.00061868	677.774	32.232	1.9175	32.232	31.182	33.099	0					78	28	5	0	0
2	SHGAANDENYALDD	14	Unmodified	_SHGAANDENYALDD_							0	0	0	0	0	NJM-Rt3DD+12fs;NJM-Kt3DD+12fs	NJM-Rt3DD+12fs	NJM-Rt3DD+12fs	MULTI-MSMS	VOT16-1571	1	1170_R	746.3	2	746.303	1490.59	24590.3	0.95445	0.00071231	0.36072	0.00026921	1.3152	0.00098151	746.303	26.339	0.86067	26.339	26.007	26.868	1.9073e-06					47	19	3	0	0
3	VLEASNK	7	Unmodified	_VLEASNK_							0	0	0	0	0	NJM-Qt16DD+1fs;NJM-t16DD+1fs;NJM-Rt15DD+4fs;NJM-Kt15DD+4fs;NJM-Yt16DD+1fs;NJM-Wt16DD+1fs;NJM-Vt16DD+1fs;NJM-Tt16DD+1fs;NJM-t16DD-2fs;NJM-St16DD+1fs;NJM-Rt16DD+1fs;NJM-Pt16DD+1fs;NJM-Nt16DD+1fs;NJM-Mt16DD+1fs;NJM-Lt16DD+1fs;NJM-Kt16DD+1fs;NJM-It16DD+1fs;NJM-Ht16DD+1fs;NJM-Ft16DD+1fs;NJM-Et16DD+1fs;NJM-Dt16DD+1fs;NJM-Ct16DD+1fs;NJM-At16DD+1fs;NJM-Yt16DD-2fs;NJM-Wt16DD-2fs;NJM-Vt16DD-2fs;NJM-Tt16DD-…	NJM-Qt16DD+1fs;NJM-t13DD+10fs;NJM-Gt13DD+10fs;NJM-Kt16DD-8fs;NJM-t15DD+4fs;NJM-Gt16DD+1fs;NJM-Gt27DD+1fs;NJM-St14DD+7fs;NJM-Gt15DD+4fs;NJM-Qt15DD+4fs;NJM-Gt22DD+1fs;NJM-t14DD+7fs;NJM-Gt26DD+1fs;NJM-Rt14DD+7fs	NJM-Gt16DD+1fs	MSMS	VOT16-1571	1	1170_R	380.71	2	380.714	759.413	NaN	NaN	NaN	NaN	NaN	NaN	NaN	NaN	15.522	1	15.522	15.022	16.022	-9.5367e-07								0	0
3	VLEASNKAANDENYALDD	18	Phospho (STY),Deamidation (NQ)	_VLEAS(ph)N(de)KAANDENYALDD_	VLEASN(0.994)KAAN(0.005)DENYALDD		VLEAS(1)NKAANDENYALDD	VLEASN(22.7)KAAN(-22.7)DEN(-35.58)YALDD		VLEAS(42.21)NKAANDENY(-42.21)ALDD	0	1	0	1	1	NJM-Qt16DD+1fs;NJM-t16DD+1fs;NJM-Rt15DD+4fs;NJM-Kt15DD+4fs;NJM-Yt16DD+1fs;NJM-Wt16DD+1fs;NJM-Vt16DD+1fs;NJM-Tt16DD+1fs;NJM-t16DD-2fs;NJM-St16DD+1fs;NJM-Rt16DD+1fs;NJM-Pt16DD+1fs;NJM-Nt16DD+1fs;NJM-Mt16DD+1fs;NJM-Lt16DD+1fs;NJM-Kt16DD+1fs;NJM-It16DD+1fs;NJM-Ht16DD+1fs;NJM-Ft16DD+1fs;NJM-Et16DD+1fs;NJM-Dt16DD+1fs;NJM-Ct16DD+1fs;NJM-At16DD+1fs;NJM-Yt16DD-2fs;NJM-Wt16DD-2fs;NJM-Vt16DD-2fs;NJM-Tt16DD-…	NJM-Qt16DD+1fs;NJM-t13DD+10fs;NJM-Gt13DD+10fs;NJM-Kt16DD-8fs;NJM-t15DD+4fs;NJM-Gt16DD+1fs;NJM-St14DD+7fs;NJM-Gt15DD+4fs;NJM-Qt15DD+4fs;NJM-t14DD+7fs;NJM-Rt14DD+7fs	NJM-Gt16DD+1fs	MULTI-MSMS	VOT16-1571	1	1170_R	678.28	3	678.284	2031.83	26392.6	-1.1495	-0.0007797	-0.96069	-0.00065162	-2.1102	-0.0014313	678.618	16.09	1.1171	16.09	15.981	17.098	0					31	17	3	0	0
1	LEHHHHHHAANDENYALDD	19	Unmodified	_LEHHHHHHAANDENYALDD_							0	0	0	0	0	NJM-t0DD0fs	NJM-t0DD0fs	NJM-t0DD0fs	MULTI-MSMS	VOT16-1568	1	1171_R	569.5	4	569.497	2273.96	27933.1	-0.01213	-6.9082e-06	0.58349	0.0003323	0.57136	0.00032539	569.748	18.127	1.3044	18.127	17.405	18.71	1.9073e-06					75	25	4	0	0
2	LEHHHHHHTTTK	12	Unmodified	_LEHHHHHHTTTK_							0	0	0	0	0	NJM-Kt16DD-8fs;NJM-Kt18DD-8fs;NJM-Kt23DD-8fs;NJM-Kt36DD-8fs;NJM-Kt16noTag-8fs;NJM-Kt17noTag-8fs;NJM-Kt18noTag-8fs;NJM-Kt19noTag-8fs;NJM-Kt9DD-8fs;NJM-Kt20noTag-8fs;NJM-Kt21noTag-8fs;NJM-Kt22noTag-8fs;NJM-Kt23noTag-8fs;NJM-Kt24noTag-8fs;NJM-Kt25noTag-8fs;NJM-Kt26noTag-8fs;NJM-Kt27noTag-8fs;NJM-Kt28noTag-8fs;NJM-Kt17DD-8fs;NJM-Kt29noTag-8fs;NJM-Kt30noTag-8fs;NJM-Kt19DD-8fs;NJM-Kt31noTag-8fs;NJM-Kt2…	NJM-Kt16DD-8fs	NJM-Kt16DD-8fs	MULTI-MSMS	VOT16-1568	1	1171_R	505.92	3	505.584	1513.73	29329.6	-0.14022	-7.0895e-05	-2.2442	-0.0011346	-2.3844	-0.0012055	505.917	19.107	0.60983	19.107	18.779	19.389	0					17	11	2	0	0
1	LEHHHHHHAANDENYALDD	19	Unmodified	_LEHHHHHHAANDENYALDD_							0	0	0	0	0	NJM-t0DD0fs	NJM-t0DD0fs	NJM-t0DD0fs	MULTI-MSMS	VOT16-1562	1	1181_R	758.99	3	758.994	2273.96	24715.2	0.24815	0.00018834	0.59899	0.00045463	0.84714	0.00064297	759.329	16.922	0.8519	16.922	16.708	17.56	0					31	11	4	0	0
1	LEHHHHHHAANDENYALDD	19	Unmodified	_LEHHHHHHAANDENYALDD_							0	0	0	0	0	NJM-t0DD0fs	NJM-t0DD0fs	NJM-t0DD0fs	MULTI-MSMS	VOT16-1562	1	1181_R	569.75	4	569.497	2273.96	28059.9	0.14907	8.4896e-05	0.025559	1.4556e-05	0.17463	9.9452e-05	569.748	16.934	1.5518	16.934	16.638	18.19	0					54	22	4	0	0
N/A	AANDENYALDD	11	Unmodified	_AANDENYALDD_							0	0	0	0	0	NJM-Qt9DD0fs;NJM-Qt11DD0fs;NJM-Qt14DD0fs;NJM-Qt3DD0fs;NJM-t7DD+6fs;NJM-Rt6DD+9fs;NJM-Kt6DD+9fs;NJM-Yt7DD+6fs;NJM-Wt7DD+6fs;NJM-Vt7DD+6fs;NJM-Tt7DD+6fs;NJM-t8DD+3fs;NJM-St7DD+6fs;NJM-Rt7DD+6fs;NJM-Pt7DD+6fs;NJM-Nt7DD+6fs;NJM-Mt7DD+6fs;NJM-Lt7DD+6fs;NJM-Kt7DD+6fs;NJM-It7DD+6fs;NJM-Ht7DD+6fs;NJM-Ft7DD+6fs;NJM-Et7DD+6fs;NJM-Dt7DD+6fs;NJM-Ct7DD+6fs;NJM-At7DD+6fs;NJM-Yt8DD+3fs;NJM-Wt8DD+3fs;NJM-Tt8DD+3…	NJM-Qt9DD0fs;NJM-Qt16DD+1fs;NJM-Yt9DD0fs;NJM-t13DD+10fs;NJM-Gt13DD+10fs;NJM-Kt16DD-8fs;NJM-t15DD+4fs;NJM-Gt16DD+1fs;NJM-St14DD+7fs;NJM-Gt15DD+4fs;NJM-Qt15DD+4fs;NJM-t14DD+7fs;NJM-Rt14DD+7fs;NJM-Vt8DD+3fs	NJM-Gt16DD+1fs	MULTI-MSMS	VOT16-1571	1	1170_R	605.75	2	605.747	1209.48	27074	-1.5962	-0.00096692	0.90064	0.00054556	-0.6956	-0.00042136	605.747	31.418	1.6597	31.418	30.709	32.369	0					63	29	3	0	0
1	GSHGTR	6	Unmodified	_GSHGTR_							0	0	0	0	0	NJM-Qt9DD0fs;NJM-Qt11DD0fs;NJM-Qt14DD0fs;NJM-Qt9noTag0fs;NJM-Qt10noTag0fs;NJM-Qt11noTag0fs;NJM-Qt12noTag0fs;NJM-Qt13noTag0fs;NJM-Qt14noTag0fs;NJM-t7DD+6fs;NJM-Rt6DD+9fs;NJM-Kt6DD+9fs;NJM-Yt7DD+6fs;NJM-Wt7DD+6fs;NJM-Vt7DD+6fs;NJM-Tt7DD+6fs;NJM-t8DD+3fs;NJM-St7DD+6fs;NJM-Rt7DD+6fs;NJM-Pt7DD+6fs;NJM-Nt7DD+6fs;NJM-Mt7DD+6fs;NJM-Lt7DD+6fs;NJM-Kt7DD+6fs;NJM-It7DD+6fs;NJM-Ht7DD+6fs;NJM-Ft7DD+6fs;NJM-Et7…	NJM-Qt9DD0fs;NJM-Yt9DD0fs;NJM-Vt8DD+3fs	NJM-Yt9DD0fs	MULTI-MSMS	VOT16-1542	1	1170	307.65	2	307.654	613.293	39023.2	0.67983	0.00020915	-1.3765	-0.00042349	-0.6967	-0.00021434	307.653	49.202	1.7014	49.202	48.692	50.393	0					30	25	2	0	0
1	LEHHHHHH	8	Unmodified	_LEHHHHHH_							0	0	0	0	0	NJM-t0noTag0fs;NJM-Yt0noTag0fs;NJM-Wt0noTag0fs;NJM-Vt0noTag0fs;NJM-Tt0noTag0fs;NJM-t1noTag0fs;NJM-t1noTag+9fs;NJM-t1noTag+8fs;NJM-t1noTag+7fs;NJM-t1noTag+6fs;NJM-t1noTag+5fs;NJM-t1noTag+4fs;NJM-t1noTag+3fs;NJM-t1noTag+2fs;NJM-t1noTag+1fs;NJM-t1noTag+15fs;NJM-t1noTag+14fs;NJM-t1noTag+13fs;NJM-t1noTag+12fs;NJM-t1noTag+11fs;NJM-t1noTag+10fs;NJM-St0noTag0fs;NJM-Rt0noTag0fs;NJM-Qt0noTag0fs;NJM-Pt0noTa…	NJM-t0noTag0fs	NJM-t0noTag0fs	MULTI-MSMS	VOT16-1542	1	1170	361.84	3	361.838	1082.49	35653.4	0.84589	0.00030607	-0.40511	-0.00014658	0.44078	0.00015949	361.837	9.337	3.1062	9.337	7.5115	10.618	0					412	207	2	0	0
1	LEHHHHHH	8	Unmodified	_LEHHHHHH_							0	0	0	0	0	NJM-t0noTag0fs;NJM-Yt0noTag0fs;NJM-Wt0noTag0fs;NJM-Vt0noTag0fs;NJM-Tt0noTag0fs;NJM-t1noTag0fs;NJM-t1noTag+9fs;NJM-t1noTag+8fs;NJM-t1noTag+7fs;NJM-t1noTag+6fs;NJM-t1noTag+5fs;NJM-t1noTag+4fs;NJM-t1noTag+3fs;NJM-t1noTag+2fs;NJM-t1noTag+1fs;NJM-t1noTag+15fs;NJM-t1noTag+14fs;NJM-t1noTag+13fs;NJM-t1noTag+12fs;NJM-t1noTag+11fs;NJM-t1noTag+10fs;NJM-St0noTag0fs;NJM-Rt0noTag0fs;NJM-Qt0noTag0fs;NJM-Pt0noTa…	NJM-t0noTag0fs	NJM-t0noTag0fs	MULTI-MSMS	VOT16-1545	1	1171	361.84	3	361.838	1082.49	35350.4	1.1345	0.00041049	-0.35455	-0.00012829	0.77992	0.0002822	361.837	5.0997	1.319	5.0997	4.8559	6.1749	0					81	33	4	0	0
1	LEHHHHHH	8	Unmodified	_LEHHHHHH_							0	0	0	0	0	NJM-t0noTag0fs;NJM-Yt0noTag0fs;NJM-Wt0noTag0fs;NJM-Vt0noTag0fs;NJM-Tt0noTag0fs;NJM-t1noTag0fs;NJM-t1noTag+9fs;NJM-t1noTag+8fs;NJM-t1noTag+7fs;NJM-t1noTag+6fs;NJM-t1noTag+5fs;NJM-t1noTag+4fs;NJM-t1noTag+3fs;NJM-t1noTag+2fs;NJM-t1noTag+1fs;NJM-t1noTag+15fs;NJM-t1noTag+14fs;NJM-t1noTag+13fs;NJM-t1noTag+12fs;NJM-t1noTag+11fs;NJM-t1noTag+10fs;NJM-St0noTag0fs;NJM-Rt0noTag0fs;NJM-Qt0noTag0fs;NJM-Pt0noTa…	NJM-t0noTag0fs	NJM-t0noTag0fs	MULTI-MSMS	VOT16-1545	1	1171	361.84	3	361.838	1082.49	36134.5	1.1343	0.00041043	-0.4521	-0.00016359	0.6822	0.00024684	361.837	10.187	4.7719	10.187	7.1414	11.913	0					177	122	2	0	0
1	LEHHHHHH	8	Unmodified	_LEHHHHHH_							0	0	0	0	0	NJM-t0noTag0fs;NJM-Yt0noTag0fs;NJM-Wt0noTag0fs;NJM-Vt0noTag0fs;NJM-Tt0noTag0fs;NJM-t1noTag0fs;NJM-t1noTag+9fs;NJM-t1noTag+8fs;NJM-t1noTag+7fs;NJM-t1noTag+6fs;NJM-t1noTag+5fs;NJM-t1noTag+4fs;NJM-t1noTag+3fs;NJM-t1noTag+2fs;NJM-t1noTag+1fs;NJM-t1noTag+15fs;NJM-t1noTag+14fs;NJM-t1noTag+13fs;NJM-t1noTag+12fs;NJM-t1noTag+11fs;NJM-t1noTag+10fs;NJM-St0noTag0fs;NJM-Rt0noTag0fs;NJM-Qt0noTag0fs;NJM-Pt0noTa…	NJM-t0noTag0fs	NJM-t0noTag0fs	MULTI-MSMS	VOT16-1545	1	1171	361.84	3	361.838	1082.49	36156.9	-0.75057	-0.00027158	1.5692	0.0005678	0.81864	0.00029622	361.838	29.858	0.78218	29.858	29.42	30.202	0					25	10	3	0	0
1	LEHHHHHH	8	Unmodified	_LEHHHHHH_							0	0	0	0	0	NJM-t0noTag0fs;NJM-Yt0noTag0fs;NJM-Wt0noTag0fs;NJM-Vt0noTag0fs;NJM-Tt0noTag0fs;NJM-t1noTag0fs;NJM-t1noTag+9fs;NJM-t1noTag+8fs;NJM-t1noTag+7fs;NJM-t1noTag+6fs;NJM-t1noTag+5fs;NJM-t1noTag+4fs;NJM-t1noTag+3fs;NJM-t1noTag+2fs;NJM-t1noTag+1fs;NJM-t1noTag+15fs;NJM-t1noTag+14fs;NJM-t1noTag+13fs;NJM-t1noTag+12fs;NJM-t1noTag+11fs;NJM-t1noTag+10fs;NJM-St0noTag0fs;NJM-Rt0noTag0fs;NJM-Qt0noTag0fs;NJM-Pt0noTa…	NJM-t0noTag0fs	NJM-t0noTag0fs	MULTI-MSMS	VOT16-1548	1	1180	361.84	3	361.838	1082.49	36270.1	0.60693	0.00021961	0.20937	7.5756e-05	0.81629	0.00029537	361.838	5.2096	0.82325	5.2096	4.9601	5.7833	0					102	40	3	0	0
1	LEHHHHHH	8	Unmodified	_LEHHHHHH_							0	0	0	0	0	NJM-t0noTag0fs;NJM-Yt0noTag0fs;NJM-Wt0noTag0fs;NJM-Vt0noTag0fs;NJM-Tt0noTag0fs;NJM-t1noTag0fs;NJM-t1noTag+9fs;NJM-t1noTag+8fs;NJM-t1noTag+7fs;NJM-t1noTag+6fs;NJM-t1noTag+5fs;NJM-t1noTag+4fs;NJM-t1noTag+3fs;NJM-t1noTag+2fs;NJM-t1noTag+1fs;NJM-t1noTag+15fs;NJM-t1noTag+14fs;NJM-t1noTag+13fs;NJM-t1noTag+12fs;NJM-t1noTag+11fs;NJM-t1noTag+10fs;NJM-St0noTag0fs;NJM-Rt0noTag0fs;NJM-Qt0noTag0fs;NJM-Pt0noTa…	NJM-t0noTag0fs	NJM-t0noTag0fs	MULTI-MSMS	VOT16-1548	1	1180	361.84	3	361.838	1082.49	35432.2	0.60639	0.00021941	0.075857	2.7448e-05	0.68224	0.00024686	361.837	10.579	1.9673	10.579	9.927	11.894	0					252	98	4	0	0
1	LEHHHHHH	8	Unmodified	_LEHHHHHH_							0	0	0	0	0	NJM-t0noTag0fs;NJM-Yt0noTag0fs;NJM-Wt0noTag0fs;NJM-Vt0noTag0fs;NJM-Tt0noTag0fs;NJM-t1noTag0fs;NJM-t1noTag+9fs;NJM-t1noTag+8fs;NJM-t1noTag+7fs;NJM-t1noTag+6fs;NJM-t1noTag+5fs;NJM-t1noTag+4fs;NJM-t1noTag+3fs;NJM-t1noTag+2fs;NJM-t1noTag+1fs;NJM-t1noTag+15fs;NJM-t1noTag+14fs;NJM-t1noTag+13fs;NJM-t1noTag+12fs;NJM-t1noTag+11fs;NJM-t1noTag+10fs;NJM-St0noTag0fs;NJM-Rt0noTag0fs;NJM-Qt0noTag0fs;NJM-Pt0noTa…	NJM-t0noTag0fs	NJM-t0noTag0fs	MULTI-MSMS	VOT16-1548	1	1180	362.17	3	361.838	1082.49	37564.8	0.98467	0.00035629	0.87664	0.0003172	1.8613	0.00067349	361.838	31.064	0.95809	31.064	30.855	31.813	0					29	19	2	0	0
1	LEHHHHHH	8	Unmodified	_LEHHHHHH_							0	0	0	0	0	NJM-t0noTag0fs;NJM-Yt0noTag0fs;NJM-Wt0noTag0fs;NJM-Vt0noTag0fs;NJM-Tt0noTag0fs;NJM-t1noTag0fs;NJM-t1noTag+9fs;NJM-t1noTag+8fs;NJM-t1noTag+7fs;NJM-t1noTag+6fs;NJM-t1noTag+5fs;NJM-t1noTag+4fs;NJM-t1noTag+3fs;NJM-t1noTag+2fs;NJM-t1noTag+1fs;NJM-t1noTag+15fs;NJM-t1noTag+14fs;NJM-t1noTag+13fs;NJM-t1noTag+12fs;NJM-t1noTag+11fs;NJM-t1noTag+10fs;NJM-St0noTag0fs;NJM-Rt0noTag0fs;NJM-Qt0noTag0fs;NJM-Pt0noTa…	NJM-t0noTag0fs	NJM-t0noTag0fs	MULTI-MSMS	VOT16-1551	1	1181	361.84	3	361.838	1082.49	35619.5	1.6855	0.00060987	-0.89106	-0.00032242	0.79443	0.00028746	361.837	5.108	1.561	5.108	4.8483	6.4093	0					103	35	4	0	0
1	LEHHHHHH	8	Unmodified	_LEHHHHHH_							0	0	0	0	0	NJM-t0noTag0fs;NJM-Yt0noTag0fs;NJM-Wt0noTag0fs;NJM-Vt0noTag0fs;NJM-Tt0noTag0fs;NJM-t1noTag0fs;NJM-t1noTag+9fs;NJM-t1noTag+8fs;NJM-t1noTag+7fs;NJM-t1noTag+6fs;NJM-t1noTag+5fs;NJM-t1noTag+4fs;NJM-t1noTag+3fs;NJM-t1noTag+2fs;NJM-t1noTag+1fs;NJM-t1noTag+15fs;NJM-t1noTag+14fs;NJM-t1noTag+13fs;NJM-t1noTag+12fs;NJM-t1noTag+11fs;NJM-t1noTag+10fs;NJM-St0noTag0fs;NJM-Rt0noTag0fs;NJM-Qt0noTag0fs;NJM-Pt0noTa…	NJM-t0noTag0fs	NJM-t0noTag0fs	MULTI-MSMS	VOT16-1551	1	1181	361.84	3	361.838	1082.49	35401.5	0.87749	0.00031751	-0.3003	-0.00010866	0.57719	0.00020885	361.837	15.353	1.9641	15.353	14.087	16.051	-9.5367e-07					52	29	3	0	0
1	LEHHHHHH	8	Unmodified	_LEHHHHHH_							0	0	0	0	0	NJM-t0noTag0fs;NJM-Yt0noTag0fs;NJM-Wt0noTag0fs;NJM-Vt0noTag0fs;NJM-Tt0noTag0fs;NJM-t1noTag0fs;NJM-t1noTag+9fs;NJM-t1noTag+8fs;NJM-t1noTag+7fs;NJM-t1noTag+6fs;NJM-t1noTag+5fs;NJM-t1noTag+4fs;NJM-t1noTag+3fs;NJM-t1noTag+2fs;NJM-t1noTag+1fs;NJM-t1noTag+15fs;NJM-t1noTag+14fs;NJM-t1noTag+13fs;NJM-t1noTag+12fs;NJM-t1noTag+11fs;NJM-t1noTag+10fs;NJM-St0noTag0fs;NJM-Rt0noTag0fs;NJM-Qt0noTag0fs;NJM-Pt0noTa…	NJM-t0noTag0fs	NJM-t0noTag0fs	MULTI-MSMS	VOT16-1551	1	1181	362.17	3	361.838	1082.49	35416.7	1.757	0.00063574	0.45776	0.00016563	2.2147	0.00080137	361.838	25.676	0.90125	25.676	25.305	26.206	0					53	30	2	0	0
1	LEHHHHHH	8	Unmodified	_LEHHHHHH_							0	0	0	0	0	NJM-t0noTag0fs;NJM-Yt0noTag0fs;NJM-Wt0noTag0fs;NJM-Vt0noTag0fs;NJM-Tt0noTag0fs;NJM-t1noTag0fs;NJM-t1noTag+9fs;NJM-t1noTag+8fs;NJM-t1noTag+7fs;NJM-t1noTag+6fs;NJM-t1noTag+5fs;NJM-t1noTag+4fs;NJM-t1noTag+3fs;NJM-t1noTag+2fs;NJM-t1noTag+1fs;NJM-t1noTag+15fs;NJM-t1noTag+14fs;NJM-t1noTag+13fs;NJM-t1noTag+12fs;NJM-t1noTag+11fs;NJM-t1noTag+10fs;NJM-St0noTag0fs;NJM-Rt0noTag0fs;NJM-Qt0noTag0fs;NJM-Pt0noTa…	NJM-t0noTag0fs	NJM-t0noTag0fs	MULTI-MSMS	VOT16-1551	1	1181	361.84	3	361.838	1082.49	35416.7	0.71505	0.00025873	0.41679	0.00015081	1.1318	0.00040954	361.838	27.01	1.6394	27.01	26.71	28.349	0					109	38	4	0	0
1	LEHHHHHH	8	Unmodified	_LEHHHHHH_							0	0	0	0	0	NJM-t0noTag0fs;NJM-Yt0noTag0fs;NJM-Wt0noTag0fs;NJM-Vt0noTag0fs;NJM-Tt0noTag0fs;NJM-t1noTag0fs;NJM-t1noTag+9fs;NJM-t1noTag+8fs;NJM-t1noTag+7fs;NJM-t1noTag+6fs;NJM-t1noTag+5fs;NJM-t1noTag+4fs;NJM-t1noTag+3fs;NJM-t1noTag+2fs;NJM-t1noTag+1fs;NJM-t1noTag+15fs;NJM-t1noTag+14fs;NJM-t1noTag+13fs;NJM-t1noTag+12fs;NJM-t1noTag+11fs;NJM-t1noTag+10fs;NJM-St0noTag0fs;NJM-Rt0noTag0fs;NJM-Qt0noTag0fs;NJM-Pt0noTa…	NJM-t0noTag0fs	NJM-t0noTag0fs	MULTI-MSMS	VOT16-1551	1	1181	361.84	3	361.838	1082.49	35287.8	-0.21382	-7.7368e-05	0.9702	0.00035106	0.75638	0.00027369	361.838	28.75	0.87101	28.75	28.294	29.165	0					46	14	4	0	0
1	LEHHHHHH	8	Unmodified	_LEHHHHHH_							0	0	0	0	0	NJM-t0noTag0fs;NJM-Yt0noTag0fs;NJM-Wt0noTag0fs;NJM-Vt0noTag0fs;NJM-Tt0noTag0fs;NJM-t1noTag0fs;NJM-t1noTag+9fs;NJM-t1noTag+8fs;NJM-t1noTag+7fs;NJM-t1noTag+6fs;NJM-t1noTag+5fs;NJM-t1noTag+4fs;NJM-t1noTag+3fs;NJM-t1noTag+2fs;NJM-t1noTag+1fs;NJM-t1noTag+15fs;NJM-t1noTag+14fs;NJM-t1noTag+13fs;NJM-t1noTag+12fs;NJM-t1noTag+11fs;NJM-t1noTag+10fs;NJM-St0noTag0fs;NJM-Rt0noTag0fs;NJM-Qt0noTag0fs;NJM-Pt0noTa…	NJM-t0noTag0fs	NJM-t0noTag0fs	MULTI-SECPEP	VOT16-1551	1	1181	361.49	3	361.838	1082.49	35191.2	1.3728	0.00049674	-0.95306	-0.00034485	0.41976	0.00015188	361.837	14.053	3.2332	14.053	11.635	14.868	0					122	69	2	0	0
1	LEHHHHHH	8	Unmodified	_LEHHHHHH_							0	0	0	0	0	NJM-t0noTag0fs;NJM-Yt0noTag0fs;NJM-Wt0noTag0fs;NJM-Vt0noTag0fs;NJM-Tt0noTag0fs;NJM-t1noTag0fs;NJM-t1noTag+9fs;NJM-t1noTag+8fs;NJM-t1noTag+7fs;NJM-t1noTag+6fs;NJM-t1noTag+5fs;NJM-t1noTag+4fs;NJM-t1noTag+3fs;NJM-t1noTag+2fs;NJM-t1noTag+1fs;NJM-t1noTag+15fs;NJM-t1noTag+14fs;NJM-t1noTag+13fs;NJM-t1noTag+12fs;NJM-t1noTag+11fs;NJM-t1noTag+10fs;NJM-St0noTag0fs;NJM-Rt0noTag0fs;NJM-Qt0noTag0fs;NJM-Pt0noTa…	NJM-t0noTag0fs	NJM-t0noTag0fs	MULTI-MSMS	VOT16-1562	1	1181_R	361.84	3	361.838	1082.49	35280.9	1.0275	0.00037179	-0.44557	-0.00016122	0.58193	0.00021056	361.837	5.1714	1.0436	5.1714	4.9098	5.9533	0					207	65	5	0	0
1	LEHHHHHH	8	Unmodified	_LEHHHHHH_							0	0	0	0	0	NJM-t0noTag0fs;NJM-Yt0noTag0fs;NJM-Wt0noTag0fs;NJM-Vt0noTag0fs;NJM-Tt0noTag0fs;NJM-t1noTag0fs;NJM-t1noTag+9fs;NJM-t1noTag+8fs;NJM-t1noTag+7fs;NJM-t1noTag+6fs;NJM-t1noTag+5fs;NJM-t1noTag+4fs;NJM-t1noTag+3fs;NJM-t1noTag+2fs;NJM-t1noTag+1fs;NJM-t1noTag+15fs;NJM-t1noTag+14fs;NJM-t1noTag+13fs;NJM-t1noTag+12fs;NJM-t1noTag+11fs;NJM-t1noTag+10fs;NJM-St0noTag0fs;NJM-Rt0noTag0fs;NJM-Qt0noTag0fs;NJM-Pt0noTa…	NJM-t0noTag0fs	NJM-t0noTag0fs	MULTI-MSMS	VOT16-1562	1	1181_R	361.84	3	361.838	1082.49	35320.4	0.87176	0.00031543	-0.38125	-0.00013795	0.49051	0.00017748	361.837	15.151	3.9962	15.151	12	15.997	0					183	74	3	0	0
1	LEHHHHHH	8	Unmodified	_LEHHHHHH_							0	0	0	0	0	NJM-t0noTag0fs;NJM-Yt0noTag0fs;NJM-Wt0noTag0fs;NJM-Vt0noTag0fs;NJM-Tt0noTag0fs;NJM-t1noTag0fs;NJM-t1noTag+9fs;NJM-t1noTag+8fs;NJM-t1noTag+7fs;NJM-t1noTag+6fs;NJM-t1noTag+5fs;NJM-t1noTag+4fs;NJM-t1noTag+3fs;NJM-t1noTag+2fs;NJM-t1noTag+1fs;NJM-t1noTag+15fs;NJM-t1noTag+14fs;NJM-t1noTag+13fs;NJM-t1noTag+12fs;NJM-t1noTag+11fs;NJM-t1noTag+10fs;NJM-St0noTag0fs;NJM-Rt0noTag0fs;NJM-Qt0noTag0fs;NJM-Pt0noTa…	NJM-t0noTag0fs	NJM-t0noTag0fs	MULTI-MSMS	VOT16-1562	1	1181_R	361.84	3	361.838	1082.49	36825	0.27022	9.7775e-05	0.14263	5.1608e-05	0.41285	0.00014938	361.838	16.382	1.3863	16.382	16.321	17.707	0					32	22	2	0	0
1	LEHHHHHH	8	Unmodified	_LEHHHHHH_							0	0	0	0	0	NJM-t0noTag0fs;NJM-Yt0noTag0fs;NJM-Wt0noTag0fs;NJM-Vt0noTag0fs;NJM-Tt0noTag0fs;NJM-t1noTag0fs;NJM-t1noTag+9fs;NJM-t1noTag+8fs;NJM-t1noTag+7fs;NJM-t1noTag+6fs;NJM-t1noTag+5fs;NJM-t1noTag+4fs;NJM-t1noTag+3fs;NJM-t1noTag+2fs;NJM-t1noTag+1fs;NJM-t1noTag+15fs;NJM-t1noTag+14fs;NJM-t1noTag+13fs;NJM-t1noTag+12fs;NJM-t1noTag+11fs;NJM-t1noTag+10fs;NJM-St0noTag0fs;NJM-Rt0noTag0fs;NJM-Qt0noTag0fs;NJM-Pt0noTa…	NJM-t0noTag0fs	NJM-t0noTag0fs	MULTI-MSMS	VOT16-1562	1	1181_R	361.84	3	361.838	1082.49	34859.3	1.0278	0.00037191	-1.9275	-0.00069745	-0.8997	-0.00032555	361.837	24.086	0.95299	24.086	23.689	24.642	0					73	27	4	0	0
1	LEHHHHHH	8	Unmodified	_LEHHHHHH_							0	0	0	0	0	NJM-t0noTag0fs;NJM-Yt0noTag0fs;NJM-Wt0noTag0fs;NJM-Vt0noTag0fs;NJM-Tt0noTag0fs;NJM-t1noTag0fs;NJM-t1noTag+9fs;NJM-t1noTag+8fs;NJM-t1noTag+7fs;NJM-t1noTag+6fs;NJM-t1noTag+5fs;NJM-t1noTag+4fs;NJM-t1noTag+3fs;NJM-t1noTag+2fs;NJM-t1noTag+1fs;NJM-t1noTag+15fs;NJM-t1noTag+14fs;NJM-t1noTag+13fs;NJM-t1noTag+12fs;NJM-t1noTag+11fs;NJM-t1noTag+10fs;NJM-St0noTag0fs;NJM-Rt0noTag0fs;NJM-Qt0noTag0fs;NJM-Pt0noTa…	NJM-t0noTag0fs	NJM-t0noTag0fs	MULTI-MSMS	VOT16-1562	1	1181_R	361.84	3	361.838	1082.49	35022.4	0.2013	7.2838e-05	0.90883	0.00032885	1.1101	0.00040168	361.838	27.073	2.133	27.073	26.113	28.246	0					128	53	4	0	0
1	LEHHHHHH	8	Unmodified	_LEHHHHHH_							0	0	0	0	0	NJM-t0noTag0fs;NJM-Yt0noTag0fs;NJM-Wt0noTag0fs;NJM-Vt0noTag0fs;NJM-Tt0noTag0fs;NJM-t1noTag0fs;NJM-t1noTag+9fs;NJM-t1noTag+8fs;NJM-t1noTag+7fs;NJM-t1noTag+6fs;NJM-t1noTag+5fs;NJM-t1noTag+4fs;NJM-t1noTag+3fs;NJM-t1noTag+2fs;NJM-t1noTag+1fs;NJM-t1noTag+15fs;NJM-t1noTag+14fs;NJM-t1noTag+13fs;NJM-t1noTag+12fs;NJM-t1noTag+11fs;NJM-t1noTag+10fs;NJM-St0noTag0fs;NJM-Rt0noTag0fs;NJM-Qt0noTag0fs;NJM-Pt0noTa…	NJM-t0noTag0fs	NJM-t0noTag0fs	MULTI-MSMS	VOT16-1562	1	1181_R	361.84	3	361.838	1082.49	35353.7	-0.28542	-0.00010328	1.2111	0.00043824	0.92571	0.00033496	361.838	28.592	1.1716	28.592	28.121	29.293	0					49	17	4	0	0
1	LEHHHHHH	8	Unmodified	_LEHHHHHH_							0	0	0	0	0	NJM-t0noTag0fs;NJM-Yt0noTag0fs;NJM-Wt0noTag0fs;NJM-Vt0noTag0fs;NJM-Tt0noTag0fs;NJM-t1noTag0fs;NJM-t1noTag+9fs;NJM-t1noTag+8fs;NJM-t1noTag+7fs;NJM-t1noTag+6fs;NJM-t1noTag+5fs;NJM-t1noTag+4fs;NJM-t1noTag+3fs;NJM-t1noTag+2fs;NJM-t1noTag+1fs;NJM-t1noTag+15fs;NJM-t1noTag+14fs;NJM-t1noTag+13fs;NJM-t1noTag+12fs;NJM-t1noTag+11fs;NJM-t1noTag+10fs;NJM-St0noTag0fs;NJM-Rt0noTag0fs;NJM-Qt0noTag0fs;NJM-Pt0noTa…	NJM-t0noTag0fs	NJM-t0noTag0fs	MULTI-MSMS	VOT16-1565	1	1180_R	361.84	3	361.838	1082.49	35517.5	0.53478	0.0001935	0.13234	4.7885e-05	0.66712	0.00024139	361.838	5.2313	0.99367	5.2313	4.967	5.9607	-4.7684e-07					159	56	4	0	0
1	LEHHHHHH	8	Unmodified	_LEHHHHHH_							0	0	0	0	0	NJM-t0noTag0fs;NJM-Yt0noTag0fs;NJM-Wt0noTag0fs;NJM-Vt0noTag0fs;NJM-Tt0noTag0fs;NJM-t1noTag0fs;NJM-t1noTag+9fs;NJM-t1noTag+8fs;NJM-t1noTag+7fs;NJM-t1noTag+6fs;NJM-t1noTag+5fs;NJM-t1noTag+4fs;NJM-t1noTag+3fs;NJM-t1noTag+2fs;NJM-t1noTag+1fs;NJM-t1noTag+15fs;NJM-t1noTag+14fs;NJM-t1noTag+13fs;NJM-t1noTag+12fs;NJM-t1noTag+11fs;NJM-t1noTag+10fs;NJM-St0noTag0fs;NJM-Rt0noTag0fs;NJM-Qt0noTag0fs;NJM-Pt0noTa…	NJM-t0noTag0fs	NJM-t0noTag0fs	MULTI-MSMS	VOT16-1565	1	1180_R	361.84	3	361.838	1082.49	37549	0.15995	5.7876e-05	0.9622	0.00034816	1.1221	0.00040604	362.172	29.807	1.5716	29.807	28.366	29.938	0					65	35	3	0	0
1	LEHHHHHH	8	Unmodified	_LEHHHHHH_							0	0	0	0	0	NJM-t0noTag0fs;NJM-Yt0noTag0fs;NJM-Wt0noTag0fs;NJM-Vt0noTag0fs;NJM-Tt0noTag0fs;NJM-t1noTag0fs;NJM-t1noTag+9fs;NJM-t1noTag+8fs;NJM-t1noTag+7fs;NJM-t1noTag+6fs;NJM-t1noTag+5fs;NJM-t1noTag+4fs;NJM-t1noTag+3fs;NJM-t1noTag+2fs;NJM-t1noTag+1fs;NJM-t1noTag+15fs;NJM-t1noTag+14fs;NJM-t1noTag+13fs;NJM-t1noTag+12fs;NJM-t1noTag+11fs;NJM-t1noTag+10fs;NJM-St0noTag0fs;NJM-Rt0noTag0fs;NJM-Qt0noTag0fs;NJM-Pt0noTa…	NJM-t0noTag0fs	NJM-t0noTag0fs	MULTI-MSMS	VOT16-1568	1	1171_R	361.84	3	361.838	1082.49	35254.1	0.93763	0.00033927	-0.27394	-9.912e-05	0.66369	0.00024015	361.837	5.1264	1.0023	5.1264	4.9038	5.9062	0					174	59	4	0	0
1	LEHHHHHH	8	Unmodified	_LEHHHHHH_							0	0	0	0	0	NJM-t0noTag0fs;NJM-Yt0noTag0fs;NJM-Wt0noTag0fs;NJM-Vt0noTag0fs;NJM-Tt0noTag0fs;NJM-t1noTag0fs;NJM-t1noTag+9fs;NJM-t1noTag+8fs;NJM-t1noTag+7fs;NJM-t1noTag+6fs;NJM-t1noTag+5fs;NJM-t1noTag+4fs;NJM-t1noTag+3fs;NJM-t1noTag+2fs;NJM-t1noTag+1fs;NJM-t1noTag+15fs;NJM-t1noTag+14fs;NJM-t1noTag+13fs;NJM-t1noTag+12fs;NJM-t1noTag+11fs;NJM-t1noTag+10fs;NJM-St0noTag0fs;NJM-Rt0noTag0fs;NJM-Qt0noTag0fs;NJM-Pt0noTa…	NJM-t0noTag0fs	NJM-t0noTag0fs	MULTI-MSMS	VOT16-1568	1	1171_R	361.84	3	361.838	1082.49	35285.1	0.93724	0.00033913	-0.26204	-9.4818e-05	0.67519	0.00024431	361.837	10.193	3.4158	10.193	8.6203	12.036	9.5367e-07					406	170	4	0	0
[truncated: 20 more columns]

## Sheet: Verified Peptides
File #	Stronger/More Complete Series	Legit? (score from 0-2)	Reading Frame	# Skips min (+/-)	Sequence	Length	Modifications	Modified sequence	Deamidation (NQ) Probabilities	Oxidation (M) Probabilities	Phospho (STY) Probabilities	Deamidation (NQ) Score Diffs	Oxidation (M) Score Diffs	Phospho (STY) Score Diffs	Acetyl (Protein N-term)	Deamidation (NQ)	Oxidation (M)	Phospho (STY)	Missed cleavages	Proteins	Leading Proteins	Leading Razor Protein	Type	Raw file	Fraction	Experiment	MS/MS m/z	Charge	m/z	Mass	Resolution	Uncalibrated - Calibrated m/z [ppm]	Uncalibrated - Calibrated m/z [Da]	Mass Error [ppm]	Mass Error [Da]	Uncalibrated Mass Error [ppm]	Uncalibrated Mass Error [Da]	Max intensity m/z 0	Retention time	Retention length	Calibrated retention time	Calibrated retention time start	Calibrated retention time finish	Retention time calibration	Match time difference	Match m/z difference	Match q-value	Match score	Number of data points
		1	2	10	LEHHHHHHGDPMVR	14	Unmodified	_LEHHHHHHGDPMVR_							0	0	0	0	0	NJM-t13DD+10fs;NJM-Gt12DD+13fs;NJM-t15DD+10fs;NJM-Gt14DD+13fs;NJM-t20DD+10fs;NJM-Gt19DD+13fs;NJM-t33DD+10fs;NJM-Gt32DD+13fs;NJM-t6DD+10fs;NJM-Gt5DD+13fs;NJM-t6noTag+10fs;NJM-Gt5noTag+13fs;NJM-t7noTag+10fs;NJM-Gt6noTag+13fs;NJM-t8noTag+10fs;NJM-Gt7noTag+13fs;NJM-t9noTag+10fs;NJM-Gt8noTag+13fs;NJM-t10noTag+10fs;NJM-Gt9noTag+13fs;NJM-t11noTag+10fs;NJM-Gt10noTag+13fs;NJM-t12noTag+10fs;NJM-Gt11noTag+1…	NJM-t13DD+10fs	NJM-t13DD+10fs	MULTI-MSMS	VOT16-1542	1	1170	580.28	3	580.275	1737.8	27907.3	0.42746	0.00024804	-0.10337	-5.9983e-05	0.32409	0.00018806	580.275	14.436	1.5234	14.436	14.257	15.78	0					70
		1	1	0	LEHHHHHHAANDENYALDD	19	Unmodified	_LEHHHHHHAANDENYALDD_							0	0	0	0	0	NJM-t0DD0fs	NJM-t0DD0fs	NJM-t0DD0fs	MULTI-MSMS	VOT16-1571	1	1170_R	1138.48	2	1137.99	2273.96	19320.3	-1.0949	-0.0012459	-0.67786	-0.00077139	-1.7727	-0.0020173	1138.49	16.397	0.60725	16.397	16.19	16.797	0					30
		1	1	Suppression with Y	LEHHHHHHYGAR	12	Unmodified	_LEHHHHHHYGAR_							0	0	0	0	0	NJM-Yt9DD0fs;NJM-Yt11DD0fs;NJM-Yt14DD0fs;NJM-Yt9noTag0fs;NJM-Yt10noTag0fs;NJM-Yt11noTag0fs;NJM-Yt12noTag0fs;NJM-Yt13noTag0fs;NJM-Yt3DD0fs;NJM-Yt14noTag0fs;NJM-Yt10DD0fs;NJM-Yt12DD0fs;NJM-Yt13DD0fs;NJM-Yt3noTag0fs;NJM-Yt4noTag0fs;NJM-Yt5noTag0fs;NJM-Yt6noTag0fs;NJM-Yt7noTag0fs;NJM-Yt8noTag0fs;NJM-Yt4DD0fs;NJM-Yt5DD0fs;NJM-Yt6DD0fs;NJM-Yt8DD0fs;NJM-Yt7DD0fs	NJM-Yt9DD0fs;NJM-Yt7DD0fs	NJM-Yt9DD0fs	MULTI-MSMS	VOT16-1571	1	1170_R	510.91	3	510.912	1529.71	29713.6	1.0952	0.00055956	-0.055247	-2.8226e-05	1.04	0.00053134	511.246	11.529	2.3432	11.529	11.424	13.767	0					197
		1	2	4	LEHHHHHHALGDPMVR	16	Unmodified	_LEHHHHHHALGDPMVR_							0	0	0	0	0	NJM-t15DD+4fs;NJM-At14DD+7fs;NJM-t17DD+4fs;NJM-At16DD+7fs;NJM-t22DD+4fs;NJM-At21DD+7fs;NJM-t35DD+4fs;NJM-At34DD+7fs;NJM-t15noTag+4fs;NJM-At14noTag+7fs;NJM-t16noTag+4fs;NJM-At15noTag+7fs;NJM-t17noTag+4fs;NJM-At16noTag+7fs;NJM-t18noTag+4fs;NJM-At17noTag+7fs;NJM-t8DD+4fs;NJM-At7DD+7fs;NJM-t19noTag+4fs;NJM-At18noTag+7fs;NJM-t20noTag+4fs;NJM-At19noTag+7fs;NJM-t21noTag+4fs;NJM-At20noTag+7fs;NJM-t22noTa…	NJM-t15DD+4fs	NJM-t15DD+4fs	MULTI-MSMS	VOT16-1542	1	1170	481.74	4	481.488	1921.92	30739	0.020754	9.9926e-06	0.032988	1.5883e-05	0.053741	2.5876e-05	481.488	16.591	2.6428	16.591	16.481	19.124	0					155
		1	2	10	LEHHHHHHGDPMV	13	Unmodified	_LEHHHHHHGDPMV_							0	0	0	0	0	NJM-t5noTag+10fs;NJM-Gt4noTag+13fs	NJM-t5noTag+10fs	NJM-t5noTag+10fs	MULTI-MSMS	VOT16-1542	1	1170	528.24	3	528.241	1581.7	28958.5	0.29841	0.00015763	0.15169	8.0129e-05	0.4501	0.00023776	528.241	15.281	0.56941	15.281	15.097	15.666	0					24
		1	2	10	LEHHHHHHGDPMVR	14	Unmodified	_LEHHHHHHGDPMVR_							0	0	0	0	0	NJM-t13DD+10fs;NJM-Gt12DD+13fs;NJM-t15DD+10fs;NJM-Gt14DD+13fs;NJM-t20DD+10fs;NJM-Gt19DD+13fs;NJM-t33DD+10fs;NJM-Gt32DD+13fs;NJM-t6DD+10fs;NJM-Gt5DD+13fs;NJM-t6noTag+10fs;NJM-Gt5noTag+13fs;NJM-t7noTag+10fs;NJM-Gt6noTag+13fs;NJM-t8noTag+10fs;NJM-Gt7noTag+13fs;NJM-t9noTag+10fs;NJM-Gt8noTag+13fs;NJM-t10noTag+10fs;NJM-Gt9noTag+13fs;NJM-t11noTag+10fs;NJM-Gt10noTag+13fs;NJM-t12noTag+10fs;NJM-Gt11noTag+1…	NJM-t13DD+10fs	NJM-t13DD+10fs	MULTI-MSMS	VOT16-1571	1	1170_R	435.46	4	435.458	1737.8	31504	-0.6247	-0.00027203	0.13948	6.0737e-05	-0.48522	-0.00021129	435.458	14.131	2.1573	14.131	13.964	16.121	0					143
		1	1	0	LEHHHHHH	8	Unmodified	_LEHHHHHH_							0	0	0	0	0	NJM-t0noTag0fs;NJM-Yt0noTag0fs;NJM-Wt0noTag0fs;NJM-Vt0noTag0fs;NJM-Tt0noTag0fs;NJM-t1noTag0fs;NJM-t1noTag+9fs;NJM-t1noTag+8fs;NJM-t1noTag+7fs;NJM-t1noTag+6fs;NJM-t1noTag+5fs;NJM-t1noTag+4fs;NJM-t1noTag+3fs;NJM-t1noTag+2fs;NJM-t1noTag+1fs;NJM-t1noTag+15fs;NJM-t1noTag+14fs;NJM-t1noTag+13fs;NJM-t1noTag+12fs;NJM-t1noTag+11fs;NJM-t1noTag+10fs;NJM-St0noTag0fs;NJM-Rt0noTag0fs;NJM-Qt0noTag0fs;NJM-Pt0noTa…
			Appended as of 2016/09/14
File #	Stronger/More Complete Series	Manual verification score (0 or 1)	Reading Frame	# Skips min (+/-)	Sequence	Length	Modifications	Modified sequence	Deamidation (NQ) Probabilities	Oxidation (M) Probabilities	Phospho (STY) Probabilities	Deamidation (NQ) Score Diffs	Oxidation (M) Score Diffs	Phospho (STY) Score Diffs	Acetyl (Protein N-term)	Deamidation (NQ)	Oxidation (M)	Phospho (STY)	Missed cleavages	Proteins	Leading Proteins	Leading Razor Protein	Type	Raw file	Fraction	Experiment	MS/MS m/z	Charge	m/z	Mass	Resolution	Uncalibrated - Calibrated m/z [ppm]	Uncalibrated - Calibrated m/z [Da]	Mass Error [ppm]	Mass Error [Da]	Uncalibrated Mass Error [ppm]	Uncalibrated Mass Error [Da]	Max intensity m/z 0	Retention time	Retention length	Calibrated retention time	Calibrated retention time start	Calibrated retention time finish	Retention time calibration	Match time difference	Match m/z difference	Match q-value	Match score	Number of data points
2	b	1		NO IDEA	LEHHHHHHAAAANDENYALDD	21	Unmodified	_LEHHHHHHAAAANDENYALDD_							0	0	0	0	0	NJM-At1DD+4fs;NJM-At1DD+3fs	NJM-At1DD+4fs	NJM-At1DD+4fs	MULTI-MSMS	VOT16-1571	1	1170_R	806.69	3	806.352	2416.03	23566	-0.33775	-0.00027234	0.97963	0.00078993	0.64189	0.00051759	806.687	17.144	0.95234	17.144	16.945	17.898	1.9073e-06					29
3	b	1	1	0	LEHHHHHHAANDENYALDD	19	Unmodified	_LEHHHHHHAANDENYALDD_							0	0	0	0	0	NJM-t0DD0fs	NJM-t0DD0fs	NJM-t0DD0fs	MULTI-MSMS	VOT16-1571	1	1170_R	1138.48	2	1137.99	2273.96	19320.3	-1.0949	-0.0012459	-0.67786	-0.00077139	-1.7727	-0.0020173	1138.49	16.397	0.60725	16.397	16.19	16.797	0					30
4	y	1	2	4	LEHHHHHHALGD	12	Unmodified	_LEHHHHHHALGD_							0	0	0	0	0	NJM-t4noTag+4fs;NJM-At3noTag+7fs	NJM-t4noTag+4fs	NJM-t4noTag+4fs	MULTI-MSMS	VOT16-1542	1	1170	360.67	4	360.672	1438.66	35850.4	0.65744	0.00023712	0.21751	7.8449e-05	0.87495	0.00031557	360.672	14.126	0.26708	14.126	14.061	14.328	0					9
5	y	1	2	4	LEHHHHHHALGDPMVR	16	Unmodified	_LEHHHHHHALGDPMVR_							0	0	0	0	0	NJM-t15DD+4fs;NJM-At14DD+7fs;NJM-t17DD+4fs;NJM-At16DD+7fs;NJM-t22DD+4fs;NJM-At21DD+7fs;NJM-t35DD+4fs;NJM-At34DD+7fs;NJM-t15noTag+4fs;NJM-At14noTag+7fs;NJM-t16noTag+4fs;NJM-At15noTag+7fs;NJM-t17noTag+4fs;NJM-At16noTag+7fs;NJM-t18noTag+4fs;NJM-At17noTag+7fs;NJM-t8DD+4fs;NJM-At7DD+7fs;NJM-t19noTag+4fs;NJM-At18noTag+7fs;NJM-t20noTag+4fs;NJM-At19noTag+7fs;NJM-t21noTag+4fs;NJM-At20noTag+7fs;NJM-t22noTa…	NJM-t15DD+4fs	NJM-t15DD+4fs	MULTI-MSMS	VOT16-1571	1	1170_R	641.98	3	641.648	1921.92	26090.8	-0.85586	-0.00054916	-1.4733	-0.00094534	-2.3292	-0.0014945	641.648	16.162	1.2202	16.162	16.022	17.242	0					65
9	b	1	2	10	LEHHHHHHGDAANDENYALDD	21	Unmodified	_LEHHHHHHGDAANDENYALDD_							0	0	0	0	0	NJM-t2DD+10fs;NJM-Gt1DD+13fs	NJM-t2DD+10fs	NJM-t2DD+10fs	MULTI-MSMS	VOT16-1542	1	1170	612.51	4	612.509	2446.01	27300.3	0.40582	0.00024857	0.41974	0.00025709	0.82556	0.00050566	612.76	17.362	0.62873	17.362	17.134	17.763	0					26
10	y	1	2	10	LEHHHHHHGDPMVR	14	Unmodified	_LEHHHHHHGDPMVR_							0	0	0	0	0	NJM-t13DD+10fs;NJM-Gt12DD+13fs;NJM-t15DD+10fs;NJM-Gt14DD+13fs;NJM-t20DD+10fs;NJM-Gt19DD+13fs;NJM-t33DD+10fs;NJM-Gt32DD+13fs;NJM-t6DD+10fs;NJM-Gt5DD+13fs;NJM-t6noTag+10fs;NJM-Gt5noTag+13fs;NJM-t7noTag+10fs;NJM-Gt6noTag+13fs;NJM-t8noTag+10fs;NJM-Gt7noTag+13fs;NJM-t9noTag+10fs;NJM-Gt8noTag+13fs;NJM-t10noTag+10fs;NJM-Gt9noTag+13fs;NJM-t11noTag+10fs;NJM-Gt10noTag+13fs;NJM-t12noTag+10fs;NJM-Gt11noTag+1…	NJM-t13DD+10fs	NJM-t13DD+10fs	MULTI-MSMS	VOT16-1542	1	1170	580.28	3	580.275	1737.8	27907.3	0.42746	0.00024804	-0.10337	-5.9983e-05	0.32409	0.00018806	580.275	14.436	1.5234	14.436	14.257	15.78	0					70
13	b	1	1	-3	LEHHHHHHHAANDENYALDD	20	Unmodified	_LEHHHHHHHAANDENYALDD_							0	0	0	0	0	NJM-t1DD+15fs;NJM-Ht0DD0fs	NJM-t1DD+15fs	NJM-t1DD+15fs	MULTI-MSMS	VOT16-1571	1	1170_R	805.01	3	804.68	2411.02	21457.6	-0.91035	-0.00073254	-0.12899	-0.0001038	-1.0393	-0.00083634	805.013	15.974	0.21208	15.974	15.81	16.022	9.5367e-07					8
14	b	1	1	-6	LEHHHHHHHHAANDENYALDD	21	Unmodified	_LEHHHHHHHHAANDENYALDD_							0	0	0	0	0	NJM-Ht1DD+15fs	NJM-Ht1DD+15fs	NJM-Ht1DD+15fs	MULTI-MSMS	VOT16-1571	1	1170_R	638.53	4	638.026	2548.08	26760.8	-0.949	-0.00060548	-1.7432	-0.0011122	-2.6922	-0.0017177	638.276	15.875	0.43047	15.875	15.69	16.121	0					20
15	y	1	2	7	LEHHHHHHLGDPMVR	15	Unmodified	_LEHHHHHHLGDPMVR_							0	0	0	0	0	NJM-t14DD+7fs;NJM-Lt13DD+10fs;NJM-t16DD+7fs;NJM-Lt15DD+10fs;NJM-t21DD+7fs;NJM-Lt20DD+10fs;NJM-t34DD+7fs;NJM-Lt33DD+10fs;NJM-t7DD+7fs;NJM-Lt6DD+10fs	NJM-t14DD+7fs	NJM-t14DD+7fs	MULTI-MSMS	VOT16-1571	1	1170_R	618.3	3	617.969	1850.89	27208.8	-0.72907	-0.00045054	-1.4994	-0.00092657	-2.2285	-0.0013771	617.969	15.944	0.31899	15.944	15.749	16.068	9.5367e-07					18
16	y	1	3	-4	LEHHHHHHLGR	11	Unmodified	_LEHHHHHHLGR_							0	0	0	0	0	NJM-t4DD-1fs;NJM-Lt4DD+2fs;NJM-t2noTag-1fs;NJM-Lt2noTag+2fs;NJM-t3noTag-1fs;NJM-Lt3noTag+2fs;NJM-t4noTag-1fs;NJM-Lt4noTag+2fs;NJM-t5noTag-1fs;NJM-Lt5noTag+2fs;NJM-t6noTag-1fs;NJM-Lt6noTag+2fs;NJM-t7noTag-1fs;NJM-Lt7noTag+2fs;NJM-t8noTag-1fs;NJM-Lt8noTag+2fs;NJM-t9noTag-1fs;NJM-Lt9noTag+2fs;NJM-t10noTag-1fs;NJM-Lt10noTag+2fs;NJM-t3DD-1fs;NJM-Lt3DD+2fs;NJM-t5DD-1fs;NJM-Lt5DD+2fs;NJM-t6DD-1fs;NJM-Lt…	NJM-t4DD-1fs	NJM-t4DD-1fs	MULTI-MSMS	VOT16-1571	1	1170_R	353.18	4	353.182	1408.7	35402.6	0.97897	0.00034575	-0.29552	-0.00010437	0.68345	0.00024138	353.182	12.91	3.2138	12.91	11.754	14.968	0					261
19	equal	1	2	Suppression with glutamine, then +1	LEHHHHHHQALGDPMVR	17	Unmodified	_LEHHHHHHQALGDPMVR_							0	0	0	0	0	NJM-Qt15DD+4fs;NJM-Qt17DD+4fs;NJM-Qt22DD+4fs;NJM-Qt35DD+4fs;NJM-Qt15noTag+4fs;NJM-Qt16noTag+4fs;NJM-Qt17noTag+4fs;NJM-Qt18noTag+4fs;NJM-Qt8DD+4fs;NJM-Qt19noTag+4fs;NJM-Qt20noTag+4fs;NJM-Qt21noTag+4fs;NJM-Qt22noTag+4fs;NJM-Qt23noTag+4fs;NJM-Qt24noTag+4fs;NJM-Qt25noTag+4fs;NJM-Qt26noTag+4fs;NJM-Qt27noTag+4fs;NJM-Qt16DD+4fs;NJM-Qt28noTag+4fs;NJM-Qt29noTag+4fs;NJM-Qt18DD+4fs;NJM-Qt30noTag+4fs;NJM-Qt1…	NJM-Qt15DD+4fs	NJM-Qt15DD+4fs	MULTI-MSMS	VOT16-1571	1	1170_R	513.5	4	513.503	2049.98	29694.2	-0.66799	-0.00034302	-0.57175	-0.0002936	-1.2397	-0.00063661	513.503	16.617	1.5257	16.617	16.236	17.762	-1.9073e-06					71
21	y	1	1	Suppression with glutamine	LEHHHHHHQGAR	12	Unmodified	_LEHHHHHHQGAR_							0	0	0	0	0	NJM-Qt9DD0fs;NJM-Qt11DD0fs;NJM-Qt14DD0fs;NJM-Qt9noTag0fs;NJM-Qt10noTag0fs;NJM-Qt11noTag0fs;NJM-Qt12noTag0fs;NJM-Qt13noTag0fs;NJM-Qt3DD0fs;NJM-Qt14noTag0fs;NJM-Qt10DD0fs;NJM-Qt12DD0fs;NJM-Qt13DD0fs;NJM-Qt3noTag0fs;NJM-Qt4noTag0fs;NJM-Qt5noTag0fs;NJM-Qt6noTag0fs;NJM-Qt7noTag0fs;NJM-Qt8noTag0fs;NJM-Qt4DD0fs;NJM-Qt5DD0fs;NJM-Qt6DD0fs;NJM-Qt8DD0fs	NJM-Qt9DD0fs	NJM-Qt9DD0fs	MULTI-MSMS	VOT16-1571	1	1170_R	374.68	4	374.685	1494.71	34754.9	1.8526	0.00069414	-1.1081	-0.00041518	0.74451	0.00027896	374.684	10.883	1.3745	10.883	10.646	12.02	0					94
23	b	1	3	either suppression with S, or +8	LEHHHHHHSGAANDENYALDD	21	Unmodified	_LEHHHHHHSGAANDENYALDD_							0	0	0	0	0	NJM-t2DD+8fs;NJM-St1DD0fs;NJM-St1DD+9fs;NJM-St1DD+2fs;NJM-St1DD+11fs;NJM-St1DD+10fs	NJM-t2DD+8fs	NJM-t2DD+8fs	MULTI-MSMS	VOT16-1542	1	1170	605.76	4	605.51	2418.01	27293.5	0.50627	0.00030655	1.5601	0.00094466	2.0664	0.0012512	605.764	17.086	1.0654	17.086	16.698	17.763	0					28
25	b	1	3	8	LEHHHHHHSGIPWYAC	16	Unmodified	_LEHHHHHHSGIPWYAC_							0	0	0	0	0	NJM-t8noTag+8fs;NJM-St7noTag+11fs	NJM-t8noTag+8fs	NJM-t8noTag+8fs	MULTI-MSMS	VOT16-1542	1	1170	673.64	3	673.304	2016.89	25527.9	-0.34477	-0.00023214	-0.054382	-3.6616e-05	-0.39916	-0.00026875	673.639	28.998	1.6722	28.998	28.446	30.118	1.9073e-06					77
27	y	1	1	Suppression with Y	LEHHHHHHYGAR	12	Unmodified	_LEHHHHHHYGAR_							0	0	0	0	0	NJM-Yt9DD0fs;NJM-Yt11DD0fs;NJM-Yt14DD0fs;NJM-Yt9noTag0fs;NJM-Yt10noTag0fs;NJM-Yt11noTag0fs;NJM-Yt12noTag0fs;NJM-Yt13noTag0fs;NJM-Yt3DD0fs;NJM-Yt14noTag0fs;NJM-Yt10DD0fs;NJM-Yt12DD0fs;NJM-Yt13DD0fs;NJM-Yt3noTag0fs;NJM-Yt4noTag0fs;NJM-Yt5noTag0fs;NJM-Yt6noTag0fs;NJM-Yt7noTag0fs;NJM-Yt8noTag0fs;NJM-Yt4DD0fs;NJM-Yt5DD0fs;NJM-Yt6DD0fs;NJM-Yt8DD0fs;NJM-Yt7DD0fs	NJM-Yt9DD0fs;NJM-Yt7DD0fs	NJM-Yt9DD0fs	MULTI-MSMS	VOT16-1571	1	1170_R	510.91	3	510.912	1529.71	29713.6	1.0952	0.00055956	-0.055247	-2.8226e-05	1.04	0.00053134	511.246	11.529	2.3432	11.529	11.424	13.767	0					197
1	b	0	1	Possibly +1, then -4	HAANDENYALDD	12	Unmodified	_HAANDENYALDD_							0	0	0	0	0	NJM-Rt1DD+15fs;NJM-Kt1DD+15fs	NJM-Rt1DD+15fs	NJM-Rt1DD+15fs	MULTI-MSMS	VOT16-1571	1	1170_R	674.28	2	674.276	1346.54	25418.5	0.045081	3.0397e-05	0.75498	0.00050907	0.80006	0.00053946	674.277	26.254	1.6271	26.254	25.241	26.868	-1.9073e-06					146
6	b	0	3	5+, incorporated A, then shifted 4+ again to make SGIP	LEHHHHHHASGIP	13	Unmodified	_LEHHHHHHASGIP_							0	0	0	0	0	NJM-At4noTag+8fs	NJM-At4noTag+8fs	NJM-At4noTag+8fs	MULTI-MSMS	VOT16-1542	1	1170	503.58	3	503.58	1507.72	29469.1	0.39888	0.00020087	0.18953	9.5445e-05	0.58842	0.00029632	503.58	14.771	0.40414	14.771	14.619	15.023	0					11
7	b	0	1	3	LEHHHHHHGAANDENYALDD	20	Unmodified	_LEHHHHHHGAANDENYALDD_							0	0	0	0	0	NJM-t1DD0fs;NJM-t1DD+9fs;NJM-t1DD+2fs;NJM-t1DD+11fs;NJM-t1DD+10fs;NJM-Gt0DD0fs	NJM-t1DD0fs	NJM-t1DD0fs	MULTI-SECPEP	VOT16-1571	1	1170_R	582.97	4	583.752	2330.98	26200.3	-0.96002	-0.00056041	-1.3715	-0.00080062	-2.3315	-0.001361	584.002	16.436	0.56158	16.436	16.236	16.797	0					15
8	y	0	2	G suppressor, then 1+, or 3+, G, then 1+	LEHHHHHHGALGDPMVR	17	Unmodified	_LEHHHHHHGALGDPMVR_							0	0	0	0	0	NJM-Gt15DD+4fs;NJM-Gt17DD+4fs;NJM-Gt22DD+4fs;NJM-Gt35DD+4fs;NJM-Gt8DD+4fs	NJM-Gt15DD+4fs	NJM-Gt15DD+4fs	MULTI-SECPEP	VOT16-1571	1	1170_R	494.97	4	495.743	1978.94	33442.1	-0.69076	-0.00034244	1.4685	0.00072801	0.77777	0.00038558	495.744	16.621	0.29417	16.621	16.426	16.72	0					6
11	y	0	3	2, or -1	LEHHHHHHGR	10	Unmodified	_LEHHHHHHGR_							0	0	0	0	0	NJM-Gt16DD+1fs;NJM-Gt18DD+1fs;NJM-Gt23DD+1fs;NJM-Gt36DD+1fs;NJM-Gt16noTag+1fs;NJM-Gt17noTag+1fs;NJM-Gt18noTag+1fs;NJM-Gt19noTag+1fs;NJM-Gt9DD+1fs;NJM-Gt20noTag+1fs;NJM-Gt21noTag+1fs;NJM-Gt22noTag+1fs;NJM-Gt23noTag+1fs;NJM-Gt24noTag+1fs;NJM-Gt25noTag+1fs;NJM-Gt26noTag+1fs;NJM-Gt27noTag+1fs;NJM-Gt28noTag+1fs;NJM-Gt17DD+1fs;NJM-Gt29noTag+1fs;NJM-Gt30noTag+1fs;NJM-Gt19DD+1fs;NJM-Gt31noTag+1fs;NJM-Gt2…	NJM-Gt16DD+1fs;NJM-Gt27DD+1fs;NJM-Gt22DD+1fs;NJM-Gt26DD+1fs;NJM-Gt4DD+1fs;NJM-Gt5DD+1fs	NJM-Gt16DD+1fs	MULTI-MSMS	VOT16-1571	1	1170_R	324.91	4	324.911	1295.61	38219.8	1.9786	0.00064286	-1.5151	-0.00049228	0.46346	0.00015058	324.91	10.73	1.2404	10.73	10.478	11.719	0					71
12	b	0	3	skip 3+ (UAG codon), add G, then 2+ more to skip into the 3 reading frame	LEHHHHHHGSGIPWYAC	17	Unmodified	_LEHHHHHHGSGIPWYAC_							0	0	0	0	0	NJM-Gt8noTag+8fs	NJM-Gt8noTag+8fs	NJM-Gt8noTag+8fs	MULTI-MSMS	VOT16-1542	1	1170	519.74	4	519.485	2073.91	28924.8	-0.040824	-2.1208e-05	0.97022	0.00050402	0.9294	0.00048281	519.737	28.886	0.75625	28.886	28.446	29.202	1.9073e-06					40
17	b	0	3	1-, then 6+ frameshifts	LEHHHHHHLSGI	12	Unmodified	_LEHHHHHHLSGI_							0	0	0	0	0	NJM-Lt3noTag+8fs	NJM-Lt3noTag+8fs	NJM-Lt3noTag+8fs	MULTI-MSMS	VOT16-1542	1	1170	485.24	3	485.245	1452.71	30056.6	0.7483	0.00036311	-0.0072299	-3.5083e-06	0.74107	0.0003596	485.245	13.991	0.23833	13.991	13.86	14.098	-9.5367e-07					19
18	b	0	?	?	LEHHHHHHNRG	11	Unmodified	_LEHHHHHHNRG_							0	0	0	0	1	NJM-Nt2noTag+6fs	NJM-Nt2noTag+6fs	NJM-Nt2noTag+6fs	MULTI-MSMS	VOT16-1571	1	1170_R	470.89	3	470.893	1409.66	32120.3	-0.83082	-0.00039123	-0.46747	-0.00022013	-1.2983	-0.00061136	470.892	14.802	0.6556	14.802	14.607	15.263	0					21
20	b	0	1	Suppression with glutamine	LEHHHHHHQGAAANDENYALDD	22	Unmodified	_LEHHHHHHQGAAANDENYALDD_							0	0	0	0	0	NJM-Qt2DD0fs	NJM-Qt2DD0fs	NJM-Qt2DD0fs	MULTI-MSMS	VOT16-1571	1	1170_R	633.78	4	633.526	2530.08	27022.2	-0.31286	-0.00019821	0.68452	0.00043366	0.37165	0.00023545	633.777	17.075	0.74866	17.075	16.872	17.62	0					24
22	y	0	3	Suppression with Q, then -2	LEHHHHHHQR	10	Unmodified	_LEHHHHHHQR_							0	0	0	0	0	NJM-Qt16DD+1fs;NJM-Qt18DD+1fs;NJM-Qt23DD+1fs;NJM-Qt36DD+1fs;NJM-Qt9DD+1fs	NJM-Qt16DD+1fs	NJM-Qt16DD+1fs	MULTI-MSMS	VOT16-1571	1	1170_R	342.67	4	342.67	1366.65	36267.1	2.1406	0.00073353	-1.76	-0.0006031	0.38062	0.00013043	342.669	10.814	1.2963	10.814	10.604	11.9	0					78
24	b	0	3	8	LEHHHHHHSGIPAANDENYALDD	23	Unmodified	_LEHHHHHHSGIPAANDENYALDD_							0	0	0	0	0	NJM-t4DD+8fs;NJM-St3DD+11fs	NJM-t4DD+8fs	NJM-t4DD+8fs	MULTI-MSMS	VOT16-1542	1	1170	658.54	4	658.045	2628.15	25755.1	0.36397	0.00023951	1.4694	0.00096693	1.8334	0.0012064	658.296	25.454	1.4307	25.454	24.878	26.309	0					84
26	y	0	1	Suppression with V, then +3	LEHHHHHHVAR	11	Unmodified	_LEHHHHHHVAR_							0	0	0	0	0	NJM-Vt8DD+3fs;NJM-Vt10DD+3fs;NJM-Vt13DD+3fs;NJM-Vt8noTag+3fs;NJM-Vt9noTag+3fs;NJM-Vt10noTag+3fs;NJM-Vt11noTag+3fs;NJM-Vt12noTag+3fs;NJM-Vt2DD+3fs;NJM-Vt13noTag+3fs;NJM-Vt9DD+3fs;NJM-Vt11DD+3fs;NJM-Vt12DD+3fs	NJM-Vt8DD+3fs	NJM-Vt8DD+3fs	MULTI-MSMS	VOT16-1571	1	1170_R	470.91	3	470.573	1408.7	31127.4	0.50865	0.00023936	0.44097	0.00020751	0.94962	0.00044687	470.573	13.012	1.7708	13.012	11.996	13.767	0					140
[truncated: 24 more columns]

## Sheet: Peptides to look up
Reading Frame	# Skips min (+/-)	Sequence	Length	Modifications	Modified sequence	Deamidation (NQ) Probabilities	Oxidation (M) Probabilities	Phospho (STY) Probabilities	Deamidation (NQ) Score Diffs	Oxidation (M) Score Diffs	Phospho (STY) Score Diffs	Acetyl (Protein N-term)	Deamidation (NQ)	Oxidation (M)	Phospho (STY)	Missed cleavages	Proteins	Leading Proteins	Leading Razor Protein	Type	Raw file	Fraction	Experiment	MS/MS m/z	Charge	m/z	Mass	Resolution	Uncalibrated - Calibrated m/z [ppm]	Uncalibrated - Calibrated m/z [Da]	Mass Error [ppm]	Mass Error [Da]	Uncalibrated Mass Error [ppm]	Uncalibrated Mass Error [Da]	Max intensity m/z 0	Retention time	Retention length	Calibrated retention time	Calibrated retention time start	Calibrated retention time finish	Retention time calibration	Match time difference	Match m/z difference	Match q-value	Match score	Number of data points	Number of scans	Number of isotopic peaks	PIF
2	10	LEHHHHHHGDPMVR	14	Unmodified	_LEHHHHHHGDPMVR_							0	0	0	0	0	NJM-t13DD+10fs;NJM-Gt12DD+13fs;NJM-t15DD+10fs;NJM-Gt14DD+13fs;NJM-t20DD+10fs;NJM-Gt19DD+13fs;NJM-t33DD+10fs;NJM-Gt32DD+13fs;NJM-t6DD+10fs;NJM-Gt5DD+13fs;NJM-t6noTag+10fs;NJM-Gt5noTag+13fs;NJM-t7noTag+10fs;NJM-Gt6noTag+13fs;NJM-t8noTag+10fs;NJM-Gt7noTag+13fs;NJM-t9noTag+10fs;NJM-Gt8noTag+13fs;NJM-t10noTag+10fs;NJM-Gt9noTag+13fs;NJM-t11noTag+10fs;NJM-Gt10noTag+13fs;NJM-t12noTag+10fs;NJM-Gt11noTag+1…	NJM-t13DD+10fs	NJM-t13DD+10fs	MULTI-MSMS	VOT16-1542	1	1170	580.28	3	580.275	1737.8	27907.3	0.42746	0.00024804	-0.10337	-5.9983e-05	0.32409	0.00018806	580.275	14.436	1.5234	14.436	14.257	15.78	0					70	23	6	0
1	0	LEHHHHHHAANDENYALDD	19	Unmodified	_LEHHHHHHAANDENYALDD_							0	0	0	0	0	NJM-t0DD0fs	NJM-t0DD0fs	NJM-t0DD0fs	MULTI-MSMS	VOT16-1571	1	1170_R	1138.48	2	1137.99	2273.96	19320.3	-1.0949	-0.0012459	-0.67786	-0.00077139	-1.7727	-0.0020173	1138.49	16.397	0.60725	16.397	16.19	16.797	0					30	8	6	0
1	Suppression with Y	LEHHHHHHYGAR	12	Unmodified	_LEHHHHHHYGAR_							0	0	0	0	0	NJM-Yt9DD0fs;NJM-Yt11DD0fs;NJM-Yt14DD0fs;NJM-Yt9noTag0fs;NJM-Yt10noTag0fs;NJM-Yt11noTag0fs;NJM-Yt12noTag0fs;NJM-Yt13noTag0fs;NJM-Yt3DD0fs;NJM-Yt14noTag0fs;NJM-Yt10DD0fs;NJM-Yt12DD0fs;NJM-Yt13DD0fs;NJM-Yt3noTag0fs;NJM-Yt4noTag0fs;NJM-Yt5noTag0fs;NJM-Yt6noTag0fs;NJM-Yt7noTag0fs;NJM-Yt8noTag0fs;NJM-Yt4DD0fs;NJM-Yt5DD0fs;NJM-Yt6DD0fs;NJM-Yt8DD0fs;NJM-Yt7DD0fs	NJM-Yt9DD0fs;NJM-Yt7DD0fs	NJM-Yt9DD0fs	MULTI-MSMS	VOT16-1571	1	1170_R	510.91	3	510.912	1529.71	29713.6	1.0952	0.00055956	-0.055247	-2.8226e-05	1.04	0.00053134	511.246	11.529	2.3432	11.529	11.424	13.767	0					197	65	5	0
2	4	LEHHHHHHALGDPMVR	16	Unmodified	_LEHHHHHHALGDPMVR_							0	0	0	0	0	NJM-t15DD+4fs;NJM-At14DD+7fs;NJM-t17DD+4fs;NJM-At16DD+7fs;NJM-t22DD+4fs;NJM-At21DD+7fs;NJM-t35DD+4fs;NJM-At34DD+7fs;NJM-t15noTag+4fs;NJM-At14noTag+7fs;NJM-t16noTag+4fs;NJM-At15noTag+7fs;NJM-t17noTag+4fs;NJM-At16noTag+7fs;NJM-t18noTag+4fs;NJM-At17noTag+7fs;NJM-t8DD+4fs;NJM-At7DD+7fs;NJM-t19noTag+4fs;NJM-At18noTag+7fs;NJM-t20noTag+4fs;NJM-At19noTag+7fs;NJM-t21noTag+4fs;NJM-At20noTag+7fs;NJM-t22noTa…	NJM-t15DD+4fs	NJM-t15DD+4fs	MULTI-MSMS	VOT16-1542	1	1170	481.74	4	481.488	1921.92	30739	0.020754	9.9926e-06	0.032988	1.5883e-05	0.053741	2.5876e-05	481.488	16.591	2.6428	16.591	16.481	19.124	0					155	38	5	0
2	10	LEHHHHHHGDPMV	13	Unmodified	_LEHHHHHHGDPMV_							0	0	0	0	0	NJM-t5noTag+10fs;NJM-Gt4noTag+13fs	NJM-t5noTag+10fs	NJM-t5noTag+10fs	MULTI-MSMS	VOT16-1542	1	1170	528.24	3	528.241	1581.7	28958.5	0.29841	0.00015763	0.15169	8.0129e-05	0.4501	0.00023776	528.241	15.281	0.56941	15.281	15.097	15.666	0					24	7	5	0
2	10	LEHHHHHHGDPMVR	14	Unmodified	_LEHHHHHHGDPMVR_							0	0	0	0	0	NJM-t13DD+10fs;NJM-Gt12DD+13fs;NJM-t15DD+10fs;NJM-Gt14DD+13fs;NJM-t20DD+10fs;NJM-Gt19DD+13fs;NJM-t33DD+10fs;NJM-Gt32DD+13fs;NJM-t6DD+10fs;NJM-Gt5DD+13fs;NJM-t6noTag+10fs;NJM-Gt5noTag+13fs;NJM-t7noTag+10fs;NJM-Gt6noTag+13fs;NJM-t8noTag+10fs;NJM-Gt7noTag+13fs;NJM-t9noTag+10fs;NJM-Gt8noTag+13fs;NJM-t10noTag+10fs;NJM-Gt9noTag+13fs;NJM-t11noTag+10fs;NJM-Gt10noTag+13fs;NJM-t12noTag+10fs;NJM-Gt11noTag+1…	NJM-t13DD+10fs	NJM-t13DD+10fs	MULTI-MSMS	VOT16-1571	1	1170_R	435.46	4	435.458	1737.8	31504	-0.6247	-0.00027203	0.13948	6.0737e-05	-0.48522	-0.00021129	435.458	14.131	2.1573	14.131	13.964	16.121	0					143	34	7	0
1	0	LEHHHHHH	8	Unmodified	_LEHHHHHH_							0	0	0	0	0	NJM-t0noTag0fs;NJM-Yt0noTag0fs;NJM-Wt0noTag0fs;NJM-Vt0noTag0fs;NJM-Tt0noTag0fs;NJM-t1noTag0fs;NJM-t1noTag+9fs;NJM-t1noTag+8fs;NJM-t1noTag+7fs;NJM-t1noTag+6fs;NJM-t1noTag+5fs;NJM-t1noTag+4fs;NJM-t1noTag+3fs;NJM-t1noTag+2fs;NJM-t1noTag+1fs;NJM-t1noTag+15fs;NJM-t1noTag+14fs;NJM-t1noTag+13fs;NJM-t1noTag+12fs;NJM-t1noTag+11fs;NJM-t1noTag+10fs;NJM-St0noTag0fs;NJM-Rt0noTag0fs;NJM-Qt0noTag0fs;NJM-Pt0noTa…
Appended as of 2016/09/14
Reading Frame	# Skips min (+/-)	Sequence	Length	Modifications	Modified sequence	Deamidation (NQ) Probabilities	Oxidation (M) Probabilities	Phospho (STY) Probabilities	Deamidation (NQ) Score Diffs	Oxidation (M) Score Diffs	Phospho (STY) Score Diffs	Acetyl (Protein N-term)	Deamidation (NQ)	Oxidation (M)	Phospho (STY)	Missed cleavages	Proteins	Leading Proteins	Leading Razor Protein	Type	Raw file	Fraction	Experiment	MS/MS m/z	Charge	m/z	Mass	Resolution	Uncalibrated - Calibrated m/z [ppm]	Uncalibrated - Calibrated m/z [Da]	Mass Error [ppm]	Mass Error [Da]	Uncalibrated Mass Error [ppm]	Uncalibrated Mass Error [Da]	Max intensity m/z 0	Retention time	Retention length	Calibrated retention time	Calibrated retention time start	Calibrated retention time finish	Retention time calibration	Match time difference	Match m/z difference	Match q-value	Match score	Number of data points	Number of scans	Number of isotopic peaks	PIF
1	Possibly +1, then -4	HAANDENYALDD	12	Unmodified	_HAANDENYALDD_							0	0	0	0	0	NJM-Rt1DD+15fs;NJM-Kt1DD+15fs	NJM-Rt1DD+15fs	NJM-Rt1DD+15fs	MULTI-MSMS	VOT16-1571	1	1170_R	674.28	2	674.276	1346.54	25418.5	0.045081	3.0397e-05	0.75498	0.00050907	0.80006	0.00053946	674.277	26.254	1.6271	26.254	25.241	26.868	-1.9073e-06					146	44	5	0
	NO IDEA	LEHHHHHHAAAANDENYALDD	21	Unmodified	_LEHHHHHHAAAANDENYALDD_							0	0	0	0	0	NJM-At1DD+4fs;NJM-At1DD+3fs	NJM-At1DD+4fs	NJM-At1DD+4fs	MULTI-MSMS	VOT16-1571	1	1170_R	806.69	3	806.352	2416.03	23566	-0.33775	-0.00027234	0.97963	0.00078993	0.64189	0.00051759	806.687	17.144	0.95234	17.144	16.945	17.898	1.9073e-06					29	12	4	0
1	0	LEHHHHHHAANDENYALDD	19	Unmodified	_LEHHHHHHAANDENYALDD_							0	0	0	0	0	NJM-t0DD0fs	NJM-t0DD0fs	NJM-t0DD0fs	MULTI-MSMS	VOT16-1571	1	1170_R	1138.48	2	1137.99	2273.96	19320.3	-1.0949	-0.0012459	-0.67786	-0.00077139	-1.7727	-0.0020173	1138.49	16.397	0.60725	16.397	16.19	16.797	0					30	8	6	0
2	4	LEHHHHHHALGD	12	Unmodified	_LEHHHHHHALGD_							0	0	0	0	0	NJM-t4noTag+4fs;NJM-At3noTag+7fs	NJM-t4noTag+4fs	NJM-t4noTag+4fs	MULTI-MSMS	VOT16-1542	1	1170	360.67	4	360.672	1438.66	35850.4	0.65744	0.00023712	0.21751	7.8449e-05	0.87495	0.00031557	360.672	14.126	0.26708	14.126	14.061	14.328	0					9	4	3	0
2	4	LEHHHHHHALGDPMVR	16	Unmodified	_LEHHHHHHALGDPMVR_							0	0	0	0	0	NJM-t15DD+4fs;NJM-At14DD+7fs;NJM-t17DD+4fs;NJM-At16DD+7fs;NJM-t22DD+4fs;NJM-At21DD+7fs;NJM-t35DD+4fs;NJM-At34DD+7fs;NJM-t15noTag+4fs;NJM-At14noTag+7fs;NJM-t16noTag+4fs;NJM-At15noTag+7fs;NJM-t17noTag+4fs;NJM-At16noTag+7fs;NJM-t18noTag+4fs;NJM-At17noTag+7fs;NJM-t8DD+4fs;NJM-At7DD+7fs;NJM-t19noTag+4fs;NJM-At18noTag+7fs;NJM-t20noTag+4fs;NJM-At19noTag+7fs;NJM-t21noTag+4fs;NJM-At20noTag+7fs;NJM-t22noTa…	NJM-t15DD+4fs	NJM-t15DD+4fs	MULTI-MSMS	VOT16-1571	1	1170_R	641.98	3	641.648	1921.92	26090.8	-0.85586	-0.00054916	-1.4733	-0.00094534	-2.3292	-0.0014945	641.648	16.162	1.2202	16.162	16.022	17.242	0					65	18	5	0
3	5+, incorporated A, then shifted 4+ again to make SGIP	LEHHHHHHASGIP	13	Unmodified	_LEHHHHHHASGIP_							0	0	0	0	0	NJM-At4noTag+8fs	NJM-At4noTag+8fs	NJM-At4noTag+8fs	MULTI-MSMS	VOT16-1542	1	1170	503.58	3	503.58	1507.72	29469.1	0.39888	0.00020087	0.18953	9.5445e-05	0.58842	0.00029632	503.58	14.771	0.40414	14.771	14.619	15.023	0					11	6	2	0
1	3	LEHHHHHHGAANDENYALDD	20	Unmodified	_LEHHHHHHGAANDENYALDD_							0	0	0	0	0	NJM-t1DD0fs;NJM-t1DD+9fs;NJM-t1DD+2fs;NJM-t1DD+11fs;NJM-t1DD+10fs;NJM-Gt0DD0fs	NJM-t1DD0fs	NJM-t1DD0fs	MULTI-SECPEP	VOT16-1571	1	1170_R	582.97	4	583.752	2330.98	26200.3	-0.96002	-0.00056041	-1.3715	-0.00080062	-2.3315	-0.001361	584.002	16.436	0.56158	16.436	16.236	16.797	0					15	7	4	0
2	G suppressor, then 1+, or 3+, G, then 1+	LEHHHHHHGALGDPMVR	17	Unmodified	_LEHHHHHHGALGDPMVR_							0	0	0	0	0	NJM-Gt15DD+4fs;NJM-Gt17DD+4fs;NJM-Gt22DD+4fs;NJM-Gt35DD+4fs;NJM-Gt8DD+4fs	NJM-Gt15DD+4fs	NJM-Gt15DD+4fs	MULTI-SECPEP	VOT16-1571	1	1170_R	494.97	4	495.743	1978.94	33442.1	-0.69076	-0.00034244	1.4685	0.00072801	0.77777	0.00038558	495.744	16.621	0.29417	16.621	16.426	16.72	0					6	3	2	0
2	10	LEHHHHHHGDAANDENYALDD	21	Unmodified	_LEHHHHHHGDAANDENYALDD_							0	0	0	0	0	NJM-t2DD+10fs;NJM-Gt1DD+13fs	NJM-t2DD+10fs	NJM-t2DD+10fs	MULTI-MSMS	VOT16-1542	1	1170	612.51	4	612.509	2446.01	27300.3	0.40582	0.00024857	0.41974	0.00025709	0.82556	0.00050566	612.76	17.362	0.62873	17.362	17.134	17.763	0					26	8	5	0
2	10	LEHHHHHHGDPMVR	14	Unmodified	_LEHHHHHHGDPMVR_							0	0	0	0	0	NJM-t13DD+10fs;NJM-Gt12DD+13fs;NJM-t15DD+10fs;NJM-Gt14DD+13fs;NJM-t20DD+10fs;NJM-Gt19DD+13fs;NJM-t33DD+10fs;NJM-Gt32DD+13fs;NJM-t6DD+10fs;NJM-Gt5DD+13fs;NJM-t6noTag+10fs;NJM-Gt5noTag+13fs;NJM-t7noTag+10fs;NJM-Gt6noTag+13fs;NJM-t8noTag+10fs;NJM-Gt7noTag+13fs;NJM-t9noTag+10fs;NJM-Gt8noTag+13fs;NJM-t10noTag+10fs;NJM-Gt9noTag+13fs;NJM-t11noTag+10fs;NJM-Gt10noTag+13fs;NJM-t12noTag+10fs;NJM-Gt11noTag+1…	NJM-t13DD+10fs	NJM-t13DD+10fs	MULTI-MSMS	VOT16-1542	1	1170	580.28	3	580.275	1737.8	27907.3	0.42746	0.00024804	-0.10337	-5.9983e-05	0.32409	0.00018806	580.275	14.436	1.5234	14.436	14.257	15.78	0					70	23	6	0
3	2, or -1	LEHHHHHHGR	10	Unmodified	_LEHHHHHHGR_							0	0	0	0	0	NJM-Gt16DD+1fs;NJM-Gt18DD+1fs;NJM-Gt23DD+1fs;NJM-Gt36DD+1fs;NJM-Gt16noTag+1fs;NJM-Gt17noTag+1fs;NJM-Gt18noTag+1fs;NJM-Gt19noTag+1fs;NJM-Gt9DD+1fs;NJM-Gt20noTag+1fs;NJM-Gt21noTag+1fs;NJM-Gt22noTag+1fs;NJM-Gt23noTag+1fs;NJM-Gt24noTag+1fs;NJM-Gt25noTag+1fs;NJM-Gt26noTag+1fs;NJM-Gt27noTag+1fs;NJM-Gt28noTag+1fs;NJM-Gt17DD+1fs;NJM-Gt29noTag+1fs;NJM-Gt30noTag+1fs;NJM-Gt19DD+1fs;NJM-Gt31noTag+1fs;NJM-Gt2…	NJM-Gt16DD+1fs;NJM-Gt27DD+1fs;NJM-Gt22DD+1fs;NJM-Gt26DD+1fs;NJM-Gt4DD+1fs;NJM-Gt5DD+1fs	NJM-Gt16DD+1fs	MULTI-MSMS	VOT16-1571	1	1170_R	324.91	4	324.911	1295.61	38219.8	1.9786	0.00064286	-1.5151	-0.00049228	0.46346	0.00015058	324.91	10.73	1.2404	10.73	10.478	11.719	0					71	32	3	0
3	skip 3+ (UAG codon), add G, then 2+ more to skip into the 3 reading frame	LEHHHHHHGSGIPWYAC	17	Unmodified	_LEHHHHHHGSGIPWYAC_							0	0	0	0	0	NJM-Gt8noTag+8fs	NJM-Gt8noTag+8fs	NJM-Gt8noTag+8fs	MULTI-MSMS	VOT16-1542	1	1170	519.74	4	519.485	2073.91	28924.8	-0.040824	-2.1208e-05	0.97022	0.00050402	0.9294	0.00048281	519.737	28.886	0.75625	28.886	28.446	29.202	1.9073e-06					40	11	5	0
1	-3	LEHHHHHHHAANDENYALDD	20	Unmodified	_LEHHHHHHHAANDENYALDD_							0	0	0	0	0	NJM-t1DD+15fs;NJM-Ht0DD0fs	NJM-t1DD+15fs	NJM-t1DD+15fs	MULTI-MSMS	VOT16-1571	1	1170_R	805.01	3	804.68	2411.02	21457.6	-0.91035	-0.00073254	-0.12899	-0.0001038	-1.0393	-0.00083634	805.013	15.974	0.21208	15.974	15.81	16.022	9.5367e-07					8	3	3	0
1	-6	LEHHHHHHHHAANDENYALDD	21	Unmodified	_LEHHHHHHHHAANDENYALDD_							0	0	0	0	0	NJM-Ht1DD+15fs	NJM-Ht1DD+15fs	NJM-Ht1DD+15fs	MULTI-MSMS	VOT16-1571	1	1170_R	638.53	4	638.026	2548.08	26760.8	-0.949	-0.00060548	-1.7432	-0.0011122	-2.6922	-0.0017177	638.276	15.875	0.43047	15.875	15.69	16.121	0					20	7	4	0
2	7	LEHHHHHHLGDPMVR	15	Unmodified	_LEHHHHHHLGDPMVR_							0	0	0	0	0	NJM-t14DD+7fs;NJM-Lt13DD+10fs;NJM-t16DD+7fs;NJM-Lt15DD+10fs;NJM-t21DD+7fs;NJM-Lt20DD+10fs;NJM-t34DD+7fs;NJM-Lt33DD+10fs;NJM-t7DD+7fs;NJM-Lt6DD+10fs	NJM-t14DD+7fs	NJM-t14DD+7fs	MULTI-MSMS	VOT16-1571	1	1170_R	618.3	3	617.969	1850.89	27208.8	-0.72907	-0.00045054	-1.4994	-0.00092657	-2.2285	-0.0013771	617.969	15.944	0.31899	15.944	15.749	16.068	9.5367e-07					18	5	4	0
3	-4	LEHHHHHHLGR	11	Unmodified	_LEHHHHHHLGR_							0	0	0	0	0	NJM-t4DD-1fs;NJM-Lt4DD+2fs;NJM-t2noTag-1fs;NJM-Lt2noTag+2fs;NJM-t3noTag-1fs;NJM-Lt3noTag+2fs;NJM-t4noTag-1fs;NJM-Lt4noTag+2fs;NJM-t5noTag-1fs;NJM-Lt5noTag+2fs;NJM-t6noTag-1fs;NJM-Lt6noTag+2fs;NJM-t7noTag-1fs;NJM-Lt7noTag+2fs;NJM-t8noTag-1fs;NJM-Lt8noTag+2fs;NJM-t9noTag-1fs;NJM-Lt9noTag+2fs;NJM-t10noTag-1fs;NJM-Lt10noTag+2fs;NJM-t3DD-1fs;NJM-Lt3DD+2fs;NJM-t5DD-1fs;NJM-Lt5DD+2fs;NJM-t6DD-1fs;NJM-Lt…	NJM-t4DD-1fs	NJM-t4DD-1fs	MULTI-MSMS	VOT16-1571	1	1170_R	353.18	4	353.182	1408.7	35402.6	0.97897	0.00034575	-0.29552	-0.00010437	0.68345	0.00024138	353.182	12.91	3.2138	12.91	11.754	14.968	0					261	78	5	0
3	1-, then 6+ frameshifts	LEHHHHHHLSGI	12	Unmodified	_LEHHHHHHLSGI_							0	0	0	0	0	NJM-Lt3noTag+8fs	NJM-Lt3noTag+8fs	NJM-Lt3noTag+8fs	MULTI-MSMS	VOT16-1542	1	1170	485.24	3	485.245	1452.71	30056.6	0.7483	0.00036311	-0.0072299	-3.5083e-06	0.74107	0.0003596	485.245	13.991	0.23833	13.991	13.86	14.098	-9.5367e-07					19	5	4	0
?	?	LEHHHHHHNRG	11	Unmodified	_LEHHHHHHNRG_							0	0	0	0	1	NJM-Nt2noTag+6fs	NJM-Nt2noTag+6fs	NJM-Nt2noTag+6fs	MULTI-MSMS	VOT16-1571	1	1170_R	470.89	3	470.893	1409.66	32120.3	-0.83082	-0.00039123	-0.46747	-0.00022013	-1.2983	-0.00061136	470.892	14.802	0.6556	14.802	14.607	15.263	0					21	8	5	0
2	Suppression with glutamine, then +1	LEHHHHHHQALGDPMVR	17	Unmodified	_LEHHHHHHQALGDPMVR_							0	0	0	0	0	NJM-Qt15DD+4fs;NJM-Qt17DD+4fs;NJM-Qt22DD+4fs;NJM-Qt35DD+4fs;NJM-Qt15noTag+4fs;NJM-Qt16noTag+4fs;NJM-Qt17noTag+4fs;NJM-Qt18noTag+4fs;NJM-Qt8DD+4fs;NJM-Qt19noTag+4fs;NJM-Qt20noTag+4fs;NJM-Qt21noTag+4fs;NJM-Qt22noTag+4fs;NJM-Qt23noTag+4fs;NJM-Qt24noTag+4fs;NJM-Qt25noTag+4fs;NJM-Qt26noTag+4fs;NJM-Qt27noTag+4fs;NJM-Qt16DD+4fs;NJM-Qt28noTag+4fs;NJM-Qt29noTag+4fs;NJM-Qt18DD+4fs;NJM-Qt30noTag+4fs;NJM-Qt1…	NJM-Qt15DD+4fs	NJM-Qt15DD+4fs	MULTI-MSMS	VOT16-1571	1	1170_R	513.5	4	513.503	2049.98	29694.2	-0.66799	-0.00034302	-0.57175	-0.0002936	-1.2397	-0.00063661	513.503	16.617	1.5257	16.617	16.236	17.762	-1.9073e-06					71	20	6	0
1	Suppression with glutamine	LEHHHHHHQGAAANDENYALDD	22	Unmodified	_LEHHHHHHQGAAANDENYALDD_							0	0	0	0	0	NJM-Qt2DD0fs	NJM-Qt2DD0fs	NJM-Qt2DD0fs	MULTI-MSMS	VOT16-1571	1	1170_R	633.78	4	633.526	2530.08	27022.2	-0.31286	-0.00019821	0.68452	0.00043366	0.37165	0.00023545	633.777	17.075	0.74866	17.075	16.872	17.62	0					24	9	4	0
1	Suppression with glutamine	LEHHHHHHQGAR	12	Unmodified	_LEHHHHHHQGAR_							0	0	0	0	0	NJM-Qt9DD0fs;NJM-Qt11DD0fs;NJM-Qt14DD0fs;NJM-Qt9noTag0fs;NJM-Qt10noTag0fs;NJM-Qt11noTag0fs;NJM-Qt12noTag0fs;NJM-Qt13noTag0fs;NJM-Qt3DD0fs;NJM-Qt14noTag0fs;NJM-Qt10DD0fs;NJM-Qt12DD0fs;NJM-Qt13DD0fs;NJM-Qt3noTag0fs;NJM-Qt4noTag0fs;NJM-Qt5noTag0fs;NJM-Qt6noTag0fs;NJM-Qt7noTag0fs;NJM-Qt8noTag0fs;NJM-Qt4DD0fs;NJM-Qt5DD0fs;NJM-Qt6DD0fs;NJM-Qt8DD0fs	NJM-Qt9DD0fs	NJM-Qt9DD0fs	MULTI-MSMS	VOT16-1571	1	1170_R	374.68	4	374.685	1494.71	34754.9	1.8526	0.00069414	-1.1081	-0.00041518	0.74451	0.00027896	374.684	10.883	1.3745	10.883	10.646	12.02	0					94	33	5	0
3	Suppression with Q, then -2	LEHHHHHHQR	10	Unmodified	_LEHHHHHHQR_							0	0	0	0	0	NJM-Qt16DD+1fs;NJM-Qt18DD+1fs;NJM-Qt23DD+1fs;NJM-Qt36DD+1fs;NJM-Qt9DD+1fs	NJM-Qt16DD+1fs	NJM-Qt16DD+1fs	MULTI-MSMS	VOT16-1571	1	1170_R	342.67	4	342.67	1366.65	36267.1	2.1406	0.00073353	-1.76	-0.0006031	0.38062	0.00013043	342.669	10.814	1.2963	10.814	10.604	11.9	0					78	30	4	0
3	either suppression with S, or +8	LEHHHHHHSGAANDENYALDD	21	Unmodified	_LEHHHHHHSGAANDENYALDD_							0	0	0	0	0	NJM-t2DD+8fs;NJM-St1DD0fs;NJM-St1DD+9fs;NJM-St1DD+2fs;NJM-St1DD+11fs;NJM-St1DD+10fs	NJM-t2DD+8fs	NJM-t2DD+8fs	MULTI-MSMS	VOT16-1542	1	1170	605.76	4	605.51	2418.01	27293.5	0.50627	0.00030655	1.5601	0.00094466	2.0664	0.0012512	605.764	17.086	1.0654	17.086	16.698	17.763	0					28	14	5	0
3	8	LEHHHHHHSGIPAANDENYALDD	23	Unmodified	_LEHHHHHHSGIPAANDENYALDD_							0	0	0	0	0	NJM-t4DD+8fs;NJM-St3DD+11fs	NJM-t4DD+8fs	NJM-t4DD+8fs	MULTI-MSMS	VOT16-1542	1	1170	658.54	4	658.045	2628.15	25755.1	0.36397	0.00023951	1.4694	0.00096693	1.8334	0.0012064	658.296	25.454	1.4307	25.454	24.878	26.309	0					84	37	4	0
3	8	LEHHHHHHSGIPWYAC	16	Unmodified	_LEHHHHHHSGIPWYAC_							0	0	0	0	0	NJM-t8noTag+8fs;NJM-St7noTag+11fs	NJM-t8noTag+8fs	NJM-t8noTag+8fs	MULTI-MSMS	VOT16-1542	1	1170	673.64	3	673.304	2016.89	25527.9	-0.34477	-0.00023214	-0.054382	-3.6616e-05	-0.39916	-0.00026875	673.639	28.998	1.6722	28.998	28.446	30.118	1.9073e-06					77	30	6	0
1	Suppression with V, then +3	LEHHHHHHVAR	11	Unmodified	_LEHHHHHHVAR_							0	0	0	0	0	NJM-Vt8DD+3fs;NJM-Vt10DD+3fs;NJM-Vt13DD+3fs;NJM-Vt8noTag+3fs;NJM-Vt9noTag+3fs;NJM-Vt10noTag+3fs;NJM-Vt11noTag+3fs;NJM-Vt12noTag+3fs;NJM-Vt2DD+3fs;NJM-Vt13noTag+3fs;NJM-Vt9DD+3fs;NJM-Vt11DD+3fs;NJM-Vt12DD+3fs	NJM-Vt8DD+3fs	NJM-Vt8DD+3fs	MULTI-MSMS	VOT16-1571	1	1170_R	470.91	3	470.573	1408.7	31127.4	0.50865	0.00023936	0.44097	0.00020751	0.94962	0.00044687	470.573	13.012	1.7708	13.012	11.996	13.767	0					140	51	3	0
1	Suppression with Y	LEHHHHHHYGAR	12	Unmodified	_LEHHHHHHYGAR_							0	0	0	0	0	NJM-Yt9DD0fs;NJM-Yt11DD0fs;NJM-Yt14DD0fs;NJM-Yt9noTag0fs;NJM-Yt10noTag0fs;NJM-Yt11noTag0fs;NJM-Yt12noTag0fs;NJM-Yt13noTag0fs;NJM-Yt3DD0fs;NJM-Yt14noTag0fs;NJM-Yt10DD0fs;NJM-Yt12DD0fs;NJM-Yt13DD0fs;NJM-Yt3noTag0fs;NJM-Yt4noTag0fs;NJM-Yt5noTag0fs;NJM-Yt6noTag0fs;NJM-Yt7noTag0fs;NJM-Yt8noTag0fs;NJM-Yt4DD0fs;NJM-Yt5DD0fs;NJM-Yt6DD0fs;NJM-Yt8DD0fs;NJM-Yt7DD0fs	NJM-Yt9DD0fs;NJM-Yt7DD0fs	NJM-Yt9DD0fs	MULTI-MSMS	VOT16-1571	1	1170_R	510.91	3	510.912	1529.71	29713.6	1.0952	0.00055956	-0.055247	-2.8226e-05	1.04	0.00053134	511.246	11.529	2.3432	11.529	11.424	13.767	0					197	65	5	0
[truncated: 21 more columns]

## Sheet: C-terminal w Analysis Sort
ID to pick	Reading Frame	# Skips min (+/-)	Sequence	Length	Modifications	Modified sequence	Deamidation (NQ) Probabilities	Oxidation (M) Probabilities	Phospho (STY) Probabilities	Deamidation (NQ) Score Diffs	Oxidation (M) Score Diffs	Phospho (STY) Score Diffs	Acetyl (Protein N-term)	Deamidation (NQ)	Oxidation (M)	Phospho (STY)	Missed cleavages	Proteins	Leading Proteins	Leading Razor Protein	Type	Raw file	Fraction	Experiment	MS/MS m/z	Charge	m/z	Mass	Resolution	Uncalibrated - Calibrated m/z [ppm]	Uncalibrated - Calibrated m/z [Da]	Mass Error [ppm]	Mass Error [Da]	Uncalibrated Mass Error [ppm]	Uncalibrated Mass Error [Da]	Max intensity m/z 0	Retention time	Retention length	Calibrated retention time	Calibrated retention time start	Calibrated retention time finish	Retention time calibration	Match time difference	Match m/z difference	Match q-value	Match score	Number of data points	Number of scans	Number of isotopic peaks
1	2	4	LEHHHHHHALGD	12	Unmodified	_LEHHHHHHALGD_							0	0	0	0	0	NJM-t4noTag+4fs;NJM-At3noTag+7fs	NJM-t4noTag+4fs	NJM-t4noTag+4fs	MULTI-MSMS	VOT16-1542	1	1170	360.67	4	360.672	1438.66	35850.4	0.65744	0.00023712	0.21751	7.8449e-05	0.87495	0.00031557	360.672	14.126	0.26708	14.126	14.061	14.328	0					9	4	3
1	3	5+, incorporated A, then shifted 4+ again to make SGIP	LEHHHHHHASGIP	13	Unmodified	_LEHHHHHHASGIP_							0	0	0	0	0	NJM-At4noTag+8fs	NJM-At4noTag+8fs	NJM-At4noTag+8fs	MULTI-MSMS	VOT16-1542	1	1170	503.58	3	503.58	1507.72	29469.1	0.39888	0.00020087	0.18953	9.5445e-05	0.58842	0.00029632	503.58	14.771	0.40414	14.771	14.619	15.023	0					11	6	2
1	2	10	LEHHHHHHGDAANDENYALDD	21	Unmodified	_LEHHHHHHGDAANDENYALDD_							0	0	0	0	0	NJM-t2DD+10fs;NJM-Gt1DD+13fs	NJM-t2DD+10fs	NJM-t2DD+10fs	MULTI-MSMS	VOT16-1542	1	1170	612.51	4	612.509	2446.01	27300.3	0.40582	0.00024857	0.41974	0.00025709	0.82556	0.00050566	612.76	17.362	0.62873	17.362	17.134	17.763	0					26	8	5
1	2	10	LEHHHHHHGDPMVR	14	Unmodified	_LEHHHHHHGDPMVR_							0	0	0	0	0	NJM-t13DD+10fs;NJM-Gt12DD+13fs;NJM-t15DD+10fs;NJM-Gt14DD+13fs;NJM-t20DD+10fs;NJM-Gt19DD+13fs;NJM-t33DD+10fs;NJM-Gt32DD+13fs;NJM-t6DD+10fs;NJM-Gt5DD+13fs;NJM-t6noTag+10fs;NJM-Gt5noTag+13fs;NJM-t7noTag+10fs;NJM-Gt6noTag+13fs;NJM-t8noTag+10fs;NJM-Gt7noTag+13fs;NJM-t9noTag+10fs;NJM-Gt8noTag+13fs;NJM-t10noTag+10fs;NJM-Gt9noTag+13fs;NJM-t11noTag+10fs;NJM-Gt10noTag+13fs;NJM-t12noTag+10fs;NJM-Gt11noTag+1…	NJM-t13DD+10fs	NJM-t13DD+10fs	MULTI-MSMS	VOT16-1542	1	1170	580.28	3	580.275	1737.8	27907.3	0.42746	0.00024804	-0.10337	-5.9983e-05	0.32409	0.00018806	580.275	14.436	1.5234	14.436	14.257	15.78	0					70	23	6
1	3	skip 3+ (UAG codon), add G, then 2+ more to skip into the 3 reading frame	LEHHHHHHGSGIPWYAC	17	Unmodified	_LEHHHHHHGSGIPWYAC_							0	0	0	0	0	NJM-Gt8noTag+8fs	NJM-Gt8noTag+8fs	NJM-Gt8noTag+8fs	MULTI-MSMS	VOT16-1542	1	1170	519.74	4	519.485	2073.91	28924.8	-0.040824	-2.1208e-05	0.97022	0.00050402	0.9294	0.00048281	519.737	28.886	0.75625	28.886	28.446	29.202	1.9073e-06					40	11	5
1	3	1-, then 6+ frameshifts	LEHHHHHHLSGI	12	Unmodified	_LEHHHHHHLSGI_							0	0	0	0	0	NJM-Lt3noTag+8fs	NJM-Lt3noTag+8fs	NJM-Lt3noTag+8fs	MULTI-MSMS	VOT16-1542	1	1170	485.24	3	485.245	1452.71	30056.6	0.7483	0.00036311	-0.0072299	-3.5083e-06	0.74107	0.0003596	485.245	13.991	0.23833	13.991	13.86	14.098	-9.5367e-07					19	5	4
1	3	either suppression with S, or +8	LEHHHHHHSGAANDENYALDD	21	Unmodified	_LEHHHHHHSGAANDENYALDD_							0	0	0	0	0	NJM-t2DD+8fs;NJM-St1DD0fs;NJM-St1DD+9fs;NJM-St1DD+2fs;NJM-St1DD+11fs;NJM-St1DD+10fs	NJM-t2DD+8fs	NJM-t2DD+8fs	MULTI-MSMS	VOT16-1542	1	1170	605.76	4	605.51	2418.01	27293.5	0.50627	0.00030655	1.5601	0.00094466	2.0664	0.0012512	605.764	17.086	1.0654	17.086	16.698	17.763	0					28	14	5
1	3	8	LEHHHHHHSGIPAANDENYALDD	23	Unmodified	_LEHHHHHHSGIPAANDENYALDD_							0	0	0	0	0	NJM-t4DD+8fs;NJM-St3DD+11fs	NJM-t4DD+8fs	NJM-t4DD+8fs	MULTI-MSMS	VOT16-1542	1	1170	658.54	4	658.045	2628.15	25755.1	0.36397	0.00023951	1.4694	0.00096693	1.8334	0.0012064	658.296	25.454	1.4307	25.454	24.878	26.309	0					84	37	4
1	3	8	LEHHHHHHSGIPWYAC	16	Unmodified	_LEHHHHHHSGIPWYAC_							0	0	0	0	0	NJM-t8noTag+8fs;NJM-St7noTag+11fs	NJM-t8noTag+8fs	NJM-t8noTag+8fs	MULTI-MSMS	VOT16-1542	1	1170	673.64	3	673.304	2016.89	25527.9	-0.34477	-0.00023214	-0.054382	-3.6616e-05	-0.39916	-0.00026875	673.639	28.998	1.6722	28.998	28.446	30.118	1.9073e-06					77	30	6
	2	1	ALGDPMVR	8	Unmodified	_ALGDPMVR_							0	0	0	0	0	NJM-Qt16DD+1fs;NJM-t16DD+1fs;NJM-Rt15DD+4fs;NJM-Kt15DD+4fs;NJM-Yt16DD+1fs;NJM-Wt16DD+1fs;NJM-Vt16DD+1fs;NJM-Tt16DD+1fs;NJM-t16DD-2fs;NJM-St16DD+1fs;NJM-Rt16DD+1fs;NJM-Pt16DD+1fs;NJM-Nt16DD+1fs;NJM-Mt16DD+1fs;NJM-Lt16DD+1fs;NJM-Kt16DD+1fs;NJM-It16DD+1fs;NJM-Ht16DD+1fs;NJM-Ft16DD+1fs;NJM-Et16DD+1fs;NJM-Dt16DD+1fs;NJM-Ct16DD+1fs;NJM-At16DD+1fs;NJM-Yt16DD-2fs;NJM-Wt16DD-2fs;NJM-Vt16DD-2fs;NJM-Tt16DD-…	NJM-Qt16DD+1fs;NJM-Kt16DD-8fs;NJM-Gt16DD+1fs;NJM-Gt27DD+1fs;NJM-Gt22DD+1fs;NJM-Gt26DD+1fs	NJM-Gt16DD+1fs	MULTI-MSMS	VOT16-1542	1	1170	429.73	2	429.729	857.443	31881.3	-1.5733	-0.00067609	-1.1652	-0.00050071	-2.7385	-0.0011768	429.728	30.823	5.9986	30.823	30.59	36.589	0					165	99	2
	2	1	ALGDPMVR	8	Oxidation (M)	_ALGDPM(ox)VR_		ALGDPM(1)VR			ALGDPM(73.66)VR		0	0	1	0	0	NJM-Qt16DD+1fs;NJM-t16DD+1fs;NJM-Rt15DD+4fs;NJM-Kt15DD+4fs;NJM-Yt16DD+1fs;NJM-Wt16DD+1fs;NJM-Vt16DD+1fs;NJM-Tt16DD+1fs;NJM-t16DD-2fs;NJM-St16DD+1fs;NJM-Rt16DD+1fs;NJM-Pt16DD+1fs;NJM-Nt16DD+1fs;NJM-Mt16DD+1fs;NJM-Lt16DD+1fs;NJM-Kt16DD+1fs;NJM-It16DD+1fs;NJM-Ht16DD+1fs;NJM-Ft16DD+1fs;NJM-Et16DD+1fs;NJM-Dt16DD+1fs;NJM-Ct16DD+1fs;NJM-At16DD+1fs;NJM-Yt16DD-2fs;NJM-Wt16DD-2fs;NJM-Vt16DD-2fs;NJM-Tt16DD-…	NJM-Qt16DD+1fs;NJM-Kt16DD-8fs;NJM-Gt16DD+1fs;NJM-Gt27DD+1fs;NJM-Gt22DD+1fs;NJM-Gt26DD+1fs	NJM-Gt16DD+1fs	MULTI-MSMS	VOT16-1542	1	1170	437.73	2	437.726	873.438	31346.5	0.0066469	2.9095e-06	0.60157	0.00026332	0.60821	0.00026623	437.726	22.031	3.0204	22.031	21.439	24.46	0					107	59	4
	1	0	GSHGAANDENYALDD	15	Unmodified	_GSHGAANDENYALDD_							0	0	0	0	0	NJM-Yt7DD0fs	NJM-Yt7DD0fs	NJM-Yt7DD0fs	MULTI-MSMS	VOT16-1542	1	1170	774.82	2	774.813	1547.61	24178.7	1.3055	0.0010115	0.46189	0.00035788	1.7674	0.0013694	774.814	26.88	0.63999	26.88	26.602	27.242	0					17	10	2
	1	Possibly +1, then -4	HAANDENYALDD	12	Unmodified	_HAANDENYALDD_							0	0	0	0	0	NJM-Rt1DD+15fs;NJM-Kt1DD+15fs	NJM-Rt1DD+15fs	NJM-Rt1DD+15fs	MULTI-MSMS	VOT16-1542	1	1170	674.28	2	674.276	1346.54	25503.5	0.89396	0.00060278	1.4866	0.0010023	2.3805	0.0016051	674.277	26.279	3.212	26.279	24.345	27.557	0					208	79	5
		NO IDEA	LEHHHHHHAAAANDENYALDD	21	Unmodified	_LEHHHHHHAAAANDENYALDD_							0	0	0	0	0	NJM-At1DD+4fs;NJM-At1DD+3fs	NJM-At1DD+4fs	NJM-At1DD+4fs	MULTI-MSMS	VOT16-1542	1	1170	806.35	3	806.352	2416.03	24186	0.16961	0.00013676	0.83306	0.00067174	1.0027	0.0008085	806.686	17.364	0.5644	17.364	17.199	17.763	0					15	7	4
		NO IDEA	LEHHHHHHAAANDENYALDD	20	Unmodified	_LEHHHHHHAAANDENYALDD_							0	0	0	0	0	NJM-t1DD+4fs;NJM-t1DD+3fs;NJM-At0DD0fs	NJM-t1DD+4fs	NJM-t1DD+4fs	MULTI-MSMS	VOT16-1542	1	1170	587.51	4	587.256	2345	27583.8	-0.23674	-0.00013903	0.20647	0.00012125	-0.030269	-1.7776e-05	587.507	17.097	0.63923	17.097	16.906	17.545	0					18	8	4
	1	0	LEHHHHHHAANDENYALDD	19	Unmodified	_LEHHHHHHAANDENYALDD_							0	0	0	0	0	NJM-t0DD0fs	NJM-t0DD0fs	NJM-t0DD0fs	MULTI-MSMS	VOT16-1542	1	1170	1138.49	2	1137.99	2273.96	19458.6	0.17208	0.00019582	1.4927	0.0016987	1.6648	0.0018945	1138.49	16.729	0.54558	16.729	16.435	16.981	0					19	7	5
	1	0	LEHHHHHHAANDENYALDD	19	Unmodified	_LEHHHHHHAANDENYALDD_							0	0	0	0	0	NJM-t0DD0fs	NJM-t0DD0fs	NJM-t0DD0fs	MULTI-MSMS	VOT16-1542	1	1170	759.33	3	758.994	2273.96	24065.7	0.28369	0.00021532	0.34458	0.00026153	0.62827	0.00047685	759.328	16.729	2.6291	16.729	16.435	19.064	0					156	38	7
	1	0	LEHHHHHHAANDENYALDD	19	Unmodified	_LEHHHHHHAANDENYALDD_							0	0	0	0	0	NJM-t0DD0fs	NJM-t0DD0fs	NJM-t0DD0fs	MULTI-MSMS	VOT16-1542	1	1170	569.75	4	569.497	2273.96	27802.8	-0.029459	-1.6777e-05	-0.53385	-0.00030403	-0.56331	-0.0003208	569.747	16.729	2.7654	16.729	16.359	19.124	0					186	42	7
	1	0	LEHHHHHHAANDENYALDD	19	Unmodified	_LEHHHHHHAANDENYALDD_							0	0	0	0	0	NJM-t0DD0fs	NJM-t0DD0fs	NJM-t0DD0fs	MULTI-MSMS	VOT16-1542	1	1170	569.75	4	569.497	2273.96	28245.4	0.27909	0.00015894	0.045628	2.5985e-05	0.32472	0.00018493	569.748	20.664	4.7937	20.664	19.666	24.46	0					276	105	4
	2	4	LEHHHHHHALGDPMVR	16	Unmodified	_LEHHHHHHALGDPMVR_							0	0	0	0	0	NJM-t15DD+4fs;NJM-At14DD+7fs;NJM-t17DD+4fs;NJM-At16DD+7fs;NJM-t22DD+4fs;NJM-At21DD+7fs;NJM-t35DD+4fs;NJM-At34DD+7fs;NJM-t15noTag+4fs;NJM-At14noTag+7fs;NJM-t16noTag+4fs;NJM-At15noTag+7fs;NJM-t17noTag+4fs;NJM-At16noTag+7fs;NJM-t18noTag+4fs;NJM-At17noTag+7fs;NJM-t8DD+4fs;NJM-At7DD+7fs;NJM-t19noTag+4fs;NJM-At18noTag+7fs;NJM-t20noTag+4fs;NJM-At19noTag+7fs;NJM-t21noTag+4fs;NJM-At20noTag+7fs;NJM-t22noTa…	NJM-t15DD+4fs	NJM-t15DD+4fs	MULTI-MSMS	VOT16-1542	1	1170	481.74	4	481.488	1921.92	30739	0.020754	9.9926e-06	0.032988	1.5883e-05	0.053741	2.5876e-05	481.488	16.591	2.6428	16.591	16.481	19.124	0					155	38	5
	2	4	LEHHHHHHALGDPMVR	16	Unmodified	_LEHHHHHHALGDPMVR_							0	0	0	0	0	NJM-t15DD+4fs;NJM-At14DD+7fs;NJM-t17DD+4fs;NJM-At16DD+7fs;NJM-t22DD+4fs;NJM-At21DD+7fs;NJM-t35DD+4fs;NJM-At34DD+7fs;NJM-t15noTag+4fs;NJM-At14noTag+7fs;NJM-t16noTag+4fs;NJM-At15noTag+7fs;NJM-t17noTag+4fs;NJM-At16noTag+7fs;NJM-t18noTag+4fs;NJM-At17noTag+7fs;NJM-t8DD+4fs;NJM-At7DD+7fs;NJM-t19noTag+4fs;NJM-At18noTag+7fs;NJM-t20noTag+4fs;NJM-At19noTag+7fs;NJM-t21noTag+4fs;NJM-At20noTag+7fs;NJM-t22noTa…	NJM-t15DD+4fs	NJM-t15DD+4fs	MULTI-MSMS	VOT16-1542	1	1170	641.65	3	641.648	1921.92	26075.2	0.16779	0.00010766	0.1456	9.3425e-05	0.31339	0.00020109	641.983	16.591	1.5668	16.591	16.481	18.048	0					45	21	3
	2	10	LEHHHHHHGDPAANDENYALDD	22	Unmodified	_LEHHHHHHGDPAANDENYALDD_							0	0	0	0	0	NJM-t3DD+10fs;NJM-Gt2DD+13fs	NJM-t3DD+10fs	NJM-t3DD+10fs	MULTI-MSMS	VOT16-1542	1	1170	637.02	4	636.772	2543.06	26930.3	-0.17764	-0.00011312	0.78783	0.00050167	0.61018	0.00038855	637.024	18.829	0.96642	18.829	18.19	19.157	-1.9073e-06					68	15	6
	2	10	LEHHHHHHGDPM	12	Unmodified	_LEHHHHHHGDPM_							0	0	0	0	0	NJM-t4noTag+10fs;NJM-Gt3noTag+13fs	NJM-t4noTag+10fs	NJM-t4noTag+10fs	MULTI-MSMS	VOT16-1542	1	1170	495.22	3	495.218	1482.63	29524.7	0.60168	0.00029796	-0.22769	-0.00011276	0.37399	0.00018521	495.218	14.22	0.52111	14.22	14.098	14.619	0					24	8	5
	2	10	LEHHHHHHGDPMV	13	Unmodified	_LEHHHHHHGDPMV_							0	0	0	0	0	NJM-t5noTag+10fs;NJM-Gt4noTag+13fs	NJM-t5noTag+10fs	NJM-t5noTag+10fs	MULTI-MSMS	VOT16-1542	1	1170	528.24	3	528.241	1581.7	28958.5	0.29841	0.00015763	0.15169	8.0129e-05	0.4501	0.00023776	528.241	15.281	0.56941	15.281	15.097	15.666	0					24	7	5
	2	10	LEHHHHHHGDPMVR	14	Unmodified	_LEHHHHHHGDPMVR_							0	0	0	0	0	NJM-t13DD+10fs;NJM-Gt12DD+13fs;NJM-t15DD+10fs;NJM-Gt14DD+13fs;NJM-t20DD+10fs;NJM-Gt19DD+13fs;NJM-t33DD+10fs;NJM-Gt32DD+13fs;NJM-t6DD+10fs;NJM-Gt5DD+13fs;NJM-t6noTag+10fs;NJM-Gt5noTag+13fs;NJM-t7noTag+10fs;NJM-Gt6noTag+13fs;NJM-t8noTag+10fs;NJM-Gt7noTag+13fs;NJM-t9noTag+10fs;NJM-Gt8noTag+13fs;NJM-t10noTag+10fs;NJM-Gt9noTag+13fs;NJM-t11noTag+10fs;NJM-Gt10noTag+13fs;NJM-t12noTag+10fs;NJM-Gt11noTag+1…	NJM-t13DD+10fs	NJM-t13DD+10fs	MULTI-MSMS	VOT16-1542	1	1170	435.46	4	435.458	1737.8	31497.8	0.26922	0.00011724	-0.7645	-0.00033291	-0.49527	-0.00021567	435.458	14.436	4.6748	14.436	14.257	18.932	0					192	78	5
	2	10	LEHHHHHHGDPMVR	14	Unmodified	_LEHHHHHHGDPMVR_							0	0	0	0	0	NJM-t13DD+10fs;NJM-Gt12DD+13fs;NJM-t15DD+10fs;NJM-Gt14DD+13fs;NJM-t20DD+10fs;NJM-Gt19DD+13fs;NJM-t33DD+10fs;NJM-Gt32DD+13fs;NJM-t6DD+10fs;NJM-Gt5DD+13fs;NJM-t6noTag+10fs;NJM-Gt5noTag+13fs;NJM-t7noTag+10fs;NJM-Gt6noTag+13fs;NJM-t8noTag+10fs;NJM-Gt7noTag+13fs;NJM-t9noTag+10fs;NJM-Gt8noTag+13fs;NJM-t10noTag+10fs;NJM-Gt9noTag+13fs;NJM-t11noTag+10fs;NJM-Gt10noTag+13fs;NJM-t12noTag+10fs;NJM-Gt11noTag+1…	NJM-t13DD+10fs	NJM-t13DD+10fs	MULTI-MSMS	VOT16-1542	1	1170	348.77	5	348.568	1737.8	35820.7	0.61389	0.00021398	-0.088576	-3.0875e-05	0.52531	0.00018311	348.568	14.437	1.0586	14.437	14.257	15.315	0					52	16	5
	2	10	LEHHHHHHGGDPMVR	15	Unmodified	_LEHHHHHHGGDPMVR_							0	0	0	0	0	NJM-Gt13DD+10fs;NJM-Gt15DD+10fs;NJM-Gt20DD+10fs;NJM-Gt33DD+10fs;NJM-Gt13noTag+10fs;NJM-Gt14noTag+10fs;NJM-Gt15noTag+10fs;NJM-Gt16noTag+10fs;NJM-Gt6DD+10fs;NJM-Gt17noTag+10fs;NJM-Gt18noTag+10fs;NJM-Gt19noTag+10fs;NJM-Gt20noTag+10fs;NJM-Gt21noTag+10fs;NJM-Gt22noTag+10fs;NJM-Gt23noTag+10fs;NJM-Gt24noTag+10fs;NJM-Gt25noTag+10fs;NJM-Gt14DD+10fs;NJM-Gt26noTag+10fs;NJM-Gt27noTag+10fs;NJM-Gt16DD+10fs;NJM…	NJM-Gt13DD+10fs	NJM-Gt13DD+10fs	MULTI-MSMS	VOT16-1542	1	1170	449.71	4	449.713	1794.82	31956.2	0.56391	0.0002536	-0.98678	-0.00044377	-0.42287	-0.00019017	449.713	14.362	0.30701	14.362	14.257	14.564	0					6	4	2
	3	2, or -1	LEHHHHHHGR	10	Unmodified	_LEHHHHHHGR_							0	0	0	0	0	NJM-Gt16DD+1fs;NJM-Gt18DD+1fs;NJM-Gt23DD+1fs;NJM-Gt36DD+1fs;NJM-Gt16noTag+1fs;NJM-Gt17noTag+1fs;NJM-Gt18noTag+1fs;NJM-Gt19noTag+1fs;NJM-Gt9DD+1fs;NJM-Gt20noTag+1fs;NJM-Gt21noTag+1fs;NJM-Gt22noTag+1fs;NJM-Gt23noTag+1fs;NJM-Gt24noTag+1fs;NJM-Gt25noTag+1fs;NJM-Gt26noTag+1fs;NJM-Gt27noTag+1fs;NJM-Gt28noTag+1fs;NJM-Gt17DD+1fs;NJM-Gt29noTag+1fs;NJM-Gt30noTag+1fs;NJM-Gt19DD+1fs;NJM-Gt31noTag+1fs;NJM-Gt2…	NJM-Gt16DD+1fs;NJM-Gt27DD+1fs;NJM-Gt22DD+1fs;NJM-Gt26DD+1fs;NJM-Gt4DD+1fs;NJM-Gt5DD+1fs	NJM-Gt16DD+1fs	MULTI-MSMS	VOT16-1542	1	1170	324.91	4	324.911	1295.61	38449.8	0.23953	7.7826e-05	0.19591	6.3655e-05	0.43544	0.00014148	324.911	21.445	1.1537	21.445	20.669	21.822	0					43	24	2
	3	Suppression with K, then frameshift 5+ to 3 reading frame	LEHHHHHHKSGIPWYAC	17	Unmodified	_LEHHHHHHKSGIPWYAC_							0	0	0	0	1	NJM-Kt8noTag+8fs	NJM-Kt8noTag+8fs	NJM-Kt8noTag+8fs	MULTI-MSMS	VOT16-1542	1	1170	537.51	4	537.254	2144.99	29383.1	1.0719	0.00057586	1.2023	0.00064595	2.2742	0.0012218	537.505	25.866	2.0294	25.866	25.337	27.366	0					109	49	3
	2	7	LEHHHHHHLGDPMVR	15	Unmodified	_LEHHHHHHLGDPMVR_							0	0	0	0	0	NJM-t14DD+7fs;NJM-Lt13DD+10fs;NJM-t16DD+7fs;NJM-Lt15DD+10fs;NJM-t21DD+7fs;NJM-Lt20DD+10fs;NJM-t34DD+7fs;NJM-Lt33DD+10fs;NJM-t7DD+7fs;NJM-Lt6DD+10fs	NJM-t14DD+7fs	NJM-t14DD+7fs	MULTI-MSMS	VOT16-1542	1	1170	463.73	4	463.729	1850.89	30474.4	0.32489	0.00015066	-3.0351	-0.0014075	-2.7102	-0.0012568	463.727	16.382	1.0762	16.382	16.183	17.259	0					61	20	4
	2	Suppression with glutamine, then +1	LEHHHHHHQALGDPMVR	17	Unmodified	_LEHHHHHHQALGDPMVR_							0	0	0	0	0	NJM-Qt15DD+4fs;NJM-Qt17DD+4fs;NJM-Qt22DD+4fs;NJM-Qt35DD+4fs;NJM-Qt15noTag+4fs;NJM-Qt16noTag+4fs;NJM-Qt17noTag+4fs;NJM-Qt18noTag+4fs;NJM-Qt8DD+4fs;NJM-Qt19noTag+4fs;NJM-Qt20noTag+4fs;NJM-Qt21noTag+4fs;NJM-Qt22noTag+4fs;NJM-Qt23noTag+4fs;NJM-Qt24noTag+4fs;NJM-Qt25noTag+4fs;NJM-Qt26noTag+4fs;NJM-Qt27noTag+4fs;NJM-Qt16DD+4fs;NJM-Qt28noTag+4fs;NJM-Qt29noTag+4fs;NJM-Qt18DD+4fs;NJM-Qt30noTag+4fs;NJM-Qt1…	NJM-Qt15DD+4fs	NJM-Qt15DD+4fs	MULTI-MSMS	VOT16-1542	1	1170	513.75	4	513.503	2049.98	29840.1	-0.31704	-0.0001628	0.53349	0.00027395	0.21645	0.00011115	513.754	17.103	1.8418	17.103	16.628	18.47	0					96	25	6
	1	Suppression with glutamine	LEHHHHHHQGAR	12	Unmodified	_LEHHHHHHQGAR_							0	0	0	0	0	NJM-Qt9DD0fs;NJM-Qt11DD0fs;NJM-Qt14DD0fs;NJM-Qt9noTag0fs;NJM-Qt10noTag0fs;NJM-Qt11noTag0fs;NJM-Qt12noTag0fs;NJM-Qt13noTag0fs;NJM-Qt3DD0fs;NJM-Qt14noTag0fs;NJM-Qt10DD0fs;NJM-Qt12DD0fs;NJM-Qt13DD0fs;NJM-Qt3noTag0fs;NJM-Qt4noTag0fs;NJM-Qt5noTag0fs;NJM-Qt6noTag0fs;NJM-Qt7noTag0fs;NJM-Qt8noTag0fs;NJM-Qt4DD0fs;NJM-Qt5DD0fs;NJM-Qt6DD0fs;NJM-Qt8DD0fs	NJM-Qt9DD0fs	NJM-Qt9DD0fs	MULTI-MSMS	VOT16-1542	1	1170	374.68	4	374.685	1494.71	34978.9	0.70679	0.00026482	-0.19891	-7.4527e-05	0.50789	0.0001903	374.684	12.294	3.3998	12.294	10.754	14.154	0					231	141	3
	3	Suppression with Q, then -2	LEHHHHHHQR	10	Unmodified	_LEHHHHHHQR_							0	0	0	0	0	NJM-Qt16DD+1fs;NJM-Qt18DD+1fs;NJM-Qt23DD+1fs;NJM-Qt36DD+1fs;NJM-Qt9DD+1fs	NJM-Qt16DD+1fs	NJM-Qt16DD+1fs	MULTI-MSMS	VOT16-1542	1	1170	342.92	4	342.67	1366.65	36792.6	0.87851	0.00030104	-0.72352	-0.00024793	0.15499	5.3111e-05	342.67	13.348	1.9371	13.348	12.391	14.328	-9.5367e-07					118	65	3
	3	Suppression with Q, then -2	LEHHHHHHQR	10	Unmodified	_LEHHHHHHQR_							0	0	0	0	0	NJM-Qt16DD+1fs;NJM-Qt18DD+1fs;NJM-Qt23DD+1fs;NJM-Qt36DD+1fs;NJM-Qt9DD+1fs	NJM-Qt16DD+1fs	NJM-Qt16DD+1fs	MULTI-SECPEP	VOT16-1542	1	1170	343.22	4	342.67	1366.65	36006.7	0.36356	0.00012458	0.052376	1.7948e-05	0.41593	0.00014253	342.67	21.764	2.5156	21.764	21.197	23.712	0					121	51	3
	3	8	LEHHHHHHSGIP	12	Unmodified	_LEHHHHHHSGIP_							0	0	0	0	0	NJM-t4noTag+8fs;NJM-St3noTag+11fs	NJM-t4noTag+8fs	NJM-t4noTag+8fs	MULTI-MSMS	VOT16-1542	1	1170	479.9	3	479.901	1436.68	30426.9	0.54821	0.00026309	-0.17392	-8.3464e-05	0.37429	0.00017962	479.901	14.928	0.85511	14.928	14.741	15.596	9.5367e-07					36	12	4
	3	8	LEHHHHHHSGIPW	13	Unmodified	_LEHHHHHHSGIPW_							0	0	0	0	0	NJM-t5noTag+8fs;NJM-St4noTag+11fs	NJM-t5noTag+8fs	NJM-t5noTag+8fs	MULTI-MSMS	VOT16-1542	1	1170	541.93	3	541.927	1622.76	28807.3	0.80066	0.0004339	-0.61894	-0.00033542	0.18172	9.8481e-05	542.261	24.033	1.7719	24.033	22.733	24.505	0					56	34	3
	3	8	LEHHHHHHSGIPWYA	15	Unmodified	_LEHHHHHHSGIPWYA_							0	0	0	0	0	NJM-t7noTag+8fs;NJM-St6noTag+11fs	NJM-t7noTag+8fs	NJM-t7noTag+8fs	MULTI-MSMS	VOT16-1542	1	1170	465.47	4	465.222	1856.86	30512.4	0.79916	0.00037179	-1.3528	-0.00062934	-0.55362	-0.00025756	465.473	28.517	1.1201	28.517	28.082	29.202	0					69	17	5
	3	8	LEHHHHHHSGIPWYA	15	Unmodified	_LEHHHHHHSGIPWYA_							0	0	0	0	0	NJM-t7noTag+8fs;NJM-St6noTag+11fs	NJM-t7noTag+8fs	NJM-t7noTag+8fs	MULTI-MSMS	VOT16-1542	1	1170	620.3	3	619.961	1856.86	26473.1	1.2172	0.00075462	-0.080022	-4.961e-05	1.1372	0.00070501	620.295	28.453	1.1773	28.453	28.025	29.202	0					80	18	5
	3	8	LEHHHHHHSGIPWYAC	16	Unmodified	_LEHHHHHHSGIPWYAC_							0	0	0	0	0	NJM-t8noTag+8fs;NJM-St7noTag+11fs	NJM-t8noTag+8fs	NJM-t8noTag+8fs	MULTI-MSMS	VOT16-1542	1	1170	505.48	4	505.23	2016.89	30336.9	-1.3837	-0.00069907	-0.12299	-6.214e-05	-1.5067	-0.00076121	505.231	29.876	0.54825	29.876	29.431	29.979	-1.9073e-06					17	10	2
	3	8	LEHHHHHHSGIPWYAC	16	Unmodified	_LEHHHHHHSGIPWYAC_							0	0	0	0	0	NJM-t8noTag+8fs;NJM-St7noTag+11fs	NJM-t8noTag+8fs	NJM-t8noTag+8fs	MULTI-MSMS	VOT16-1542	1	1170	505.48	4	505.23	2016.89	30989.6	-0.14426	-7.2887e-05	1.5433	0.00077972	1.399	0.00070683	505.482	31.955	1.8335	31.955	31.457	33.291	0					52	30	3
	1	Suppression with V, then +3	LEHHHHHHVA	10	Unmodified	_LEHHHHHHVA_							0	0	0	0	0	NJM-Vt1noTag+4fs;NJM-Vt1noTag+3fs	NJM-Vt1noTag+4fs	NJM-Vt1noTag+4fs	MULTI-MSMS	VOT16-1542	1	1170	418.54	3	418.539	1252.6	33215.2	0.73387	0.00030715	0.15341	6.4207e-05	0.88727	0.00037136	418.539	13.669	0.53242	13.669	13.477	14.009	0					16	9	3
	1	Suppression with Y	LEHHHHHHYGAR	12	Unmodified	_LEHHHHHHYGAR_							0	0	0	0	0	NJM-Yt9DD0fs;NJM-Yt11DD0fs;NJM-Yt14DD0fs;NJM-Yt9noTag0fs;NJM-Yt10noTag0fs;NJM-Yt11noTag0fs;NJM-Yt12noTag0fs;NJM-Yt13noTag0fs;NJM-Yt3DD0fs;NJM-Yt14noTag0fs;NJM-Yt10DD0fs;NJM-Yt12DD0fs;NJM-Yt13DD0fs;NJM-Yt3noTag0fs;NJM-Yt4noTag0fs;NJM-Yt5noTag0fs;NJM-Yt6noTag0fs;NJM-Yt7noTag0fs;NJM-Yt8noTag0fs;NJM-Yt4DD0fs;NJM-Yt5DD0fs;NJM-Yt6DD0fs;NJM-Yt8DD0fs;NJM-Yt7DD0fs	NJM-Yt9DD0fs;NJM-Yt7DD0fs	NJM-Yt9DD0fs	MULTI-MSMS	VOT16-1542	1	1170	383.44	4	383.436	1529.71	33878.5	0.56715	0.00021746	-0.51417	-0.00019715	0.052978	2.0314e-05	383.436	13.517	2.1771	13.517	13.345	15.523	0					112	38	5
	1	Suppression with Y	LEHHHHHHYGAR	12	Unmodified	_LEHHHHHHYGAR_							0	0	0	0	0	NJM-Yt9DD0fs;NJM-Yt11DD0fs;NJM-Yt14DD0fs;NJM-Yt9noTag0fs;NJM-Yt10noTag0fs;NJM-Yt11noTag0fs;NJM-Yt12noTag0fs;NJM-Yt13noTag0fs;NJM-Yt3DD0fs;NJM-Yt14noTag0fs;NJM-Yt10DD0fs;NJM-Yt12DD0fs;NJM-Yt13DD0fs;NJM-Yt3noTag0fs;NJM-Yt4noTag0fs;NJM-Yt5noTag0fs;NJM-Yt6noTag0fs;NJM-Yt7noTag0fs;NJM-Yt8noTag0fs;NJM-Yt4DD0fs;NJM-Yt5DD0fs;NJM-Yt6DD0fs;NJM-Yt8DD0fs;NJM-Yt7DD0fs	NJM-Yt9DD0fs;NJM-Yt7DD0fs	NJM-Yt9DD0fs	MULTI-MSMS	VOT16-1542	1	1170	306.95	5	306.95	1529.71	39427	0.65301	0.00020044	-0.14768	-4.5329e-05	0.50534	0.00015511	306.95	13.578	0.47492	13.578	13.385	13.86	0					18	8	3
	3	ND	LGDPMVR	7	Unmodified	_LGDPMVR_							0	0	0	0	0	NJM-Rt14DD+7fs;NJM-Kt14DD+7fs;NJM-Rt16DD+7fs;NJM-Kt16DD+7fs;NJM-Rt21DD+7fs;NJM-Kt21DD+7fs;NJM-Rt34DD+7fs;NJM-Kt34DD+7fs;NJM-Rt7DD+7fs;NJM-Kt7DD+7fs	NJM-Rt14DD+7fs	NJM-Rt14DD+7fs	MULTI-MSMS	VOT16-1542	1	1170	394.21	2	394.21	786.406	34775	-1.7984	-0.00070894	-0.84008	-0.00033117	-2.6385	-0.0010401	394.21	30.83	0.26683	30.83	30.747	31.014	-1.9073e-06					12	7	2
	1	ND	LGLAANDENYALDD	14	Unmodified	_LGLAANDENYALDD_							0	0	0	0	0	NJM-Gt26DD+1fs	NJM-Gt26DD+1fs	NJM-Gt26DD+1fs	MULTI-MSMS	VOT16-1542	1	1170	747.34	2	747.341	1492.67	24223.4	1.3175	0.00098462	0.39262	0.00029342	1.7101	0.001278	747.342	53.603	2.0148	53.603	53.126	55.14	0					62	27	4
	1	ND	LGLSAANDENYALDD	15	Unmodified	_LGLSAANDENYALDD_							0	0	0	0	0	NJM-Gt27DD+1fs	NJM-Gt27DD+1fs	NJM-Gt27DD+1fs	MULTI-MSMS	VOT16-1542	1	1170	790.86	2	790.857	1579.7	23113.2	1.3185	0.0010427	-0.88269	-0.00069809	0.4358	0.00034465	790.857	53.681	5.456	53.681	52.249	57.705	0					197	74	7
	2	ND	SGAANDENYALDD	13	Unmodified	_SGAANDENYALDD_							0	0	0	0	0	NJM-t4DD-1fs;NJM-Lt4DD+2fs	NJM-t4DD-1fs	NJM-t4DD-1fs	MULTI-MSMS	VOT16-1542	1	1170	677.77	2	677.773	1353.53	25827.8	-0.17725	-0.00012013	0.19638	0.0001331	0.019135	1.2969e-05	677.773	32.011	2.4286	32.011	31.142	33.571	0					87	40	4
	2	ND	SHGAANDENYALDD	14	Unmodified	_SHGAANDENYALDD_							0	0	0	0	0	NJM-Rt3DD+12fs;NJM-Kt3DD+12fs	NJM-Rt3DD+12fs	NJM-Rt3DD+12fs	MULTI-MSMS	VOT16-1542	1	1170	746.8	2	746.303	1490.59	24909.6	1.3324	0.00099437	1.0136	0.00075648	2.346	0.0017508	746.303	26.375	1.1645	26.375	25.883	27.047	0					68	29	4
	3	ND	VLEASNK	7	Unmodified	_VLEASNK_							0	0	0	0	0	NJM-Qt16DD+1fs;NJM-t16DD+1fs;NJM-Rt15DD+4fs;NJM-Kt15DD+4fs;NJM-Yt16DD+1fs;NJM-Wt16DD+1fs;NJM-Vt16DD+1fs;NJM-Tt16DD+1fs;NJM-t16DD-2fs;NJM-St16DD+1fs;NJM-Rt16DD+1fs;NJM-Pt16DD+1fs;NJM-Nt16DD+1fs;NJM-Mt16DD+1fs;NJM-Lt16DD+1fs;NJM-Kt16DD+1fs;NJM-It16DD+1fs;NJM-Ht16DD+1fs;NJM-Ft16DD+1fs;NJM-Et16DD+1fs;NJM-Dt16DD+1fs;NJM-Ct16DD+1fs;NJM-At16DD+1fs;NJM-Yt16DD-2fs;NJM-Wt16DD-2fs;NJM-Vt16DD-2fs;NJM-Tt16DD-…	NJM-Qt16DD+1fs;NJM-t13DD+10fs;NJM-Gt13DD+10fs;NJM-Kt16DD-8fs;NJM-t15DD+4fs;NJM-Gt16DD+1fs;NJM-Gt27DD+1fs;NJM-St14DD+7fs;NJM-Gt15DD+4fs;NJM-Qt15DD+4fs;NJM-Gt22DD+1fs;NJM-t14DD+7fs;NJM-Gt26DD+1fs;NJM-Rt14DD+7fs	NJM-Gt16DD+1fs	MULTI-MSMS	VOT16-1542	1	1170	380.71	2	380.714	759.413	33637.5	0.067812	2.5817e-05	-0.30106	-0.00011462	-0.23324	-8.8799e-05	380.713	15.63	0.96027	15.63	15.381	16.341	-1.9073e-06					42	19	5
	3	ND	VLEASNK	7	Unmodified	_VLEASNK_							0	0	0	0	0	NJM-Qt16DD+1fs;NJM-t16DD+1fs;NJM-Rt15DD+4fs;NJM-Kt15DD+4fs;NJM-Yt16DD+1fs;NJM-Wt16DD+1fs;NJM-Vt16DD+1fs;NJM-Tt16DD+1fs;NJM-t16DD-2fs;NJM-St16DD+1fs;NJM-Rt16DD+1fs;NJM-Pt16DD+1fs;NJM-Nt16DD+1fs;NJM-Mt16DD+1fs;NJM-Lt16DD+1fs;NJM-Kt16DD+1fs;NJM-It16DD+1fs;NJM-Ht16DD+1fs;NJM-Ft16DD+1fs;NJM-Et16DD+1fs;NJM-Dt16DD+1fs;NJM-Ct16DD+1fs;NJM-At16DD+1fs;NJM-Yt16DD-2fs;NJM-Wt16DD-2fs;NJM-Vt16DD-2fs;NJM-Tt16DD-…	NJM-Qt16DD+1fs;NJM-t13DD+10fs;NJM-Gt13DD+10fs;NJM-Kt16DD-8fs;NJM-t15DD+4fs;NJM-Gt16DD+1fs;NJM-Gt27DD+1fs;NJM-St14DD+7fs;NJM-Gt15DD+4fs;NJM-Qt15DD+4fs;NJM-Gt22DD+1fs;NJM-t14DD+7fs;NJM-Gt26DD+1fs;NJM-Rt14DD+7fs	NJM-Gt16DD+1fs	MSMS	VOT16-1542	1	1170	380.71	2	380.714	759.413	NaN	NaN	NaN	NaN	NaN	NaN	NaN	NaN	17.069	1	17.069	16.569	17.569	0
	1	0	LEHHHHHHAANDENYALDD	19	Unmodified	_LEHHHHHHAANDENYALDD_							0	0	0	0	0	NJM-t0DD0fs	NJM-t0DD0fs	NJM-t0DD0fs	MULTI-MSMS	VOT16-1545	1	1171	759	3	758.994	2273.96	24778	0.46685	0.00035434	0.8805	0.0006683	1.3474	0.0010226	759.328	17.045	1.336	17.045	16.748	18.084	0					48	18	5
	1	0	LEHHHHHHAANDENYALDD	19	Unmodified	_LEHHHHHHAANDENYALDD_							0	0	0	0	0	NJM-t0DD0fs	NJM-t0DD0fs	NJM-t0DD0fs	MULTI-MSMS	VOT16-1545	1	1171	569.75	4	569.497	2273.96	27771.9	0.25135	0.00014315	0.47053	0.00026797	0.72188	0.00041111	569.748	17.036	2.3927	17.036	16.542	18.935	0					116	33	5
	1	0	LEHHHHHHAANDENYALDD	19	Unmodified	_LEHHHHHHAANDENYALDD_							0	0	0	0	0	NJM-t0DD0fs	NJM-t0DD0fs	NJM-t0DD0fs	MULTI-MSMS	VOT16-1545	1	1171	759.33	3	758.994	2273.96	22047.2	1.099	0.00083416	0.14064	0.00010674	1.2397	0.00094091	759.327	15.397	0.41842	15.397	15.207	15.625	0					11	5	3
	1	0	LEHHHHHHAANDENYALDD	19	Unmodified	_LEHHHHHHAANDENYALDD_							0	0	0	0	0	NJM-t0DD0fs	NJM-t0DD0fs	NJM-t0DD0fs	MULTI-MSMS	VOT16-1551	1	1181	569.75	4	569.497	2273.96	27141	0.19364	0.00011028	0.082522	4.6996e-05	0.27616	0.00015727	569.748	16.951	1.7632	16.951	16.742	18.505	0					74	26	5
	1	0	LEHHHHHHAANDENYALDD	19	Unmodified	_LEHHHHHHAANDENYALDD_							0	0	0	0	0	NJM-t0DD0fs	NJM-t0DD0fs	NJM-t0DD0fs	MULTI-MSMS	VOT16-1551	1	1181	759.33	3	758.994	2273.96	24221.5	0.49778	0.00037781	-0.24539	-0.00018625	0.2524	0.00019157	759.327	16.943	1.0562	16.943	16.742	17.798	0					45	15	4
1	1	Possibly +1, then -4	HAANDENYALDD	12	Unmodified	_HAANDENYALDD_							0	0	0	0	0	NJM-Rt1DD+15fs;NJM-Kt1DD+15fs	NJM-Rt1DD+15fs	NJM-Rt1DD+15fs	MULTI-MSMS	VOT16-1571	1	1170_R	674.28	2	674.276	1346.54	25418.5	0.045081	3.0397e-05	0.75498	0.00050907	0.80006	0.00053946	674.277	26.254	1.6271	26.254	25.241	26.868	-1.9073e-06					146	44	5
1		NO IDEA	LEHHHHHHAAAANDENYALDD	21	Unmodified	_LEHHHHHHAAAANDENYALDD_							0	0	0	0	0	NJM-At1DD+4fs;NJM-At1DD+3fs	NJM-At1DD+4fs	NJM-At1DD+4fs	MULTI-MSMS	VOT16-1571	1	1170_R	806.69	3	806.352	2416.03	23566	-0.33775	-0.00027234	0.97963	0.00078993	0.64189	0.00051759	806.687	17.144	0.95234	17.144	16.945	17.898	1.9073e-06					29	12	4
1	1	0	LEHHHHHHAANDENYALDD	19	Unmodified	_LEHHHHHHAANDENYALDD_							0	0	0	0	0	NJM-t0DD0fs	NJM-t0DD0fs	NJM-t0DD0fs	MULTI-MSMS	VOT16-1571	1	1170_R	1138.48	2	1137.99	2273.96	19320.3	-1.0949	-0.0012459	-0.67786	-0.00077139	-1.7727	-0.0020173	1138.49	16.397	0.60725	16.397	16.19	16.797	0					30	8	6
1	2	4	LEHHHHHHALGDPMVR	16	Unmodified	_LEHHHHHHALGDPMVR_							0	0	0	0	0	NJM-t15DD+4fs;NJM-At14DD+7fs;NJM-t17DD+4fs;NJM-At16DD+7fs;NJM-t22DD+4fs;NJM-At21DD+7fs;NJM-t35DD+4fs;NJM-At34DD+7fs;NJM-t15noTag+4fs;NJM-At14noTag+7fs;NJM-t16noTag+4fs;NJM-At15noTag+7fs;NJM-t17noTag+4fs;NJM-At16noTag+7fs;NJM-t18noTag+4fs;NJM-At17noTag+7fs;NJM-t8DD+4fs;NJM-At7DD+7fs;NJM-t19noTag+4fs;NJM-At18noTag+7fs;NJM-t20noTag+4fs;NJM-At19noTag+7fs;NJM-t21noTag+4fs;NJM-At20noTag+7fs;NJM-t22noTa…	NJM-t15DD+4fs	NJM-t15DD+4fs	MULTI-MSMS	VOT16-1571	1	1170_R	641.98	3	641.648	1921.92	26090.8	-0.85586	-0.00054916	-1.4733	-0.00094534	-2.3292	-0.0014945	641.648	16.162	1.2202	16.162	16.022	17.242	0					65	18	5
1	1	3	LEHHHHHHGAANDENYALDD	20	Unmodified	_LEHHHHHHGAANDENYALDD_							0	0	0	0	0	NJM-t1DD0fs;NJM-t1DD+9fs;NJM-t1DD+2fs;NJM-t1DD+11fs;NJM-t1DD+10fs;NJM-Gt0DD0fs	NJM-t1DD0fs	NJM-t1DD0fs	MULTI-SECPEP	VOT16-1571	1	1170_R	582.97	4	583.752	2330.98	26200.3	-0.96002	-0.00056041	-1.3715	-0.00080062	-2.3315	-0.001361	584.002	16.436	0.56158	16.436	16.236	16.797	0					15	7	4
1	2	G suppressor, then 1+, or 3+, G, then 1+	LEHHHHHHGALGDPMVR	17	Unmodified	_LEHHHHHHGALGDPMVR_							0	0	0	0	0	NJM-Gt15DD+4fs;NJM-Gt17DD+4fs;NJM-Gt22DD+4fs;NJM-Gt35DD+4fs;NJM-Gt8DD+4fs	NJM-Gt15DD+4fs	NJM-Gt15DD+4fs	MULTI-SECPEP	VOT16-1571	1	1170_R	494.97	4	495.743	1978.94	33442.1	-0.69076	-0.00034244	1.4685	0.00072801	0.77777	0.00038558	495.744	16.621	0.29417	16.621	16.426	16.72	0					6	3	2
1	3	2, or -1	LEHHHHHHGR	10	Unmodified	_LEHHHHHHGR_							0	0	0	0	0	NJM-Gt16DD+1fs;NJM-Gt18DD+1fs;NJM-Gt23DD+1fs;NJM-Gt36DD+1fs;NJM-Gt16noTag+1fs;NJM-Gt17noTag+1fs;NJM-Gt18noTag+1fs;NJM-Gt19noTag+1fs;NJM-Gt9DD+1fs;NJM-Gt20noTag+1fs;NJM-Gt21noTag+1fs;NJM-Gt22noTag+1fs;NJM-Gt23noTag+1fs;NJM-Gt24noTag+1fs;NJM-Gt25noTag+1fs;NJM-Gt26noTag+1fs;NJM-Gt27noTag+1fs;NJM-Gt28noTag+1fs;NJM-Gt17DD+1fs;NJM-Gt29noTag+1fs;NJM-Gt30noTag+1fs;NJM-Gt19DD+1fs;NJM-Gt31noTag+1fs;NJM-Gt2…	NJM-Gt16DD+1fs;NJM-Gt27DD+1fs;NJM-Gt22DD+1fs;NJM-Gt26DD+1fs;NJM-Gt4DD+1fs;NJM-Gt5DD+1fs	NJM-Gt16DD+1fs	MULTI-MSMS	VOT16-1571	1	1170_R	324.91	4	324.911	1295.61	38219.8	1.9786	0.00064286	-1.5151	-0.00049228	0.46346	0.00015058	324.91	10.73	1.2404	10.73	10.478	11.719	0					71	32	3
1	1	-3	LEHHHHHHHAANDENYALDD	20	Unmodified	_LEHHHHHHHAANDENYALDD_							0	0	0	0	0	NJM-t1DD+15fs;NJM-Ht0DD0fs	NJM-t1DD+15fs	NJM-t1DD+15fs	MULTI-MSMS	VOT16-1571	1	1170_R	805.01	3	804.68	2411.02	21457.6	-0.91035	-0.00073254	-0.12899	-0.0001038	-1.0393	-0.00083634	805.013	15.974	0.21208	15.974	15.81	16.022	9.5367e-07					8	3	3
1	1	-6	LEHHHHHHHHAANDENYALDD	21	Unmodified	_LEHHHHHHHHAANDENYALDD_							0	0	0	0	0	NJM-Ht1DD+15fs	NJM-Ht1DD+15fs	NJM-Ht1DD+15fs	MULTI-MSMS	VOT16-1571	1	1170_R	638.53	4	638.026	2548.08	26760.8	-0.949	-0.00060548	-1.7432	-0.0011122	-2.6922	-0.0017177	638.276	15.875	0.43047	15.875	15.69	16.121	0					20	7	4
1	2	7	LEHHHHHHLGDPMVR	15	Unmodified	_LEHHHHHHLGDPMVR_							0	0	0	0	0	NJM-t14DD+7fs;NJM-Lt13DD+10fs;NJM-t16DD+7fs;NJM-Lt15DD+10fs;NJM-t21DD+7fs;NJM-Lt20DD+10fs;NJM-t34DD+7fs;NJM-Lt33DD+10fs;NJM-t7DD+7fs;NJM-Lt6DD+10fs	NJM-t14DD+7fs	NJM-t14DD+7fs	MULTI-MSMS	VOT16-1571	1	1170_R	618.3	3	617.969	1850.89	27208.8	-0.72907	-0.00045054	-1.4994	-0.00092657	-2.2285	-0.0013771	617.969	15.944	0.31899	15.944	15.749	16.068	9.5367e-07					18	5	4
1	3	-4	LEHHHHHHLGR	11	Unmodified	_LEHHHHHHLGR_							0	0	0	0	0	NJM-t4DD-1fs;NJM-Lt4DD+2fs;NJM-t2noTag-1fs;NJM-Lt2noTag+2fs;NJM-t3noTag-1fs;NJM-Lt3noTag+2fs;NJM-t4noTag-1fs;NJM-Lt4noTag+2fs;NJM-t5noTag-1fs;NJM-Lt5noTag+2fs;NJM-t6noTag-1fs;NJM-Lt6noTag+2fs;NJM-t7noTag-1fs;NJM-Lt7noTag+2fs;NJM-t8noTag-1fs;NJM-Lt8noTag+2fs;NJM-t9noTag-1fs;NJM-Lt9noTag+2fs;NJM-t10noTag-1fs;NJM-Lt10noTag+2fs;NJM-t3DD-1fs;NJM-Lt3DD+2fs;NJM-t5DD-1fs;NJM-Lt5DD+2fs;NJM-t6DD-1fs;NJM-Lt…	NJM-t4DD-1fs	NJM-t4DD-1fs	MULTI-MSMS	VOT16-1571	1	1170_R	353.18	4	353.182	1408.7	35402.6	0.97897	0.00034575	-0.29552	-0.00010437	0.68345	0.00024138	353.182	12.91	3.2138	12.91	11.754	14.968	0					261	78	5
1	?	?	LEHHHHHHNRG	11	Unmodified	_LEHHHHHHNRG_							0	0	0	0	1	NJM-Nt2noTag+6fs	NJM-Nt2noTag+6fs	NJM-Nt2noTag+6fs	MULTI-MSMS	VOT16-1571	1	1170_R	470.89	3	470.893	1409.66	32120.3	-0.83082	-0.00039123	-0.46747	-0.00022013	-1.2983	-0.00061136	470.892	14.802	0.6556	14.802	14.607	15.263	0					21	8	5
1	2	Suppression with glutamine, then +1	LEHHHHHHQALGDPMVR	17	Unmodified	_LEHHHHHHQALGDPMVR_							0	0	0	0	0	NJM-Qt15DD+4fs;NJM-Qt17DD+4fs;NJM-Qt22DD+4fs;NJM-Qt35DD+4fs;NJM-Qt15noTag+4fs;NJM-Qt16noTag+4fs;NJM-Qt17noTag+4fs;NJM-Qt18noTag+4fs;NJM-Qt8DD+4fs;NJM-Qt19noTag+4fs;NJM-Qt20noTag+4fs;NJM-Qt21noTag+4fs;NJM-Qt22noTag+4fs;NJM-Qt23noTag+4fs;NJM-Qt24noTag+4fs;NJM-Qt25noTag+4fs;NJM-Qt26noTag+4fs;NJM-Qt27noTag+4fs;NJM-Qt16DD+4fs;NJM-Qt28noTag+4fs;NJM-Qt29noTag+4fs;NJM-Qt18DD+4fs;NJM-Qt30noTag+4fs;NJM-Qt1…	NJM-Qt15DD+4fs	NJM-Qt15DD+4fs	MULTI-MSMS	VOT16-1571	1	1170_R	513.5	4	513.503	2049.98	29694.2	-0.66799	-0.00034302	-0.57175	-0.0002936	-1.2397	-0.00063661	513.503	16.617	1.5257	16.617	16.236	17.762	-1.9073e-06					71	20	6
1	1	Suppression with glutamine	LEHHHHHHQGAAANDENYALDD	22	Unmodified	_LEHHHHHHQGAAANDENYALDD_							0	0	0	0	0	NJM-Qt2DD0fs	NJM-Qt2DD0fs	NJM-Qt2DD0fs	MULTI-MSMS	VOT16-1571	1	1170_R	633.78	4	633.526	2530.08	27022.2	-0.31286	-0.00019821	0.68452	0.00043366	0.37165	0.00023545	633.777	17.075	0.74866	17.075	16.872	17.62	0					24	9	4
1	1	Suppression with glutamine	LEHHHHHHQGAR	12	Unmodified	_LEHHHHHHQGAR_							0	0	0	0	0	NJM-Qt9DD0fs;NJM-Qt11DD0fs;NJM-Qt14DD0fs;NJM-Qt9noTag0fs;NJM-Qt10noTag0fs;NJM-Qt11noTag0fs;NJM-Qt12noTag0fs;NJM-Qt13noTag0fs;NJM-Qt3DD0fs;NJM-Qt14noTag0fs;NJM-Qt10DD0fs;NJM-Qt12DD0fs;NJM-Qt13DD0fs;NJM-Qt3noTag0fs;NJM-Qt4noTag0fs;NJM-Qt5noTag0fs;NJM-Qt6noTag0fs;NJM-Qt7noTag0fs;NJM-Qt8noTag0fs;NJM-Qt4DD0fs;NJM-Qt5DD0fs;NJM-Qt6DD0fs;NJM-Qt8DD0fs	NJM-Qt9DD0fs	NJM-Qt9DD0fs	MULTI-MSMS	VOT16-1571	1	1170_R	374.68	4	374.685	1494.71	34754.9	1.8526	0.00069414	-1.1081	-0.00041518	0.74451	0.00027896	374.684	10.883	1.3745	10.883	10.646	12.02	0					94	33	5
1	3	Suppression with Q, then -2	LEHHHHHHQR	10	Unmodified	_LEHHHHHHQR_							0	0	0	0	0	NJM-Qt16DD+1fs;NJM-Qt18DD+1fs;NJM-Qt23DD+1fs;NJM-Qt36DD+1fs;NJM-Qt9DD+1fs	NJM-Qt16DD+1fs	NJM-Qt16DD+1fs	MULTI-MSMS	VOT16-1571	1	1170_R	342.67	4	342.67	1366.65	36267.1	2.1406	0.00073353	-1.76	-0.0006031	0.38062	0.00013043	342.669	10.814	1.2963	10.814	10.604	11.9	0					78	30	4
1	1	Suppression with V, then +3	LEHHHHHHVAR	11	Unmodified	_LEHHHHHHVAR_							0	0	0	0	0	NJM-Vt8DD+3fs;NJM-Vt10DD+3fs;NJM-Vt13DD+3fs;NJM-Vt8noTag+3fs;NJM-Vt9noTag+3fs;NJM-Vt10noTag+3fs;NJM-Vt11noTag+3fs;NJM-Vt12noTag+3fs;NJM-Vt2DD+3fs;NJM-Vt13noTag+3fs;NJM-Vt9DD+3fs;NJM-Vt11DD+3fs;NJM-Vt12DD+3fs	NJM-Vt8DD+3fs	NJM-Vt8DD+3fs	MULTI-MSMS	VOT16-1571	1	1170_R	470.91	3	470.573	1408.7	31127.4	0.50865	0.00023936	0.44097	0.00020751	0.94962	0.00044687	470.573	13.012	1.7708	13.012	11.996	13.767	0					140	51	3
1	1	Suppression with Y	LEHHHHHHYGAR	12	Unmodified	_LEHHHHHHYGAR_							0	0	0	0	0	NJM-Yt9DD0fs;NJM-Yt11DD0fs;NJM-Yt14DD0fs;NJM-Yt9noTag0fs;NJM-Yt10noTag0fs;NJM-Yt11noTag0fs;NJM-Yt12noTag0fs;NJM-Yt13noTag0fs;NJM-Yt3DD0fs;NJM-Yt14noTag0fs;NJM-Yt10DD0fs;NJM-Yt12DD0fs;NJM-Yt13DD0fs;NJM-Yt3noTag0fs;NJM-Yt4noTag0fs;NJM-Yt5noTag0fs;NJM-Yt6noTag0fs;NJM-Yt7noTag0fs;NJM-Yt8noTag0fs;NJM-Yt4DD0fs;NJM-Yt5DD0fs;NJM-Yt6DD0fs;NJM-Yt8DD0fs;NJM-Yt7DD0fs	NJM-Yt9DD0fs;NJM-Yt7DD0fs	NJM-Yt9DD0fs	MULTI-MSMS	VOT16-1571	1	1170_R	510.91	3	510.912	1529.71	29713.6	1.0952	0.00055956	-0.055247	-2.8226e-05	1.04	0.00053134	511.246	11.529	2.3432	11.529	11.424	13.767	0					197	65	5
	2	1	ALGAANDENYALDD	14	Unmodified	_ALGAANDENYALDD_							0	0	0	0	0	NJM-Gt4DD+1fs	NJM-Gt4DD+1fs	NJM-Gt4DD+1fs	MULTI-MSMS	VOT16-1571	1	1170_R	726.32	2	726.318	1450.62	24553.9	0.55514	0.00040321	-0.43706	-0.00031744	0.11809	8.5767e-05	726.317	42.47	0.82208	42.47	42.049	42.871	0					29	10	4
	2	1	ALGDAANDENYALDD	15	Unmodified	_ALGDAANDENYALDD_							0	0	0	0	0	NJM-Gt5DD+1fs	NJM-Gt5DD+1fs	NJM-Gt5DD+1fs	MULTI-MSMS	VOT16-1571	1	1170_R	783.83	2	783.831	1565.65	23839	0.6556	0.00051388	-0.72469	-0.00056804	-0.069087	-5.4153e-05	783.831	44.205	0.76434	44.205	43.71	44.474	0					29	9	4
	2	1	ALGDPMVR	8	Unmodified	_ALGDPMVR_							0	0	0	0	0	NJM-Qt16DD+1fs;NJM-t16DD+1fs;NJM-Rt15DD+4fs;NJM-Kt15DD+4fs;NJM-Yt16DD+1fs;NJM-Wt16DD+1fs;NJM-Vt16DD+1fs;NJM-Tt16DD+1fs;NJM-t16DD-2fs;NJM-St16DD+1fs;NJM-Rt16DD+1fs;NJM-Pt16DD+1fs;NJM-Nt16DD+1fs;NJM-Mt16DD+1fs;NJM-Lt16DD+1fs;NJM-Kt16DD+1fs;NJM-It16DD+1fs;NJM-Ht16DD+1fs;NJM-Ft16DD+1fs;NJM-Et16DD+1fs;NJM-Dt16DD+1fs;NJM-Ct16DD+1fs;NJM-At16DD+1fs;NJM-Yt16DD-2fs;NJM-Wt16DD-2fs;NJM-Vt16DD-2fs;NJM-Tt16DD-…	NJM-Qt16DD+1fs;NJM-Kt16DD-8fs;NJM-Gt16DD+1fs;NJM-Gt27DD+1fs;NJM-Gt22DD+1fs;NJM-Gt26DD+1fs	NJM-Gt16DD+1fs	MULTI-MSMS	VOT16-1571	1	1170_R	429.73	2	429.729	857.443	32729.3	-1.5997	-0.00068745	0.31886	0.00013702	-1.2809	-0.00055042	429.729	30.621	8.2389	30.621	30.088	38.327	0					191	122	2
	2	1	ALGDPMVR	8	Oxidation (M)	_ALGDPM(ox)VR_		ALGDPM(1)VR			ALGDPM(83.31)VR		0	0	1	0	0	NJM-Qt16DD+1fs;NJM-t16DD+1fs;NJM-Rt15DD+4fs;NJM-Kt15DD+4fs;NJM-Yt16DD+1fs;NJM-Wt16DD+1fs;NJM-Vt16DD+1fs;NJM-Tt16DD+1fs;NJM-t16DD-2fs;NJM-St16DD+1fs;NJM-Rt16DD+1fs;NJM-Pt16DD+1fs;NJM-Nt16DD+1fs;NJM-Mt16DD+1fs;NJM-Lt16DD+1fs;NJM-Kt16DD+1fs;NJM-It16DD+1fs;NJM-Ht16DD+1fs;NJM-Ft16DD+1fs;NJM-Et16DD+1fs;NJM-Dt16DD+1fs;NJM-Ct16DD+1fs;NJM-At16DD+1fs;NJM-Yt16DD-2fs;NJM-Wt16DD-2fs;NJM-Vt16DD-2fs;NJM-Tt16DD-…	NJM-Qt16DD+1fs;NJM-Kt16DD-8fs;NJM-Gt16DD+1fs;NJM-Gt27DD+1fs;NJM-Gt22DD+1fs;NJM-Gt26DD+1fs	NJM-Gt16DD+1fs	MULTI-MSMS	VOT16-1571	1	1170_R	437.73	2	437.726	873.438	31272.2	-0.082259	-3.6007e-05	0.55811	0.0002443	0.47585	0.00020829	437.726	21.542	3.7304	21.542	20.701	24.431	0					142	77	3
	2	1	GSVEAANDENYALDD	15	Unmodified	_GSVEAANDENYALDD_							0	0	0	0	0	NJM-Gt22DD+1fs	NJM-Gt22DD+1fs	NJM-Gt22DD+1fs	MULTI-MSMS	VOT16-1571	1	1170_R	791.83	2	791.829	1581.64	23824.6	1.3183	0.0010439	-0.31703	-0.00025103	1.0013	0.00079282	791.828	37.669	1.5865	37.669	37.123	38.71	3.8147e-06					56	20	5
	1	Possibly +1, then -4	HAANDENYALDD	12	Deamidation (NQ)	_HAAN(de)DENYALDD_	HAAN(0.958)DEN(0.042)YALDD			HAAN(13.58)DEN(-13.58)YALDD			0	1	0	0	0	NJM-Rt1DD+15fs;NJM-Kt1DD+15fs	NJM-Rt1DD+15fs	NJM-Rt1DD+15fs	MULTI-MSMS	VOT16-1571	1	1170_R	674.77	2	674.768	1347.52	26274.6	-0.073442	-4.9557e-05	1.0139	0.00068411	0.94041	0.00063456	674.768	27.354	0.92917	27.354	27.011	27.94	0					31	17	2
		NO IDEA	LEHHHHHHAAAANDENYALDD	21	Unmodified	_LEHHHHHHAAAANDENYALDD_							0	0	0	0	0	NJM-At1DD+4fs;NJM-At1DD+3fs	NJM-At1DD+4fs	NJM-At1DD+4fs	MULTI-MSMS	VOT16-1571	1	1170_R	605.27	4	605.016	2416.03	27487.3	-0.52687	-0.00031876	1.2822	0.00077578	0.75538	0.00045702	605.016	17.138	1.4388	17.138	16.872	18.311	0					71	19	5
	1	0	LEHHHHHHAANDENYALDD	19	Unmodified	_LEHHHHHHAANDENYALDD_							0	0	0	0	0	NJM-t0DD0fs	NJM-t0DD0fs	NJM-t0DD0fs	MULTI-MSMS	VOT16-1571	1	1170_R	759.33	3	758.994	2273.96	24221.3	-0.20525	-0.00015578	-1.5642	-0.0011872	-1.7695	-0.001343	759.327	16.397	2.5003	16.397	16.163	18.663	0					103	35	3
	1	0	LEHHHHHHAANDENYALDD	19	Unmodified	_LEHHHHHHAANDENYALDD_							0	0	0	0	0	NJM-t0DD0fs	NJM-t0DD0fs	NJM-t0DD0fs	MULTI-MSMS	VOT16-1571	1	1170_R	569.5	4	569.497	2273.96	27688.3	-0.85666	-0.00048787	-1.7059	-0.0009715	-2.5626	-0.0014594	569.747	16.397	2.5003	16.397	16.163	18.663	0					103	35	3
	1	0	LEHHHHHHAANDENYALDD	19	Unmodified	_LEHHHHHHAANDENYALDD_							0	0	0	0	0	NJM-t0DD0fs	NJM-t0DD0fs	NJM-t0DD0fs	MULTI-MSMS	VOT16-1571	1	1170_R	569.75	4	569.497	2273.96	27981.8	0.083506	4.7556e-05	0.76064	0.00043318	0.84415	0.00048074	569.748	21.313	3.9184	21.313	20.454	24.372	0					211	84	3
	1	0	LEHHHHHHAANDENYALDD	19	Unmodified	_LEHHHHHHAANDENYALDD_							0	0	0	0	0	NJM-t0DD0fs	NJM-t0DD0fs	NJM-t0DD0fs	MULTI-MSMS	VOT16-1571	1	1170_R	570	4	569.497	2273.96	28599.8	-0.77521	-0.00044148	0.041464	2.3614e-05	-0.73375	-0.00041787	569.998	19.84	0.70026	19.84	19.434	20.134	0					32	15	3
	2	4	LEHHHHHHALGD	12	Unmodified	_LEHHHHHHALGD_							0	0	0	0	0	NJM-t4noTag+4fs;NJM-At3noTag+7fs	NJM-t4noTag+4fs	NJM-t4noTag+4fs	MULTI-MSMS	VOT16-1571	1	1170_R	480.56	3	480.561	1438.66	30641.5	0.014958	7.1882e-06	1.3683	0.00065755	1.3833	0.00066474	480.561	13.721	0.84995	13.721	13.391	14.24	0					27	14	5
	2	4	LEHHHHHHALGD	12	Unmodified	_LEHHHHHHALGD_							0	0	0	0	0	NJM-t4noTag+4fs;NJM-At3noTag+7fs	NJM-t4noTag+4fs	NJM-t4noTag+4fs	MULTI-MSMS	VOT16-1571	1	1170_R	360.67	4	360.672	1438.66	34953	0.31283	0.00011283	-0.12834	-4.6289e-05	0.18449	6.6539e-05	360.672	13.733	0.40433	13.733	13.433	13.838	0					14	5	3
	2	4	LEHHHHHHALGDPAANDENYALDD	24	Unmodified	_LEHHHHHHALGDPAANDENYALDD_							0	0	0	0	0	NJM-t5DD+4fs;NJM-At4DD+7fs	NJM-t5DD+4fs	NJM-t5DD+4fs	MULTI-MSMS	VOT16-1571	1	1170_R	683.05	4	682.803	2727.18	25173.5	-0.22899	-0.00015635	0.8639	0.00058987	0.63491	0.00043352	683.054	28.157	1.3202	28.157	27.733	29.053	0					71	20	4
	2	4	LEHHHHHHALGDPMVR	16	Unmodified	_LEHHHHHHALGDPMVR_							0	0	0	0	0	NJM-t15DD+4fs;NJM-At14DD+7fs;NJM-t17DD+4fs;NJM-At16DD+7fs;NJM-t22DD+4fs;NJM-At21DD+7fs;NJM-t35DD+4fs;NJM-At34DD+7fs;NJM-t15noTag+4fs;NJM-At14noTag+7fs;NJM-t16noTag+4fs;NJM-At15noTag+7fs;NJM-t17noTag+4fs;NJM-At16noTag+7fs;NJM-t18noTag+4fs;NJM-At17noTag+7fs;NJM-t8DD+4fs;NJM-At7DD+7fs;NJM-t19noTag+4fs;NJM-At18noTag+7fs;NJM-t20noTag+4fs;NJM-At19noTag+7fs;NJM-t21noTag+4fs;NJM-At20noTag+7fs;NJM-t22noTa…	NJM-t15DD+4fs	NJM-t15DD+4fs	MULTI-MSMS	VOT16-1571	1	1170_R	481.49	4	481.488	1921.92	30334.7	-0.48055	-0.00023138	0.38816	0.00018689	-0.092396	-4.4488e-05	481.488	18.042	1.2512	18.042	17.471	18.722	-1.9073e-06					45	17	3
	2	4	LEHHHHHHALGDPMVR	16	Unmodified	_LEHHHHHHALGDPMVR_							0	0	0	0	0	NJM-t15DD+4fs;NJM-At14DD+7fs;NJM-t17DD+4fs;NJM-At16DD+7fs;NJM-t22DD+4fs;NJM-At21DD+7fs;NJM-t35DD+4fs;NJM-At34DD+7fs;NJM-t15noTag+4fs;NJM-At14noTag+7fs;NJM-t16noTag+4fs;NJM-At15noTag+7fs;NJM-t17noTag+4fs;NJM-At16noTag+7fs;NJM-t18noTag+4fs;NJM-At17noTag+7fs;NJM-t8DD+4fs;NJM-At7DD+7fs;NJM-t19noTag+4fs;NJM-At18noTag+7fs;NJM-t20noTag+4fs;NJM-At19noTag+7fs;NJM-t21noTag+4fs;NJM-At20noTag+7fs;NJM-t22noTa…	NJM-t15DD+4fs	NJM-t15DD+4fs	MULTI-MSMS	VOT16-1571	1	1170_R	481.74	4	481.488	1921.92	30307.9	-0.84096	-0.00040491	-1.538	-0.00074053	-2.379	-0.0011454	481.488	16.188	2.5536	16.188	15.543	18.097	0					126	38	5
	2	4	LEHHHHHHALGDPMVR	16	Oxidation (M)	_LEHHHHHHALGDPM(ox)VR_		LEHHHHHHALGDPM(1)VR			LEHHHHHHALGDPM(66.67)VR		0	0	1	0	0	NJM-t15DD+4fs;NJM-At14DD+7fs;NJM-t17DD+4fs;NJM-At16DD+7fs;NJM-t22DD+4fs;NJM-At21DD+7fs;NJM-t35DD+4fs;NJM-At34DD+7fs;NJM-t15noTag+4fs;NJM-At14noTag+7fs;NJM-t16noTag+4fs;NJM-At15noTag+7fs;NJM-t17noTag+4fs;NJM-At16noTag+7fs;NJM-t18noTag+4fs;NJM-At17noTag+7fs;NJM-t8DD+4fs;NJM-At7DD+7fs;NJM-t19noTag+4fs;NJM-At18noTag+7fs;NJM-t20noTag+4fs;NJM-At19noTag+7fs;NJM-t21noTag+4fs;NJM-At20noTag+7fs;NJM-t22noTa…	NJM-t15DD+4fs	NJM-t15DD+4fs	MULTI-MSMS	VOT16-1571	1	1170_R	647.31	3	646.98	1937.92	26255.3	-1.1125	-0.00071974	1.3108	0.00084805	0.19832	0.00012831	647.315	15.15	0.64504	15.15	14.898	15.543	9.5367e-07					27	8	4
	2	4	LEHHHHHHALGDPMVR	16	Unmodified	_LEHHHHHHALGDPMVR_							0	0	0	0	0	NJM-t15DD+4fs;NJM-At14DD+7fs;NJM-t17DD+4fs;NJM-At16DD+7fs;NJM-t22DD+4fs;NJM-At21DD+7fs;NJM-t35DD+4fs;NJM-At34DD+7fs;NJM-t15noTag+4fs;NJM-At14noTag+7fs;NJM-t16noTag+4fs;NJM-At15noTag+7fs;NJM-t17noTag+4fs;NJM-At16noTag+7fs;NJM-t18noTag+4fs;NJM-At17noTag+7fs;NJM-t8DD+4fs;NJM-At7DD+7fs;NJM-t19noTag+4fs;NJM-At18noTag+7fs;NJM-t20noTag+4fs;NJM-At19noTag+7fs;NJM-t21noTag+4fs;NJM-At20noTag+7fs;NJM-t22noTa…	NJM-t15DD+4fs	NJM-t15DD+4fs	MULTI-MSMS	VOT16-1571	1	1170_R	961.97	2	961.969	1921.92	NaN	-0.97674	-0.00093959	1.824	0.0017547	0.84729	0.00081507	961.969	16.207	0.17275	16.207	16.121	16.294	0					5	3	2
	2	4	LEHHHHHHALGDPMVR	16	Unmodified	_LEHHHHHHALGDPMVR_							0	0	0	0	0	NJM-t15DD+4fs;NJM-At14DD+7fs;NJM-t17DD+4fs;NJM-At16DD+7fs;NJM-t22DD+4fs;NJM-At21DD+7fs;NJM-t35DD+4fs;NJM-At34DD+7fs;NJM-t15noTag+4fs;NJM-At14noTag+7fs;NJM-t16noTag+4fs;NJM-At15noTag+7fs;NJM-t17noTag+4fs;NJM-At16noTag+7fs;NJM-t18noTag+4fs;NJM-At17noTag+7fs;NJM-t8DD+4fs;NJM-At7DD+7fs;NJM-t19noTag+4fs;NJM-At18noTag+7fs;NJM-t20noTag+4fs;NJM-At19noTag+7fs;NJM-t21noTag+4fs;NJM-At20noTag+7fs;NJM-t22noTa…	NJM-t15DD+4fs	NJM-t15DD+4fs	MULTI-MSMS	VOT16-1571	1	1170_R	641.65	3	641.648	1921.92	26653.5	-0.48425	-0.00031072	1.6066	0.0010308	1.1223	0.00072013	642.318	18.326	1.4927	18.326	17.17	18.663	0					43	20	3
	2	4	LEHHHHHHALGDPMVR	16	Unmodified	_LEHHHHHHALGDPMVR_							0	0	0	0	0	NJM-t15DD+4fs;NJM-At14DD+7fs;NJM-t17DD+4fs;NJM-At16DD+7fs;NJM-t22DD+4fs;NJM-At21DD+7fs;NJM-t35DD+4fs;NJM-At34DD+7fs;NJM-t15noTag+4fs;NJM-At14noTag+7fs;NJM-t16noTag+4fs;NJM-At15noTag+7fs;NJM-t17noTag+4fs;NJM-At16noTag+7fs;NJM-t18noTag+4fs;NJM-At17noTag+7fs;NJM-t8DD+4fs;NJM-At7DD+7fs;NJM-t19noTag+4fs;NJM-At18noTag+7fs;NJM-t20noTag+4fs;NJM-At19noTag+7fs;NJM-t21noTag+4fs;NJM-At20noTag+7fs;NJM-t22noTa…	NJM-t15DD+4fs	NJM-t15DD+4fs	MULTI-SECPEP	VOT16-1571	1	1170_R	481.99	4	481.488	1921.92	30501.9	0.3059	0.00014729	0.52159	0.00025114	0.82749	0.00039842	481.488	21.707	2.5279	21.707	20.971	23.499	1.9073e-06					97	53	3
	2	10	LEHHHHHHGDPM	12	Unmodified	_LEHHHHHHGDPM_							0	0	0	0	0	NJM-t4noTag+10fs;NJM-Gt3noTag+13fs	NJM-t4noTag+10fs	NJM-t4noTag+10fs	MULTI-MSMS	VOT16-1571	1	1170_R	495.22	3	495.218	1482.63	30093.6	-0.08066	-3.9945e-05	0.6437	0.00031877	0.56304	0.00027883	495.219	13.802	0.47835	13.802	13.696	14.174	0					15	7	3
	2	10	LEHHHHHHGDPM	12	Unmodified	_LEHHHHHHGDPM_							0	0	0	0	0	NJM-t4noTag+10fs;NJM-Gt3noTag+13fs	NJM-t4noTag+10fs	NJM-t4noTag+10fs	MULTI-MSMS	VOT16-1571	1	1170_R	371.67	4	371.665	1482.63	34345.7	0.024441	9.084e-06	0.56363	0.00020948	0.58807	0.00021857	371.665	13.802	0.40033	13.802	13.622	14.022	0					15	5	4
	2	10	LEHHHHHHGDPMVR	14	Unmodified	_LEHHHHHHGDPMVR_							0	0	0	0	0	NJM-t13DD+10fs;NJM-Gt12DD+13fs;NJM-t15DD+10fs;NJM-Gt14DD+13fs;NJM-t20DD+10fs;NJM-Gt19DD+13fs;NJM-t33DD+10fs;NJM-Gt32DD+13fs;NJM-t6DD+10fs;NJM-Gt5DD+13fs;NJM-t6noTag+10fs;NJM-Gt5noTag+13fs;NJM-t7noTag+10fs;NJM-Gt6noTag+13fs;NJM-t8noTag+10fs;NJM-Gt7noTag+13fs;NJM-t9noTag+10fs;NJM-Gt8noTag+13fs;NJM-t10noTag+10fs;NJM-Gt9noTag+13fs;NJM-t11noTag+10fs;NJM-Gt10noTag+13fs;NJM-t12noTag+10fs;NJM-Gt11noTag+1…	NJM-t13DD+10fs	NJM-t13DD+10fs	MULTI-MSMS	VOT16-1571	1	1170_R	580.28	3	580.275	1737.8	27080.1	-0.58687	-0.00034055	1.1095	0.00064379	0.52259	0.00030325	580.275	14.131	1.7854	14.131	13.964	15.749	9.5367e-07					104	27	6
	2	10	LEHHHHHHGDPMVR	14	Unmodified	_LEHHHHHHGDPMVR_							0	0	0	0	0	NJM-t13DD+10fs;NJM-Gt12DD+13fs;NJM-t15DD+10fs;NJM-Gt14DD+13fs;NJM-t20DD+10fs;NJM-Gt19DD+13fs;NJM-t33DD+10fs;NJM-Gt32DD+13fs;NJM-t6DD+10fs;NJM-Gt5DD+13fs;NJM-t6noTag+10fs;NJM-Gt5noTag+13fs;NJM-t7noTag+10fs;NJM-Gt6noTag+13fs;NJM-t8noTag+10fs;NJM-Gt7noTag+13fs;NJM-t9noTag+10fs;NJM-Gt8noTag+13fs;NJM-t10noTag+10fs;NJM-Gt9noTag+13fs;NJM-t11noTag+10fs;NJM-Gt10noTag+13fs;NJM-t12noTag+10fs;NJM-Gt11noTag+1…	NJM-t13DD+10fs	NJM-t13DD+10fs	MULTI-MSMS	VOT16-1571	1	1170_R	435.46	4	435.458	1737.8	31504	-0.6247	-0.00027203	0.13948	6.0737e-05	-0.48522	-0.00021129	435.458	14.131	2.1573	14.131	13.964	16.121	0					143	34	7
	2	10	LEHHHHHHGDPMVR	14	Unmodified	_LEHHHHHHGDPMVR_							0	0	0	0	0	NJM-t13DD+10fs;NJM-Gt12DD+13fs;NJM-t15DD+10fs;NJM-Gt14DD+13fs;NJM-t20DD+10fs;NJM-Gt19DD+13fs;NJM-t33DD+10fs;NJM-Gt32DD+13fs;NJM-t6DD+10fs;NJM-Gt5DD+13fs;NJM-t6noTag+10fs;NJM-Gt5noTag+13fs;NJM-t7noTag+10fs;NJM-Gt6noTag+13fs;NJM-t8noTag+10fs;NJM-Gt7noTag+13fs;NJM-t9noTag+10fs;NJM-Gt8noTag+13fs;NJM-t10noTag+10fs;NJM-Gt9noTag+13fs;NJM-t11noTag+10fs;NJM-Gt10noTag+13fs;NJM-t12noTag+10fs;NJM-Gt11noTag+1…	NJM-t13DD+10fs	NJM-t13DD+10fs	MULTI-SECPEP	VOT16-1571	1	1170_R	435.88	4	435.458	1737.8	32721.8	-0.82327	-0.0003585	0.31098	0.00013542	-0.51229	-0.00022308	435.458	16.538	2.4426	16.538	16.163	18.605	0					71	34	4
	2	10	LEHHHHHHGGDPMVR	15	Unmodified	_LEHHHHHHGGDPMVR_							0	0	0	0	0	NJM-Gt13DD+10fs;NJM-Gt15DD+10fs;NJM-Gt20DD+10fs;NJM-Gt33DD+10fs;NJM-Gt13noTag+10fs;NJM-Gt14noTag+10fs;NJM-Gt15noTag+10fs;NJM-Gt16noTag+10fs;NJM-Gt6DD+10fs;NJM-Gt17noTag+10fs;NJM-Gt18noTag+10fs;NJM-Gt19noTag+10fs;NJM-Gt20noTag+10fs;NJM-Gt21noTag+10fs;NJM-Gt22noTag+10fs;NJM-Gt23noTag+10fs;NJM-Gt24noTag+10fs;NJM-Gt25noTag+10fs;NJM-Gt14DD+10fs;NJM-Gt26noTag+10fs;NJM-Gt27noTag+10fs;NJM-Gt16DD+10fs;NJM…	NJM-Gt13DD+10fs	NJM-Gt13DD+10fs	MULTI-MSMS	VOT16-1571	1	1170_R	449.96	4	449.713	1794.82	30837.2	-0.37007	-0.00016643	-1.2221	-0.00054959	-1.5922	-0.00071601	449.963	14.059	0.52892	14.059	13.908	14.437	0					11	9	2
	3	2, or -1	LEHHHHHHGR	10	Unmodified	_LEHHHHHHGR_							0	0	0	0	0	NJM-Gt16DD+1fs;NJM-Gt18DD+1fs;NJM-Gt23DD+1fs;NJM-Gt36DD+1fs;NJM-Gt16noTag+1fs;NJM-Gt17noTag+1fs;NJM-Gt18noTag+1fs;NJM-Gt19noTag+1fs;NJM-Gt9DD+1fs;NJM-Gt20noTag+1fs;NJM-Gt21noTag+1fs;NJM-Gt22noTag+1fs;NJM-Gt23noTag+1fs;NJM-Gt24noTag+1fs;NJM-Gt25noTag+1fs;NJM-Gt26noTag+1fs;NJM-Gt27noTag+1fs;NJM-Gt28noTag+1fs;NJM-Gt17DD+1fs;NJM-Gt29noTag+1fs;NJM-Gt30noTag+1fs;NJM-Gt19DD+1fs;NJM-Gt31noTag+1fs;NJM-Gt2…	NJM-Gt16DD+1fs;NJM-Gt27DD+1fs;NJM-Gt22DD+1fs;NJM-Gt26DD+1fs;NJM-Gt4DD+1fs;NJM-Gt5DD+1fs	NJM-Gt16DD+1fs	MULTI-SECPEP	VOT16-1571	1	1170_R	325.7	4	324.911	1295.61	38808.2	0.20183	6.5576e-05	0.27735	9.0113e-05	0.47918	0.00015569	324.911	21.295	1.6251	21.295	20.573	22.198	0					61	38	2
	?	?	LEHHHHHHNHAANDENYALDD	21	Unmodified	_LEHHHHHHNHAANDENYALDD_							0	0	0	0	0	NJM-Nt1DD+15fs	NJM-Nt1DD+15fs	NJM-Nt1DD+15fs	MULTI-MSMS	VOT16-1571	1	1170_R	632.77	4	632.272	2525.06	25667.1	-0.87295	-0.00055194	-2.9257	-0.0018498	-3.7986	-0.0024018	632.521	15.848	0.23157	15.848	15.749	15.981	0					8	3	3
	1	Suppression with glutamine	LEHHHHHHQGAR	12	Unmodified	_LEHHHHHHQGAR_							0	0	0	0	0	NJM-Qt9DD0fs;NJM-Qt11DD0fs;NJM-Qt14DD0fs;NJM-Qt9noTag0fs;NJM-Qt10noTag0fs;NJM-Qt11noTag0fs;NJM-Qt12noTag0fs;NJM-Qt13noTag0fs;NJM-Qt3DD0fs;NJM-Qt14noTag0fs;NJM-Qt10DD0fs;NJM-Qt12DD0fs;NJM-Qt13DD0fs;NJM-Qt3noTag0fs;NJM-Qt4noTag0fs;NJM-Qt5noTag0fs;NJM-Qt6noTag0fs;NJM-Qt7noTag0fs;NJM-Qt8noTag0fs;NJM-Qt4DD0fs;NJM-Qt5DD0fs;NJM-Qt6DD0fs;NJM-Qt8DD0fs	NJM-Qt9DD0fs	NJM-Qt9DD0fs	MULTI-MSMS	VOT16-1571	1	1170_R	374.94	4	374.685	1494.71	34389.2	0.52268	0.00019584	-0.46164	-0.00017297	0.061038	2.287e-05	374.935	24.121	2.4833	24.121	22.027	24.51	0					73	50	3
	1	Suppression with glutamine	LEHHHHHHQGAR	12	Unmodified	_LEHHHHHHQGAR_							0	0	0	0	0	NJM-Qt9DD0fs;NJM-Qt11DD0fs;NJM-Qt14DD0fs;NJM-Qt9noTag0fs;NJM-Qt10noTag0fs;NJM-Qt11noTag0fs;NJM-Qt12noTag0fs;NJM-Qt13noTag0fs;NJM-Qt3DD0fs;NJM-Qt14noTag0fs;NJM-Qt10DD0fs;NJM-Qt12DD0fs;NJM-Qt13DD0fs;NJM-Qt3noTag0fs;NJM-Qt4noTag0fs;NJM-Qt5noTag0fs;NJM-Qt6noTag0fs;NJM-Qt7noTag0fs;NJM-Qt8noTag0fs;NJM-Qt4DD0fs;NJM-Qt5DD0fs;NJM-Qt6DD0fs;NJM-Qt8DD0fs	NJM-Qt9DD0fs	NJM-Qt9DD0fs	MULTI-MSMS	VOT16-1571	1	1170_R	499.58	3	499.244	1494.71	30415.2	1.8598	0.00092848	-0.98952	-0.00049401	0.87024	0.00043446	499.243	10.882	0.6325	10.882	10.688	11.321	9.5367e-07					33	15	3
	3	Suppresion with Q, then +7 or -1	LEHHHHHHQL	10	Unmodified	_LEHHHHHHQL_							0	0	0	0	0	NJM-Qt1noTag+7fs	NJM-Qt1noTag+7fs	NJM-Qt1noTag+7fs	MULTI-MSMS	VOT16-1571	1	1170_R	442.22	3	442.218	1323.63	31062	1.7211	0.0007611	0.32399	0.00014327	2.0451	0.00090438	442.219	66.897	0.92448	66.897	66.426	67.35	0					38	11	4
	3	Suppresion with Q, then +7 or -1	LEHHHHHHQLAANDENYALDD	21	Unmodified	_LEHHHHHHQLAANDENYALDD_							0	0	0	0	0	NJM-Qt1DD+7fs	NJM-Qt1DD+7fs	NJM-Qt1DD+7fs	MULTI-MSMS	VOT16-1571	1	1170_R	630.28	4	629.783	2515.1	26934.3	0.69485	0.0004376	0.34856	0.00021952	1.0434	0.00065712	630.033	23.585	1.2846	23.585	23.087	24.372	0					56	24	3
	3	Suppression with Q, then -2	LEHHHHHHQR	10	Unmodified	_LEHHHHHHQR_							0	0	0	0	0	NJM-Qt16DD+1fs;NJM-Qt18DD+1fs;NJM-Qt23DD+1fs;NJM-Qt36DD+1fs;NJM-Qt9DD+1fs	NJM-Qt16DD+1fs	NJM-Qt16DD+1fs	MULTI-MSMS	VOT16-1571	1	1170_R	342.67	4	342.67	1366.65	36354.3	0.49065	0.00016813	-0.056623	-1.9403e-05	0.43402	0.00014873	342.67	13.587	1.1279	13.587	13.018	14.145	9.5367e-07					42	23	2
	3	Suppression with Q, then -2	LEHHHHHHQR	10	Unmodified	_LEHHHHHHQR_							0	0	0	0	0	NJM-Qt16DD+1fs;NJM-Qt18DD+1fs;NJM-Qt23DD+1fs;NJM-Qt36DD+1fs;NJM-Qt9DD+1fs	NJM-Qt16DD+1fs	NJM-Qt16DD+1fs	MULTI-MSMS	VOT16-1571	1	1170_R	342.67	4	342.67	1366.65	36354.2	1.2134	0.00041578	-0.85297	-0.00029229	0.36039	0.00012349	342.67	12.464	1.2361	12.464	11.781	13.018	0					57	39	2
	1	Suppression with arginine?	LEHHHHHHRGA	11	Unmodified	_LEHHHHHHRGA_							0	0	0	0	1	NJM-Rt2noTag0fs	NJM-Rt2noTag0fs	NJM-Rt2noTag0fs	MULTI-MSMS	VOT16-1571	1	1170_R	456.56	3	456.557	1366.65	32426.2	1.7032	0.0007776	-0.51823	-0.0002366	1.185	0.000541	456.557	10.804	0.73266	10.804	10.646	11.378	0					39	17	3
	3	8	LEHHHHHHSGI	11	Unmodified	_LEHHHHHHSGI_							0	0	0	0	0	NJM-t3noTag+8fs;NJM-St2noTag+11fs	NJM-t3noTag+8fs	NJM-t3noTag+8fs	MULTI-MSMS	VOT16-1571	1	1170_R	447.55	3	447.55	1339.63	31027.5	0.56788	0.00025415	0.042491	1.9017e-05	0.61037	0.00027317	447.55	12.388	2.059	12.388	11.963	14.022	0					190	56	4
	3	8	LEHHHHHHSGIP	12	Unmodified	_LEHHHHHHSGIP_							0	0	0	0	0	NJM-t4noTag+8fs;NJM-St3noTag+11fs	NJM-t4noTag+8fs	NJM-t4noTag+8fs	MULTI-MSMS	VOT16-1571	1	1170_R	479.9	3	479.901	1436.68	30730	-0.71751	-0.00034433	0.85901	0.00041224	0.1415	6.7906e-05	479.901	14.644	1.064	14.644	14.479	15.543	0					37	14	4
	3	8	LEHHHHHHSGIP	12	Unmodified	_LEHHHHHHSGIP_							0	0	0	0	0	NJM-t4noTag+8fs;NJM-St3noTag+11fs	NJM-t4noTag+8fs	NJM-t4noTag+8fs	MULTI-MSMS	VOT16-1571	1	1170_R	360.18	4	360.178	1436.68	36863	-0.40671	-0.00014649	0.20949	7.5453e-05	-0.19722	-7.1033e-05	360.178	14.654	0.78369	14.654	14.479	15.263	0					21	10	3
	3	8	LEHHHHHHSGIPW	13	Unmodified	_LEHHHHHHSGIPW_							0	0	0	0	0	NJM-t5noTag+8fs;NJM-St4noTag+11fs	NJM-t5noTag+8fs	NJM-t5noTag+8fs	MULTI-MSMS	VOT16-1571	1	1170_R	541.93	3	541.927	1622.76	29180.9	0.47295	0.00025631	-1.1965	-0.00064843	-0.72358	-0.00039213	541.927	24.82	0.78174	24.82	24.51	25.292	1.9073e-06					41	23	3
	3	8	LEHHHHHHSGIPWYA	15	Unmodified	_LEHHHHHHSGIPWYA_							0	0	0	0	0	NJM-t7noTag+8fs;NJM-St6noTag+11fs	NJM-t7noTag+8fs	NJM-t7noTag+8fs	MULTI-MSMS	VOT16-1571	1	1170_R	619.96	3	619.961	1856.86	27192.2	-1.2636	-0.00078341	-0.025456	-1.5782e-05	-1.2891	-0.00079919	620.295	32.461	2.5902	32.461	31.759	34.35	0					63	38	2
	3	8	LEHHHHHHSGIPWYA	15	Unmodified	_LEHHHHHHSGIPWYA_							0	0	0	0	0	NJM-t7noTag+8fs;NJM-St6noTag+11fs	NJM-t7noTag+8fs	NJM-t7noTag+8fs	MULTI-MSMS	VOT16-1571	1	1170_R	619.96	3	619.961	1856.86	27192.2	-1.2214	-0.00075725	-0.35407	-0.00021951	-1.5755	-0.00097676	620.295	31.265	1.0989	31.265	30.953	32.051	-1.9073e-06					23	18	2
	3	8	LEHHHHHHSGIPWYAC	16	Unmodified	_LEHHHHHHSGIPWYAC_							0	0	0	0	0	NJM-t8noTag+8fs;NJM-St7noTag+11fs	NJM-t8noTag+8fs	NJM-t8noTag+8fs	MULTI-MSMS	VOT16-1571	1	1170_R	673.31	3	673.304	2016.89	26685.2	0.50446	0.00033966	2.2592	0.0015211	2.7636	0.0018608	673.64	35.687	2.6972	35.687	34.426	37.123	0					110	35	4
	3	8	LEHHHHHHSGIPWYAC	16	Unmodified	_LEHHHHHHSGIPWYAC_							0	0	0	0	0	NJM-t8noTag+8fs;NJM-St7noTag+11fs	NJM-t8noTag+8fs	NJM-t8noTag+8fs	MULTI-MSMS	VOT16-1571	1	1170_R	505.48	4	505.23	2016.89	30181.6	0.77585	0.00039198	1.2841	0.00064878	2.06	0.0010408	505.482	35.64	4.2837	35.64	34.35	38.633	0					177	56	4
	3	8	LEHHHHHHSGIPWYAC	16	Unmodified	_LEHHHHHHSGIPWYAC_							0	0	0	0	0	NJM-t8noTag+8fs;NJM-St7noTag+11fs	NJM-t8noTag+8fs	NJM-t8noTag+8fs	MULTI-MSMS	VOT16-1571	1	1170_R	505.48	4	505.23	2016.89	30054.8	0.68185	0.00034449	1.1137	0.00056266	1.7955	0.00090716	505.482	39.161	1.55	39.161	37.869	39.419	0					48	20	4
	3	8	LEHHHHHHSGIPWYAC	16	Unmodified	_LEHHHHHHSGIPWYAC_							0	0	0	0	0	NJM-t8noTag+8fs;NJM-St7noTag+11fs	NJM-t8noTag+8fs	NJM-t8noTag+8fs	MULTI-MSMS	VOT16-1571	1	1170_R	673.3	3	673.304	2016.89	26855.7	-1.5261	-0.0010276	0.80285	0.00054056	-0.7233	-0.000487	673.305	33.319	2.3644	33.319	31.838	34.203	0					81	35	3
	3	8	LEHHHHHHSGIPWYAC	16	Unmodified	_LEHHHHHHSGIPWYAC_							0	0	0	0	0	NJM-t8noTag+8fs;NJM-St7noTag+11fs	NJM-t8noTag+8fs	NJM-t8noTag+8fs	MULTI-MSMS	VOT16-1571	1	1170_R	505.73	4	505.23	2016.89	29982.7	-0.30191	-0.00015253	-0.40633	-0.00020529	-0.70823	-0.00035782	505.481	40.174	2.5671	40.174	39.93	42.497	3.8147e-06					76	34	3
	3	8	LEHHHHHHSGIPWYAC	16	Unmodified	_LEHHHHHHSGIPWYAC_							0	0	0	0	0	NJM-t8noTag+8fs;NJM-St7noTag+11fs	NJM-t8noTag+8fs	NJM-t8noTag+8fs	MULTI-MSMS	VOT16-1571	1	1170_R	505.23	4	505.23	2016.89	29931	-1.0181	-0.00051439	0.41784	0.00021111	-0.60029	-0.00030329	505.481	33.825	2.8182	33.825	31.759	34.578	0					77	41	3
	3	Either suppression by S and +4, or +8, then -4	LEHHHHHHSLGAANDENYALDD	22	Unmodified	_LEHHHHHHSLGAANDENYALDD_							0	0	0	0	0	NJM-St2DD+7fs	NJM-St2DD+7fs	NJM-St2DD+7fs	MULTI-MSMS	VOT16-1571	1	1170_R	634.03	4	633.781	2531.1	26254.4	0.67607	0.00042848	0.17228	0.00010919	0.84836	0.00053767	634.033	22.605	2.2949	22.605	22.077	24.372	0					122	45	5
	3	Either suppression by S and +4, or +8, then -4	LEHHHHHHSLGDPMVR	16	Unmodified	_LEHHHHHHSLGDPMVR_							0	0	0	0	0	NJM-St14DD+7fs;NJM-St16DD+7fs;NJM-St21DD+7fs;NJM-St34DD+7fs;NJM-St14noTag+7fs;NJM-St15noTag+7fs;NJM-St16noTag+7fs;NJM-St17noTag+7fs;NJM-St7DD+7fs;NJM-St18noTag+7fs;NJM-St19noTag+7fs;NJM-St20noTag+7fs;NJM-St21noTag+7fs;NJM-St22noTag+7fs;NJM-St23noTag+7fs;NJM-St24noTag+7fs;NJM-St25noTag+7fs;NJM-St26noTag+7fs;NJM-St15DD+7fs;NJM-St27noTag+7fs;NJM-St28noTag+7fs;NJM-St17DD+7fs;NJM-St29noTag+7fs;NJM-St1…	NJM-St14DD+7fs	NJM-St14DD+7fs	MULTI-MSMS	VOT16-1571	1	1170_R	485.74	4	485.487	1937.92	29153.9	-0.44108	-0.00021414	2.2172	0.0010764	1.7761	0.0008623	485.488	18.013	1.0686	18.013	17.471	18.539	0					18	14	2
	3	Suppression with W, then +10	LEHHHHHHWGDPMV	14	Unmodified	_LEHHHHHHWGDPMV_							0	0	0	0	0	NJM-Wt5noTag+10fs	NJM-Wt5noTag+10fs	NJM-Wt5noTag+10fs	MULTI-SECPEP	VOT16-1571	1	1170_R	443.95	4	442.952	1767.78	31684.1	-0.10553	-4.6743e-05	-1.3819	-0.0006121	-1.4874	-0.00065884	443.203	13.826	1.9939	13.826	12.307	14.301	0					61	50	2
	1	Suppression with Y	LEHHHHHHYGA	11	Unmodified	_LEHHHHHHYGA_							0	0	0	0	0	NJM-Yt2noTag0fs	NJM-Yt2noTag0fs	NJM-Yt2noTag0fs	MULTI-MSMS	VOT16-1571	1	1170_R	458.88	3	458.878	1373.61	31204.8	0.50731	0.00023279	0.16812	7.7149e-05	0.67543	0.00030994	458.878	12.623	1.5539	12.623	12.068	13.622	0					117	46	3
	1	Suppression with Y	LEHHHHHHYGAR	12	Unmodified	_LEHHHHHHYGAR_							0	0	0	0	0	NJM-Yt9DD0fs;NJM-Yt11DD0fs;NJM-Yt14DD0fs;NJM-Yt9noTag0fs;NJM-Yt10noTag0fs;NJM-Yt11noTag0fs;NJM-Yt12noTag0fs;NJM-Yt13noTag0fs;NJM-Yt3DD0fs;NJM-Yt14noTag0fs;NJM-Yt10DD0fs;NJM-Yt12DD0fs;NJM-Yt13DD0fs;NJM-Yt3noTag0fs;NJM-Yt4noTag0fs;NJM-Yt5noTag0fs;NJM-Yt6noTag0fs;NJM-Yt7noTag0fs;NJM-Yt8noTag0fs;NJM-Yt4DD0fs;NJM-Yt5DD0fs;NJM-Yt6DD0fs;NJM-Yt8DD0fs;NJM-Yt7DD0fs	NJM-Yt9DD0fs;NJM-Yt7DD0fs	NJM-Yt9DD0fs	MULTI-MSMS	VOT16-1571	1	1170_R	383.44	4	383.436	1529.71	34184.8	1.004	0.00038497	-0.46777	-0.00017936	0.53622	0.00020561	383.436	11.492	4.0211	11.492	11.321	15.342	0					350	92	5
	1	Suppression with Y	LEHHHHHHYGAR	12	Unmodified	_LEHHHHHHYGAR_							0	0	0	0	0	NJM-Yt9DD0fs;NJM-Yt11DD0fs;NJM-Yt14DD0fs;NJM-Yt9noTag0fs;NJM-Yt10noTag0fs;NJM-Yt11noTag0fs;NJM-Yt12noTag0fs;NJM-Yt13noTag0fs;NJM-Yt3DD0fs;NJM-Yt14noTag0fs;NJM-Yt10DD0fs;NJM-Yt12DD0fs;NJM-Yt13DD0fs;NJM-Yt3noTag0fs;NJM-Yt4noTag0fs;NJM-Yt5noTag0fs;NJM-Yt6noTag0fs;NJM-Yt7noTag0fs;NJM-Yt8noTag0fs;NJM-Yt4DD0fs;NJM-Yt5DD0fs;NJM-Yt6DD0fs;NJM-Yt8DD0fs;NJM-Yt7DD0fs	NJM-Yt9DD0fs;NJM-Yt7DD0fs	NJM-Yt9DD0fs	MULTI-MSMS	VOT16-1571	1	1170_R	306.95	5	306.95	1529.71	39195.6	1.1958	0.00036704	-1.0675	-0.00032768	0.12825	3.9365e-05	306.95	11.752	1.2155	11.752	11.424	12.639	0					83	34	4
	3	ND	LGDPMVR	7	Unmodified	_LGDPMVR_							0	0	0	0	0	NJM-Rt14DD+7fs;NJM-Kt14DD+7fs;NJM-Rt16DD+7fs;NJM-Kt16DD+7fs;NJM-Rt21DD+7fs;NJM-Kt21DD+7fs;NJM-Rt34DD+7fs;NJM-Kt34DD+7fs;NJM-Rt7DD+7fs;NJM-Kt7DD+7fs	NJM-Rt14DD+7fs	NJM-Rt14DD+7fs	MULTI-MSMS	VOT16-1571	1	1170_R	394.21	2	394.21	786.406	36365.1	-1.2657	-0.00049893	0.89176	0.00035154	-0.3739	-0.00014739	394.211	30.621	0.26366	30.621	30.493	30.756	0					7	4	2
	1	ND	LGLSAANDENYALDD	15	Unmodified	_LGLSAANDENYALDD_							0	0	0	0	0	NJM-Gt27DD+1fs	NJM-Gt27DD+1fs	NJM-Gt27DD+1fs	MULTI-MSMS	VOT16-1571	1	1170_R	790.86	2	790.857	1579.7	23474.8	1.111	0.00087861	0.017026	1.3465e-05	1.128	0.00089207	790.857	53.932	5.9465	53.932	52.213	58.159	-3.8147e-06					194	77	6
	2	ND	SGAANDENYALDD	13	Unmodified	_SGAANDENYALDD_							0	0	0	0	0	NJM-t4DD-1fs;NJM-Lt4DD+2fs	NJM-t4DD-1fs	NJM-t4DD-1fs	MULTI-MSMS	VOT16-1571	1	1170_R	677.77	2	677.773	1353.53	25814.8	-2.074	-0.0014057	1.1612	0.00078703	-0.91281	-0.00061868	677.774	32.232	1.9175	32.232	31.182	33.099	0					78	28	5
	2	ND	SHGAANDENYALDD	14	Unmodified	_SHGAANDENYALDD_							0	0	0	0	0	NJM-Rt3DD+12fs;NJM-Kt3DD+12fs	NJM-Rt3DD+12fs	NJM-Rt3DD+12fs	MULTI-MSMS	VOT16-1571	1	1170_R	746.3	2	746.303	1490.59	24590.3	0.95445	0.00071231	0.36072	0.00026921	1.3152	0.00098151	746.303	26.339	0.86067	26.339	26.007	26.868	1.9073e-06					47	19	3
	3	ND	VLEASNK	7	Unmodified	_VLEASNK_							0	0	0	0	0	NJM-Qt16DD+1fs;NJM-t16DD+1fs;NJM-Rt15DD+4fs;NJM-Kt15DD+4fs;NJM-Yt16DD+1fs;NJM-Wt16DD+1fs;NJM-Vt16DD+1fs;NJM-Tt16DD+1fs;NJM-t16DD-2fs;NJM-St16DD+1fs;NJM-Rt16DD+1fs;NJM-Pt16DD+1fs;NJM-Nt16DD+1fs;NJM-Mt16DD+1fs;NJM-Lt16DD+1fs;NJM-Kt16DD+1fs;NJM-It16DD+1fs;NJM-Ht16DD+1fs;NJM-Ft16DD+1fs;NJM-Et16DD+1fs;NJM-Dt16DD+1fs;NJM-Ct16DD+1fs;NJM-At16DD+1fs;NJM-Yt16DD-2fs;NJM-Wt16DD-2fs;NJM-Vt16DD-2fs;NJM-Tt16DD-…	NJM-Qt16DD+1fs;NJM-t13DD+10fs;NJM-Gt13DD+10fs;NJM-Kt16DD-8fs;NJM-t15DD+4fs;NJM-Gt16DD+1fs;NJM-Gt27DD+1fs;NJM-St14DD+7fs;NJM-Gt15DD+4fs;NJM-Qt15DD+4fs;NJM-Gt22DD+1fs;NJM-t14DD+7fs;NJM-Gt26DD+1fs;NJM-Rt14DD+7fs	NJM-Gt16DD+1fs	MSMS	VOT16-1571	1	1170_R	380.71	2	380.714	759.413	NaN	NaN	NaN	NaN	NaN	NaN	NaN	NaN	15.522	1	15.522	15.022	16.022	-9.5367e-07
	3	ND	VLEASNKAANDENYALDD	18	Phospho (STY),Deamidation (NQ)	_VLEAS(ph)N(de)KAANDENYALDD_	VLEASN(0.994)KAAN(0.005)DENYALDD		VLEAS(1)NKAANDENYALDD	VLEASN(22.7)KAAN(-22.7)DEN(-35.58)YALDD		VLEAS(42.21)NKAANDENY(-42.21)ALDD	0	1	0	1	1	NJM-Qt16DD+1fs;NJM-t16DD+1fs;NJM-Rt15DD+4fs;NJM-Kt15DD+4fs;NJM-Yt16DD+1fs;NJM-Wt16DD+1fs;NJM-Vt16DD+1fs;NJM-Tt16DD+1fs;NJM-t16DD-2fs;NJM-St16DD+1fs;NJM-Rt16DD+1fs;NJM-Pt16DD+1fs;NJM-Nt16DD+1fs;NJM-Mt16DD+1fs;NJM-Lt16DD+1fs;NJM-Kt16DD+1fs;NJM-It16DD+1fs;NJM-Ht16DD+1fs;NJM-Ft16DD+1fs;NJM-Et16DD+1fs;NJM-Dt16DD+1fs;NJM-Ct16DD+1fs;NJM-At16DD+1fs;NJM-Yt16DD-2fs;NJM-Wt16DD-2fs;NJM-Vt16DD-2fs;NJM-Tt16DD-…	NJM-Qt16DD+1fs;NJM-t13DD+10fs;NJM-Gt13DD+10fs;NJM-Kt16DD-8fs;NJM-t15DD+4fs;NJM-Gt16DD+1fs;NJM-St14DD+7fs;NJM-Gt15DD+4fs;NJM-Qt15DD+4fs;NJM-t14DD+7fs;NJM-Rt14DD+7fs	NJM-Gt16DD+1fs	MULTI-MSMS	VOT16-1571	1	1170_R	678.28	3	678.284	2031.83	26392.6	-1.1495	-0.0007797	-0.96069	-0.00065162	-2.1102	-0.0014313	678.618	16.09	1.1171	16.09	15.981	17.098	0					31	17	3
	1	0	LEHHHHHHAANDENYALDD	19	Unmodified	_LEHHHHHHAANDENYALDD_							0	0	0	0	0	NJM-t0DD0fs	NJM-t0DD0fs	NJM-t0DD0fs	MULTI-MSMS	VOT16-1568	1	1171_R	569.5	4	569.497	2273.96	27933.1	-0.01213	-6.9082e-06	0.58349	0.0003323	0.57136	0.00032539	569.748	18.127	1.3044	18.127	17.405	18.71	1.9073e-06					75	25	4
	2	no idea where K comes from, but -8	LEHHHHHHTTTK	12	Unmodified	_LEHHHHHHTTTK_							0	0	0	0	0	NJM-Kt16DD-8fs;NJM-Kt18DD-8fs;NJM-Kt23DD-8fs;NJM-Kt36DD-8fs;NJM-Kt16noTag-8fs;NJM-Kt17noTag-8fs;NJM-Kt18noTag-8fs;NJM-Kt19noTag-8fs;NJM-Kt9DD-8fs;NJM-Kt20noTag-8fs;NJM-Kt21noTag-8fs;NJM-Kt22noTag-8fs;NJM-Kt23noTag-8fs;NJM-Kt24noTag-8fs;NJM-Kt25noTag-8fs;NJM-Kt26noTag-8fs;NJM-Kt27noTag-8fs;NJM-Kt28noTag-8fs;NJM-Kt17DD-8fs;NJM-Kt29noTag-8fs;NJM-Kt30noTag-8fs;NJM-Kt19DD-8fs;NJM-Kt31noTag-8fs;NJM-Kt2…	NJM-Kt16DD-8fs	NJM-Kt16DD-8fs	MULTI-MSMS	VOT16-1568	1	1171_R	505.92	3	505.584	1513.73	29329.6	-0.14022	-7.0895e-05	-2.2442	-0.0011346	-2.3844	-0.0012055	505.917	19.107	0.60983	19.107	18.779	19.389	0					17	11	2
	1	0	LEHHHHHHAANDENYALDD	19	Unmodified	_LEHHHHHHAANDENYALDD_							0	0	0	0	0	NJM-t0DD0fs	NJM-t0DD0fs	NJM-t0DD0fs	MULTI-MSMS	VOT16-1562	1	1181_R	758.99	3	758.994	2273.96	24715.2	0.24815	0.00018834	0.59899	0.00045463	0.84714	0.00064297	759.329	16.922	0.8519	16.922	16.708	17.56	0					31	11	4
	1	0	LEHHHHHHAANDENYALDD	19	Unmodified	_LEHHHHHHAANDENYALDD_							0	0	0	0	0	NJM-t0DD0fs	NJM-t0DD0fs	NJM-t0DD0fs	MULTI-MSMS	VOT16-1562	1	1181_R	569.75	4	569.497	2273.96	28059.9	0.14907	8.4896e-05	0.025559	1.4556e-05	0.17463	9.9452e-05	569.748	16.934	1.5518	16.934	16.638	18.19	0					54	22	4
	N/A	N/A	AANDENYALDD	11	Unmodified	_AANDENYALDD_							0	0	0	0	0	NJM-Qt9DD0fs;NJM-Qt11DD0fs;NJM-Qt14DD0fs;NJM-Qt3DD0fs;NJM-t7DD+6fs;NJM-Rt6DD+9fs;NJM-Kt6DD+9fs;NJM-Yt7DD+6fs;NJM-Wt7DD+6fs;NJM-Vt7DD+6fs;NJM-Tt7DD+6fs;NJM-t8DD+3fs;NJM-St7DD+6fs;NJM-Rt7DD+6fs;NJM-Pt7DD+6fs;NJM-Nt7DD+6fs;NJM-Mt7DD+6fs;NJM-Lt7DD+6fs;NJM-Kt7DD+6fs;NJM-It7DD+6fs;NJM-Ht7DD+6fs;NJM-Ft7DD+6fs;NJM-Et7DD+6fs;NJM-Dt7DD+6fs;NJM-Ct7DD+6fs;NJM-At7DD+6fs;NJM-Yt8DD+3fs;NJM-Wt8DD+3fs;NJM-Tt8DD+3…	NJM-Qt9DD0fs;NJM-Qt16DD+1fs;NJM-Yt9DD0fs;NJM-t13DD+10fs;NJM-Gt13DD+10fs;NJM-Kt16DD-8fs;NJM-t15DD+4fs;NJM-Gt16DD+1fs;NJM-St14DD+7fs;NJM-Gt15DD+4fs;NJM-Qt15DD+4fs;NJM-t14DD+7fs;NJM-Rt14DD+7fs;NJM-Vt8DD+3fs	NJM-Gt16DD+1fs	MULTI-MSMS	VOT16-1571	1	1170_R	605.75	2	605.747	1209.48	27074	-1.5962	-0.00096692	0.90064	0.00054556	-0.6956	-0.00042136	605.747	31.418	1.6597	31.418	30.709	32.369	0					63	29	3
	1	0	GSHGTR	6	Unmodified	_GSHGTR_							0	0	0	0	0	NJM-Qt9DD0fs;NJM-Qt11DD0fs;NJM-Qt14DD0fs;NJM-Qt9noTag0fs;NJM-Qt10noTag0fs;NJM-Qt11noTag0fs;NJM-Qt12noTag0fs;NJM-Qt13noTag0fs;NJM-Qt14noTag0fs;NJM-t7DD+6fs;NJM-Rt6DD+9fs;NJM-Kt6DD+9fs;NJM-Yt7DD+6fs;NJM-Wt7DD+6fs;NJM-Vt7DD+6fs;NJM-Tt7DD+6fs;NJM-t8DD+3fs;NJM-St7DD+6fs;NJM-Rt7DD+6fs;NJM-Pt7DD+6fs;NJM-Nt7DD+6fs;NJM-Mt7DD+6fs;NJM-Lt7DD+6fs;NJM-Kt7DD+6fs;NJM-It7DD+6fs;NJM-Ht7DD+6fs;NJM-Ft7DD+6fs;NJM-Et7…	NJM-Qt9DD0fs;NJM-Yt9DD0fs;NJM-Vt8DD+3fs	NJM-Yt9DD0fs	MULTI-MSMS	VOT16-1542	1	1170	307.65	2	307.654	613.293	39023.2	0.67983	0.00020915	-1.3765	-0.00042349	-0.6967	-0.00021434	307.653	49.202	1.7014	49.202	48.692	50.393	0					30	25	2
	1	0	LEHHHHHH	8	Unmodified	_LEHHHHHH_							0	0	0	0	0	NJM-t0noTag0fs;NJM-Yt0noTag0fs;NJM-Wt0noTag0fs;NJM-Vt0noTag0fs;NJM-Tt0noTag0fs;NJM-t1noTag0fs;NJM-t1noTag+9fs;NJM-t1noTag+8fs;NJM-t1noTag+7fs;NJM-t1noTag+6fs;NJM-t1noTag+5fs;NJM-t1noTag+4fs;NJM-t1noTag+3fs;NJM-t1noTag+2fs;NJM-t1noTag+1fs;NJM-t1noTag+15fs;NJM-t1noTag+14fs;NJM-t1noTag+13fs;NJM-t1noTag+12fs;NJM-t1noTag+11fs;NJM-t1noTag+10fs;NJM-St0noTag0fs;NJM-Rt0noTag0fs;NJM-Qt0noTag0fs;NJM-Pt0noTa…	NJM-t0noTag0fs	NJM-t0noTag0fs	MULTI-MSMS	VOT16-1542	1	1170	361.84	3	361.838	1082.49	35653.4	0.84589	0.00030607	-0.40511	-0.00014658	0.44078	0.00015949	361.837	9.337	3.1062	9.337	7.5115	10.618	0					412	207	2
	1	0	LEHHHHHH	8	Unmodified	_LEHHHHHH_							0	0	0	0	0	NJM-t0noTag0fs;NJM-Yt0noTag0fs;NJM-Wt0noTag0fs;NJM-Vt0noTag0fs;NJM-Tt0noTag0fs;NJM-t1noTag0fs;NJM-t1noTag+9fs;NJM-t1noTag+8fs;NJM-t1noTag+7fs;NJM-t1noTag+6fs;NJM-t1noTag+5fs;NJM-t1noTag+4fs;NJM-t1noTag+3fs;NJM-t1noTag+2fs;NJM-t1noTag+1fs;NJM-t1noTag+15fs;NJM-t1noTag+14fs;NJM-t1noTag+13fs;NJM-t1noTag+12fs;NJM-t1noTag+11fs;NJM-t1noTag+10fs;NJM-St0noTag0fs;NJM-Rt0noTag0fs;NJM-Qt0noTag0fs;NJM-Pt0noTa…	NJM-t0noTag0fs	NJM-t0noTag0fs	MULTI-MSMS	VOT16-1545	1	1171	361.84	3	361.838	1082.49	35350.4	1.1345	0.00041049	-0.35455	-0.00012829	0.77992	0.0002822	361.837	5.0997	1.319	5.0997	4.8559	6.1749	0					81	33	4
	1	0	LEHHHHHH	8	Unmodified	_LEHHHHHH_							0	0	0	0	0	NJM-t0noTag0fs;NJM-Yt0noTag0fs;NJM-Wt0noTag0fs;NJM-Vt0noTag0fs;NJM-Tt0noTag0fs;NJM-t1noTag0fs;NJM-t1noTag+9fs;NJM-t1noTag+8fs;NJM-t1noTag+7fs;NJM-t1noTag+6fs;NJM-t1noTag+5fs;NJM-t1noTag+4fs;NJM-t1noTag+3fs;NJM-t1noTag+2fs;NJM-t1noTag+1fs;NJM-t1noTag+15fs;NJM-t1noTag+14fs;NJM-t1noTag+13fs;NJM-t1noTag+12fs;NJM-t1noTag+11fs;NJM-t1noTag+10fs;NJM-St0noTag0fs;NJM-Rt0noTag0fs;NJM-Qt0noTag0fs;NJM-Pt0noTa…	NJM-t0noTag0fs	NJM-t0noTag0fs	MULTI-MSMS	VOT16-1545	1	1171	361.84	3	361.838	1082.49	36134.5	1.1343	0.00041043	-0.4521	-0.00016359	0.6822	0.00024684	361.837	10.187	4.7719	10.187	7.1414	11.913	0					177	122	2
	1	0	LEHHHHHH	8	Unmodified	_LEHHHHHH_							0	0	0	0	0	NJM-t0noTag0fs;NJM-Yt0noTag0fs;NJM-Wt0noTag0fs;NJM-Vt0noTag0fs;NJM-Tt0noTag0fs;NJM-t1noTag0fs;NJM-t1noTag+9fs;NJM-t1noTag+8fs;NJM-t1noTag+7fs;NJM-t1noTag+6fs;NJM-t1noTag+5fs;NJM-t1noTag+4fs;NJM-t1noTag+3fs;NJM-t1noTag+2fs;NJM-t1noTag+1fs;NJM-t1noTag+15fs;NJM-t1noTag+14fs;NJM-t1noTag+13fs;NJM-t1noTag+12fs;NJM-t1noTag+11fs;NJM-t1noTag+10fs;NJM-St0noTag0fs;NJM-Rt0noTag0fs;NJM-Qt0noTag0fs;NJM-Pt0noTa…	NJM-t0noTag0fs	NJM-t0noTag0fs	MULTI-MSMS	VOT16-1545	1	1171	361.84	3	361.838	1082.49	36156.9	-0.75057	-0.00027158	1.5692	0.0005678	0.81864	0.00029622	361.838	29.858	0.78218	29.858	29.42	30.202	0					25	10	3
	1	0	LEHHHHHH	8	Unmodified	_LEHHHHHH_							0	0	0	0	0	NJM-t0noTag0fs;NJM-Yt0noTag0fs;NJM-Wt0noTag0fs;NJM-Vt0noTag0fs;NJM-Tt0noTag0fs;NJM-t1noTag0fs;NJM-t1noTag+9fs;NJM-t1noTag+8fs;NJM-t1noTag+7fs;NJM-t1noTag+6fs;NJM-t1noTag+5fs;NJM-t1noTag+4fs;NJM-t1noTag+3fs;NJM-t1noTag+2fs;NJM-t1noTag+1fs;NJM-t1noTag+15fs;NJM-t1noTag+14fs;NJM-t1noTag+13fs;NJM-t1noTag+12fs;NJM-t1noTag+11fs;NJM-t1noTag+10fs;NJM-St0noTag0fs;NJM-Rt0noTag0fs;NJM-Qt0noTag0fs;NJM-Pt0noTa…	NJM-t0noTag0fs	NJM-t0noTag0fs	MULTI-MSMS	VOT16-1548	1	1180	361.84	3	361.838	1082.49	36270.1	0.60693	0.00021961	0.20937	7.5756e-05	0.81629	0.00029537	361.838	5.2096	0.82325	5.2096	4.9601	5.7833	0					102	40	3
	1	0	LEHHHHHH	8	Unmodified	_LEHHHHHH_							0	0	0	0	0	NJM-t0noTag0fs;NJM-Yt0noTag0fs;NJM-Wt0noTag0fs;NJM-Vt0noTag0fs;NJM-Tt0noTag0fs;NJM-t1noTag0fs;NJM-t1noTag+9fs;NJM-t1noTag+8fs;NJM-t1noTag+7fs;NJM-t1noTag+6fs;NJM-t1noTag+5fs;NJM-t1noTag+4fs;NJM-t1noTag+3fs;NJM-t1noTag+2fs;NJM-t1noTag+1fs;NJM-t1noTag+15fs;NJM-t1noTag+14fs;NJM-t1noTag+13fs;NJM-t1noTag+12fs;NJM-t1noTag+11fs;NJM-t1noTag+10fs;NJM-St0noTag0fs;NJM-Rt0noTag0fs;NJM-Qt0noTag0fs;NJM-Pt0noTa…	NJM-t0noTag0fs	NJM-t0noTag0fs	MULTI-MSMS	VOT16-1548	1	1180	361.84	3	361.838	1082.49	35432.2	0.60639	0.00021941	0.075857	2.7448e-05	0.68224	0.00024686	361.837	10.579	1.9673	10.579	9.927	11.894	0					252	98	4
	1	0	LEHHHHHH	8	Unmodified	_LEHHHHHH_							0	0	0	0	0	NJM-t0noTag0fs;NJM-Yt0noTag0fs;NJM-Wt0noTag0fs;NJM-Vt0noTag0fs;NJM-Tt0noTag0fs;NJM-t1noTag0fs;NJM-t1noTag+9fs;NJM-t1noTag+8fs;NJM-t1noTag+7fs;NJM-t1noTag+6fs;NJM-t1noTag+5fs;NJM-t1noTag+4fs;NJM-t1noTag+3fs;NJM-t1noTag+2fs;NJM-t1noTag+1fs;NJM-t1noTag+15fs;NJM-t1noTag+14fs;NJM-t1noTag+13fs;NJM-t1noTag+12fs;NJM-t1noTag+11fs;NJM-t1noTag+10fs;NJM-St0noTag0fs;NJM-Rt0noTag0fs;NJM-Qt0noTag0fs;NJM-Pt0noTa…	NJM-t0noTag0fs	NJM-t0noTag0fs	MULTI-MSMS	VOT16-1548	1	1180	362.17	3	361.838	1082.49	37564.8	0.98467	0.00035629	0.87664	0.0003172	1.8613	0.00067349	361.838	31.064	0.95809	31.064	30.855	31.813	0					29	19	2
	1	0	LEHHHHHH	8	Unmodified	_LEHHHHHH_							0	0	0	0	0	NJM-t0noTag0fs;NJM-Yt0noTag0fs;NJM-Wt0noTag0fs;NJM-Vt0noTag0fs;NJM-Tt0noTag0fs;NJM-t1noTag0fs;NJM-t1noTag+9fs;NJM-t1noTag+8fs;NJM-t1noTag+7fs;NJM-t1noTag+6fs;NJM-t1noTag+5fs;NJM-t1noTag+4fs;NJM-t1noTag+3fs;NJM-t1noTag+2fs;NJM-t1noTag+1fs;NJM-t1noTag+15fs;NJM-t1noTag+14fs;NJM-t1noTag+13fs;NJM-t1noTag+12fs;NJM-t1noTag+11fs;NJM-t1noTag+10fs;NJM-St0noTag0fs;NJM-Rt0noTag0fs;NJM-Qt0noTag0fs;NJM-Pt0noTa…	NJM-t0noTag0fs	NJM-t0noTag0fs	MULTI-MSMS	VOT16-1551	1	1181	361.84	3	361.838	1082.49	35619.5	1.6855	0.00060987	-0.89106	-0.00032242	0.79443	0.00028746	361.837	5.108	1.561	5.108	4.8483	6.4093	0					103	35	4
	1	0	LEHHHHHH	8	Unmodified	_LEHHHHHH_							0	0	0	0	0	NJM-t0noTag0fs;NJM-Yt0noTag0fs;NJM-Wt0noTag0fs;NJM-Vt0noTag0fs;NJM-Tt0noTag0fs;NJM-t1noTag0fs;NJM-t1noTag+9fs;NJM-t1noTag+8fs;NJM-t1noTag+7fs;NJM-t1noTag+6fs;NJM-t1noTag+5fs;NJM-t1noTag+4fs;NJM-t1noTag+3fs;NJM-t1noTag+2fs;NJM-t1noTag+1fs;NJM-t1noTag+15fs;NJM-t1noTag+14fs;NJM-t1noTag+13fs;NJM-t1noTag+12fs;NJM-t1noTag+11fs;NJM-t1noTag+10fs;NJM-St0noTag0fs;NJM-Rt0noTag0fs;NJM-Qt0noTag0fs;NJM-Pt0noTa…	NJM-t0noTag0fs	NJM-t0noTag0fs	MULTI-MSMS	VOT16-1551	1	1181	361.84	3	361.838	1082.49	35401.5	0.87749	0.00031751	-0.3003	-0.00010866	0.57719	0.00020885	361.837	15.353	1.9641	15.353	14.087	16.051	-9.5367e-07					52	29	3
	1	0	LEHHHHHH	8	Unmodified	_LEHHHHHH_							0	0	0	0	0	NJM-t0noTag0fs;NJM-Yt0noTag0fs;NJM-Wt0noTag0fs;NJM-Vt0noTag0fs;NJM-Tt0noTag0fs;NJM-t1noTag0fs;NJM-t1noTag+9fs;NJM-t1noTag+8fs;NJM-t1noTag+7fs;NJM-t1noTag+6fs;NJM-t1noTag+5fs;NJM-t1noTag+4fs;NJM-t1noTag+3fs;NJM-t1noTag+2fs;NJM-t1noTag+1fs;NJM-t1noTag+15fs;NJM-t1noTag+14fs;NJM-t1noTag+13fs;NJM-t1noTag+12fs;NJM-t1noTag+11fs;NJM-t1noTag+10fs;NJM-St0noTag0fs;NJM-Rt0noTag0fs;NJM-Qt0noTag0fs;NJM-Pt0noTa…	NJM-t0noTag0fs	NJM-t0noTag0fs	MULTI-MSMS	VOT16-1551	1	1181	362.17	3	361.838	1082.49	35416.7	1.757	0.00063574	0.45776	0.00016563	2.2147	0.00080137	361.838	25.676	0.90125	25.676	25.305	26.206	0					53	30	2
	1	0	LEHHHHHH	8	Unmodified	_LEHHHHHH_							0	0	0	0	0	NJM-t0noTag0fs;NJM-Yt0noTag0fs;NJM-Wt0noTag0fs;NJM-Vt0noTag0fs;NJM-Tt0noTag0fs;NJM-t1noTag0fs;NJM-t1noTag+9fs;NJM-t1noTag+8fs;NJM-t1noTag+7fs;NJM-t1noTag+6fs;NJM-t1noTag+5fs;NJM-t1noTag+4fs;NJM-t1noTag+3fs;NJM-t1noTag+2fs;NJM-t1noTag+1fs;NJM-t1noTag+15fs;NJM-t1noTag+14fs;NJM-t1noTag+13fs;NJM-t1noTag+12fs;NJM-t1noTag+11fs;NJM-t1noTag+10fs;NJM-St0noTag0fs;NJM-Rt0noTag0fs;NJM-Qt0noTag0fs;NJM-Pt0noTa…	NJM-t0noTag0fs	NJM-t0noTag0fs	MULTI-MSMS	VOT16-1551	1	1181	361.84	3	361.838	1082.49	35416.7	0.71505	0.00025873	0.41679	0.00015081	1.1318	0.00040954	361.838	27.01	1.6394	27.01	26.71	28.349	0					109	38	4
	1	0	LEHHHHHH	8	Unmodified	_LEHHHHHH_							0	0	0	0	0	NJM-t0noTag0fs;NJM-Yt0noTag0fs;NJM-Wt0noTag0fs;NJM-Vt0noTag0fs;NJM-Tt0noTag0fs;NJM-t1noTag0fs;NJM-t1noTag+9fs;NJM-t1noTag+8fs;NJM-t1noTag+7fs;NJM-t1noTag+6fs;NJM-t1noTag+5fs;NJM-t1noTag+4fs;NJM-t1noTag+3fs;NJM-t1noTag+2fs;NJM-t1noTag+1fs;NJM-t1noTag+15fs;NJM-t1noTag+14fs;NJM-t1noTag+13fs;NJM-t1noTag+12fs;NJM-t1noTag+11fs;NJM-t1noTag+10fs;NJM-St0noTag0fs;NJM-Rt0noTag0fs;NJM-Qt0noTag0fs;NJM-Pt0noTa…	NJM-t0noTag0fs	NJM-t0noTag0fs	MULTI-MSMS	VOT16-1551	1	1181	361.84	3	361.838	1082.49	35287.8	-0.21382	-7.7368e-05	0.9702	0.00035106	0.75638	0.00027369	361.838	28.75	0.87101	28.75	28.294	29.165	0					46	14	4
	1	0	LEHHHHHH	8	Unmodified	_LEHHHHHH_							0	0	0	0	0	NJM-t0noTag0fs;NJM-Yt0noTag0fs;NJM-Wt0noTag0fs;NJM-Vt0noTag0fs;NJM-Tt0noTag0fs;NJM-t1noTag0fs;NJM-t1noTag+9fs;NJM-t1noTag+8fs;NJM-t1noTag+7fs;NJM-t1noTag+6fs;NJM-t1noTag+5fs;NJM-t1noTag+4fs;NJM-t1noTag+3fs;NJM-t1noTag+2fs;NJM-t1noTag+1fs;NJM-t1noTag+15fs;NJM-t1noTag+14fs;NJM-t1noTag+13fs;NJM-t1noTag+12fs;NJM-t1noTag+11fs;NJM-t1noTag+10fs;NJM-St0noTag0fs;NJM-Rt0noTag0fs;NJM-Qt0noTag0fs;NJM-Pt0noTa…	NJM-t0noTag0fs	NJM-t0noTag0fs	MULTI-SECPEP	VOT16-1551	1	1181	361.49	3	361.838	1082.49	35191.2	1.3728	0.00049674	-0.95306	-0.00034485	0.41976	0.00015188	361.837	14.053	3.2332	14.053	11.635	14.868	0					122	69	2
	1	0	LEHHHHHH	8	Unmodified	_LEHHHHHH_							0	0	0	0	0	NJM-t0noTag0fs;NJM-Yt0noTag0fs;NJM-Wt0noTag0fs;NJM-Vt0noTag0fs;NJM-Tt0noTag0fs;NJM-t1noTag0fs;NJM-t1noTag+9fs;NJM-t1noTag+8fs;NJM-t1noTag+7fs;NJM-t1noTag+6fs;NJM-t1noTag+5fs;NJM-t1noTag+4fs;NJM-t1noTag+3fs;NJM-t1noTag+2fs;NJM-t1noTag+1fs;NJM-t1noTag+15fs;NJM-t1noTag+14fs;NJM-t1noTag+13fs;NJM-t1noTag+12fs;NJM-t1noTag+11fs;NJM-t1noTag+10fs;NJM-St0noTag0fs;NJM-Rt0noTag0fs;NJM-Qt0noTag0fs;NJM-Pt0noTa…	NJM-t0noTag0fs	NJM-t0noTag0fs	MULTI-MSMS	VOT16-1562	1	1181_R	361.84	3	361.838	1082.49	35280.9	1.0275	0.00037179	-0.44557	-0.00016122	0.58193	0.00021056	361.837	5.1714	1.0436	5.1714	4.9098	5.9533	0					207	65	5
	1	0	LEHHHHHH	8	Unmodified	_LEHHHHHH_							0	0	0	0	0	NJM-t0noTag0fs;NJM-Yt0noTag0fs;NJM-Wt0noTag0fs;NJM-Vt0noTag0fs;NJM-Tt0noTag0fs;NJM-t1noTag0fs;NJM-t1noTag+9fs;NJM-t1noTag+8fs;NJM-t1noTag+7fs;NJM-t1noTag+6fs;NJM-t1noTag+5fs;NJM-t1noTag+4fs;NJM-t1noTag+3fs;NJM-t1noTag+2fs;NJM-t1noTag+1fs;NJM-t1noTag+15fs;NJM-t1noTag+14fs;NJM-t1noTag+13fs;NJM-t1noTag+12fs;NJM-t1noTag+11fs;NJM-t1noTag+10fs;NJM-St0noTag0fs;NJM-Rt0noTag0fs;NJM-Qt0noTag0fs;NJM-Pt0noTa…	NJM-t0noTag0fs	NJM-t0noTag0fs	MULTI-MSMS	VOT16-1562	1	1181_R	361.84	3	361.838	1082.49	35320.4	0.87176	0.00031543	-0.38125	-0.00013795	0.49051	0.00017748	361.837	15.151	3.9962	15.151	12	15.997	0					183	74	3
	1	0	LEHHHHHH	8	Unmodified	_LEHHHHHH_							0	0	0	0	0	NJM-t0noTag0fs;NJM-Yt0noTag0fs;NJM-Wt0noTag0fs;NJM-Vt0noTag0fs;NJM-Tt0noTag0fs;NJM-t1noTag0fs;NJM-t1noTag+9fs;NJM-t1noTag+8fs;NJM-t1noTag+7fs;NJM-t1noTag+6fs;NJM-t1noTag+5fs;NJM-t1noTag+4fs;NJM-t1noTag+3fs;NJM-t1noTag+2fs;NJM-t1noTag+1fs;NJM-t1noTag+15fs;NJM-t1noTag+14fs;NJM-t1noTag+13fs;NJM-t1noTag+12fs;NJM-t1noTag+11fs;NJM-t1noTag+10fs;NJM-St0noTag0fs;NJM-Rt0noTag0fs;NJM-Qt0noTag0fs;NJM-Pt0noTa…	NJM-t0noTag0fs	NJM-t0noTag0fs	MULTI-MSMS	VOT16-1562	1	1181_R	361.84	3	361.838	1082.49	36825	0.27022	9.7775e-05	0.14263	5.1608e-05	0.41285	0.00014938	361.838	16.382	1.3863	16.382	16.321	17.707	0					32	22	2
	1	0	LEHHHHHH	8	Unmodified	_LEHHHHHH_							0	0	0	0	0	NJM-t0noTag0fs;NJM-Yt0noTag0fs;NJM-Wt0noTag0fs;NJM-Vt0noTag0fs;NJM-Tt0noTag0fs;NJM-t1noTag0fs;NJM-t1noTag+9fs;NJM-t1noTag+8fs;NJM-t1noTag+7fs;NJM-t1noTag+6fs;NJM-t1noTag+5fs;NJM-t1noTag+4fs;NJM-t1noTag+3fs;NJM-t1noTag+2fs;NJM-t1noTag+1fs;NJM-t1noTag+15fs;NJM-t1noTag+14fs;NJM-t1noTag+13fs;NJM-t1noTag+12fs;NJM-t1noTag+11fs;NJM-t1noTag+10fs;NJM-St0noTag0fs;NJM-Rt0noTag0fs;NJM-Qt0noTag0fs;NJM-Pt0noTa…	NJM-t0noTag0fs	NJM-t0noTag0fs	MULTI-MSMS	VOT16-1562	1	1181_R	361.84	3	361.838	1082.49	34859.3	1.0278	0.00037191	-1.9275	-0.00069745	-0.8997	-0.00032555	361.837	24.086	0.95299	24.086	23.689	24.642	0					73	27	4
	1	0	LEHHHHHH	8	Unmodified	_LEHHHHHH_							0	0	0	0	0	NJM-t0noTag0fs;NJM-Yt0noTag0fs;NJM-Wt0noTag0fs;NJM-Vt0noTag0fs;NJM-Tt0noTag0fs;NJM-t1noTag0fs;NJM-t1noTag+9fs;NJM-t1noTag+8fs;NJM-t1noTag+7fs;NJM-t1noTag+6fs;NJM-t1noTag+5fs;NJM-t1noTag+4fs;NJM-t1noTag+3fs;NJM-t1noTag+2fs;NJM-t1noTag+1fs;NJM-t1noTag+15fs;NJM-t1noTag+14fs;NJM-t1noTag+13fs;NJM-t1noTag+12fs;NJM-t1noTag+11fs;NJM-t1noTag+10fs;NJM-St0noTag0fs;NJM-Rt0noTag0fs;NJM-Qt0noTag0fs;NJM-Pt0noTa…	NJM-t0noTag0fs	NJM-t0noTag0fs	MULTI-MSMS	VOT16-1562	1	1181_R	361.84	3	361.838	1082.49	35022.4	0.2013	7.2838e-05	0.90883	0.00032885	1.1101	0.00040168	361.838	27.073	2.133	27.073	26.113	28.246	0					128	53	4
	1	0	LEHHHHHH	8	Unmodified	_LEHHHHHH_							0	0	0	0	0	NJM-t0noTag0fs;NJM-Yt0noTag0fs;NJM-Wt0noTag0fs;NJM-Vt0noTag0fs;NJM-Tt0noTag0fs;NJM-t1noTag0fs;NJM-t1noTag+9fs;NJM-t1noTag+8fs;NJM-t1noTag+7fs;NJM-t1noTag+6fs;NJM-t1noTag+5fs;NJM-t1noTag+4fs;NJM-t1noTag+3fs;NJM-t1noTag+2fs;NJM-t1noTag+1fs;NJM-t1noTag+15fs;NJM-t1noTag+14fs;NJM-t1noTag+13fs;NJM-t1noTag+12fs;NJM-t1noTag+11fs;NJM-t1noTag+10fs;NJM-St0noTag0fs;NJM-Rt0noTag0fs;NJM-Qt0noTag0fs;NJM-Pt0noTa…	NJM-t0noTag0fs	NJM-t0noTag0fs	MULTI-MSMS	VOT16-1562	1	1181_R	361.84	3	361.838	1082.49	35353.7	-0.28542	-0.00010328	1.2111	0.00043824	0.92571	0.00033496	361.838	28.592	1.1716	28.592	28.121	29.293	0					49	17	4
	1	0	LEHHHHHH	8	Unmodified	_LEHHHHHH_							0	0	0	0	0	NJM-t0noTag0fs;NJM-Yt0noTag0fs;NJM-Wt0noTag0fs;NJM-Vt0noTag0fs;NJM-Tt0noTag0fs;NJM-t1noTag0fs;NJM-t1noTag+9fs;NJM-t1noTag+8fs;NJM-t1noTag+7fs;NJM-t1noTag+6fs;NJM-t1noTag+5fs;NJM-t1noTag+4fs;NJM-t1noTag+3fs;NJM-t1noTag+2fs;NJM-t1noTag+1fs;NJM-t1noTag+15fs;NJM-t1noTag+14fs;NJM-t1noTag+13fs;NJM-t1noTag+12fs;NJM-t1noTag+11fs;NJM-t1noTag+10fs;NJM-St0noTag0fs;NJM-Rt0noTag0fs;NJM-Qt0noTag0fs;NJM-Pt0noTa…	NJM-t0noTag0fs	NJM-t0noTag0fs	MULTI-MSMS	VOT16-1565	1	1180_R	361.84	3	361.838	1082.49	35517.5	0.53478	0.0001935	0.13234	4.7885e-05	0.66712	0.00024139	361.838	5.2313	0.99367	5.2313	4.967	5.9607	-4.7684e-07					159	56	4
	1	0	LEHHHHHH	8	Unmodified	_LEHHHHHH_							0	0	0	0	0	NJM-t0noTag0fs;NJM-Yt0noTag0fs;NJM-Wt0noTag0fs;NJM-Vt0noTag0fs;NJM-Tt0noTag0fs;NJM-t1noTag0fs;NJM-t1noTag+9fs;NJM-t1noTag+8fs;NJM-t1noTag+7fs;NJM-t1noTag+6fs;NJM-t1noTag+5fs;NJM-t1noTag+4fs;NJM-t1noTag+3fs;NJM-t1noTag+2fs;NJM-t1noTag+1fs;NJM-t1noTag+15fs;NJM-t1noTag+14fs;NJM-t1noTag+13fs;NJM-t1noTag+12fs;NJM-t1noTag+11fs;NJM-t1noTag+10fs;NJM-St0noTag0fs;NJM-Rt0noTag0fs;NJM-Qt0noTag0fs;NJM-Pt0noTa…	NJM-t0noTag0fs	NJM-t0noTag0fs	MULTI-MSMS	VOT16-1565	1	1180_R	361.84	3	361.838	1082.49	37549	0.15995	5.7876e-05	0.9622	0.00034816	1.1221	0.00040604	362.172	29.807	1.5716	29.807	28.366	29.938	0					65	35	3
	1	0	LEHHHHHH	8	Unmodified	_LEHHHHHH_							0	0	0	0	0	NJM-t0noTag0fs;NJM-Yt0noTag0fs;NJM-Wt0noTag0fs;NJM-Vt0noTag0fs;NJM-Tt0noTag0fs;NJM-t1noTag0fs;NJM-t1noTag+9fs;NJM-t1noTag+8fs;NJM-t1noTag+7fs;NJM-t1noTag+6fs;NJM-t1noTag+5fs;NJM-t1noTag+4fs;NJM-t1noTag+3fs;NJM-t1noTag+2fs;NJM-t1noTag+1fs;NJM-t1noTag+15fs;NJM-t1noTag+14fs;NJM-t1noTag+13fs;NJM-t1noTag+12fs;NJM-t1noTag+11fs;NJM-t1noTag+10fs;NJM-St0noTag0fs;NJM-Rt0noTag0fs;NJM-Qt0noTag0fs;NJM-Pt0noTa…	NJM-t0noTag0fs	NJM-t0noTag0fs	MULTI-MSMS	VOT16-1568	1	1171_R	361.84	3	361.838	1082.49	35254.1	0.93763	0.00033927	-0.27394	-9.912e-05	0.66369	0.00024015	361.837	5.1264	1.0023	5.1264	4.9038	5.9062	0					174	59	4
	1	0	LEHHHHHH	8	Unmodified	_LEHHHHHH_							0	0	0	0	0	NJM-t0noTag0fs;NJM-Yt0noTag0fs;NJM-Wt0noTag0fs;NJM-Vt0noTag0fs;NJM-Tt0noTag0fs;NJM-t1noTag0fs;NJM-t1noTag+9fs;NJM-t1noTag+8fs;NJM-t1noTag+7fs;NJM-t1noTag+6fs;NJM-t1noTag+5fs;NJM-t1noTag+4fs;NJM-t1noTag+3fs;NJM-t1noTag+2fs;NJM-t1noTag+1fs;NJM-t1noTag+15fs;NJM-t1noTag+14fs;NJM-t1noTag+13fs;NJM-t1noTag+12fs;NJM-t1noTag+11fs;NJM-t1noTag+10fs;NJM-St0noTag0fs;NJM-Rt0noTag0fs;NJM-Qt0noTag0fs;NJM-Pt0noTa…	NJM-t0noTag0fs	NJM-t0noTag0fs	MULTI-MSMS	VOT16-1568	1	1171_R	361.84	3	361.838	1082.49	35285.1	0.93724	0.00033913	-0.26204	-9.4818e-05	0.67519	0.00024431	361.837	10.193	3.4158	10.193	8.6203	12.036	9.5367e-07					406	170	4
[truncated: 22 more columns]

## Sheet: C-terminal w Analysis Sort DD
Reading Frame	# Skips min (+/-)	Sequence	Length	Modifications	Modified sequence	Deamidation (NQ) Probabilities	Oxidation (M) Probabilities	Phospho (STY) Probabilities	Deamidation (NQ) Score Diffs	Oxidation (M) Score Diffs	Phospho (STY) Score Diffs	Acetyl (Protein N-term)	Deamidation (NQ)	Oxidation (M)	Phospho (STY)	Missed cleavages	Proteins	Leading Proteins	Leading Razor Protein	Type	Raw file	Fraction	Experiment	MS/MS m/z	Charge	m/z	Mass	Resolution	Uncalibrated - Calibrated m/z [ppm]	Uncalibrated - Calibrated m/z [Da]	Mass Error [ppm]	Mass Error [Da]	Uncalibrated Mass Error [ppm]	Uncalibrated Mass Error [Da]	Max intensity m/z 0	Retention time	Retention length	Calibrated retention time	Calibrated retention time start	Calibrated retention time finish	Retention time calibration	Match time difference	Match m/z difference	Match q-value	Match score	Number of data points	Number of scans	Number of isotopic peaks	PIF
2	10	LEHHHHHHGDPMVR	14	Unmodified	_LEHHHHHHGDPMVR_							0	0	0	0	0	NJM-t13DD+10fs;NJM-Gt12DD+13fs;NJM-t15DD+10fs;NJM-Gt14DD+13fs;NJM-t20DD+10fs;NJM-Gt19DD+13fs;NJM-t33DD+10fs;NJM-Gt32DD+13fs;NJM-t6DD+10fs;NJM-Gt5DD+13fs;NJM-t6noTag+10fs;NJM-Gt5noTag+13fs;NJM-t7noTag+10fs;NJM-Gt6noTag+13fs;NJM-t8noTag+10fs;NJM-Gt7noTag+13fs;NJM-t9noTag+10fs;NJM-Gt8noTag+13fs;NJM-t10noTag+10fs;NJM-Gt9noTag+13fs;NJM-t11noTag+10fs;NJM-Gt10noTag+13fs;NJM-t12noTag+10fs;NJM-Gt11noTag+1…	NJM-t13DD+10fs	NJM-t13DD+10fs	MULTI-MSMS	VOT16-1542	1	1170	580.28	3	580.275	1737.8	27907.3	0.42746	0.00024804	-0.10337	-5.9983e-05	0.32409	0.00018806	580.275	14.436	1.5234	14.436	14.257	15.78	0					70	23	6	0
1	0	LEHHHHHHAANDENYALDD	19	Unmodified	_LEHHHHHHAANDENYALDD_							0	0	0	0	0	NJM-t0DD0fs	NJM-t0DD0fs	NJM-t0DD0fs	MULTI-MSMS	VOT16-1571	1	1170_R	1138.48	2	1137.99	2273.96	19320.3	-1.0949	-0.0012459	-0.67786	-0.00077139	-1.7727	-0.0020173	1138.49	16.397	0.60725	16.397	16.19	16.797	0					30	8	6	0
3	ND	VLEASNK	7	Unmodified	_VLEASNK_							0	0	0	0	0	NJM-Qt16DD+1fs;NJM-t16DD+1fs;NJM-Rt15DD+4fs;NJM-Kt15DD+4fs;NJM-Yt16DD+1fs;NJM-Wt16DD+1fs;NJM-Vt16DD+1fs;NJM-Tt16DD+1fs;NJM-t16DD-2fs;NJM-St16DD+1fs;NJM-Rt16DD+1fs;NJM-Pt16DD+1fs;NJM-Nt16DD+1fs;NJM-Mt16DD+1fs;NJM-Lt16DD+1fs;NJM-Kt16DD+1fs;NJM-It16DD+1fs;NJM-Ht16DD+1fs;NJM-Ft16DD+1fs;NJM-Et16DD+1fs;NJM-Dt16DD+1fs;NJM-Ct16DD+1fs;NJM-At16DD+1fs;NJM-Yt16DD-2fs;NJM-Wt16DD-2fs;NJM-Vt16DD-2fs;NJM-Tt16DD-…	NJM-Qt16DD+1fs;NJM-t13DD+10fs;NJM-Gt13DD+10fs;NJM-Kt16DD-8fs;NJM-t15DD+4fs;NJM-Gt16DD+1fs;NJM-Gt27DD+1fs;NJM-St14DD+7fs;NJM-Gt15DD+4fs;NJM-Qt15DD+4fs;NJM-Gt22DD+1fs;NJM-t14DD+7fs;NJM-Gt26DD+1fs;NJM-Rt14DD+7fs	NJM-Gt16DD+1fs	MULTI-MSMS	VOT16-1542	1	1170	380.71	2	380.714	759.413	33637.5	0.067812	2.5817e-05	-0.30106	-0.00011462	-0.23324	-8.8799e-05	380.713	15.63	0.96027	15.63	15.381	16.341	-1.9073e-06					42	19	5	0
3	ND	VLEASNK	7	Unmodified	_VLEASNK_							0	0	0	0	0	NJM-Qt16DD+1fs;NJM-t16DD+1fs;NJM-Rt15DD+4fs;NJM-Kt15DD+4fs;NJM-Yt16DD+1fs;NJM-Wt16DD+1fs;NJM-Vt16DD+1fs;NJM-Tt16DD+1fs;NJM-t16DD-2fs;NJM-St16DD+1fs;NJM-Rt16DD+1fs;NJM-Pt16DD+1fs;NJM-Nt16DD+1fs;NJM-Mt16DD+1fs;NJM-Lt16DD+1fs;NJM-Kt16DD+1fs;NJM-It16DD+1fs;NJM-Ht16DD+1fs;NJM-Ft16DD+1fs;NJM-Et16DD+1fs;NJM-Dt16DD+1fs;NJM-Ct16DD+1fs;NJM-At16DD+1fs;NJM-Yt16DD-2fs;NJM-Wt16DD-2fs;NJM-Vt16DD-2fs;NJM-Tt16DD-…	NJM-Qt16DD+1fs;NJM-t13DD+10fs;NJM-Gt13DD+10fs;NJM-Kt16DD-8fs;NJM-t15DD+4fs;NJM-Gt16DD+1fs;NJM-Gt27DD+1fs;NJM-St14DD+7fs;NJM-Gt15DD+4fs;NJM-Qt15DD+4fs;NJM-Gt22DD+1fs;NJM-t14DD+7fs;NJM-Gt26DD+1fs;NJM-Rt14DD+7fs	NJM-Gt16DD+1fs	MSMS	VOT16-1571	1	1170_R	380.71	2	380.714	759.413	NaN	NaN	NaN	NaN	NaN	NaN	NaN	NaN	15.522	1	15.522	15.022	16.022	-9.5367e-07								0
1	Suppression with Y	LEHHHHHHYGAR	12	Unmodified	_LEHHHHHHYGAR_							0	0	0	0	0	NJM-Yt9DD0fs;NJM-Yt11DD0fs;NJM-Yt14DD0fs;NJM-Yt9noTag0fs;NJM-Yt10noTag0fs;NJM-Yt11noTag0fs;NJM-Yt12noTag0fs;NJM-Yt13noTag0fs;NJM-Yt3DD0fs;NJM-Yt14noTag0fs;NJM-Yt10DD0fs;NJM-Yt12DD0fs;NJM-Yt13DD0fs;NJM-Yt3noTag0fs;NJM-Yt4noTag0fs;NJM-Yt5noTag0fs;NJM-Yt6noTag0fs;NJM-Yt7noTag0fs;NJM-Yt8noTag0fs;NJM-Yt4DD0fs;NJM-Yt5DD0fs;NJM-Yt6DD0fs;NJM-Yt8DD0fs;NJM-Yt7DD0fs	NJM-Yt9DD0fs;NJM-Yt7DD0fs	NJM-Yt9DD0fs	MULTI-MSMS	VOT16-1571	1	1170_R	510.91	3	510.912	1529.71	29713.6	1.0952	0.00055956	-0.055247	-2.8226e-05	1.04	0.00053134	511.246	11.529	2.3432	11.529	11.424	13.767	0					197	65	5	0
2	ND	SHGAANDENYALDD	14	Unmodified	_SHGAANDENYALDD_							0	0	0	0	0	NJM-Rt3DD+12fs;NJM-Kt3DD+12fs	NJM-Rt3DD+12fs	NJM-Rt3DD+12fs	MULTI-MSMS	VOT16-1571	1	1170_R	746.3	2	746.303	1490.59	24590.3	0.95445	0.00071231	0.36072	0.00026921	1.3152	0.00098151	746.303	26.339	0.86067	26.339	26.007	26.868	1.9073e-06					47	19	3	0
2	4	LEHHHHHHALGDPMVR	16	Unmodified	_LEHHHHHHALGDPMVR_							0	0	0	0	0	NJM-t15DD+4fs;NJM-At14DD+7fs;NJM-t17DD+4fs;NJM-At16DD+7fs;NJM-t22DD+4fs;NJM-At21DD+7fs;NJM-t35DD+4fs;NJM-At34DD+7fs;NJM-t15noTag+4fs;NJM-At14noTag+7fs;NJM-t16noTag+4fs;NJM-At15noTag+7fs;NJM-t17noTag+4fs;NJM-At16noTag+7fs;NJM-t18noTag+4fs;NJM-At17noTag+7fs;NJM-t8DD+4fs;NJM-At7DD+7fs;NJM-t19noTag+4fs;NJM-At18noTag+7fs;NJM-t20noTag+4fs;NJM-At19noTag+7fs;NJM-t21noTag+4fs;NJM-At20noTag+7fs;NJM-t22noTa…	NJM-t15DD+4fs	NJM-t15DD+4fs	MULTI-MSMS	VOT16-1571	1	1170_R	641.98	3	641.648	1921.92	26090.8	-0.85586	-0.00054916	-1.4733	-0.00094534	-2.3292	-0.0014945	641.648	16.162	1.2202	16.162	16.022	17.242	0					65	18	5	0
1	Possibly +1, then -4	HAANDENYALDD	12	Unmodified	_HAANDENYALDD_							0	0	0	0	0	NJM-Rt1DD+15fs;NJM-Kt1DD+15fs	NJM-Rt1DD+15fs	NJM-Rt1DD+15fs	MULTI-MSMS	VOT16-1571	1	1170_R	674.28	2	674.276	1346.54	25418.5	0.045081	3.0397e-05	0.75498	0.00050907	0.80006	0.00053946	674.277	26.254	1.6271	26.254	25.241	26.868	-1.9073e-06					146	44	5	0
1	0	LEHHHHHHAANDENYALDD	19	Unmodified	_LEHHHHHHAANDENYALDD_							0	0	0	0	0	NJM-t0DD0fs	NJM-t0DD0fs	NJM-t0DD0fs	MULTI-MSMS	VOT16-1542	1	1170	1138.49	2	1137.99	2273.96	19458.6	0.17208	0.00019582	1.4927	0.0016987	1.6648	0.0018945	1138.49	16.729	0.54558	16.729	16.435	16.981	0					19	7	5	0
2	10	LEHHHHHHGDPMVR	14	Unmodified	_LEHHHHHHGDPMVR_							0	0	0	0	0	NJM-t13DD+10fs;NJM-Gt12DD+13fs;NJM-t15DD+10fs;NJM-Gt14DD+13fs;NJM-t20DD+10fs;NJM-Gt19DD+13fs;NJM-t33DD+10fs;NJM-Gt32DD+13fs;NJM-t6DD+10fs;NJM-Gt5DD+13fs;NJM-t6noTag+10fs;NJM-Gt5noTag+13fs;NJM-t7noTag+10fs;NJM-Gt6noTag+13fs;NJM-t8noTag+10fs;NJM-Gt7noTag+13fs;NJM-t9noTag+10fs;NJM-Gt8noTag+13fs;NJM-t10noTag+10fs;NJM-Gt9noTag+13fs;NJM-t11noTag+10fs;NJM-Gt10noTag+13fs;NJM-t12noTag+10fs;NJM-Gt11noTag+1…	NJM-t13DD+10fs	NJM-t13DD+10fs	MULTI-MSMS	VOT16-1571	1	1170_R	580.28	3	580.275	1737.8	27080.1	-0.58687	-0.00034055	1.1095	0.00064379	0.52259	0.00030325	580.275	14.131	1.7854	14.131	13.964	15.749	9.5367e-07					104	27	6	0
1	Possibly +1, then -4	HAANDENYALDD	12	Unmodified	_HAANDENYALDD_							0	0	0	0	0	NJM-Rt1DD+15fs;NJM-Kt1DD+15fs	NJM-Rt1DD+15fs	NJM-Rt1DD+15fs	MULTI-MSMS	VOT16-1542	1	1170	674.28	2	674.276	1346.54	25503.5	0.89396	0.00060278	1.4866	0.0010023	2.3805	0.0016051	674.277	26.279	3.212	26.279	24.345	27.557	0					208	79	5	0
1	-3	LEHHHHHHHAANDENYALDD	20	Unmodified	_LEHHHHHHHAANDENYALDD_							0	0	0	0	0	NJM-t1DD+15fs;NJM-Ht0DD0fs	NJM-t1DD+15fs	NJM-t1DD+15fs	MULTI-MSMS	VOT16-1571	1	1170_R	805.01	3	804.68	2411.02	21457.6	-0.91035	-0.00073254	-0.12899	-0.0001038	-1.0393	-0.00083634	805.013	15.974	0.21208	15.974	15.81	16.022	9.5367e-07					8	3	3	0
2	1	ALGDPMVR	8	Unmodified	_ALGDPMVR_							0	0	0	0	0	NJM-Qt16DD+1fs;NJM-t16DD+1fs;NJM-Rt15DD+4fs;NJM-Kt15DD+4fs;NJM-Yt16DD+1fs;NJM-Wt16DD+1fs;NJM-Vt16DD+1fs;NJM-Tt16DD+1fs;NJM-t16DD-2fs;NJM-St16DD+1fs;NJM-Rt16DD+1fs;NJM-Pt16DD+1fs;NJM-Nt16DD+1fs;NJM-Mt16DD+1fs;NJM-Lt16DD+1fs;NJM-Kt16DD+1fs;NJM-It16DD+1fs;NJM-Ht16DD+1fs;NJM-Ft16DD+1fs;NJM-Et16DD+1fs;NJM-Dt16DD+1fs;NJM-Ct16DD+1fs;NJM-At16DD+1fs;NJM-Yt16DD-2fs;NJM-Wt16DD-2fs;NJM-Vt16DD-2fs;NJM-Tt16DD-…	NJM-Qt16DD+1fs;NJM-Kt16DD-8fs;NJM-Gt16DD+1fs;NJM-Gt27DD+1fs;NJM-Gt22DD+1fs;NJM-Gt26DD+1fs	NJM-Gt16DD+1fs	MULTI-MSMS	VOT16-1542	1	1170	429.73	2	429.729	857.443	31881.3	-1.5733	-0.00067609	-1.1652	-0.00050071	-2.7385	-0.0011768	429.728	30.823	5.9986	30.823	30.59	36.589	0					165	99	2	0
2	7	LEHHHHHHLGDPMVR	15	Unmodified	_LEHHHHHHLGDPMVR_							0	0	0	0	0	NJM-t14DD+7fs;NJM-Lt13DD+10fs;NJM-t16DD+7fs;NJM-Lt15DD+10fs;NJM-t21DD+7fs;NJM-Lt20DD+10fs;NJM-t34DD+7fs;NJM-Lt33DD+10fs;NJM-t7DD+7fs;NJM-Lt6DD+10fs	NJM-t14DD+7fs	NJM-t14DD+7fs	MULTI-MSMS	VOT16-1571	1	1170_R	618.3	3	617.969	1850.89	27208.8	-0.72907	-0.00045054	-1.4994	-0.00092657	-2.2285	-0.0013771	617.969	15.944	0.31899	15.944	15.749	16.068	9.5367e-07					18	5	4	0
3	ND	LGDPMVR	7	Unmodified	_LGDPMVR_							0	0	0	0	0	NJM-Rt14DD+7fs;NJM-Kt14DD+7fs;NJM-Rt16DD+7fs;NJM-Kt16DD+7fs;NJM-Rt21DD+7fs;NJM-Kt21DD+7fs;NJM-Rt34DD+7fs;NJM-Kt34DD+7fs;NJM-Rt7DD+7fs;NJM-Kt7DD+7fs	NJM-Rt14DD+7fs	NJM-Rt14DD+7fs	MULTI-MSMS	VOT16-1571	1	1170_R	394.21	2	394.21	786.406	36365.1	-1.2657	-0.00049893	0.89176	0.00035154	-0.3739	-0.00014739	394.211	30.621	0.26366	30.621	30.493	30.756	0					7	4	2	0
2	4	LEHHHHHHALGDPMVR	16	Unmodified	_LEHHHHHHALGDPMVR_							0	0	0	0	0	NJM-t15DD+4fs;NJM-At14DD+7fs;NJM-t17DD+4fs;NJM-At16DD+7fs;NJM-t22DD+4fs;NJM-At21DD+7fs;NJM-t35DD+4fs;NJM-At34DD+7fs;NJM-t15noTag+4fs;NJM-At14noTag+7fs;NJM-t16noTag+4fs;NJM-At15noTag+7fs;NJM-t17noTag+4fs;NJM-At16noTag+7fs;NJM-t18noTag+4fs;NJM-At17noTag+7fs;NJM-t8DD+4fs;NJM-At7DD+7fs;NJM-t19noTag+4fs;NJM-At18noTag+7fs;NJM-t20noTag+4fs;NJM-At19noTag+7fs;NJM-t21noTag+4fs;NJM-At20noTag+7fs;NJM-t22noTa…	NJM-t15DD+4fs	NJM-t15DD+4fs	MULTI-MSMS	VOT16-1542	1	1170	481.74	4	481.488	1921.92	30739	0.020754	9.9926e-06	0.032988	1.5883e-05	0.053741	2.5876e-05	481.488	16.591	2.6428	16.591	16.481	19.124	0					155	38	5	0
2	1	ALGDPMVR	8	Unmodified	_ALGDPMVR_							0	0	0	0	0	NJM-Qt16DD+1fs;NJM-t16DD+1fs;NJM-Rt15DD+4fs;NJM-Kt15DD+4fs;NJM-Yt16DD+1fs;NJM-Wt16DD+1fs;NJM-Vt16DD+1fs;NJM-Tt16DD+1fs;NJM-t16DD-2fs;NJM-St16DD+1fs;NJM-Rt16DD+1fs;NJM-Pt16DD+1fs;NJM-Nt16DD+1fs;NJM-Mt16DD+1fs;NJM-Lt16DD+1fs;NJM-Kt16DD+1fs;NJM-It16DD+1fs;NJM-Ht16DD+1fs;NJM-Ft16DD+1fs;NJM-Et16DD+1fs;NJM-Dt16DD+1fs;NJM-Ct16DD+1fs;NJM-At16DD+1fs;NJM-Yt16DD-2fs;NJM-Wt16DD-2fs;NJM-Vt16DD-2fs;NJM-Tt16DD-…	NJM-Qt16DD+1fs;NJM-Kt16DD-8fs;NJM-Gt16DD+1fs;NJM-Gt27DD+1fs;NJM-Gt22DD+1fs;NJM-Gt26DD+1fs	NJM-Gt16DD+1fs	MULTI-MSMS	VOT16-1571	1	1170_R	429.73	2	429.729	857.443	32729.3	-1.5997	-0.00068745	0.31886	0.00013702	-1.2809	-0.00055042	429.729	30.621	8.2389	30.621	30.088	38.327	0					191	122	2	0
2	4	LEHHHHHHALGDPMVR	16	Unmodified	_LEHHHHHHALGDPMVR_							0	0	0	0	0	NJM-t15DD+4fs;NJM-At14DD+7fs;NJM-t17DD+4fs;NJM-At16DD+7fs;NJM-t22DD+4fs;NJM-At21DD+7fs;NJM-t35DD+4fs;NJM-At34DD+7fs;NJM-t15noTag+4fs;NJM-At14noTag+7fs;NJM-t16noTag+4fs;NJM-At15noTag+7fs;NJM-t17noTag+4fs;NJM-At16noTag+7fs;NJM-t18noTag+4fs;NJM-At17noTag+7fs;NJM-t8DD+4fs;NJM-At7DD+7fs;NJM-t19noTag+4fs;NJM-At18noTag+7fs;NJM-t20noTag+4fs;NJM-At19noTag+7fs;NJM-t21noTag+4fs;NJM-At20noTag+7fs;NJM-t22noTa…	NJM-t15DD+4fs	NJM-t15DD+4fs	MULTI-MSMS	VOT16-1571	1	1170_R	481.49	4	481.488	1921.92	30334.7	-0.48055	-0.00023138	0.38816	0.00018689	-0.092396	-4.4488e-05	481.488	18.042	1.2512	18.042	17.471	18.722	-1.9073e-06					45	17	3	0
2	10	LEHHHHHHGDPMV	13	Unmodified	_LEHHHHHHGDPMV_							0	0	0	0	0	NJM-t5noTag+10fs;NJM-Gt4noTag+13fs	NJM-t5noTag+10fs	NJM-t5noTag+10fs	MULTI-MSMS	VOT16-1542	1	1170	528.24	3	528.241	1581.7	28958.5	0.29841	0.00015763	0.15169	8.0129e-05	0.4501	0.00023776	528.241	15.281	0.56941	15.281	15.097	15.666	0					24	7	5	0
2	10	LEHHHHHHGDPMVR	14	Unmodified	_LEHHHHHHGDPMVR_							0	0	0	0	0	NJM-t13DD+10fs;NJM-Gt12DD+13fs;NJM-t15DD+10fs;NJM-Gt14DD+13fs;NJM-t20DD+10fs;NJM-Gt19DD+13fs;NJM-t33DD+10fs;NJM-Gt32DD+13fs;NJM-t6DD+10fs;NJM-Gt5DD+13fs;NJM-t6noTag+10fs;NJM-Gt5noTag+13fs;NJM-t7noTag+10fs;NJM-Gt6noTag+13fs;NJM-t8noTag+10fs;NJM-Gt7noTag+13fs;NJM-t9noTag+10fs;NJM-Gt8noTag+13fs;NJM-t10noTag+10fs;NJM-Gt9noTag+13fs;NJM-t11noTag+10fs;NJM-Gt10noTag+13fs;NJM-t12noTag+10fs;NJM-Gt11noTag+1…	NJM-t13DD+10fs	NJM-t13DD+10fs	MULTI-MSMS	VOT16-1571	1	1170_R	435.46	4	435.458	1737.8	31504	-0.6247	-0.00027203	0.13948	6.0737e-05	-0.48522	-0.00021129	435.458	14.131	2.1573	14.131	13.964	16.121	0					143	34	7	0
1	0	LEHHHHHHAANDENYALDD	19	Unmodified	_LEHHHHHHAANDENYALDD_							0	0	0	0	0	NJM-t0DD0fs	NJM-t0DD0fs	NJM-t0DD0fs	MULTI-MSMS	VOT16-1551	1	1181	569.75	4	569.497	2273.96	27141	0.19364	0.00011028	0.082522	4.6996e-05	0.27616	0.00015727	569.748	16.951	1.7632	16.951	16.742	18.505	0					74	26	5	0
1	0	LEHHHHHHAANDENYALDD	19	Unmodified	_LEHHHHHHAANDENYALDD_							0	0	0	0	0	NJM-t0DD0fs	NJM-t0DD0fs	NJM-t0DD0fs	MULTI-MSMS	VOT16-1545	1	1171	759	3	758.994	2273.96	24778	0.46685	0.00035434	0.8805	0.0006683	1.3474	0.0010226	759.328	17.045	1.336	17.045	16.748	18.084	0					48	18	5	0
2	1	ALGDPMVR	8	Oxidation (M)	_ALGDPM(ox)VR_		ALGDPM(1)VR			ALGDPM(83.31)VR		0	0	1	0	0	NJM-Qt16DD+1fs;NJM-t16DD+1fs;NJM-Rt15DD+4fs;NJM-Kt15DD+4fs;NJM-Yt16DD+1fs;NJM-Wt16DD+1fs;NJM-Vt16DD+1fs;NJM-Tt16DD+1fs;NJM-t16DD-2fs;NJM-St16DD+1fs;NJM-Rt16DD+1fs;NJM-Pt16DD+1fs;NJM-Nt16DD+1fs;NJM-Mt16DD+1fs;NJM-Lt16DD+1fs;NJM-Kt16DD+1fs;NJM-It16DD+1fs;NJM-Ht16DD+1fs;NJM-Ft16DD+1fs;NJM-Et16DD+1fs;NJM-Dt16DD+1fs;NJM-Ct16DD+1fs;NJM-At16DD+1fs;NJM-Yt16DD-2fs;NJM-Wt16DD-2fs;NJM-Vt16DD-2fs;NJM-Tt16DD-…	NJM-Qt16DD+1fs;NJM-Kt16DD-8fs;NJM-Gt16DD+1fs;NJM-Gt27DD+1fs;NJM-Gt22DD+1fs;NJM-Gt26DD+1fs	NJM-Gt16DD+1fs	MULTI-MSMS	VOT16-1571	1	1170_R	437.73	2	437.726	873.438	31272.2	-0.082259	-3.6007e-05	0.55811	0.0002443	0.47585	0.00020829	437.726	21.542	3.7304	21.542	20.701	24.431	0					142	77	3	0
3	8	LEHHHHHHSGIPWYAC	16	Unmodified	_LEHHHHHHSGIPWYAC_							0	0	0	0	0	NJM-t8noTag+8fs;NJM-St7noTag+11fs	NJM-t8noTag+8fs	NJM-t8noTag+8fs	MULTI-MSMS	VOT16-1542	1	1170	673.64	3	673.304	2016.89	25527.9	-0.34477	-0.00023214	-0.054382	-3.6616e-05	-0.39916	-0.00026875	673.639	28.998	1.6722	28.998	28.446	30.118	1.9073e-06					77	30	6	0
2	ND	SHGAANDENYALDD	14	Unmodified	_SHGAANDENYALDD_							0	0	0	0	0	NJM-Rt3DD+12fs;NJM-Kt3DD+12fs	NJM-Rt3DD+12fs	NJM-Rt3DD+12fs	MULTI-MSMS	VOT16-1542	1	1170	746.8	2	746.303	1490.59	24909.6	1.3324	0.00099437	1.0136	0.00075648	2.346	0.0017508	746.303	26.375	1.1645	26.375	25.883	27.047	0					68	29	4	0
2	Suppression with glutamine, then +1	LEHHHHHHQALGDPMVR	17	Unmodified	_LEHHHHHHQALGDPMVR_							0	0	0	0	0	NJM-Qt15DD+4fs;NJM-Qt17DD+4fs;NJM-Qt22DD+4fs;NJM-Qt35DD+4fs;NJM-Qt15noTag+4fs;NJM-Qt16noTag+4fs;NJM-Qt17noTag+4fs;NJM-Qt18noTag+4fs;NJM-Qt8DD+4fs;NJM-Qt19noTag+4fs;NJM-Qt20noTag+4fs;NJM-Qt21noTag+4fs;NJM-Qt22noTag+4fs;NJM-Qt23noTag+4fs;NJM-Qt24noTag+4fs;NJM-Qt25noTag+4fs;NJM-Qt26noTag+4fs;NJM-Qt27noTag+4fs;NJM-Qt16DD+4fs;NJM-Qt28noTag+4fs;NJM-Qt29noTag+4fs;NJM-Qt18DD+4fs;NJM-Qt30noTag+4fs;NJM-Qt1…	NJM-Qt15DD+4fs	NJM-Qt15DD+4fs	MULTI-MSMS	VOT16-1571	1	1170_R	513.5	4	513.503	2049.98	29694.2	-0.66799	-0.00034302	-0.57175	-0.0002936	-1.2397	-0.00063661	513.503	16.617	1.5257	16.617	16.236	17.762	-1.9073e-06					71	20	6	0
2	Suppression with glutamine, then +1	LEHHHHHHQALGDPMVR	17	Unmodified	_LEHHHHHHQALGDPMVR_							0	0	0	0	0	NJM-Qt15DD+4fs;NJM-Qt17DD+4fs;NJM-Qt22DD+4fs;NJM-Qt35DD+4fs;NJM-Qt15noTag+4fs;NJM-Qt16noTag+4fs;NJM-Qt17noTag+4fs;NJM-Qt18noTag+4fs;NJM-Qt8DD+4fs;NJM-Qt19noTag+4fs;NJM-Qt20noTag+4fs;NJM-Qt21noTag+4fs;NJM-Qt22noTag+4fs;NJM-Qt23noTag+4fs;NJM-Qt24noTag+4fs;NJM-Qt25noTag+4fs;NJM-Qt26noTag+4fs;NJM-Qt27noTag+4fs;NJM-Qt16DD+4fs;NJM-Qt28noTag+4fs;NJM-Qt29noTag+4fs;NJM-Qt18DD+4fs;NJM-Qt30noTag+4fs;NJM-Qt1…	NJM-Qt15DD+4fs	NJM-Qt15DD+4fs	MULTI-MSMS	VOT16-1542	1	1170	513.75	4	513.503	2049.98	29840.1	-0.31704	-0.0001628	0.53349	0.00027395	0.21645	0.00011115	513.754	17.103	1.8418	17.103	16.628	18.47	0					96	25	6	0
3	ND	VLEASNK	7	Unmodified	_VLEASNK_							0	0	0	0	0	NJM-Qt16DD+1fs;NJM-t16DD+1fs;NJM-Rt15DD+4fs;NJM-Kt15DD+4fs;NJM-Yt16DD+1fs;NJM-Wt16DD+1fs;NJM-Vt16DD+1fs;NJM-Tt16DD+1fs;NJM-t16DD-2fs;NJM-St16DD+1fs;NJM-Rt16DD+1fs;NJM-Pt16DD+1fs;NJM-Nt16DD+1fs;NJM-Mt16DD+1fs;NJM-Lt16DD+1fs;NJM-Kt16DD+1fs;NJM-It16DD+1fs;NJM-Ht16DD+1fs;NJM-Ft16DD+1fs;NJM-Et16DD+1fs;NJM-Dt16DD+1fs;NJM-Ct16DD+1fs;NJM-At16DD+1fs;NJM-Yt16DD-2fs;NJM-Wt16DD-2fs;NJM-Vt16DD-2fs;NJM-Tt16DD-…	NJM-Qt16DD+1fs;NJM-t13DD+10fs;NJM-Gt13DD+10fs;NJM-Kt16DD-8fs;NJM-t15DD+4fs;NJM-Gt16DD+1fs;NJM-Gt27DD+1fs;NJM-St14DD+7fs;NJM-Gt15DD+4fs;NJM-Qt15DD+4fs;NJM-Gt22DD+1fs;NJM-t14DD+7fs;NJM-Gt26DD+1fs;NJM-Rt14DD+7fs	NJM-Gt16DD+1fs	MSMS	VOT16-1542	1	1170	380.71	2	380.714	759.413	NaN	NaN	NaN	NaN	NaN	NaN	NaN	NaN	17.069	1	17.069	16.569	17.569	0								0
2	7	LEHHHHHHLGDPMVR	15	Unmodified	_LEHHHHHHLGDPMVR_							0	0	0	0	0	NJM-t14DD+7fs;NJM-Lt13DD+10fs;NJM-t16DD+7fs;NJM-Lt15DD+10fs;NJM-t21DD+7fs;NJM-Lt20DD+10fs;NJM-t34DD+7fs;NJM-Lt33DD+10fs;NJM-t7DD+7fs;NJM-Lt6DD+10fs	NJM-t14DD+7fs	NJM-t14DD+7fs	MULTI-MSMS	VOT16-1542	1	1170	463.73	4	463.729	1850.89	30474.4	0.32489	0.00015066	-3.0351	-0.0014075	-2.7102	-0.0012568	463.727	16.382	1.0762	16.382	16.183	17.259	0					61	20	4	0
1	Suppression with Y	LEHHHHHHYGAR	12	Unmodified	_LEHHHHHHYGAR_							0	0	0	0	0	NJM-Yt9DD0fs;NJM-Yt11DD0fs;NJM-Yt14DD0fs;NJM-Yt9noTag0fs;NJM-Yt10noTag0fs;NJM-Yt11noTag0fs;NJM-Yt12noTag0fs;NJM-Yt13noTag0fs;NJM-Yt3DD0fs;NJM-Yt14noTag0fs;NJM-Yt10DD0fs;NJM-Yt12DD0fs;NJM-Yt13DD0fs;NJM-Yt3noTag0fs;NJM-Yt4noTag0fs;NJM-Yt5noTag0fs;NJM-Yt6noTag0fs;NJM-Yt7noTag0fs;NJM-Yt8noTag0fs;NJM-Yt4DD0fs;NJM-Yt5DD0fs;NJM-Yt6DD0fs;NJM-Yt8DD0fs;NJM-Yt7DD0fs	NJM-Yt9DD0fs;NJM-Yt7DD0fs	NJM-Yt9DD0fs	MULTI-MSMS	VOT16-1571	1	1170_R	383.44	4	383.436	1529.71	34184.8	1.004	0.00038497	-0.46777	-0.00017936	0.53622	0.00020561	383.436	11.492	4.0211	11.492	11.321	15.342	0					350	92	5	0
2	1	ALGDPMVR	8	Oxidation (M)	_ALGDPM(ox)VR_		ALGDPM(1)VR			ALGDPM(73.66)VR		0	0	1	0	0	NJM-Qt16DD+1fs;NJM-t16DD+1fs;NJM-Rt15DD+4fs;NJM-Kt15DD+4fs;NJM-Yt16DD+1fs;NJM-Wt16DD+1fs;NJM-Vt16DD+1fs;NJM-Tt16DD+1fs;NJM-t16DD-2fs;NJM-St16DD+1fs;NJM-Rt16DD+1fs;NJM-Pt16DD+1fs;NJM-Nt16DD+1fs;NJM-Mt16DD+1fs;NJM-Lt16DD+1fs;NJM-Kt16DD+1fs;NJM-It16DD+1fs;NJM-Ht16DD+1fs;NJM-Ft16DD+1fs;NJM-Et16DD+1fs;NJM-Dt16DD+1fs;NJM-Ct16DD+1fs;NJM-At16DD+1fs;NJM-Yt16DD-2fs;NJM-Wt16DD-2fs;NJM-Vt16DD-2fs;NJM-Tt16DD-…	NJM-Qt16DD+1fs;NJM-Kt16DD-8fs;NJM-Gt16DD+1fs;NJM-Gt27DD+1fs;NJM-Gt22DD+1fs;NJM-Gt26DD+1fs	NJM-Gt16DD+1fs	MULTI-MSMS	VOT16-1542	1	1170	437.73	2	437.726	873.438	31346.5	0.0066469	2.9095e-06	0.60157	0.00026332	0.60821	0.00026623	437.726	22.031	3.0204	22.031	21.439	24.46	0					107	59	4	0
3	either suppression with S, or +8	LEHHHHHHSGAANDENYALDD	21	Unmodified	_LEHHHHHHSGAANDENYALDD_							0	0	0	0	0	NJM-t2DD+8fs;NJM-St1DD0fs;NJM-St1DD+9fs;NJM-St1DD+2fs;NJM-St1DD+11fs;NJM-St1DD+10fs	NJM-t2DD+8fs	NJM-t2DD+8fs	MULTI-MSMS	VOT16-1542	1	1170	605.76	4	605.51	2418.01	27293.5	0.50627	0.00030655	1.5601	0.00094466	2.0664	0.0012512	605.764	17.086	1.0654	17.086	16.698	17.763	0					28	14	5	0
3	8	LEHHHHHHSGIPWYAC	16	Unmodified	_LEHHHHHHSGIPWYAC_							0	0	0	0	0	NJM-t8noTag+8fs;NJM-St7noTag+11fs	NJM-t8noTag+8fs	NJM-t8noTag+8fs	MULTI-MSMS	VOT16-1571	1	1170_R	673.31	3	673.304	2016.89	26685.2	0.50446	0.00033966	2.2592	0.0015211	2.7636	0.0018608	673.64	35.687	2.6972	35.687	34.426	37.123	0					110	35	4	0
1	-6	LEHHHHHHHHAANDENYALDD	21	Unmodified	_LEHHHHHHHHAANDENYALDD_							0	0	0	0	0	NJM-Ht1DD+15fs	NJM-Ht1DD+15fs	NJM-Ht1DD+15fs	MULTI-MSMS	VOT16-1571	1	1170_R	638.53	4	638.026	2548.08	26760.8	-0.949	-0.00060548	-1.7432	-0.0011122	-2.6922	-0.0017177	638.276	15.875	0.43047	15.875	15.69	16.121	0					20	7	4	0
2	4	LEHHHHHHALGDPMVR	16	Unmodified	_LEHHHHHHALGDPMVR_							0	0	0	0	0	NJM-t15DD+4fs;NJM-At14DD+7fs;NJM-t17DD+4fs;NJM-At16DD+7fs;NJM-t22DD+4fs;NJM-At21DD+7fs;NJM-t35DD+4fs;NJM-At34DD+7fs;NJM-t15noTag+4fs;NJM-At14noTag+7fs;NJM-t16noTag+4fs;NJM-At15noTag+7fs;NJM-t17noTag+4fs;NJM-At16noTag+7fs;NJM-t18noTag+4fs;NJM-At17noTag+7fs;NJM-t8DD+4fs;NJM-At7DD+7fs;NJM-t19noTag+4fs;NJM-At18noTag+7fs;NJM-t20noTag+4fs;NJM-At19noTag+7fs;NJM-t21noTag+4fs;NJM-At20noTag+7fs;NJM-t22noTa…	NJM-t15DD+4fs	NJM-t15DD+4fs	MULTI-MSMS	VOT16-1571	1	1170_R	481.74	4	481.488	1921.92	30307.9	-0.84096	-0.00040491	-1.538	-0.00074053	-2.379	-0.0011454	481.488	16.188	2.5536	16.188	15.543	18.097	0					126	38	5	0
1	Suppression with glutamine	LEHHHHHHQGAR	12	Unmodified	_LEHHHHHHQGAR_							0	0	0	0	0	NJM-Qt9DD0fs;NJM-Qt11DD0fs;NJM-Qt14DD0fs;NJM-Qt9noTag0fs;NJM-Qt10noTag0fs;NJM-Qt11noTag0fs;NJM-Qt12noTag0fs;NJM-Qt13noTag0fs;NJM-Qt3DD0fs;NJM-Qt14noTag0fs;NJM-Qt10DD0fs;NJM-Qt12DD0fs;NJM-Qt13DD0fs;NJM-Qt3noTag0fs;NJM-Qt4noTag0fs;NJM-Qt5noTag0fs;NJM-Qt6noTag0fs;NJM-Qt7noTag0fs;NJM-Qt8noTag0fs;NJM-Qt4DD0fs;NJM-Qt5DD0fs;NJM-Qt6DD0fs;NJM-Qt8DD0fs	NJM-Qt9DD0fs	NJM-Qt9DD0fs	MULTI-MSMS	VOT16-1571	1	1170_R	374.68	4	374.685	1494.71	34754.9	1.8526	0.00069414	-1.1081	-0.00041518	0.74451	0.00027896	374.684	10.883	1.3745	10.883	10.646	12.02	0					94	33	5	0
3	ND	LGDPMVR	7	Unmodified	_LGDPMVR_							0	0	0	0	0	NJM-Rt14DD+7fs;NJM-Kt14DD+7fs;NJM-Rt16DD+7fs;NJM-Kt16DD+7fs;NJM-Rt21DD+7fs;NJM-Kt21DD+7fs;NJM-Rt34DD+7fs;NJM-Kt34DD+7fs;NJM-Rt7DD+7fs;NJM-Kt7DD+7fs	NJM-Rt14DD+7fs	NJM-Rt14DD+7fs	MULTI-MSMS	VOT16-1542	1	1170	394.21	2	394.21	786.406	34775	-1.7984	-0.00070894	-0.84008	-0.00033117	-2.6385	-0.0010401	394.21	30.83	0.26683	30.83	30.747	31.014	-1.9073e-06					12	7	2	0
2	10	LEHHHHHHGDPMVR	14	Unmodified	_LEHHHHHHGDPMVR_							0	0	0	0	0	NJM-t13DD+10fs;NJM-Gt12DD+13fs;NJM-t15DD+10fs;NJM-Gt14DD+13fs;NJM-t20DD+10fs;NJM-Gt19DD+13fs;NJM-t33DD+10fs;NJM-Gt32DD+13fs;NJM-t6DD+10fs;NJM-Gt5DD+13fs;NJM-t6noTag+10fs;NJM-Gt5noTag+13fs;NJM-t7noTag+10fs;NJM-Gt6noTag+13fs;NJM-t8noTag+10fs;NJM-Gt7noTag+13fs;NJM-t9noTag+10fs;NJM-Gt8noTag+13fs;NJM-t10noTag+10fs;NJM-Gt9noTag+13fs;NJM-t11noTag+10fs;NJM-Gt10noTag+13fs;NJM-t12noTag+10fs;NJM-Gt11noTag+1…	NJM-t13DD+10fs	NJM-t13DD+10fs	MULTI-MSMS	VOT16-1542	1	1170	435.46	4	435.458	1737.8	31497.8	0.26922	0.00011724	-0.7645	-0.00033291	-0.49527	-0.00021567	435.458	14.436	4.6748	14.436	14.257	18.932	0					192	78	5	0
1	0	LEHHHHHHAANDENYALDD	19	Unmodified	_LEHHHHHHAANDENYALDD_							0	0	0	0	0	NJM-t0DD0fs	NJM-t0DD0fs	NJM-t0DD0fs	MULTI-MSMS	VOT16-1542	1	1170	759.33	3	758.994	2273.96	24065.7	0.28369	0.00021532	0.34458	0.00026153	0.62827	0.00047685	759.328	16.729	2.6291	16.729	16.435	19.064	0					156	38	7	0
2	10	LEHHHHHHGDPM	12	Unmodified	_LEHHHHHHGDPM_							0	0	0	0	0	NJM-t4noTag+10fs;NJM-Gt3noTag+13fs	NJM-t4noTag+10fs	NJM-t4noTag+10fs	MULTI-MSMS	VOT16-1571	1	1170_R	495.22	3	495.218	1482.63	30093.6	-0.08066	-3.9945e-05	0.6437	0.00031877	0.56304	0.00027883	495.219	13.802	0.47835	13.802	13.696	14.174	0					15	7	3	0
3	8	LEHHHHHHSGI	11	Unmodified	_LEHHHHHHSGI_							0	0	0	0	0	NJM-t3noTag+8fs;NJM-St2noTag+11fs	NJM-t3noTag+8fs	NJM-t3noTag+8fs	MULTI-MSMS	VOT16-1571	1	1170_R	447.55	3	447.55	1339.63	31027.5	0.56788	0.00025415	0.042491	1.9017e-05	0.61037	0.00027317	447.55	12.388	2.059	12.388	11.963	14.022	0					190	56	4	0
2	4	LEHHHHHHALGDPMVR	16	Oxidation (M)	_LEHHHHHHALGDPM(ox)VR_		LEHHHHHHALGDPM(1)VR			LEHHHHHHALGDPM(66.67)VR		0	0	1	0	0	NJM-t15DD+4fs;NJM-At14DD+7fs;NJM-t17DD+4fs;NJM-At16DD+7fs;NJM-t22DD+4fs;NJM-At21DD+7fs;NJM-t35DD+4fs;NJM-At34DD+7fs;NJM-t15noTag+4fs;NJM-At14noTag+7fs;NJM-t16noTag+4fs;NJM-At15noTag+7fs;NJM-t17noTag+4fs;NJM-At16noTag+7fs;NJM-t18noTag+4fs;NJM-At17noTag+7fs;NJM-t8DD+4fs;NJM-At7DD+7fs;NJM-t19noTag+4fs;NJM-At18noTag+7fs;NJM-t20noTag+4fs;NJM-At19noTag+7fs;NJM-t21noTag+4fs;NJM-At20noTag+7fs;NJM-t22noTa…	NJM-t15DD+4fs	NJM-t15DD+4fs	MULTI-MSMS	VOT16-1571	1	1170_R	647.31	3	646.98	1937.92	26255.3	-1.1125	-0.00071974	1.3108	0.00084805	0.19832	0.00012831	647.315	15.15	0.64504	15.15	14.898	15.543	9.5367e-07					27	8	4	0
	NO IDEA	LEHHHHHHAAAANDENYALDD	21	Unmodified	_LEHHHHHHAAAANDENYALDD_							0	0	0	0	0	NJM-At1DD+4fs;NJM-At1DD+3fs	NJM-At1DD+4fs	NJM-At1DD+4fs	MULTI-MSMS	VOT16-1571	1	1170_R	806.69	3	806.352	2416.03	23566	-0.33775	-0.00027234	0.97963	0.00078993	0.64189	0.00051759	806.687	17.144	0.95234	17.144	16.945	17.898	1.9073e-06					29	12	4	0
3	8	LEHHHHHHSGIPWYAC	16	Unmodified	_LEHHHHHHSGIPWYAC_							0	0	0	0	0	NJM-t8noTag+8fs;NJM-St7noTag+11fs	NJM-t8noTag+8fs	NJM-t8noTag+8fs	MULTI-MSMS	VOT16-1571	1	1170_R	505.48	4	505.23	2016.89	30181.6	0.77585	0.00039198	1.2841	0.00064878	2.06	0.0010408	505.482	35.64	4.2837	35.64	34.35	38.633	0					177	56	4	0
3	8	LEHHHHHHSGIP	12	Unmodified	_LEHHHHHHSGIP_							0	0	0	0	0	NJM-t4noTag+8fs;NJM-St3noTag+11fs	NJM-t4noTag+8fs	NJM-t4noTag+8fs	MULTI-MSMS	VOT16-1542	1	1170	479.9	3	479.901	1436.68	30426.9	0.54821	0.00026309	-0.17392	-8.3464e-05	0.37429	0.00017962	479.901	14.928	0.85511	14.928	14.741	15.596	9.5367e-07					36	12	4	0
	NO IDEA	LEHHHHHHAAAANDENYALDD	21	Unmodified	_LEHHHHHHAAAANDENYALDD_							0	0	0	0	0	NJM-At1DD+4fs;NJM-At1DD+3fs	NJM-At1DD+4fs	NJM-At1DD+4fs	MULTI-MSMS	VOT16-1542	1	1170	806.35	3	806.352	2416.03	24186	0.16961	0.00013676	0.83306	0.00067174	1.0027	0.0008085	806.686	17.364	0.5644	17.364	17.199	17.763	0					15	7	4	0
2	10	LEHHHHHHGDAANDENYALDD	21	Unmodified	_LEHHHHHHGDAANDENYALDD_							0	0	0	0	0	NJM-t2DD+10fs;NJM-Gt1DD+13fs	NJM-t2DD+10fs	NJM-t2DD+10fs	MULTI-MSMS	VOT16-1542	1	1170	612.51	4	612.509	2446.01	27300.3	0.40582	0.00024857	0.41974	0.00025709	0.82556	0.00050566	612.76	17.362	0.62873	17.362	17.134	17.763	0					26	8	5	0
	NO IDEA	LEHHHHHHAAANDENYALDD	20	Unmodified	_LEHHHHHHAAANDENYALDD_							0	0	0	0	0	NJM-t1DD+4fs;NJM-t1DD+3fs;NJM-At0DD0fs	NJM-t1DD+4fs	NJM-t1DD+4fs	MULTI-MSMS	VOT16-1542	1	1170	587.51	4	587.256	2345	27583.8	-0.23674	-0.00013903	0.20647	0.00012125	-0.030269	-1.7776e-05	587.507	17.097	0.63923	17.097	16.906	17.545	0					18	8	4	0
2	4	LEHHHHHHALGD	12	Unmodified	_LEHHHHHHALGD_							0	0	0	0	0	NJM-t4noTag+4fs;NJM-At3noTag+7fs	NJM-t4noTag+4fs	NJM-t4noTag+4fs	MULTI-MSMS	VOT16-1542	1	1170	360.67	4	360.672	1438.66	35850.4	0.65744	0.00023712	0.21751	7.8449e-05	0.87495	0.00031557	360.672	14.126	0.26708	14.126	14.061	14.328	0					9	4	3	0
3	8	LEHHHHHHSGIPWYA	15	Unmodified	_LEHHHHHHSGIPWYA_							0	0	0	0	0	NJM-t7noTag+8fs;NJM-St6noTag+11fs	NJM-t7noTag+8fs	NJM-t7noTag+8fs	MULTI-MSMS	VOT16-1571	1	1170_R	619.96	3	619.961	1856.86	27192.2	-1.2636	-0.00078341	-0.025456	-1.5782e-05	-1.2891	-0.00079919	620.295	32.461	2.5902	32.461	31.759	34.35	0					63	38	2	0
1	0	LEHHHHHHAANDENYALDD	19	Unmodified	_LEHHHHHHAANDENYALDD_							0	0	0	0	0	NJM-t0DD0fs	NJM-t0DD0fs	NJM-t0DD0fs	MULTI-MSMS	VOT16-1542	1	1170	569.75	4	569.497	2273.96	27802.8	-0.029459	-1.6777e-05	-0.53385	-0.00030403	-0.56331	-0.0003208	569.747	16.729	2.7654	16.729	16.359	19.124	0					186	42	7	0
1	0	LEHHHHHHAANDENYALDD	19	Unmodified	_LEHHHHHHAANDENYALDD_							0	0	0	0	0	NJM-t0DD0fs	NJM-t0DD0fs	NJM-t0DD0fs	MULTI-MSMS	VOT16-1545	1	1171	569.75	4	569.497	2273.96	27771.9	0.25135	0.00014315	0.47053	0.00026797	0.72188	0.00041111	569.748	17.036	2.3927	17.036	16.542	18.935	0					116	33	5	0
2	4	LEHHHHHHALGDPMVR	16	Unmodified	_LEHHHHHHALGDPMVR_							0	0	0	0	0	NJM-t15DD+4fs;NJM-At14DD+7fs;NJM-t17DD+4fs;NJM-At16DD+7fs;NJM-t22DD+4fs;NJM-At21DD+7fs;NJM-t35DD+4fs;NJM-At34DD+7fs;NJM-t15noTag+4fs;NJM-At14noTag+7fs;NJM-t16noTag+4fs;NJM-At15noTag+7fs;NJM-t17noTag+4fs;NJM-At16noTag+7fs;NJM-t18noTag+4fs;NJM-At17noTag+7fs;NJM-t8DD+4fs;NJM-At7DD+7fs;NJM-t19noTag+4fs;NJM-At18noTag+7fs;NJM-t20noTag+4fs;NJM-At19noTag+7fs;NJM-t21noTag+4fs;NJM-At20noTag+7fs;NJM-t22noTa…	NJM-t15DD+4fs	NJM-t15DD+4fs	MULTI-MSMS	VOT16-1571	1	1170_R	961.97	2	961.969	1921.92	NaN	-0.97674	-0.00093959	1.824	0.0017547	0.84729	0.00081507	961.969	16.207	0.17275	16.207	16.121	16.294	0					5	3	2	0
2	4	LEHHHHHHALGDPMVR	16	Unmodified	_LEHHHHHHALGDPMVR_							0	0	0	0	0	NJM-t15DD+4fs;NJM-At14DD+7fs;NJM-t17DD+4fs;NJM-At16DD+7fs;NJM-t22DD+4fs;NJM-At21DD+7fs;NJM-t35DD+4fs;NJM-At34DD+7fs;NJM-t15noTag+4fs;NJM-At14noTag+7fs;NJM-t16noTag+4fs;NJM-At15noTag+7fs;NJM-t17noTag+4fs;NJM-At16noTag+7fs;NJM-t18noTag+4fs;NJM-At17noTag+7fs;NJM-t8DD+4fs;NJM-At7DD+7fs;NJM-t19noTag+4fs;NJM-At18noTag+7fs;NJM-t20noTag+4fs;NJM-At19noTag+7fs;NJM-t21noTag+4fs;NJM-At20noTag+7fs;NJM-t22noTa…	NJM-t15DD+4fs	NJM-t15DD+4fs	MULTI-MSMS	VOT16-1542	1	1170	641.65	3	641.648	1921.92	26075.2	0.16779	0.00010766	0.1456	9.3425e-05	0.31339	0.00020109	641.983	16.591	1.5668	16.591	16.481	18.048	0					45	21	3	0
1	Possibly +1, then -4	HAANDENYALDD	12	Deamidation (NQ)	_HAAN(de)DENYALDD_	HAAN(0.958)DEN(0.042)YALDD			HAAN(13.58)DEN(-13.58)YALDD			0	1	0	0	0	NJM-Rt1DD+15fs;NJM-Kt1DD+15fs	NJM-Rt1DD+15fs	NJM-Rt1DD+15fs	MULTI-MSMS	VOT16-1571	1	1170_R	674.77	2	674.768	1347.52	26274.6	-0.073442	-4.9557e-05	1.0139	0.00068411	0.94041	0.00063456	674.768	27.354	0.92917	27.354	27.011	27.94	0					31	17	2	0
3	8	LEHHHHHHSGIP	12	Unmodified	_LEHHHHHHSGIP_							0	0	0	0	0	NJM-t4noTag+8fs;NJM-St3noTag+11fs	NJM-t4noTag+8fs	NJM-t4noTag+8fs	MULTI-MSMS	VOT16-1571	1	1170_R	479.9	3	479.901	1436.68	30730	-0.71751	-0.00034433	0.85901	0.00041224	0.1415	6.7906e-05	479.901	14.644	1.064	14.644	14.479	15.543	0					37	14	4	0
3	8	LEHHHHHHSGIPWYA	15	Unmodified	_LEHHHHHHSGIPWYA_							0	0	0	0	0	NJM-t7noTag+8fs;NJM-St6noTag+11fs	NJM-t7noTag+8fs	NJM-t7noTag+8fs	MULTI-MSMS	VOT16-1571	1	1170_R	619.96	3	619.961	1856.86	27192.2	-1.2214	-0.00075725	-0.35407	-0.00021951	-1.5755	-0.00097676	620.295	31.265	1.0989	31.265	30.953	32.051	-1.9073e-06					23	18	2	0
1	0	LEHHHHHHAANDENYALDD	19	Unmodified	_LEHHHHHHAANDENYALDD_							0	0	0	0	0	NJM-t0DD0fs	NJM-t0DD0fs	NJM-t0DD0fs	MULTI-MSMS	VOT16-1571	1	1170_R	759.33	3	758.994	2273.96	24221.3	-0.20525	-0.00015578	-1.5642	-0.0011872	-1.7695	-0.001343	759.327	16.397	2.5003	16.397	16.163	18.663	0					103	35	3	0
2	10	LEHHHHHHGDPMVR	14	Unmodified	_LEHHHHHHGDPMVR_							0	0	0	0	0	NJM-t13DD+10fs;NJM-Gt12DD+13fs;NJM-t15DD+10fs;NJM-Gt14DD+13fs;NJM-t20DD+10fs;NJM-Gt19DD+13fs;NJM-t33DD+10fs;NJM-Gt32DD+13fs;NJM-t6DD+10fs;NJM-Gt5DD+13fs;NJM-t6noTag+10fs;NJM-Gt5noTag+13fs;NJM-t7noTag+10fs;NJM-Gt6noTag+13fs;NJM-t8noTag+10fs;NJM-Gt7noTag+13fs;NJM-t9noTag+10fs;NJM-Gt8noTag+13fs;NJM-t10noTag+10fs;NJM-Gt9noTag+13fs;NJM-t11noTag+10fs;NJM-Gt10noTag+13fs;NJM-t12noTag+10fs;NJM-Gt11noTag+1…	NJM-t13DD+10fs	NJM-t13DD+10fs	MULTI-MSMS	VOT16-1542	1	1170	348.77	5	348.568	1737.8	35820.7	0.61389	0.00021398	-0.088576	-3.0875e-05	0.52531	0.00018311	348.568	14.437	1.0586	14.437	14.257	15.315	0					52	16	5	0
3	ND	VLEASNKAANDENYALDD	18	Phospho (STY),Deamidation (NQ)	_VLEAS(ph)N(de)KAANDENYALDD_	VLEASN(0.994)KAAN(0.005)DENYALDD		VLEAS(1)NKAANDENYALDD	VLEASN(22.7)KAAN(-22.7)DEN(-35.58)YALDD		VLEAS(42.21)NKAANDENY(-42.21)ALDD	0	1	0	1	1	NJM-Qt16DD+1fs;NJM-t16DD+1fs;NJM-Rt15DD+4fs;NJM-Kt15DD+4fs;NJM-Yt16DD+1fs;NJM-Wt16DD+1fs;NJM-Vt16DD+1fs;NJM-Tt16DD+1fs;NJM-t16DD-2fs;NJM-St16DD+1fs;NJM-Rt16DD+1fs;NJM-Pt16DD+1fs;NJM-Nt16DD+1fs;NJM-Mt16DD+1fs;NJM-Lt16DD+1fs;NJM-Kt16DD+1fs;NJM-It16DD+1fs;NJM-Ht16DD+1fs;NJM-Ft16DD+1fs;NJM-Et16DD+1fs;NJM-Dt16DD+1fs;NJM-Ct16DD+1fs;NJM-At16DD+1fs;NJM-Yt16DD-2fs;NJM-Wt16DD-2fs;NJM-Vt16DD-2fs;NJM-Tt16DD-…	NJM-Qt16DD+1fs;NJM-t13DD+10fs;NJM-Gt13DD+10fs;NJM-Kt16DD-8fs;NJM-t15DD+4fs;NJM-Gt16DD+1fs;NJM-St14DD+7fs;NJM-Gt15DD+4fs;NJM-Qt15DD+4fs;NJM-t14DD+7fs;NJM-Rt14DD+7fs	NJM-Gt16DD+1fs	MULTI-MSMS	VOT16-1571	1	1170_R	678.28	3	678.284	2031.83	26392.6	-1.1495	-0.0007797	-0.96069	-0.00065162	-2.1102	-0.0014313	678.618	16.09	1.1171	16.09	15.981	17.098	0					31	17	3	0
1	Suppression with Y	LEHHHHHHYGAR	12	Unmodified	_LEHHHHHHYGAR_							0	0	0	0	0	NJM-Yt9DD0fs;NJM-Yt11DD0fs;NJM-Yt14DD0fs;NJM-Yt9noTag0fs;NJM-Yt10noTag0fs;NJM-Yt11noTag0fs;NJM-Yt12noTag0fs;NJM-Yt13noTag0fs;NJM-Yt3DD0fs;NJM-Yt14noTag0fs;NJM-Yt10DD0fs;NJM-Yt12DD0fs;NJM-Yt13DD0fs;NJM-Yt3noTag0fs;NJM-Yt4noTag0fs;NJM-Yt5noTag0fs;NJM-Yt6noTag0fs;NJM-Yt7noTag0fs;NJM-Yt8noTag0fs;NJM-Yt4DD0fs;NJM-Yt5DD0fs;NJM-Yt6DD0fs;NJM-Yt8DD0fs;NJM-Yt7DD0fs	NJM-Yt9DD0fs;NJM-Yt7DD0fs	NJM-Yt9DD0fs	MULTI-MSMS	VOT16-1542	1	1170	383.44	4	383.436	1529.71	33878.5	0.56715	0.00021746	-0.51417	-0.00019715	0.052978	2.0314e-05	383.436	13.517	2.1771	13.517	13.345	15.523	0					112	38	5	0
1	0	GSHGAANDENYALDD	15	Unmodified	_GSHGAANDENYALDD_							0	0	0	0	0	NJM-Yt7DD0fs	NJM-Yt7DD0fs	NJM-Yt7DD0fs	MULTI-MSMS	VOT16-1542	1	1170	774.82	2	774.813	1547.61	24178.7	1.3055	0.0010115	0.46189	0.00035788	1.7674	0.0013694	774.814	26.88	0.63999	26.88	26.602	27.242	0					17	10	2	0
3	8	LEHHHHHHSGIPWYAC	16	Unmodified	_LEHHHHHHSGIPWYAC_							0	0	0	0	0	NJM-t8noTag+8fs;NJM-St7noTag+11fs	NJM-t8noTag+8fs	NJM-t8noTag+8fs	MULTI-MSMS	VOT16-1542	1	1170	505.48	4	505.23	2016.89	30336.9	-1.3837	-0.00069907	-0.12299	-6.214e-05	-1.5067	-0.00076121	505.231	29.876	0.54825	29.876	29.431	29.979	-1.9073e-06					17	10	2	0
3	-4	LEHHHHHHLGR	11	Unmodified	_LEHHHHHHLGR_							0	0	0	0	0	NJM-t4DD-1fs;NJM-Lt4DD+2fs;NJM-t2noTag-1fs;NJM-Lt2noTag+2fs;NJM-t3noTag-1fs;NJM-Lt3noTag+2fs;NJM-t4noTag-1fs;NJM-Lt4noTag+2fs;NJM-t5noTag-1fs;NJM-Lt5noTag+2fs;NJM-t6noTag-1fs;NJM-Lt6noTag+2fs;NJM-t7noTag-1fs;NJM-Lt7noTag+2fs;NJM-t8noTag-1fs;NJM-Lt8noTag+2fs;NJM-t9noTag-1fs;NJM-Lt9noTag+2fs;NJM-t10noTag-1fs;NJM-Lt10noTag+2fs;NJM-t3DD-1fs;NJM-Lt3DD+2fs;NJM-t5DD-1fs;NJM-Lt5DD+2fs;NJM-t6DD-1fs;NJM-Lt…	NJM-t4DD-1fs	NJM-t4DD-1fs	MULTI-MSMS	VOT16-1571	1	1170_R	353.18	4	353.182	1408.7	35402.6	0.97897	0.00034575	-0.29552	-0.00010437	0.68345	0.00024138	353.182	12.91	3.2138	12.91	11.754	14.968	0					261	78	5	0
1	0	LEHHHHHHAANDENYALDD	19	Unmodified	_LEHHHHHHAANDENYALDD_							0	0	0	0	0	NJM-t0DD0fs	NJM-t0DD0fs	NJM-t0DD0fs	MULTI-MSMS	VOT16-1571	1	1170_R	569.5	4	569.497	2273.96	27688.3	-0.85666	-0.00048787	-1.7059	-0.0009715	-2.5626	-0.0014594	569.747	16.397	2.5003	16.397	16.163	18.663	0					103	35	3	0
2	ND	SGAANDENYALDD	13	Unmodified	_SGAANDENYALDD_							0	0	0	0	0	NJM-t4DD-1fs;NJM-Lt4DD+2fs	NJM-t4DD-1fs	NJM-t4DD-1fs	MULTI-MSMS	VOT16-1571	1	1170_R	677.77	2	677.773	1353.53	25814.8	-2.074	-0.0014057	1.1612	0.00078703	-0.91281	-0.00061868	677.774	32.232	1.9175	32.232	31.182	33.099	0					78	28	5	0
2	10	LEHHHHHHGDPAANDENYALDD	22	Unmodified	_LEHHHHHHGDPAANDENYALDD_							0	0	0	0	0	NJM-t3DD+10fs;NJM-Gt2DD+13fs	NJM-t3DD+10fs	NJM-t3DD+10fs	MULTI-MSMS	VOT16-1542	1	1170	637.02	4	636.772	2543.06	26930.3	-0.17764	-0.00011312	0.78783	0.00050167	0.61018	0.00038855	637.024	18.829	0.96642	18.829	18.19	19.157	-1.9073e-06					68	15	6	0
3	8	LEHHHHHHSGIPWYA	15	Unmodified	_LEHHHHHHSGIPWYA_							0	0	0	0	0	NJM-t7noTag+8fs;NJM-St6noTag+11fs	NJM-t7noTag+8fs	NJM-t7noTag+8fs	MULTI-MSMS	VOT16-1542	1	1170	465.47	4	465.222	1856.86	30512.4	0.79916	0.00037179	-1.3528	-0.00062934	-0.55362	-0.00025756	465.473	28.517	1.1201	28.517	28.082	29.202	0					69	17	5	0
2	1	ALGDAANDENYALDD	15	Unmodified	_ALGDAANDENYALDD_							0	0	0	0	0	NJM-Gt5DD+1fs	NJM-Gt5DD+1fs	NJM-Gt5DD+1fs	MULTI-MSMS	VOT16-1571	1	1170_R	783.83	2	783.831	1565.65	23839	0.6556	0.00051388	-0.72469	-0.00056804	-0.069087	-5.4153e-05	783.831	44.205	0.76434	44.205	43.71	44.474	0					29	9	4	0
3	8	LEHHHHHHSGIPWYAC	16	Unmodified	_LEHHHHHHSGIPWYAC_							0	0	0	0	0	NJM-t8noTag+8fs;NJM-St7noTag+11fs	NJM-t8noTag+8fs	NJM-t8noTag+8fs	MULTI-MSMS	VOT16-1571	1	1170_R	505.48	4	505.23	2016.89	30054.8	0.68185	0.00034449	1.1137	0.00056266	1.7955	0.00090716	505.482	39.161	1.55	39.161	37.869	39.419	0					48	20	4	0
1	Suppression with V, then +3	LEHHHHHHVAR	11	Unmodified	_LEHHHHHHVAR_							0	0	0	0	0	NJM-Vt8DD+3fs;NJM-Vt10DD+3fs;NJM-Vt13DD+3fs;NJM-Vt8noTag+3fs;NJM-Vt9noTag+3fs;NJM-Vt10noTag+3fs;NJM-Vt11noTag+3fs;NJM-Vt12noTag+3fs;NJM-Vt2DD+3fs;NJM-Vt13noTag+3fs;NJM-Vt9DD+3fs;NJM-Vt11DD+3fs;NJM-Vt12DD+3fs	NJM-Vt8DD+3fs	NJM-Vt8DD+3fs	MULTI-MSMS	VOT16-1571	1	1170_R	470.91	3	470.573	1408.7	31127.4	0.50865	0.00023936	0.44097	0.00020751	0.94962	0.00044687	470.573	13.012	1.7708	13.012	11.996	13.767	0					140	51	3	0
3	8	LEHHHHHHSGIPWYAC	16	Unmodified	_LEHHHHHHSGIPWYAC_							0	0	0	0	0	NJM-t8noTag+8fs;NJM-St7noTag+11fs	NJM-t8noTag+8fs	NJM-t8noTag+8fs	MULTI-MSMS	VOT16-1571	1	1170_R	673.3	3	673.304	2016.89	26855.7	-1.5261	-0.0010276	0.80285	0.00054056	-0.7233	-0.000487	673.305	33.319	2.3644	33.319	31.838	34.203	0					81	35	3	0
1	0	LEHHHHHHAANDENYALDD	19	Unmodified	_LEHHHHHHAANDENYALDD_							0	0	0	0	0	NJM-t0DD0fs	NJM-t0DD0fs	NJM-t0DD0fs	MULTI-MSMS	VOT16-1551	1	1181	759.33	3	758.994	2273.96	24221.5	0.49778	0.00037781	-0.24539	-0.00018625	0.2524	0.00019157	759.327	16.943	1.0562	16.943	16.742	17.798	0					45	15	4	0
1	ND	LGLSAANDENYALDD	15	Unmodified	_LGLSAANDENYALDD_							0	0	0	0	0	NJM-Gt27DD+1fs	NJM-Gt27DD+1fs	NJM-Gt27DD+1fs	MULTI-MSMS	VOT16-1542	1	1170	790.86	2	790.857	1579.7	23113.2	1.3185	0.0010427	-0.88269	-0.00069809	0.4358	0.00034465	790.857	53.681	5.456	53.681	52.249	57.705	0					197	74	7	0
2	4	LEHHHHHHALGD	12	Unmodified	_LEHHHHHHALGD_							0	0	0	0	0	NJM-t4noTag+4fs;NJM-At3noTag+7fs	NJM-t4noTag+4fs	NJM-t4noTag+4fs	MULTI-MSMS	VOT16-1571	1	1170_R	480.56	3	480.561	1438.66	30641.5	0.014958	7.1882e-06	1.3683	0.00065755	1.3833	0.00066474	480.561	13.721	0.84995	13.721	13.391	14.24	0					27	14	5	0
2	4	LEHHHHHHALGD	12	Unmodified	_LEHHHHHHALGD_							0	0	0	0	0	NJM-t4noTag+4fs;NJM-At3noTag+7fs	NJM-t4noTag+4fs	NJM-t4noTag+4fs	MULTI-MSMS	VOT16-1571	1	1170_R	360.67	4	360.672	1438.66	34953	0.31283	0.00011283	-0.12834	-4.6289e-05	0.18449	6.6539e-05	360.672	13.733	0.40433	13.733	13.433	13.838	0					14	5	3	0
1	0	LEHHHHHHAANDENYALDD	19	Unmodified	_LEHHHHHHAANDENYALDD_							0	0	0	0	0	NJM-t0DD0fs	NJM-t0DD0fs	NJM-t0DD0fs	MULTI-MSMS	VOT16-1542	1	1170	569.75	4	569.497	2273.96	28245.4	0.27909	0.00015894	0.045628	2.5985e-05	0.32472	0.00018493	569.748	20.664	4.7937	20.664	19.666	24.46	0					276	105	4	0
3	2, or -1	LEHHHHHHGR	10	Unmodified	_LEHHHHHHGR_							0	0	0	0	0	NJM-Gt16DD+1fs;NJM-Gt18DD+1fs;NJM-Gt23DD+1fs;NJM-Gt36DD+1fs;NJM-Gt16noTag+1fs;NJM-Gt17noTag+1fs;NJM-Gt18noTag+1fs;NJM-Gt19noTag+1fs;NJM-Gt9DD+1fs;NJM-Gt20noTag+1fs;NJM-Gt21noTag+1fs;NJM-Gt22noTag+1fs;NJM-Gt23noTag+1fs;NJM-Gt24noTag+1fs;NJM-Gt25noTag+1fs;NJM-Gt26noTag+1fs;NJM-Gt27noTag+1fs;NJM-Gt28noTag+1fs;NJM-Gt17DD+1fs;NJM-Gt29noTag+1fs;NJM-Gt30noTag+1fs;NJM-Gt19DD+1fs;NJM-Gt31noTag+1fs;NJM-Gt2…	NJM-Gt16DD+1fs;NJM-Gt27DD+1fs;NJM-Gt22DD+1fs;NJM-Gt26DD+1fs;NJM-Gt4DD+1fs;NJM-Gt5DD+1fs	NJM-Gt16DD+1fs	MULTI-MSMS	VOT16-1571	1	1170_R	324.91	4	324.911	1295.61	38219.8	1.9786	0.00064286	-1.5151	-0.00049228	0.46346	0.00015058	324.91	10.73	1.2404	10.73	10.478	11.719	0					71	32	3	0
1	ND	LGLSAANDENYALDD	15	Unmodified	_LGLSAANDENYALDD_							0	0	0	0	0	NJM-Gt27DD+1fs	NJM-Gt27DD+1fs	NJM-Gt27DD+1fs	MULTI-MSMS	VOT16-1571	1	1170_R	790.86	2	790.857	1579.7	23474.8	1.111	0.00087861	0.017026	1.3465e-05	1.128	0.00089207	790.857	53.932	5.9465	53.932	52.213	58.159	-3.8147e-06					194	77	6	0
3	Suppression with Q, then -2	LEHHHHHHQR	10	Unmodified	_LEHHHHHHQR_							0	0	0	0	0	NJM-Qt16DD+1fs;NJM-Qt18DD+1fs;NJM-Qt23DD+1fs;NJM-Qt36DD+1fs;NJM-Qt9DD+1fs	NJM-Qt16DD+1fs	NJM-Qt16DD+1fs	MULTI-MSMS	VOT16-1571	1	1170_R	342.67	4	342.67	1366.65	36267.1	2.1406	0.00073353	-1.76	-0.0006031	0.38062	0.00013043	342.669	10.814	1.2963	10.814	10.604	11.9	0					78	30	4	0
1	ND	LGLAANDENYALDD	14	Unmodified	_LGLAANDENYALDD_							0	0	0	0	0	NJM-Gt26DD+1fs	NJM-Gt26DD+1fs	NJM-Gt26DD+1fs	MULTI-MSMS	VOT16-1542	1	1170	747.34	2	747.341	1492.67	24223.4	1.3175	0.00098462	0.39262	0.00029342	1.7101	0.001278	747.342	53.603	2.0148	53.603	53.126	55.14	0					62	27	4	0
3	8	LEHHHHHHSGIPWYA	15	Unmodified	_LEHHHHHHSGIPWYA_							0	0	0	0	0	NJM-t7noTag+8fs;NJM-St6noTag+11fs	NJM-t7noTag+8fs	NJM-t7noTag+8fs	MULTI-MSMS	VOT16-1542	1	1170	620.3	3	619.961	1856.86	26473.1	1.2172	0.00075462	-0.080022	-4.961e-05	1.1372	0.00070501	620.295	28.453	1.1773	28.453	28.025	29.202	0					80	18	5	0
	NO IDEA	LEHHHHHHAAAANDENYALDD	21	Unmodified	_LEHHHHHHAAAANDENYALDD_							0	0	0	0	0	NJM-At1DD+4fs;NJM-At1DD+3fs	NJM-At1DD+4fs	NJM-At1DD+4fs	MULTI-MSMS	VOT16-1571	1	1170_R	605.27	4	605.016	2416.03	27487.3	-0.52687	-0.00031876	1.2822	0.00077578	0.75538	0.00045702	605.016	17.138	1.4388	17.138	16.872	18.311	0					71	19	5	0
3	8	LEHHHHHHSGIPW	13	Unmodified	_LEHHHHHHSGIPW_							0	0	0	0	0	NJM-t5noTag+8fs;NJM-St4noTag+11fs	NJM-t5noTag+8fs	NJM-t5noTag+8fs	MULTI-MSMS	VOT16-1571	1	1170_R	541.93	3	541.927	1622.76	29180.9	0.47295	0.00025631	-1.1965	-0.00064843	-0.72358	-0.00039213	541.927	24.82	0.78174	24.82	24.51	25.292	1.9073e-06					41	23	3	0
3	8	LEHHHHHHSGIPWYAC	16	Unmodified	_LEHHHHHHSGIPWYAC_							0	0	0	0	0	NJM-t8noTag+8fs;NJM-St7noTag+11fs	NJM-t8noTag+8fs	NJM-t8noTag+8fs	MULTI-MSMS	VOT16-1571	1	1170_R	505.73	4	505.23	2016.89	29982.7	-0.30191	-0.00015253	-0.40633	-0.00020529	-0.70823	-0.00035782	505.481	40.174	2.5671	40.174	39.93	42.497	3.8147e-06					76	34	3	0
?	?	LEHHHHHHNRG	11	Unmodified	_LEHHHHHHNRG_							0	0	0	0	1	NJM-Nt2noTag+6fs	NJM-Nt2noTag+6fs	NJM-Nt2noTag+6fs	MULTI-MSMS	VOT16-1571	1	1170_R	470.89	3	470.893	1409.66	32120.3	-0.83082	-0.00039123	-0.46747	-0.00022013	-1.2983	-0.00061136	470.892	14.802	0.6556	14.802	14.607	15.263	0					21	8	5	0
3	8	LEHHHHHHSGIPWYAC	16	Unmodified	_LEHHHHHHSGIPWYAC_							0	0	0	0	0	NJM-t8noTag+8fs;NJM-St7noTag+11fs	NJM-t8noTag+8fs	NJM-t8noTag+8fs	MULTI-MSMS	VOT16-1571	1	1170_R	505.23	4	505.23	2016.89	29931	-1.0181	-0.00051439	0.41784	0.00021111	-0.60029	-0.00030329	505.481	33.825	2.8182	33.825	31.759	34.578	0					77	41	3	0
2	10	LEHHHHHHGDPM	12	Unmodified	_LEHHHHHHGDPM_							0	0	0	0	0	NJM-t4noTag+10fs;NJM-Gt3noTag+13fs	NJM-t4noTag+10fs	NJM-t4noTag+10fs	MULTI-MSMS	VOT16-1542	1	1170	495.22	3	495.218	1482.63	29524.7	0.60168	0.00029796	-0.22769	-0.00011276	0.37399	0.00018521	495.218	14.22	0.52111	14.22	14.098	14.619	0					24	8	5	0
2	ND	SGAANDENYALDD	13	Unmodified	_SGAANDENYALDD_							0	0	0	0	0	NJM-t4DD-1fs;NJM-Lt4DD+2fs	NJM-t4DD-1fs	NJM-t4DD-1fs	MULTI-MSMS	VOT16-1542	1	1170	677.77	2	677.773	1353.53	25827.8	-0.17725	-0.00012013	0.19638	0.0001331	0.019135	1.2969e-05	677.773	32.011	2.4286	32.011	31.142	33.571	0					87	40	4	0
1	Suppression with glutamine	LEHHHHHHQGAAANDENYALDD	22	Unmodified	_LEHHHHHHQGAAANDENYALDD_							0	0	0	0	0	NJM-Qt2DD0fs	NJM-Qt2DD0fs	NJM-Qt2DD0fs	MULTI-MSMS	VOT16-1571	1	1170_R	633.78	4	633.526	2530.08	27022.2	-0.31286	-0.00019821	0.68452	0.00043366	0.37165	0.00023545	633.777	17.075	0.74866	17.075	16.872	17.62	0					24	9	4	0
1	0	LEHHHHHHAANDENYALDD	19	Unmodified	_LEHHHHHHAANDENYALDD_							0	0	0	0	0	NJM-t0DD0fs	NJM-t0DD0fs	NJM-t0DD0fs	MULTI-MSMS	VOT16-1571	1	1170_R	569.75	4	569.497	2273.96	27981.8	0.083506	4.7556e-05	0.76064	0.00043318	0.84415	0.00048074	569.748	21.313	3.9184	21.313	20.454	24.372	0					211	84	3	0
3	8	LEHHHHHHSGIP	12	Unmodified	_LEHHHHHHSGIP_							0	0	0	0	0	NJM-t4noTag+8fs;NJM-St3noTag+11fs	NJM-t4noTag+8fs	NJM-t4noTag+8fs	MULTI-MSMS	VOT16-1571	1	1170_R	360.18	4	360.178	1436.68	36863	-0.40671	-0.00014649	0.20949	7.5453e-05	-0.19722	-7.1033e-05	360.178	14.654	0.78369	14.654	14.479	15.263	0					21	10	3	0
1	3	LEHHHHHHGAANDENYALDD	20	Unmodified	_LEHHHHHHGAANDENYALDD_							0	0	0	0	0	NJM-t1DD0fs;NJM-t1DD+9fs;NJM-t1DD+2fs;NJM-t1DD+11fs;NJM-t1DD+10fs;NJM-Gt0DD0fs	NJM-t1DD0fs	NJM-t1DD0fs	MULTI-SECPEP	VOT16-1571	1	1170_R	582.97	4	583.752	2330.98	26200.3	-0.96002	-0.00056041	-1.3715	-0.00080062	-2.3315	-0.001361	584.002	16.436	0.56158	16.436	16.236	16.797	0					15	7	4	0
1	Suppression with glutamine	LEHHHHHHQGAR	12	Unmodified	_LEHHHHHHQGAR_							0	0	0	0	0	NJM-Qt9DD0fs;NJM-Qt11DD0fs;NJM-Qt14DD0fs;NJM-Qt9noTag0fs;NJM-Qt10noTag0fs;NJM-Qt11noTag0fs;NJM-Qt12noTag0fs;NJM-Qt13noTag0fs;NJM-Qt3DD0fs;NJM-Qt14noTag0fs;NJM-Qt10DD0fs;NJM-Qt12DD0fs;NJM-Qt13DD0fs;NJM-Qt3noTag0fs;NJM-Qt4noTag0fs;NJM-Qt5noTag0fs;NJM-Qt6noTag0fs;NJM-Qt7noTag0fs;NJM-Qt8noTag0fs;NJM-Qt4DD0fs;NJM-Qt5DD0fs;NJM-Qt6DD0fs;NJM-Qt8DD0fs	NJM-Qt9DD0fs	NJM-Qt9DD0fs	MULTI-MSMS	VOT16-1542	1	1170	374.68	4	374.685	1494.71	34978.9	0.70679	0.00026482	-0.19891	-7.4527e-05	0.50789	0.0001903	374.684	12.294	3.3998	12.294	10.754	14.154	0					231	141	3	0
2	10	LEHHHHHHGDPM	12	Unmodified	_LEHHHHHHGDPM_							0	0	0	0	0	NJM-t4noTag+10fs;NJM-Gt3noTag+13fs	NJM-t4noTag+10fs	NJM-t4noTag+10fs	MULTI-MSMS	VOT16-1571	1	1170_R	371.67	4	371.665	1482.63	34345.7	0.024441	9.084e-06	0.56363	0.00020948	0.58807	0.00021857	371.665	13.802	0.40033	13.802	13.622	14.022	0					15	5	4	0
3	8	LEHHHHHHSGIPWYAC	16	Unmodified	_LEHHHHHHSGIPWYAC_							0	0	0	0	0	NJM-t8noTag+8fs;NJM-St7noTag+11fs	NJM-t8noTag+8fs	NJM-t8noTag+8fs	MULTI-MSMS	VOT16-1542	1	1170	505.48	4	505.23	2016.89	30989.6	-0.14426	-7.2887e-05	1.5433	0.00077972	1.399	0.00070683	505.482	31.955	1.8335	31.955	31.457	33.291	0					52	30	3	0
2	1	ALGAANDENYALDD	14	Unmodified	_ALGAANDENYALDD_							0	0	0	0	0	NJM-Gt4DD+1fs	NJM-Gt4DD+1fs	NJM-Gt4DD+1fs	MULTI-MSMS	VOT16-1571	1	1170_R	726.32	2	726.318	1450.62	24553.9	0.55514	0.00040321	-0.43706	-0.00031744	0.11809	8.5767e-05	726.317	42.47	0.82208	42.47	42.049	42.871	0					29	10	4	0
1	Suppression with V, then +3	LEHHHHHHVA	10	Unmodified	_LEHHHHHHVA_							0	0	0	0	0	NJM-Vt1noTag+4fs;NJM-Vt1noTag+3fs	NJM-Vt1noTag+4fs	NJM-Vt1noTag+4fs	MULTI-MSMS	VOT16-1542	1	1170	418.54	3	418.539	1252.6	33215.2	0.73387	0.00030715	0.15341	6.4207e-05	0.88727	0.00037136	418.539	13.669	0.53242	13.669	13.477	14.009	0					16	9	3	0
1	Suppression with Y	LEHHHHHHYGAR	12	Unmodified	_LEHHHHHHYGAR_							0	0	0	0	0	NJM-Yt9DD0fs;NJM-Yt11DD0fs;NJM-Yt14DD0fs;NJM-Yt9noTag0fs;NJM-Yt10noTag0fs;NJM-Yt11noTag0fs;NJM-Yt12noTag0fs;NJM-Yt13noTag0fs;NJM-Yt3DD0fs;NJM-Yt14noTag0fs;NJM-Yt10DD0fs;NJM-Yt12DD0fs;NJM-Yt13DD0fs;NJM-Yt3noTag0fs;NJM-Yt4noTag0fs;NJM-Yt5noTag0fs;NJM-Yt6noTag0fs;NJM-Yt7noTag0fs;NJM-Yt8noTag0fs;NJM-Yt4DD0fs;NJM-Yt5DD0fs;NJM-Yt6DD0fs;NJM-Yt8DD0fs;NJM-Yt7DD0fs	NJM-Yt9DD0fs;NJM-Yt7DD0fs	NJM-Yt9DD0fs	MULTI-MSMS	VOT16-1571	1	1170_R	306.95	5	306.95	1529.71	39195.6	1.1958	0.00036704	-1.0675	-0.00032768	0.12825	3.9365e-05	306.95	11.752	1.2155	11.752	11.424	12.639	0					83	34	4	0
3	8	LEHHHHHHSGIPW	13	Unmodified	_LEHHHHHHSGIPW_							0	0	0	0	0	NJM-t5noTag+8fs;NJM-St4noTag+11fs	NJM-t5noTag+8fs	NJM-t5noTag+8fs	MULTI-MSMS	VOT16-1542	1	1170	541.93	3	541.927	1622.76	28807.3	0.80066	0.0004339	-0.61894	-0.00033542	0.18172	9.8481e-05	542.261	24.033	1.7719	24.033	22.733	24.505	0					56	34	3	0
2	1	GSVEAANDENYALDD	15	Unmodified	_GSVEAANDENYALDD_							0	0	0	0	0	NJM-Gt22DD+1fs	NJM-Gt22DD+1fs	NJM-Gt22DD+1fs	MULTI-MSMS	VOT16-1571	1	1170_R	791.83	2	791.829	1581.64	23824.6	1.3183	0.0010439	-0.31703	-0.00025103	1.0013	0.00079282	791.828	37.669	1.5865	37.669	37.123	38.71	3.8147e-06					56	20	5	0
3	Suppresion with Q, then +7 or -1	LEHHHHHHQL	10	Unmodified	_LEHHHHHHQL_							0	0	0	0	0	NJM-Qt1noTag+7fs	NJM-Qt1noTag+7fs	NJM-Qt1noTag+7fs	MULTI-MSMS	VOT16-1571	1	1170_R	442.22	3	442.218	1323.63	31062	1.7211	0.0007611	0.32399	0.00014327	2.0451	0.00090438	442.219	66.897	0.92448	66.897	66.426	67.35	0					38	11	4	0
1	Suppression with Y	LEHHHHHHYGAR	12	Unmodified	_LEHHHHHHYGAR_							0	0	0	0	0	NJM-Yt9DD0fs;NJM-Yt11DD0fs;NJM-Yt14DD0fs;NJM-Yt9noTag0fs;NJM-Yt10noTag0fs;NJM-Yt11noTag0fs;NJM-Yt12noTag0fs;NJM-Yt13noTag0fs;NJM-Yt3DD0fs;NJM-Yt14noTag0fs;NJM-Yt10DD0fs;NJM-Yt12DD0fs;NJM-Yt13DD0fs;NJM-Yt3noTag0fs;NJM-Yt4noTag0fs;NJM-Yt5noTag0fs;NJM-Yt6noTag0fs;NJM-Yt7noTag0fs;NJM-Yt8noTag0fs;NJM-Yt4DD0fs;NJM-Yt5DD0fs;NJM-Yt6DD0fs;NJM-Yt8DD0fs;NJM-Yt7DD0fs	NJM-Yt9DD0fs;NJM-Yt7DD0fs	NJM-Yt9DD0fs	MULTI-MSMS	VOT16-1542	1	1170	306.95	5	306.95	1529.71	39427	0.65301	0.00020044	-0.14768	-4.5329e-05	0.50534	0.00015511	306.95	13.578	0.47492	13.578	13.385	13.86	0					18	8	3	0
3	Suppresion with Q, then +7 or -1	LEHHHHHHQLAANDENYALDD	21	Unmodified	_LEHHHHHHQLAANDENYALDD_							0	0	0	0	0	NJM-Qt1DD+7fs	NJM-Qt1DD+7fs	NJM-Qt1DD+7fs	MULTI-MSMS	VOT16-1571	1	1170_R	630.28	4	629.783	2515.1	26934.3	0.69485	0.0004376	0.34856	0.00021952	1.0434	0.00065712	630.033	23.585	1.2846	23.585	23.087	24.372	0					56	24	3	0
2	G suppressor, then 1+, or 3+, G, then 1+	LEHHHHHHGALGDPMVR	17	Unmodified	_LEHHHHHHGALGDPMVR_							0	0	0	0	0	NJM-Gt15DD+4fs;NJM-Gt17DD+4fs;NJM-Gt22DD+4fs;NJM-Gt35DD+4fs;NJM-Gt8DD+4fs	NJM-Gt15DD+4fs	NJM-Gt15DD+4fs	MULTI-SECPEP	VOT16-1571	1	1170_R	494.97	4	495.743	1978.94	33442.1	-0.69076	-0.00034244	1.4685	0.00072801	0.77777	0.00038558	495.744	16.621	0.29417	16.621	16.426	16.72	0					6	3	2	0
3	Suppression with Q, then -2	LEHHHHHHQR	10	Unmodified	_LEHHHHHHQR_							0	0	0	0	0	NJM-Qt16DD+1fs;NJM-Qt18DD+1fs;NJM-Qt23DD+1fs;NJM-Qt36DD+1fs;NJM-Qt9DD+1fs	NJM-Qt16DD+1fs	NJM-Qt16DD+1fs	MULTI-MSMS	VOT16-1542	1	1170	342.92	4	342.67	1366.65	36792.6	0.87851	0.00030104	-0.72352	-0.00024793	0.15499	5.3111e-05	342.67	13.348	1.9371	13.348	12.391	14.328	-9.5367e-07					118	65	3	0
1	Suppression with Y	LEHHHHHHYGA	11	Unmodified	_LEHHHHHHYGA_							0	0	0	0	0	NJM-Yt2noTag0fs	NJM-Yt2noTag0fs	NJM-Yt2noTag0fs	MULTI-MSMS	VOT16-1571	1	1170_R	458.88	3	458.878	1373.61	31204.8	0.50731	0.00023279	0.16812	7.7149e-05	0.67543	0.00030994	458.878	12.623	1.5539	12.623	12.068	13.622	0					117	46	3	0
2	10	LEHHHHHHGGDPMVR	15	Unmodified	_LEHHHHHHGGDPMVR_							0	0	0	0	0	NJM-Gt13DD+10fs;NJM-Gt15DD+10fs;NJM-Gt20DD+10fs;NJM-Gt33DD+10fs;NJM-Gt13noTag+10fs;NJM-Gt14noTag+10fs;NJM-Gt15noTag+10fs;NJM-Gt16noTag+10fs;NJM-Gt6DD+10fs;NJM-Gt17noTag+10fs;NJM-Gt18noTag+10fs;NJM-Gt19noTag+10fs;NJM-Gt20noTag+10fs;NJM-Gt21noTag+10fs;NJM-Gt22noTag+10fs;NJM-Gt23noTag+10fs;NJM-Gt24noTag+10fs;NJM-Gt25noTag+10fs;NJM-Gt14DD+10fs;NJM-Gt26noTag+10fs;NJM-Gt27noTag+10fs;NJM-Gt16DD+10fs;NJM…	NJM-Gt13DD+10fs	NJM-Gt13DD+10fs	MULTI-MSMS	VOT16-1571	1	1170_R	449.96	4	449.713	1794.82	30837.2	-0.37007	-0.00016643	-1.2221	-0.00054959	-1.5922	-0.00071601	449.963	14.059	0.52892	14.059	13.908	14.437	0					11	9	2	0
1	0	LEHHHHHHAANDENYALDD	19	Unmodified	_LEHHHHHHAANDENYALDD_							0	0	0	0	0	NJM-t0DD0fs	NJM-t0DD0fs	NJM-t0DD0fs	MULTI-MSMS	VOT16-1562	1	1181_R	758.99	3	758.994	2273.96	24715.2	0.24815	0.00018834	0.59899	0.00045463	0.84714	0.00064297	759.329	16.922	0.8519	16.922	16.708	17.56	0					31	11	4	0
3	5+, incorporated A, then shifted 4+ again to make SGIP	LEHHHHHHASGIP	13	Unmodified	_LEHHHHHHASGIP_							0	0	0	0	0	NJM-At4noTag+8fs	NJM-At4noTag+8fs	NJM-At4noTag+8fs	MULTI-MSMS	VOT16-1542	1	1170	503.58	3	503.58	1507.72	29469.1	0.39888	0.00020087	0.18953	9.5445e-05	0.58842	0.00029632	503.58	14.771	0.40414	14.771	14.619	15.023	0					11	6	2	0
2	4	LEHHHHHHALGDPMVR	16	Unmodified	_LEHHHHHHALGDPMVR_							0	0	0	0	0	NJM-t15DD+4fs;NJM-At14DD+7fs;NJM-t17DD+4fs;NJM-At16DD+7fs;NJM-t22DD+4fs;NJM-At21DD+7fs;NJM-t35DD+4fs;NJM-At34DD+7fs;NJM-t15noTag+4fs;NJM-At14noTag+7fs;NJM-t16noTag+4fs;NJM-At15noTag+7fs;NJM-t17noTag+4fs;NJM-At16noTag+7fs;NJM-t18noTag+4fs;NJM-At17noTag+7fs;NJM-t8DD+4fs;NJM-At7DD+7fs;NJM-t19noTag+4fs;NJM-At18noTag+7fs;NJM-t20noTag+4fs;NJM-At19noTag+7fs;NJM-t21noTag+4fs;NJM-At20noTag+7fs;NJM-t22noTa…	NJM-t15DD+4fs	NJM-t15DD+4fs	MULTI-MSMS	VOT16-1571	1	1170_R	641.65	3	641.648	1921.92	26653.5	-0.48425	-0.00031072	1.6066	0.0010308	1.1223	0.00072013	642.318	18.326	1.4927	18.326	17.17	18.663	0					43	20	3	0
1	0	LEHHHHHHAANDENYALDD	19	Unmodified	_LEHHHHHHAANDENYALDD_							0	0	0	0	0	NJM-t0DD0fs	NJM-t0DD0fs	NJM-t0DD0fs	MULTI-MSMS	VOT16-1562	1	1181_R	569.75	4	569.497	2273.96	28059.9	0.14907	8.4896e-05	0.025559	1.4556e-05	0.17463	9.9452e-05	569.748	16.934	1.5518	16.934	16.638	18.19	0					54	22	4	0
3	skip 3+ (UAG codon), add G, then 2+ more to skip into the 3 reading frame	LEHHHHHHGSGIPWYAC	17	Unmodified	_LEHHHHHHGSGIPWYAC_							0	0	0	0	0	NJM-Gt8noTag+8fs	NJM-Gt8noTag+8fs	NJM-Gt8noTag+8fs	MULTI-MSMS	VOT16-1542	1	1170	519.74	4	519.485	2073.91	28924.8	-0.040824	-2.1208e-05	0.97022	0.00050402	0.9294	0.00048281	519.737	28.886	0.75625	28.886	28.446	29.202	1.9073e-06					40	11	5	0
2	4	LEHHHHHHALGDPMVR	16	Unmodified	_LEHHHHHHALGDPMVR_							0	0	0	0	0	NJM-t15DD+4fs;NJM-At14DD+7fs;NJM-t17DD+4fs;NJM-At16DD+7fs;NJM-t22DD+4fs;NJM-At21DD+7fs;NJM-t35DD+4fs;NJM-At34DD+7fs;NJM-t15noTag+4fs;NJM-At14noTag+7fs;NJM-t16noTag+4fs;NJM-At15noTag+7fs;NJM-t17noTag+4fs;NJM-At16noTag+7fs;NJM-t18noTag+4fs;NJM-At17noTag+7fs;NJM-t8DD+4fs;NJM-At7DD+7fs;NJM-t19noTag+4fs;NJM-At18noTag+7fs;NJM-t20noTag+4fs;NJM-At19noTag+7fs;NJM-t21noTag+4fs;NJM-At20noTag+7fs;NJM-t22noTa…	NJM-t15DD+4fs	NJM-t15DD+4fs	MULTI-SECPEP	VOT16-1571	1	1170_R	481.99	4	481.488	1921.92	30501.9	0.3059	0.00014729	0.52159	0.00025114	0.82749	0.00039842	481.488	21.707	2.5279	21.707	20.971	23.499	1.9073e-06					97	53	3	0
3	Suppression with Q, then -2	LEHHHHHHQR	10	Unmodified	_LEHHHHHHQR_							0	0	0	0	0	NJM-Qt16DD+1fs;NJM-Qt18DD+1fs;NJM-Qt23DD+1fs;NJM-Qt36DD+1fs;NJM-Qt9DD+1fs	NJM-Qt16DD+1fs	NJM-Qt16DD+1fs	MULTI-MSMS	VOT16-1571	1	1170_R	342.67	4	342.67	1366.65	36354.3	0.49065	0.00016813	-0.056623	-1.9403e-05	0.43402	0.00014873	342.67	13.587	1.1279	13.587	13.018	14.145	9.5367e-07					42	23	2	0
3	2, or -1	LEHHHHHHGR	10	Unmodified	_LEHHHHHHGR_							0	0	0	0	0	NJM-Gt16DD+1fs;NJM-Gt18DD+1fs;NJM-Gt23DD+1fs;NJM-Gt36DD+1fs;NJM-Gt16noTag+1fs;NJM-Gt17noTag+1fs;NJM-Gt18noTag+1fs;NJM-Gt19noTag+1fs;NJM-Gt9DD+1fs;NJM-Gt20noTag+1fs;NJM-Gt21noTag+1fs;NJM-Gt22noTag+1fs;NJM-Gt23noTag+1fs;NJM-Gt24noTag+1fs;NJM-Gt25noTag+1fs;NJM-Gt26noTag+1fs;NJM-Gt27noTag+1fs;NJM-Gt28noTag+1fs;NJM-Gt17DD+1fs;NJM-Gt29noTag+1fs;NJM-Gt30noTag+1fs;NJM-Gt19DD+1fs;NJM-Gt31noTag+1fs;NJM-Gt2…	NJM-Gt16DD+1fs;NJM-Gt27DD+1fs;NJM-Gt22DD+1fs;NJM-Gt26DD+1fs;NJM-Gt4DD+1fs;NJM-Gt5DD+1fs	NJM-Gt16DD+1fs	MULTI-SECPEP	VOT16-1571	1	1170_R	325.7	4	324.911	1295.61	38808.2	0.20183	6.5576e-05	0.27735	9.0113e-05	0.47918	0.00015569	324.911	21.295	1.6251	21.295	20.573	22.198	0					61	38	2	0
3	1-, then 6+ frameshifts	LEHHHHHHLSGI	12	Unmodified	_LEHHHHHHLSGI_							0	0	0	0	0	NJM-Lt3noTag+8fs	NJM-Lt3noTag+8fs	NJM-Lt3noTag+8fs	MULTI-MSMS	VOT16-1542	1	1170	485.24	3	485.245	1452.71	30056.6	0.7483	0.00036311	-0.0072299	-3.5083e-06	0.74107	0.0003596	485.245	13.991	0.23833	13.991	13.86	14.098	-9.5367e-07					19	5	4	0
1	Suppression with arginine?	LEHHHHHHRGA	11	Unmodified	_LEHHHHHHRGA_							0	0	0	0	1	NJM-Rt2noTag0fs	NJM-Rt2noTag0fs	NJM-Rt2noTag0fs	MULTI-MSMS	VOT16-1571	1	1170_R	456.56	3	456.557	1366.65	32426.2	1.7032	0.0007776	-0.51823	-0.0002366	1.185	0.000541	456.557	10.804	0.73266	10.804	10.646	11.378	0					39	17	3	0
2	10	LEHHHHHHGGDPMVR	15	Unmodified	_LEHHHHHHGGDPMVR_							0	0	0	0	0	NJM-Gt13DD+10fs;NJM-Gt15DD+10fs;NJM-Gt20DD+10fs;NJM-Gt33DD+10fs;NJM-Gt13noTag+10fs;NJM-Gt14noTag+10fs;NJM-Gt15noTag+10fs;NJM-Gt16noTag+10fs;NJM-Gt6DD+10fs;NJM-Gt17noTag+10fs;NJM-Gt18noTag+10fs;NJM-Gt19noTag+10fs;NJM-Gt20noTag+10fs;NJM-Gt21noTag+10fs;NJM-Gt22noTag+10fs;NJM-Gt23noTag+10fs;NJM-Gt24noTag+10fs;NJM-Gt25noTag+10fs;NJM-Gt14DD+10fs;NJM-Gt26noTag+10fs;NJM-Gt27noTag+10fs;NJM-Gt16DD+10fs;NJM…	NJM-Gt13DD+10fs	NJM-Gt13DD+10fs	MULTI-MSMS	VOT16-1542	1	1170	449.71	4	449.713	1794.82	31956.2	0.56391	0.0002536	-0.98678	-0.00044377	-0.42287	-0.00019017	449.713	14.362	0.30701	14.362	14.257	14.564	0					6	4	2	0
3	Suppression with W, then +10	LEHHHHHHWGDPMV	14	Unmodified	_LEHHHHHHWGDPMV_							0	0	0	0	0	NJM-Wt5noTag+10fs	NJM-Wt5noTag+10fs	NJM-Wt5noTag+10fs	MULTI-SECPEP	VOT16-1571	1	1170_R	443.95	4	442.952	1767.78	31684.1	-0.10553	-4.6743e-05	-1.3819	-0.0006121	-1.4874	-0.00065884	443.203	13.826	1.9939	13.826	12.307	14.301	0					61	50	2	0
1	0	LEHHHHHHAANDENYALDD	19	Unmodified	_LEHHHHHHAANDENYALDD_							0	0	0	0	0	NJM-t0DD0fs	NJM-t0DD0fs	NJM-t0DD0fs	MULTI-MSMS	VOT16-1571	1	1170_R	570	4	569.497	2273.96	28599.8	-0.77521	-0.00044148	0.041464	2.3614e-05	-0.73375	-0.00041787	569.998	19.84	0.70026	19.84	19.434	20.134	0					32	15	3	0
1	Suppression with glutamine	LEHHHHHHQGAR	12	Unmodified	_LEHHHHHHQGAR_							0	0	0	0	0	NJM-Qt9DD0fs;NJM-Qt11DD0fs;NJM-Qt14DD0fs;NJM-Qt9noTag0fs;NJM-Qt10noTag0fs;NJM-Qt11noTag0fs;NJM-Qt12noTag0fs;NJM-Qt13noTag0fs;NJM-Qt3DD0fs;NJM-Qt14noTag0fs;NJM-Qt10DD0fs;NJM-Qt12DD0fs;NJM-Qt13DD0fs;NJM-Qt3noTag0fs;NJM-Qt4noTag0fs;NJM-Qt5noTag0fs;NJM-Qt6noTag0fs;NJM-Qt7noTag0fs;NJM-Qt8noTag0fs;NJM-Qt4DD0fs;NJM-Qt5DD0fs;NJM-Qt6DD0fs;NJM-Qt8DD0fs	NJM-Qt9DD0fs	NJM-Qt9DD0fs	MULTI-MSMS	VOT16-1571	1	1170_R	374.94	4	374.685	1494.71	34389.2	0.52268	0.00019584	-0.46164	-0.00017297	0.061038	2.287e-05	374.935	24.121	2.4833	24.121	22.027	24.51	0					73	50	3	0
2	10	LEHHHHHHGDPMVR	14	Unmodified	_LEHHHHHHGDPMVR_							0	0	0	0	0	NJM-t13DD+10fs;NJM-Gt12DD+13fs;NJM-t15DD+10fs;NJM-Gt14DD+13fs;NJM-t20DD+10fs;NJM-Gt19DD+13fs;NJM-t33DD+10fs;NJM-Gt32DD+13fs;NJM-t6DD+10fs;NJM-Gt5DD+13fs;NJM-t6noTag+10fs;NJM-Gt5noTag+13fs;NJM-t7noTag+10fs;NJM-Gt6noTag+13fs;NJM-t8noTag+10fs;NJM-Gt7noTag+13fs;NJM-t9noTag+10fs;NJM-Gt8noTag+13fs;NJM-t10noTag+10fs;NJM-Gt9noTag+13fs;NJM-t11noTag+10fs;NJM-Gt10noTag+13fs;NJM-t12noTag+10fs;NJM-Gt11noTag+1…	NJM-t13DD+10fs	NJM-t13DD+10fs	MULTI-SECPEP	VOT16-1571	1	1170_R	435.88	4	435.458	1737.8	32721.8	-0.82327	-0.0003585	0.31098	0.00013542	-0.51229	-0.00022308	435.458	16.538	2.4426	16.538	16.163	18.605	0					71	34	4	0
3	2, or -1	LEHHHHHHGR	10	Unmodified	_LEHHHHHHGR_							0	0	0	0	0	NJM-Gt16DD+1fs;NJM-Gt18DD+1fs;NJM-Gt23DD+1fs;NJM-Gt36DD+1fs;NJM-Gt16noTag+1fs;NJM-Gt17noTag+1fs;NJM-Gt18noTag+1fs;NJM-Gt19noTag+1fs;NJM-Gt9DD+1fs;NJM-Gt20noTag+1fs;NJM-Gt21noTag+1fs;NJM-Gt22noTag+1fs;NJM-Gt23noTag+1fs;NJM-Gt24noTag+1fs;NJM-Gt25noTag+1fs;NJM-Gt26noTag+1fs;NJM-Gt27noTag+1fs;NJM-Gt28noTag+1fs;NJM-Gt17DD+1fs;NJM-Gt29noTag+1fs;NJM-Gt30noTag+1fs;NJM-Gt19DD+1fs;NJM-Gt31noTag+1fs;NJM-Gt2…	NJM-Gt16DD+1fs;NJM-Gt27DD+1fs;NJM-Gt22DD+1fs;NJM-Gt26DD+1fs;NJM-Gt4DD+1fs;NJM-Gt5DD+1fs	NJM-Gt16DD+1fs	MULTI-MSMS	VOT16-1542	1	1170	324.91	4	324.911	1295.61	38449.8	0.23953	7.7826e-05	0.19591	6.3655e-05	0.43544	0.00014148	324.911	21.445	1.1537	21.445	20.669	21.822	0					43	24	2	0
1	0	LEHHHHHHAANDENYALDD	19	Unmodified	_LEHHHHHHAANDENYALDD_							0	0	0	0	0	NJM-t0DD0fs	NJM-t0DD0fs	NJM-t0DD0fs	MULTI-MSMS	VOT16-1545	1	1171	759.33	3	758.994	2273.96	22047.2	1.099	0.00083416	0.14064	0.00010674	1.2397	0.00094091	759.327	15.397	0.41842	15.397	15.207	15.625	0					11	5	3	0
1	Suppression with glutamine	LEHHHHHHQGAR	12	Unmodified	_LEHHHHHHQGAR_							0	0	0	0	0	NJM-Qt9DD0fs;NJM-Qt11DD0fs;NJM-Qt14DD0fs;NJM-Qt9noTag0fs;NJM-Qt10noTag0fs;NJM-Qt11noTag0fs;NJM-Qt12noTag0fs;NJM-Qt13noTag0fs;NJM-Qt3DD0fs;NJM-Qt14noTag0fs;NJM-Qt10DD0fs;NJM-Qt12DD0fs;NJM-Qt13DD0fs;NJM-Qt3noTag0fs;NJM-Qt4noTag0fs;NJM-Qt5noTag0fs;NJM-Qt6noTag0fs;NJM-Qt7noTag0fs;NJM-Qt8noTag0fs;NJM-Qt4DD0fs;NJM-Qt5DD0fs;NJM-Qt6DD0fs;NJM-Qt8DD0fs	NJM-Qt9DD0fs	NJM-Qt9DD0fs	MULTI-MSMS	VOT16-1571	1	1170_R	499.58	3	499.244	1494.71	30415.2	1.8598	0.00092848	-0.98952	-0.00049401	0.87024	0.00043446	499.243	10.882	0.6325	10.882	10.688	11.321	9.5367e-07					33	15	3	0
3	Either suppression by S and +4, or +8, then -4	LEHHHHHHSLGDPMVR	16	Unmodified	_LEHHHHHHSLGDPMVR_							0	0	0	0	0	NJM-St14DD+7fs;NJM-St16DD+7fs;NJM-St21DD+7fs;NJM-St34DD+7fs;NJM-St14noTag+7fs;NJM-St15noTag+7fs;NJM-St16noTag+7fs;NJM-St17noTag+7fs;NJM-St7DD+7fs;NJM-St18noTag+7fs;NJM-St19noTag+7fs;NJM-St20noTag+7fs;NJM-St21noTag+7fs;NJM-St22noTag+7fs;NJM-St23noTag+7fs;NJM-St24noTag+7fs;NJM-St25noTag+7fs;NJM-St26noTag+7fs;NJM-St15DD+7fs;NJM-St27noTag+7fs;NJM-St28noTag+7fs;NJM-St17DD+7fs;NJM-St29noTag+7fs;NJM-St1…	NJM-St14DD+7fs	NJM-St14DD+7fs	MULTI-MSMS	VOT16-1571	1	1170_R	485.74	4	485.487	1937.92	29153.9	-0.44108	-0.00021414	2.2172	0.0010764	1.7761	0.0008623	485.488	18.013	1.0686	18.013	17.471	18.539	0					18	14	2	0
3	Suppression with K, then frameshift 5+ to 3 reading frame	LEHHHHHHKSGIPWYAC	17	Unmodified	_LEHHHHHHKSGIPWYAC_							0	0	0	0	1	NJM-Kt8noTag+8fs	NJM-Kt8noTag+8fs	NJM-Kt8noTag+8fs	MULTI-MSMS	VOT16-1542	1	1170	537.51	4	537.254	2144.99	29383.1	1.0719	0.00057586	1.2023	0.00064595	2.2742	0.0012218	537.505	25.866	2.0294	25.866	25.337	27.366	0					109	49	3	0
3	Suppression with Q, then -2	LEHHHHHHQR	10	Unmodified	_LEHHHHHHQR_							0	0	0	0	0	NJM-Qt16DD+1fs;NJM-Qt18DD+1fs;NJM-Qt23DD+1fs;NJM-Qt36DD+1fs;NJM-Qt9DD+1fs	NJM-Qt16DD+1fs	NJM-Qt16DD+1fs	MULTI-SECPEP	VOT16-1542	1	1170	343.22	4	342.67	1366.65	36006.7	0.36356	0.00012458	0.052376	1.7948e-05	0.41593	0.00014253	342.67	21.764	2.5156	21.764	21.197	23.712	0					121	51	3	0
3	Suppression with Q, then -2	LEHHHHHHQR	10	Unmodified	_LEHHHHHHQR_							0	0	0	0	0	NJM-Qt16DD+1fs;NJM-Qt18DD+1fs;NJM-Qt23DD+1fs;NJM-Qt36DD+1fs;NJM-Qt9DD+1fs	NJM-Qt16DD+1fs	NJM-Qt16DD+1fs	MULTI-MSMS	VOT16-1571	1	1170_R	342.67	4	342.67	1366.65	36354.2	1.2134	0.00041578	-0.85297	-0.00029229	0.36039	0.00012349	342.67	12.464	1.2361	12.464	11.781	13.018	0					57	39	2	0
3	8	LEHHHHHHSGIPAANDENYALDD	23	Unmodified	_LEHHHHHHSGIPAANDENYALDD_							0	0	0	0	0	NJM-t4DD+8fs;NJM-St3DD+11fs	NJM-t4DD+8fs	NJM-t4DD+8fs	MULTI-MSMS	VOT16-1542	1	1170	658.54	4	658.045	2628.15	25755.1	0.36397	0.00023951	1.4694	0.00096693	1.8334	0.0012064	658.296	25.454	1.4307	25.454	24.878	26.309	0					84	37	4	0
1	0	LEHHHHHHAANDENYALDD	19	Unmodified	_LEHHHHHHAANDENYALDD_							0	0	0	0	0	NJM-t0DD0fs	NJM-t0DD0fs	NJM-t0DD0fs	MULTI-MSMS	VOT16-1568	1	1171_R	569.5	4	569.497	2273.96	27933.1	-0.01213	-6.9082e-06	0.58349	0.0003323	0.57136	0.00032539	569.748	18.127	1.3044	18.127	17.405	18.71	1.9073e-06					75	25	4	0
2	no idea where K comes from, but -8	LEHHHHHHTTTK	12	Unmodified	_LEHHHHHHTTTK_							0	0	0	0	0	NJM-Kt16DD-8fs;NJM-Kt18DD-8fs;NJM-Kt23DD-8fs;NJM-Kt36DD-8fs;NJM-Kt16noTag-8fs;NJM-Kt17noTag-8fs;NJM-Kt18noTag-8fs;NJM-Kt19noTag-8fs;NJM-Kt9DD-8fs;NJM-Kt20noTag-8fs;NJM-Kt21noTag-8fs;NJM-Kt22noTag-8fs;NJM-Kt23noTag-8fs;NJM-Kt24noTag-8fs;NJM-Kt25noTag-8fs;NJM-Kt26noTag-8fs;NJM-Kt27noTag-8fs;NJM-Kt28noTag-8fs;NJM-Kt17DD-8fs;NJM-Kt29noTag-8fs;NJM-Kt30noTag-8fs;NJM-Kt19DD-8fs;NJM-Kt31noTag-8fs;NJM-Kt2…	NJM-Kt16DD-8fs	NJM-Kt16DD-8fs	MULTI-MSMS	VOT16-1568	1	1171_R	505.92	3	505.584	1513.73	29329.6	-0.14022	-7.0895e-05	-2.2442	-0.0011346	-2.3844	-0.0012055	505.917	19.107	0.60983	19.107	18.779	19.389	0					17	11	2	0
?	?	LEHHHHHHNHAANDENYALDD	21	Unmodified	_LEHHHHHHNHAANDENYALDD_							0	0	0	0	0	NJM-Nt1DD+15fs	NJM-Nt1DD+15fs	NJM-Nt1DD+15fs	MULTI-MSMS	VOT16-1571	1	1170_R	632.77	4	632.272	2525.06	25667.1	-0.87295	-0.00055194	-2.9257	-0.0018498	-3.7986	-0.0024018	632.521	15.848	0.23157	15.848	15.749	15.981	0					8	3	3	0
3	Either suppression by S and +4, or +8, then -4	LEHHHHHHSLGAANDENYALDD	22	Unmodified	_LEHHHHHHSLGAANDENYALDD_							0	0	0	0	0	NJM-St2DD+7fs	NJM-St2DD+7fs	NJM-St2DD+7fs	MULTI-MSMS	VOT16-1571	1	1170_R	634.03	4	633.781	2531.1	26254.4	0.67607	0.00042848	0.17228	0.00010919	0.84836	0.00053767	634.033	22.605	2.2949	22.605	22.077	24.372	0					122	45	5	0
2	4	LEHHHHHHALGDPAANDENYALDD	24	Unmodified	_LEHHHHHHALGDPAANDENYALDD_							0	0	0	0	0	NJM-t5DD+4fs;NJM-At4DD+7fs	NJM-t5DD+4fs	NJM-t5DD+4fs	MULTI-MSMS	VOT16-1571	1	1170_R	683.05	4	682.803	2727.18	25173.5	-0.22899	-0.00015635	0.8639	0.00058987	0.63491	0.00043352	683.054	28.157	1.3202	28.157	27.733	29.053	0					71	20	4	0
N/A	N/A	AANDENYALDD	11	Unmodified	_AANDENYALDD_							0	0	0	0	0	NJM-Qt9DD0fs;NJM-Qt11DD0fs;NJM-Qt14DD0fs;NJM-Qt3DD0fs;NJM-t7DD+6fs;NJM-Rt6DD+9fs;NJM-Kt6DD+9fs;NJM-Yt7DD+6fs;NJM-Wt7DD+6fs;NJM-Vt7DD+6fs;NJM-Tt7DD+6fs;NJM-t8DD+3fs;NJM-St7DD+6fs;NJM-Rt7DD+6fs;NJM-Pt7DD+6fs;NJM-Nt7DD+6fs;NJM-Mt7DD+6fs;NJM-Lt7DD+6fs;NJM-Kt7DD+6fs;NJM-It7DD+6fs;NJM-Ht7DD+6fs;NJM-Ft7DD+6fs;NJM-Et7DD+6fs;NJM-Dt7DD+6fs;NJM-Ct7DD+6fs;NJM-At7DD+6fs;NJM-Yt8DD+3fs;NJM-Wt8DD+3fs;NJM-Tt8DD+3…
1	0	GSHGTR	6	Unmodified	_GSHGTR_							0	0	0	0	0	NJM-Qt9DD0fs;NJM-Qt11DD0fs;NJM-Qt14DD0fs;NJM-Qt9noTag0fs;NJM-Qt10noTag0fs;NJM-Qt11noTag0fs;NJM-Qt12noTag0fs;NJM-Qt13noTag0fs;NJM-Qt14noTag0fs;NJM-t7DD+6fs;NJM-Rt6DD+9fs;NJM-Kt6DD+9fs;NJM-Yt7DD+6fs;NJM-Wt7DD+6fs;NJM-Vt7DD+6fs;NJM-Tt7DD+6fs;NJM-t8DD+3fs;NJM-St7DD+6fs;NJM-Rt7DD+6fs;NJM-Pt7DD+6fs;NJM-Nt7DD+6fs;NJM-Mt7DD+6fs;NJM-Lt7DD+6fs;NJM-Kt7DD+6fs;NJM-It7DD+6fs;NJM-Ht7DD+6fs;NJM-Ft7DD+6fs;NJM-Et7…
1	0	LEHHHHHH	8	Unmodified	_LEHHHHHH_							0	0	0	0	0	NJM-t0noTag0fs;NJM-Yt0noTag0fs;NJM-Wt0noTag0fs;NJM-Vt0noTag0fs;NJM-Tt0noTag0fs;NJM-t1noTag0fs;NJM-t1noTag+9fs;NJM-t1noTag+8fs;NJM-t1noTag+7fs;NJM-t1noTag+6fs;NJM-t1noTag+5fs;NJM-t1noTag+4fs;NJM-t1noTag+3fs;NJM-t1noTag+2fs;NJM-t1noTag+1fs;NJM-t1noTag+15fs;NJM-t1noTag+14fs;NJM-t1noTag+13fs;NJM-t1noTag+12fs;NJM-t1noTag+11fs;NJM-t1noTag+10fs;NJM-St0noTag0fs;NJM-Rt0noTag0fs;NJM-Qt0noTag0fs;NJM-Pt0noTa…
1	0	LEHHHHHH	8	Unmodified	_LEHHHHHH_							0	0	0	0	0	NJM-t0noTag0fs;NJM-Yt0noTag0fs;NJM-Wt0noTag0fs;NJM-Vt0noTag0fs;NJM-Tt0noTag0fs;NJM-t1noTag0fs;NJM-t1noTag+9fs;NJM-t1noTag+8fs;NJM-t1noTag+7fs;NJM-t1noTag+6fs;NJM-t1noTag+5fs;NJM-t1noTag+4fs;NJM-t1noTag+3fs;NJM-t1noTag+2fs;NJM-t1noTag+1fs;NJM-t1noTag+15fs;NJM-t1noTag+14fs;NJM-t1noTag+13fs;NJM-t1noTag+12fs;NJM-t1noTag+11fs;NJM-t1noTag+10fs;NJM-St0noTag0fs;NJM-Rt0noTag0fs;NJM-Qt0noTag0fs;NJM-Pt0noTa…
1	0	LEHHHHHH	8	Unmodified	_LEHHHHHH_							0	0	0	0	0	NJM-t0noTag0fs;NJM-Yt0noTag0fs;NJM-Wt0noTag0fs;NJM-Vt0noTag0fs;NJM-Tt0noTag0fs;NJM-t1noTag0fs;NJM-t1noTag+9fs;NJM-t1noTag+8fs;NJM-t1noTag+7fs;NJM-t1noTag+6fs;NJM-t1noTag+5fs;NJM-t1noTag+4fs;NJM-t1noTag+3fs;NJM-t1noTag+2fs;NJM-t1noTag+1fs;NJM-t1noTag+15fs;NJM-t1noTag+14fs;NJM-t1noTag+13fs;NJM-t1noTag+12fs;NJM-t1noTag+11fs;NJM-t1noTag+10fs;NJM-St0noTag0fs;NJM-Rt0noTag0fs;NJM-Qt0noTag0fs;NJM-Pt0noTa…
1	0	LEHHHHHH	8	Unmodified	_LEHHHHHH_							0	0	0	0	0	NJM-t0noTag0fs;NJM-Yt0noTag0fs;NJM-Wt0noTag0fs;NJM-Vt0noTag0fs;NJM-Tt0noTag0fs;NJM-t1noTag0fs;NJM-t1noTag+9fs;NJM-t1noTag+8fs;NJM-t1noTag+7fs;NJM-t1noTag+6fs;NJM-t1noTag+5fs;NJM-t1noTag+4fs;NJM-t1noTag+3fs;NJM-t1noTag+2fs;NJM-t1noTag+1fs;NJM-t1noTag+15fs;NJM-t1noTag+14fs;NJM-t1noTag+13fs;NJM-t1noTag+12fs;NJM-t1noTag+11fs;NJM-t1noTag+10fs;NJM-St0noTag0fs;NJM-Rt0noTag0fs;NJM-Qt0noTag0fs;NJM-Pt0noTa…
1	0	LEHHHHHH	8	Unmodified	_LEHHHHHH_							0	0	0	0	0	NJM-t0noTag0fs;NJM-Yt0noTag0fs;NJM-Wt0noTag0fs;NJM-Vt0noTag0fs;NJM-Tt0noTag0fs;NJM-t1noTag0fs;NJM-t1noTag+9fs;NJM-t1noTag+8fs;NJM-t1noTag+7fs;NJM-t1noTag+6fs;NJM-t1noTag+5fs;NJM-t1noTag+4fs;NJM-t1noTag+3fs;NJM-t1noTag+2fs;NJM-t1noTag+1fs;NJM-t1noTag+15fs;NJM-t1noTag+14fs;NJM-t1noTag+13fs;NJM-t1noTag+12fs;NJM-t1noTag+11fs;NJM-t1noTag+10fs;NJM-St0noTag0fs;NJM-Rt0noTag0fs;NJM-Qt0noTag0fs;NJM-Pt0noTa…
1	0	LEHHHHHH	8	Unmodified	_LEHHHHHH_							0	0	0	0	0	NJM-t0noTag0fs;NJM-Yt0noTag0fs;NJM-Wt0noTag0fs;NJM-Vt0noTag0fs;NJM-Tt0noTag0fs;NJM-t1noTag0fs;NJM-t1noTag+9fs;NJM-t1noTag+8fs;NJM-t1noTag+7fs;NJM-t1noTag+6fs;NJM-t1noTag+5fs;NJM-t1noTag+4fs;NJM-t1noTag+3fs;NJM-t1noTag+2fs;NJM-t1noTag+1fs;NJM-t1noTag+15fs;NJM-t1noTag+14fs;NJM-t1noTag+13fs;NJM-t1noTag+12fs;NJM-t1noTag+11fs;NJM-t1noTag+10fs;NJM-St0noTag0fs;NJM-Rt0noTag0fs;NJM-Qt0noTag0fs;NJM-Pt0noTa…
1	0	LEHHHHHH	8	Unmodified	_LEHHHHHH_							0	0	0	0	0	NJM-t0noTag0fs;NJM-Yt0noTag0fs;NJM-Wt0noTag0fs;NJM-Vt0noTag0fs;NJM-Tt0noTag0fs;NJM-t1noTag0fs;NJM-t1noTag+9fs;NJM-t1noTag+8fs;NJM-t1noTag+7fs;NJM-t1noTag+6fs;NJM-t1noTag+5fs;NJM-t1noTag+4fs;NJM-t1noTag+3fs;NJM-t1noTag+2fs;NJM-t1noTag+1fs;NJM-t1noTag+15fs;NJM-t1noTag+14fs;NJM-t1noTag+13fs;NJM-t1noTag+12fs;NJM-t1noTag+11fs;NJM-t1noTag+10fs;NJM-St0noTag0fs;NJM-Rt0noTag0fs;NJM-Qt0noTag0fs;NJM-Pt0noTa…
1	0	LEHHHHHH	8	Unmodified	_LEHHHHHH_							0	0	0	0	0	NJM-t0noTag0fs;NJM-Yt0noTag0fs;NJM-Wt0noTag0fs;NJM-Vt0noTag0fs;NJM-Tt0noTag0fs;NJM-t1noTag0fs;NJM-t1noTag+9fs;NJM-t1noTag+8fs;NJM-t1noTag+7fs;NJM-t1noTag+6fs;NJM-t1noTag+5fs;NJM-t1noTag+4fs;NJM-t1noTag+3fs;NJM-t1noTag+2fs;NJM-t1noTag+1fs;NJM-t1noTag+15fs;NJM-t1noTag+14fs;NJM-t1noTag+13fs;NJM-t1noTag+12fs;NJM-t1noTag+11fs;NJM-t1noTag+10fs;NJM-St0noTag0fs;NJM-Rt0noTag0fs;NJM-Qt0noTag0fs;NJM-Pt0noTa…
1	0	LEHHHHHH	8	Unmodified	_LEHHHHHH_							0	0	0	0	0	NJM-t0noTag0fs;NJM-Yt0noTag0fs;NJM-Wt0noTag0fs;NJM-Vt0noTag0fs;NJM-Tt0noTag0fs;NJM-t1noTag0fs;NJM-t1noTag+9fs;NJM-t1noTag+8fs;NJM-t1noTag+7fs;NJM-t1noTag+6fs;NJM-t1noTag+5fs;NJM-t1noTag+4fs;NJM-t1noTag+3fs;NJM-t1noTag+2fs;NJM-t1noTag+1fs;NJM-t1noTag+15fs;NJM-t1noTag+14fs;NJM-t1noTag+13fs;NJM-t1noTag+12fs;NJM-t1noTag+11fs;NJM-t1noTag+10fs;NJM-St0noTag0fs;NJM-Rt0noTag0fs;NJM-Qt0noTag0fs;NJM-Pt0noTa…
1	0	LEHHHHHH	8	Unmodified	_LEHHHHHH_							0	0	0	0	0	NJM-t0noTag0fs;NJM-Yt0noTag0fs;NJM-Wt0noTag0fs;NJM-Vt0noTag0fs;NJM-Tt0noTag0fs;NJM-t1noTag0fs;NJM-t1noTag+9fs;NJM-t1noTag+8fs;NJM-t1noTag+7fs;NJM-t1noTag+6fs;NJM-t1noTag+5fs;NJM-t1noTag+4fs;NJM-t1noTag+3fs;NJM-t1noTag+2fs;NJM-t1noTag+1fs;NJM-t1noTag+15fs;NJM-t1noTag+14fs;NJM-t1noTag+13fs;NJM-t1noTag+12fs;NJM-t1noTag+11fs;NJM-t1noTag+10fs;NJM-St0noTag0fs;NJM-Rt0noTag0fs;NJM-Qt0noTag0fs;NJM-Pt0noTa…
1	0	LEHHHHHH	8	Unmodified	_LEHHHHHH_							0	0	0	0	0	NJM-t0noTag0fs;NJM-Yt0noTag0fs;NJM-Wt0noTag0fs;NJM-Vt0noTag0fs;NJM-Tt0noTag0fs;NJM-t1noTag0fs;NJM-t1noTag+9fs;NJM-t1noTag+8fs;NJM-t1noTag+7fs;NJM-t1noTag+6fs;NJM-t1noTag+5fs;NJM-t1noTag+4fs;NJM-t1noTag+3fs;NJM-t1noTag+2fs;NJM-t1noTag+1fs;NJM-t1noTag+15fs;NJM-t1noTag+14fs;NJM-t1noTag+13fs;NJM-t1noTag+12fs;NJM-t1noTag+11fs;NJM-t1noTag+10fs;NJM-St0noTag0fs;NJM-Rt0noTag0fs;NJM-Qt0noTag0fs;NJM-Pt0noTa…
1	0	LEHHHHHH	8	Unmodified	_LEHHHHHH_							0	0	0	0	0	NJM-t0noTag0fs;NJM-Yt0noTag0fs;NJM-Wt0noTag0fs;NJM-Vt0noTag0fs;NJM-Tt0noTag0fs;NJM-t1noTag0fs;NJM-t1noTag+9fs;NJM-t1noTag+8fs;NJM-t1noTag+7fs;NJM-t1noTag+6fs;NJM-t1noTag+5fs;NJM-t1noTag+4fs;NJM-t1noTag+3fs;NJM-t1noTag+2fs;NJM-t1noTag+1fs;NJM-t1noTag+15fs;NJM-t1noTag+14fs;NJM-t1noTag+13fs;NJM-t1noTag+12fs;NJM-t1noTag+11fs;NJM-t1noTag+10fs;NJM-St0noTag0fs;NJM-Rt0noTag0fs;NJM-Qt0noTag0fs;NJM-Pt0noTa…
1	0	LEHHHHHH	8	Unmodified	_LEHHHHHH_							0	0	0	0	0	NJM-t0noTag0fs;NJM-Yt0noTag0fs;NJM-Wt0noTag0fs;NJM-Vt0noTag0fs;NJM-Tt0noTag0fs;NJM-t1noTag0fs;NJM-t1noTag+9fs;NJM-t1noTag+8fs;NJM-t1noTag+7fs;NJM-t1noTag+6fs;NJM-t1noTag+5fs;NJM-t1noTag+4fs;NJM-t1noTag+3fs;NJM-t1noTag+2fs;NJM-t1noTag+1fs;NJM-t1noTag+15fs;NJM-t1noTag+14fs;NJM-t1noTag+13fs;NJM-t1noTag+12fs;NJM-t1noTag+11fs;NJM-t1noTag+10fs;NJM-St0noTag0fs;NJM-Rt0noTag0fs;NJM-Qt0noTag0fs;NJM-Pt0noTa…
1	0	LEHHHHHH	8	Unmodified	_LEHHHHHH_							0	0	0	0	0	NJM-t0noTag0fs;NJM-Yt0noTag0fs;NJM-Wt0noTag0fs;NJM-Vt0noTag0fs;NJM-Tt0noTag0fs;NJM-t1noTag0fs;NJM-t1noTag+9fs;NJM-t1noTag+8fs;NJM-t1noTag+7fs;NJM-t1noTag+6fs;NJM-t1noTag+5fs;NJM-t1noTag+4fs;NJM-t1noTag+3fs;NJM-t1noTag+2fs;NJM-t1noTag+1fs;NJM-t1noTag+15fs;NJM-t1noTag+14fs;NJM-t1noTag+13fs;NJM-t1noTag+12fs;NJM-t1noTag+11fs;NJM-t1noTag+10fs;NJM-St0noTag0fs;NJM-Rt0noTag0fs;NJM-Qt0noTag0fs;NJM-Pt0noTa…
1	0	LEHHHHHH	8	Unmodified	_LEHHHHHH_							0	0	0	0	0	NJM-t0noTag0fs;NJM-Yt0noTag0fs;NJM-Wt0noTag0fs;NJM-Vt0noTag0fs;NJM-Tt0noTag0fs;NJM-t1noTag0fs;NJM-t1noTag+9fs;NJM-t1noTag+8fs;NJM-t1noTag+7fs;NJM-t1noTag+6fs;NJM-t1noTag+5fs;NJM-t1noTag+4fs;NJM-t1noTag+3fs;NJM-t1noTag+2fs;NJM-t1noTag+1fs;NJM-t1noTag+15fs;NJM-t1noTag+14fs;NJM-t1noTag+13fs;NJM-t1noTag+12fs;NJM-t1noTag+11fs;NJM-t1noTag+10fs;NJM-St0noTag0fs;NJM-Rt0noTag0fs;NJM-Qt0noTag0fs;NJM-Pt0noTa…
1	0	LEHHHHHH	8	Unmodified	_LEHHHHHH_							0	0	0	0	0	NJM-t0noTag0fs;NJM-Yt0noTag0fs;NJM-Wt0noTag0fs;NJM-Vt0noTag0fs;NJM-Tt0noTag0fs;NJM-t1noTag0fs;NJM-t1noTag+9fs;NJM-t1noTag+8fs;NJM-t1noTag+7fs;NJM-t1noTag+6fs;NJM-t1noTag+5fs;NJM-t1noTag+4fs;NJM-t1noTag+3fs;NJM-t1noTag+2fs;NJM-t1noTag+1fs;NJM-t1noTag+15fs;NJM-t1noTag+14fs;NJM-t1noTag+13fs;NJM-t1noTag+12fs;NJM-t1noTag+11fs;NJM-t1noTag+10fs;NJM-St0noTag0fs;NJM-Rt0noTag0fs;NJM-Qt0noTag0fs;NJM-Pt0noTa…
1	0	LEHHHHHH	8	Unmodified	_LEHHHHHH_							0	0	0	0	0	NJM-t0noTag0fs;NJM-Yt0noTag0fs;NJM-Wt0noTag0fs;NJM-Vt0noTag0fs;NJM-Tt0noTag0fs;NJM-t1noTag0fs;NJM-t1noTag+9fs;NJM-t1noTag+8fs;NJM-t1noTag+7fs;NJM-t1noTag+6fs;NJM-t1noTag+5fs;NJM-t1noTag+4fs;NJM-t1noTag+3fs;NJM-t1noTag+2fs;NJM-t1noTag+1fs;NJM-t1noTag+15fs;NJM-t1noTag+14fs;NJM-t1noTag+13fs;NJM-t1noTag+12fs;NJM-t1noTag+11fs;NJM-t1noTag+10fs;NJM-St0noTag0fs;NJM-Rt0noTag0fs;NJM-Qt0noTag0fs;NJM-Pt0noTa…
1	0	LEHHHHHH	8	Unmodified	_LEHHHHHH_							0	0	0	0	0	NJM-t0noTag0fs;NJM-Yt0noTag0fs;NJM-Wt0noTag0fs;NJM-Vt0noTag0fs;NJM-Tt0noTag0fs;NJM-t1noTag0fs;NJM-t1noTag+9fs;NJM-t1noTag+8fs;NJM-t1noTag+7fs;NJM-t1noTag+6fs;NJM-t1noTag+5fs;NJM-t1noTag+4fs;NJM-t1noTag+3fs;NJM-t1noTag+2fs;NJM-t1noTag+1fs;NJM-t1noTag+15fs;NJM-t1noTag+14fs;NJM-t1noTag+13fs;NJM-t1noTag+12fs;NJM-t1noTag+11fs;NJM-t1noTag+10fs;NJM-St0noTag0fs;NJM-Rt0noTag0fs;NJM-Qt0noTag0fs;NJM-Pt0noTa…
1	0	LEHHHHHH	8	Unmodified	_LEHHHHHH_							0	0	0	0	0	NJM-t0noTag0fs;NJM-Yt0noTag0fs;NJM-Wt0noTag0fs;NJM-Vt0noTag0fs;NJM-Tt0noTag0fs;NJM-t1noTag0fs;NJM-t1noTag+9fs;NJM-t1noTag+8fs;NJM-t1noTag+7fs;NJM-t1noTag+6fs;NJM-t1noTag+5fs;NJM-t1noTag+4fs;NJM-t1noTag+3fs;NJM-t1noTag+2fs;NJM-t1noTag+1fs;NJM-t1noTag+15fs;NJM-t1noTag+14fs;NJM-t1noTag+13fs;NJM-t1noTag+12fs;NJM-t1noTag+11fs;NJM-t1noTag+10fs;NJM-St0noTag0fs;NJM-Rt0noTag0fs;NJM-Qt0noTag0fs;NJM-Pt0noTa…
1	0	LEHHHHHH	8	Unmodified	_LEHHHHHH_							0	0	0	0	0	NJM-t0noTag0fs;NJM-Yt0noTag0fs;NJM-Wt0noTag0fs;NJM-Vt0noTag0fs;NJM-Tt0noTag0fs;NJM-t1noTag0fs;NJM-t1noTag+9fs;NJM-t1noTag+8fs;NJM-t1noTag+7fs;NJM-t1noTag+6fs;NJM-t1noTag+5fs;NJM-t1noTag+4fs;NJM-t1noTag+3fs;NJM-t1noTag+2fs;NJM-t1noTag+1fs;NJM-t1noTag+15fs;NJM-t1noTag+14fs;NJM-t1noTag+13fs;NJM-t1noTag+12fs;NJM-t1noTag+11fs;NJM-t1noTag+10fs;NJM-St0noTag0fs;NJM-Rt0noTag0fs;NJM-Qt0noTag0fs;NJM-Pt0noTa…
1	0	LEHHHHHH	8	Unmodified	_LEHHHHHH_							0	0	0	0	0	NJM-t0noTag0fs;NJM-Yt0noTag0fs;NJM-Wt0noTag0fs;NJM-Vt0noTag0fs;NJM-Tt0noTag0fs;NJM-t1noTag0fs;NJM-t1noTag+9fs;NJM-t1noTag+8fs;NJM-t1noTag+7fs;NJM-t1noTag+6fs;NJM-t1noTag+5fs;NJM-t1noTag+4fs;NJM-t1noTag+3fs;NJM-t1noTag+2fs;NJM-t1noTag+1fs;NJM-t1noTag+15fs;NJM-t1noTag+14fs;NJM-t1noTag+13fs;NJM-t1noTag+12fs;NJM-t1noTag+11fs;NJM-t1noTag+10fs;NJM-St0noTag0fs;NJM-Rt0noTag0fs;NJM-Qt0noTag0fs;NJM-Pt0noTa…
1	0	LEHHHHHH	8	Unmodified	_LEHHHHHH_							0	0	0	0	0	NJM-t0noTag0fs;NJM-Yt0noTag0fs;NJM-Wt0noTag0fs;NJM-Vt0noTag0fs;NJM-Tt0noTag0fs;NJM-t1noTag0fs;NJM-t1noTag+9fs;NJM-t1noTag+8fs;NJM-t1noTag+7fs;NJM-t1noTag+6fs;NJM-t1noTag+5fs;NJM-t1noTag+4fs;NJM-t1noTag+3fs;NJM-t1noTag+2fs;NJM-t1noTag+1fs;NJM-t1noTag+15fs;NJM-t1noTag+14fs;NJM-t1noTag+13fs;NJM-t1noTag+12fs;NJM-t1noTag+11fs;NJM-t1noTag+10fs;NJM-St0noTag0fs;NJM-Rt0noTag0fs;NJM-Qt0noTag0fs;NJM-Pt0noTa…
1	0	LEHHHHHH	8	Unmodified	_LEHHHHHH_							0	0	0	0	0	NJM-t0noTag0fs;NJM-Yt0noTag0fs;NJM-Wt0noTag0fs;NJM-Vt0noTag0fs;NJM-Tt0noTag0fs;NJM-t1noTag0fs;NJM-t1noTag+9fs;NJM-t1noTag+8fs;NJM-t1noTag+7fs;NJM-t1noTag+6fs;NJM-t1noTag+5fs;NJM-t1noTag+4fs;NJM-t1noTag+3fs;NJM-t1noTag+2fs;NJM-t1noTag+1fs;NJM-t1noTag+15fs;NJM-t1noTag+14fs;NJM-t1noTag+13fs;NJM-t1noTag+12fs;NJM-t1noTag+11fs;NJM-t1noTag+10fs;NJM-St0noTag0fs;NJM-Rt0noTag0fs;NJM-Qt0noTag0fs;NJM-Pt0noTa…
[truncated: 21 more columns]

## Sheet: C-terminal w Analysis
Reading Frame	# Skips min (+/-)	Sequence	Length	Modifications	Modified sequence	Deamidation (NQ) Probabilities	Oxidation (M) Probabilities	Phospho (STY) Probabilities	Deamidation (NQ) Score Diffs	Oxidation (M) Score Diffs	Phospho (STY) Score Diffs	Acetyl (Protein N-term)	Deamidation (NQ)	Oxidation (M)	Phospho (STY)	Missed cleavages	Proteins	Leading Proteins	Leading Razor Protein	Type	Raw file	Fraction	Experiment	MS/MS m/z	Charge	m/z	Mass	Resolution	Uncalibrated - Calibrated m/z [ppm]	Uncalibrated - Calibrated m/z [Da]	Mass Error [ppm]	Mass Error [Da]	Uncalibrated Mass Error [ppm]	Uncalibrated Mass Error [Da]	Max intensity m/z 0	Retention time	Retention length	Calibrated retention time	Calibrated retention time start	Calibrated retention time finish	Retention time calibration	Match time difference	Match m/z difference	Match q-value	Match score	Number of data points	Number of scans	Number of isotopic peaks	PIF
N/A	N/A	AANDENYALDD	11	Unmodified	_AANDENYALDD_							0	0	0	0	0	NJM-Qt9DD0fs;NJM-Qt11DD0fs;NJM-Qt14DD0fs;NJM-Qt3DD0fs;NJM-t7DD+6fs;NJM-Rt6DD+9fs;NJM-Kt6DD+9fs;NJM-Yt7DD+6fs;NJM-Wt7DD+6fs;NJM-Vt7DD+6fs;NJM-Tt7DD+6fs;NJM-t8DD+3fs;NJM-St7DD+6fs;NJM-Rt7DD+6fs;NJM-Pt7DD+6fs;NJM-Nt7DD+6fs;NJM-Mt7DD+6fs;NJM-Lt7DD+6fs;NJM-Kt7DD+6fs;NJM-It7DD+6fs;NJM-Ht7DD+6fs;NJM-Ft7DD+6fs;NJM-Et7DD+6fs;NJM-Dt7DD+6fs;NJM-Ct7DD+6fs;NJM-At7DD+6fs;NJM-Yt8DD+3fs;NJM-Wt8DD+3fs;NJM-Tt8DD+3…
2	1	ALGAANDENYALDD	14	Unmodified	_ALGAANDENYALDD_							0	0	0	0	0	NJM-Gt4DD+1fs	NJM-Gt4DD+1fs	NJM-Gt4DD+1fs	MULTI-MSMS	VOT16-1571	1	1170_R	726.32	2	726.318	1450.62	24553.9	0.55514	0.00040321	-0.43706	-0.00031744	0.11809	8.5767e-05	726.317	42.47	0.82208	42.47	42.049	42.871	0					29	10	4	0
2	1	ALGDAANDENYALDD	15	Unmodified	_ALGDAANDENYALDD_							0	0	0	0	0	NJM-Gt5DD+1fs	NJM-Gt5DD+1fs	NJM-Gt5DD+1fs	MULTI-MSMS	VOT16-1571	1	1170_R	783.83	2	783.831	1565.65	23839	0.6556	0.00051388	-0.72469	-0.00056804	-0.069087	-5.4153e-05	783.831	44.205	0.76434	44.205	43.71	44.474	0					29	9	4	0
2	1	ALGDPMVR	8	Oxidation (M)	_ALGDPM(ox)VR_		ALGDPM(1)VR			ALGDPM(73.66)VR		0	0	1	0	0	NJM-Qt16DD+1fs;NJM-t16DD+1fs;NJM-Rt15DD+4fs;NJM-Kt15DD+4fs;NJM-Yt16DD+1fs;NJM-Wt16DD+1fs;NJM-Vt16DD+1fs;NJM-Tt16DD+1fs;NJM-t16DD-2fs;NJM-St16DD+1fs;NJM-Rt16DD+1fs;NJM-Pt16DD+1fs;NJM-Nt16DD+1fs;NJM-Mt16DD+1fs;NJM-Lt16DD+1fs;NJM-Kt16DD+1fs;NJM-It16DD+1fs;NJM-Ht16DD+1fs;NJM-Ft16DD+1fs;NJM-Et16DD+1fs;NJM-Dt16DD+1fs;NJM-Ct16DD+1fs;NJM-At16DD+1fs;NJM-Yt16DD-2fs;NJM-Wt16DD-2fs;NJM-Vt16DD-2fs;NJM-Tt16DD-…	NJM-Qt16DD+1fs;NJM-Kt16DD-8fs;NJM-Gt16DD+1fs;NJM-Gt27DD+1fs;NJM-Gt22DD+1fs;NJM-Gt26DD+1fs	NJM-Gt16DD+1fs	MULTI-MSMS	VOT16-1542	1	1170	437.73	2	437.726	873.438	31346.5	0.0066469	2.9095e-06	0.60157	0.00026332	0.60821	0.00026623	437.726	22.031	3.0204	22.031	21.439	24.46	0					107	59	4	0
2	1	ALGDPMVR	8	Oxidation (M)	_ALGDPM(ox)VR_		ALGDPM(1)VR			ALGDPM(83.31)VR		0	0	1	0	0	NJM-Qt16DD+1fs;NJM-t16DD+1fs;NJM-Rt15DD+4fs;NJM-Kt15DD+4fs;NJM-Yt16DD+1fs;NJM-Wt16DD+1fs;NJM-Vt16DD+1fs;NJM-Tt16DD+1fs;NJM-t16DD-2fs;NJM-St16DD+1fs;NJM-Rt16DD+1fs;NJM-Pt16DD+1fs;NJM-Nt16DD+1fs;NJM-Mt16DD+1fs;NJM-Lt16DD+1fs;NJM-Kt16DD+1fs;NJM-It16DD+1fs;NJM-Ht16DD+1fs;NJM-Ft16DD+1fs;NJM-Et16DD+1fs;NJM-Dt16DD+1fs;NJM-Ct16DD+1fs;NJM-At16DD+1fs;NJM-Yt16DD-2fs;NJM-Wt16DD-2fs;NJM-Vt16DD-2fs;NJM-Tt16DD-…	NJM-Qt16DD+1fs;NJM-Kt16DD-8fs;NJM-Gt16DD+1fs;NJM-Gt27DD+1fs;NJM-Gt22DD+1fs;NJM-Gt26DD+1fs	NJM-Gt16DD+1fs	MULTI-MSMS	VOT16-1571	1	1170_R	437.73	2	437.726	873.438	31272.2	-0.082259	-3.6007e-05	0.55811	0.0002443	0.47585	0.00020829	437.726	21.542	3.7304	21.542	20.701	24.431	0					142	77	3	0
2	1	ALGDPMVR	8	Unmodified	_ALGDPMVR_							0	0	0	0	0	NJM-Qt16DD+1fs;NJM-t16DD+1fs;NJM-Rt15DD+4fs;NJM-Kt15DD+4fs;NJM-Yt16DD+1fs;NJM-Wt16DD+1fs;NJM-Vt16DD+1fs;NJM-Tt16DD+1fs;NJM-t16DD-2fs;NJM-St16DD+1fs;NJM-Rt16DD+1fs;NJM-Pt16DD+1fs;NJM-Nt16DD+1fs;NJM-Mt16DD+1fs;NJM-Lt16DD+1fs;NJM-Kt16DD+1fs;NJM-It16DD+1fs;NJM-Ht16DD+1fs;NJM-Ft16DD+1fs;NJM-Et16DD+1fs;NJM-Dt16DD+1fs;NJM-Ct16DD+1fs;NJM-At16DD+1fs;NJM-Yt16DD-2fs;NJM-Wt16DD-2fs;NJM-Vt16DD-2fs;NJM-Tt16DD-…	NJM-Qt16DD+1fs;NJM-Kt16DD-8fs;NJM-Gt16DD+1fs;NJM-Gt27DD+1fs;NJM-Gt22DD+1fs;NJM-Gt26DD+1fs	NJM-Gt16DD+1fs	MULTI-MSMS	VOT16-1542	1	1170	429.73	2	429.729	857.443	31881.3	-1.5733	-0.00067609	-1.1652	-0.00050071	-2.7385	-0.0011768	429.728	30.823	5.9986	30.823	30.59	36.589	0					165	99	2	0
2	1	ALGDPMVR	8	Unmodified	_ALGDPMVR_							0	0	0	0	0	NJM-Qt16DD+1fs;NJM-t16DD+1fs;NJM-Rt15DD+4fs;NJM-Kt15DD+4fs;NJM-Yt16DD+1fs;NJM-Wt16DD+1fs;NJM-Vt16DD+1fs;NJM-Tt16DD+1fs;NJM-t16DD-2fs;NJM-St16DD+1fs;NJM-Rt16DD+1fs;NJM-Pt16DD+1fs;NJM-Nt16DD+1fs;NJM-Mt16DD+1fs;NJM-Lt16DD+1fs;NJM-Kt16DD+1fs;NJM-It16DD+1fs;NJM-Ht16DD+1fs;NJM-Ft16DD+1fs;NJM-Et16DD+1fs;NJM-Dt16DD+1fs;NJM-Ct16DD+1fs;NJM-At16DD+1fs;NJM-Yt16DD-2fs;NJM-Wt16DD-2fs;NJM-Vt16DD-2fs;NJM-Tt16DD-…	NJM-Qt16DD+1fs;NJM-Kt16DD-8fs;NJM-Gt16DD+1fs;NJM-Gt27DD+1fs;NJM-Gt22DD+1fs;NJM-Gt26DD+1fs	NJM-Gt16DD+1fs	MULTI-MSMS	VOT16-1571	1	1170_R	429.73	2	429.729	857.443	32729.3	-1.5997	-0.00068745	0.31886	0.00013702	-1.2809	-0.00055042	429.729	30.621	8.2389	30.621	30.088	38.327	0					191	122	2	0
1	0	GSHGAANDENYALDD	15	Unmodified	_GSHGAANDENYALDD_							0	0	0	0	0	NJM-Yt7DD0fs	NJM-Yt7DD0fs	NJM-Yt7DD0fs	MULTI-MSMS	VOT16-1542	1	1170	774.82	2	774.813	1547.61	24178.7	1.3055	0.0010115	0.46189	0.00035788	1.7674	0.0013694	774.814	26.88	0.63999	26.88	26.602	27.242	0					17	10	2	0
1	0	GSHGTR	6	Unmodified	_GSHGTR_							0	0	0	0	0	NJM-Qt9DD0fs;NJM-Qt11DD0fs;NJM-Qt14DD0fs;NJM-Qt9noTag0fs;NJM-Qt10noTag0fs;NJM-Qt11noTag0fs;NJM-Qt12noTag0fs;NJM-Qt13noTag0fs;NJM-Qt14noTag0fs;NJM-t7DD+6fs;NJM-Rt6DD+9fs;NJM-Kt6DD+9fs;NJM-Yt7DD+6fs;NJM-Wt7DD+6fs;NJM-Vt7DD+6fs;NJM-Tt7DD+6fs;NJM-t8DD+3fs;NJM-St7DD+6fs;NJM-Rt7DD+6fs;NJM-Pt7DD+6fs;NJM-Nt7DD+6fs;NJM-Mt7DD+6fs;NJM-Lt7DD+6fs;NJM-Kt7DD+6fs;NJM-It7DD+6fs;NJM-Ht7DD+6fs;NJM-Ft7DD+6fs;NJM-Et7…
2	1	GSVEAANDENYALDD	15	Unmodified	_GSVEAANDENYALDD_							0	0	0	0	0	NJM-Gt22DD+1fs	NJM-Gt22DD+1fs	NJM-Gt22DD+1fs	MULTI-MSMS	VOT16-1571	1	1170_R	791.83	2	791.829	1581.64	23824.6	1.3183	0.0010439	-0.31703	-0.00025103	1.0013	0.00079282	791.828	37.669	1.5865	37.669	37.123	38.71	3.8147e-06					56	20	5	0
1	Possibly +1, then -4	HAANDENYALDD	12	Unmodified	_HAANDENYALDD_							0	0	0	0	0	NJM-Rt1DD+15fs;NJM-Kt1DD+15fs	NJM-Rt1DD+15fs	NJM-Rt1DD+15fs	MULTI-MSMS	VOT16-1542	1	1170	674.28	2	674.276	1346.54	25503.5	0.89396	0.00060278	1.4866	0.0010023	2.3805	0.0016051	674.277	26.279	3.212	26.279	24.345	27.557	0					208	79	5	0
1	Possibly +1, then -4	HAANDENYALDD	12	Unmodified	_HAANDENYALDD_							0	0	0	0	0	NJM-Rt1DD+15fs;NJM-Kt1DD+15fs	NJM-Rt1DD+15fs	NJM-Rt1DD+15fs	MULTI-MSMS	VOT16-1571	1	1170_R	674.28	2	674.276	1346.54	25418.5	0.045081	3.0397e-05	0.75498	0.00050907	0.80006	0.00053946	674.277	26.254	1.6271	26.254	25.241	26.868	-1.9073e-06					146	44	5	0
1	Possibly +1, then -4	HAANDENYALDD	12	Deamidation (NQ)	_HAAN(de)DENYALDD_	HAAN(0.958)DEN(0.042)YALDD			HAAN(13.58)DEN(-13.58)YALDD			0	1	0	0	0	NJM-Rt1DD+15fs;NJM-Kt1DD+15fs	NJM-Rt1DD+15fs	NJM-Rt1DD+15fs	MULTI-MSMS	VOT16-1571	1	1170_R	674.77	2	674.768	1347.52	26274.6	-0.073442	-4.9557e-05	1.0139	0.00068411	0.94041	0.00063456	674.768	27.354	0.92917	27.354	27.011	27.94	0					31	17	2	0
1	0	LEHHHHHH	8	Unmodified	_LEHHHHHH_							0	0	0	0	0	NJM-t0noTag0fs;NJM-Yt0noTag0fs;NJM-Wt0noTag0fs;NJM-Vt0noTag0fs;NJM-Tt0noTag0fs;NJM-t1noTag0fs;NJM-t1noTag+9fs;NJM-t1noTag+8fs;NJM-t1noTag+7fs;NJM-t1noTag+6fs;NJM-t1noTag+5fs;NJM-t1noTag+4fs;NJM-t1noTag+3fs;NJM-t1noTag+2fs;NJM-t1noTag+1fs;NJM-t1noTag+15fs;NJM-t1noTag+14fs;NJM-t1noTag+13fs;NJM-t1noTag+12fs;NJM-t1noTag+11fs;NJM-t1noTag+10fs;NJM-St0noTag0fs;NJM-Rt0noTag0fs;NJM-Qt0noTag0fs;NJM-Pt0noTa…
1	0	LEHHHHHH	8	Unmodified	_LEHHHHHH_							0	0	0	0	0	NJM-t0noTag0fs;NJM-Yt0noTag0fs;NJM-Wt0noTag0fs;NJM-Vt0noTag0fs;NJM-Tt0noTag0fs;NJM-t1noTag0fs;NJM-t1noTag+9fs;NJM-t1noTag+8fs;NJM-t1noTag+7fs;NJM-t1noTag+6fs;NJM-t1noTag+5fs;NJM-t1noTag+4fs;NJM-t1noTag+3fs;NJM-t1noTag+2fs;NJM-t1noTag+1fs;NJM-t1noTag+15fs;NJM-t1noTag+14fs;NJM-t1noTag+13fs;NJM-t1noTag+12fs;NJM-t1noTag+11fs;NJM-t1noTag+10fs;NJM-St0noTag0fs;NJM-Rt0noTag0fs;NJM-Qt0noTag0fs;NJM-Pt0noTa…
1	0	LEHHHHHH	8	Unmodified	_LEHHHHHH_							0	0	0	0	0	NJM-t0noTag0fs;NJM-Yt0noTag0fs;NJM-Wt0noTag0fs;NJM-Vt0noTag0fs;NJM-Tt0noTag0fs;NJM-t1noTag0fs;NJM-t1noTag+9fs;NJM-t1noTag+8fs;NJM-t1noTag+7fs;NJM-t1noTag+6fs;NJM-t1noTag+5fs;NJM-t1noTag+4fs;NJM-t1noTag+3fs;NJM-t1noTag+2fs;NJM-t1noTag+1fs;NJM-t1noTag+15fs;NJM-t1noTag+14fs;NJM-t1noTag+13fs;NJM-t1noTag+12fs;NJM-t1noTag+11fs;NJM-t1noTag+10fs;NJM-St0noTag0fs;NJM-Rt0noTag0fs;NJM-Qt0noTag0fs;NJM-Pt0noTa…
1	0	LEHHHHHH	8	Unmodified	_LEHHHHHH_							0	0	0	0	0	NJM-t0noTag0fs;NJM-Yt0noTag0fs;NJM-Wt0noTag0fs;NJM-Vt0noTag0fs;NJM-Tt0noTag0fs;NJM-t1noTag0fs;NJM-t1noTag+9fs;NJM-t1noTag+8fs;NJM-t1noTag+7fs;NJM-t1noTag+6fs;NJM-t1noTag+5fs;NJM-t1noTag+4fs;NJM-t1noTag+3fs;NJM-t1noTag+2fs;NJM-t1noTag+1fs;NJM-t1noTag+15fs;NJM-t1noTag+14fs;NJM-t1noTag+13fs;NJM-t1noTag+12fs;NJM-t1noTag+11fs;NJM-t1noTag+10fs;NJM-St0noTag0fs;NJM-Rt0noTag0fs;NJM-Qt0noTag0fs;NJM-Pt0noTa…
1	0	LEHHHHHH	8	Unmodified	_LEHHHHHH_							0	0	0	0	0	NJM-t0noTag0fs;NJM-Yt0noTag0fs;NJM-Wt0noTag0fs;NJM-Vt0noTag0fs;NJM-Tt0noTag0fs;NJM-t1noTag0fs;NJM-t1noTag+9fs;NJM-t1noTag+8fs;NJM-t1noTag+7fs;NJM-t1noTag+6fs;NJM-t1noTag+5fs;NJM-t1noTag+4fs;NJM-t1noTag+3fs;NJM-t1noTag+2fs;NJM-t1noTag+1fs;NJM-t1noTag+15fs;NJM-t1noTag+14fs;NJM-t1noTag+13fs;NJM-t1noTag+12fs;NJM-t1noTag+11fs;NJM-t1noTag+10fs;NJM-St0noTag0fs;NJM-Rt0noTag0fs;NJM-Qt0noTag0fs;NJM-Pt0noTa…
1	0	LEHHHHHH	8	Unmodified	_LEHHHHHH_							0	0	0	0	0	NJM-t0noTag0fs;NJM-Yt0noTag0fs;NJM-Wt0noTag0fs;NJM-Vt0noTag0fs;NJM-Tt0noTag0fs;NJM-t1noTag0fs;NJM-t1noTag+9fs;NJM-t1noTag+8fs;NJM-t1noTag+7fs;NJM-t1noTag+6fs;NJM-t1noTag+5fs;NJM-t1noTag+4fs;NJM-t1noTag+3fs;NJM-t1noTag+2fs;NJM-t1noTag+1fs;NJM-t1noTag+15fs;NJM-t1noTag+14fs;NJM-t1noTag+13fs;NJM-t1noTag+12fs;NJM-t1noTag+11fs;NJM-t1noTag+10fs;NJM-St0noTag0fs;NJM-Rt0noTag0fs;NJM-Qt0noTag0fs;NJM-Pt0noTa…
1	0	LEHHHHHH	8	Unmodified	_LEHHHHHH_							0	0	0	0	0	NJM-t0noTag0fs;NJM-Yt0noTag0fs;NJM-Wt0noTag0fs;NJM-Vt0noTag0fs;NJM-Tt0noTag0fs;NJM-t1noTag0fs;NJM-t1noTag+9fs;NJM-t1noTag+8fs;NJM-t1noTag+7fs;NJM-t1noTag+6fs;NJM-t1noTag+5fs;NJM-t1noTag+4fs;NJM-t1noTag+3fs;NJM-t1noTag+2fs;NJM-t1noTag+1fs;NJM-t1noTag+15fs;NJM-t1noTag+14fs;NJM-t1noTag+13fs;NJM-t1noTag+12fs;NJM-t1noTag+11fs;NJM-t1noTag+10fs;NJM-St0noTag0fs;NJM-Rt0noTag0fs;NJM-Qt0noTag0fs;NJM-Pt0noTa…
1	0	LEHHHHHH	8	Unmodified	_LEHHHHHH_							0	0	0	0	0	NJM-t0noTag0fs;NJM-Yt0noTag0fs;NJM-Wt0noTag0fs;NJM-Vt0noTag0fs;NJM-Tt0noTag0fs;NJM-t1noTag0fs;NJM-t1noTag+9fs;NJM-t1noTag+8fs;NJM-t1noTag+7fs;NJM-t1noTag+6fs;NJM-t1noTag+5fs;NJM-t1noTag+4fs;NJM-t1noTag+3fs;NJM-t1noTag+2fs;NJM-t1noTag+1fs;NJM-t1noTag+15fs;NJM-t1noTag+14fs;NJM-t1noTag+13fs;NJM-t1noTag+12fs;NJM-t1noTag+11fs;NJM-t1noTag+10fs;NJM-St0noTag0fs;NJM-Rt0noTag0fs;NJM-Qt0noTag0fs;NJM-Pt0noTa…
1	0	LEHHHHHH	8	Unmodified	_LEHHHHHH_							0	0	0	0	0	NJM-t0noTag0fs;NJM-Yt0noTag0fs;NJM-Wt0noTag0fs;NJM-Vt0noTag0fs;NJM-Tt0noTag0fs;NJM-t1noTag0fs;NJM-t1noTag+9fs;NJM-t1noTag+8fs;NJM-t1noTag+7fs;NJM-t1noTag+6fs;NJM-t1noTag+5fs;NJM-t1noTag+4fs;NJM-t1noTag+3fs;NJM-t1noTag+2fs;NJM-t1noTag+1fs;NJM-t1noTag+15fs;NJM-t1noTag+14fs;NJM-t1noTag+13fs;NJM-t1noTag+12fs;NJM-t1noTag+11fs;NJM-t1noTag+10fs;NJM-St0noTag0fs;NJM-Rt0noTag0fs;NJM-Qt0noTag0fs;NJM-Pt0noTa…
1	0	LEHHHHHH	8	Unmodified	_LEHHHHHH_							0	0	0	0	0	NJM-t0noTag0fs;NJM-Yt0noTag0fs;NJM-Wt0noTag0fs;NJM-Vt0noTag0fs;NJM-Tt0noTag0fs;NJM-t1noTag0fs;NJM-t1noTag+9fs;NJM-t1noTag+8fs;NJM-t1noTag+7fs;NJM-t1noTag+6fs;NJM-t1noTag+5fs;NJM-t1noTag+4fs;NJM-t1noTag+3fs;NJM-t1noTag+2fs;NJM-t1noTag+1fs;NJM-t1noTag+15fs;NJM-t1noTag+14fs;NJM-t1noTag+13fs;NJM-t1noTag+12fs;NJM-t1noTag+11fs;NJM-t1noTag+10fs;NJM-St0noTag0fs;NJM-Rt0noTag0fs;NJM-Qt0noTag0fs;NJM-Pt0noTa…
1	0	LEHHHHHH	8	Unmodified	_LEHHHHHH_							0	0	0	0	0	NJM-t0noTag0fs;NJM-Yt0noTag0fs;NJM-Wt0noTag0fs;NJM-Vt0noTag0fs;NJM-Tt0noTag0fs;NJM-t1noTag0fs;NJM-t1noTag+9fs;NJM-t1noTag+8fs;NJM-t1noTag+7fs;NJM-t1noTag+6fs;NJM-t1noTag+5fs;NJM-t1noTag+4fs;NJM-t1noTag+3fs;NJM-t1noTag+2fs;NJM-t1noTag+1fs;NJM-t1noTag+15fs;NJM-t1noTag+14fs;NJM-t1noTag+13fs;NJM-t1noTag+12fs;NJM-t1noTag+11fs;NJM-t1noTag+10fs;NJM-St0noTag0fs;NJM-Rt0noTag0fs;NJM-Qt0noTag0fs;NJM-Pt0noTa…
1	0	LEHHHHHH	8	Unmodified	_LEHHHHHH_							0	0	0	0	0	NJM-t0noTag0fs;NJM-Yt0noTag0fs;NJM-Wt0noTag0fs;NJM-Vt0noTag0fs;NJM-Tt0noTag0fs;NJM-t1noTag0fs;NJM-t1noTag+9fs;NJM-t1noTag+8fs;NJM-t1noTag+7fs;NJM-t1noTag+6fs;NJM-t1noTag+5fs;NJM-t1noTag+4fs;NJM-t1noTag+3fs;NJM-t1noTag+2fs;NJM-t1noTag+1fs;NJM-t1noTag+15fs;NJM-t1noTag+14fs;NJM-t1noTag+13fs;NJM-t1noTag+12fs;NJM-t1noTag+11fs;NJM-t1noTag+10fs;NJM-St0noTag0fs;NJM-Rt0noTag0fs;NJM-Qt0noTag0fs;NJM-Pt0noTa…
1	0	LEHHHHHH	8	Unmodified	_LEHHHHHH_							0	0	0	0	0	NJM-t0noTag0fs;NJM-Yt0noTag0fs;NJM-Wt0noTag0fs;NJM-Vt0noTag0fs;NJM-Tt0noTag0fs;NJM-t1noTag0fs;NJM-t1noTag+9fs;NJM-t1noTag+8fs;NJM-t1noTag+7fs;NJM-t1noTag+6fs;NJM-t1noTag+5fs;NJM-t1noTag+4fs;NJM-t1noTag+3fs;NJM-t1noTag+2fs;NJM-t1noTag+1fs;NJM-t1noTag+15fs;NJM-t1noTag+14fs;NJM-t1noTag+13fs;NJM-t1noTag+12fs;NJM-t1noTag+11fs;NJM-t1noTag+10fs;NJM-St0noTag0fs;NJM-Rt0noTag0fs;NJM-Qt0noTag0fs;NJM-Pt0noTa…
1	0	LEHHHHHH	8	Unmodified	_LEHHHHHH_							0	0	0	0	0	NJM-t0noTag0fs;NJM-Yt0noTag0fs;NJM-Wt0noTag0fs;NJM-Vt0noTag0fs;NJM-Tt0noTag0fs;NJM-t1noTag0fs;NJM-t1noTag+9fs;NJM-t1noTag+8fs;NJM-t1noTag+7fs;NJM-t1noTag+6fs;NJM-t1noTag+5fs;NJM-t1noTag+4fs;NJM-t1noTag+3fs;NJM-t1noTag+2fs;NJM-t1noTag+1fs;NJM-t1noTag+15fs;NJM-t1noTag+14fs;NJM-t1noTag+13fs;NJM-t1noTag+12fs;NJM-t1noTag+11fs;NJM-t1noTag+10fs;NJM-St0noTag0fs;NJM-Rt0noTag0fs;NJM-Qt0noTag0fs;NJM-Pt0noTa…
1	0	LEHHHHHH	8	Unmodified	_LEHHHHHH_							0	0	0	0	0	NJM-t0noTag0fs;NJM-Yt0noTag0fs;NJM-Wt0noTag0fs;NJM-Vt0noTag0fs;NJM-Tt0noTag0fs;NJM-t1noTag0fs;NJM-t1noTag+9fs;NJM-t1noTag+8fs;NJM-t1noTag+7fs;NJM-t1noTag+6fs;NJM-t1noTag+5fs;NJM-t1noTag+4fs;NJM-t1noTag+3fs;NJM-t1noTag+2fs;NJM-t1noTag+1fs;NJM-t1noTag+15fs;NJM-t1noTag+14fs;NJM-t1noTag+13fs;NJM-t1noTag+12fs;NJM-t1noTag+11fs;NJM-t1noTag+10fs;NJM-St0noTag0fs;NJM-Rt0noTag0fs;NJM-Qt0noTag0fs;NJM-Pt0noTa…
1	0	LEHHHHHH	8	Unmodified	_LEHHHHHH_							0	0	0	0	0	NJM-t0noTag0fs;NJM-Yt0noTag0fs;NJM-Wt0noTag0fs;NJM-Vt0noTag0fs;NJM-Tt0noTag0fs;NJM-t1noTag0fs;NJM-t1noTag+9fs;NJM-t1noTag+8fs;NJM-t1noTag+7fs;NJM-t1noTag+6fs;NJM-t1noTag+5fs;NJM-t1noTag+4fs;NJM-t1noTag+3fs;NJM-t1noTag+2fs;NJM-t1noTag+1fs;NJM-t1noTag+15fs;NJM-t1noTag+14fs;NJM-t1noTag+13fs;NJM-t1noTag+12fs;NJM-t1noTag+11fs;NJM-t1noTag+10fs;NJM-St0noTag0fs;NJM-Rt0noTag0fs;NJM-Qt0noTag0fs;NJM-Pt0noTa…
1	0	LEHHHHHH	8	Unmodified	_LEHHHHHH_							0	0	0	0	0	NJM-t0noTag0fs;NJM-Yt0noTag0fs;NJM-Wt0noTag0fs;NJM-Vt0noTag0fs;NJM-Tt0noTag0fs;NJM-t1noTag0fs;NJM-t1noTag+9fs;NJM-t1noTag+8fs;NJM-t1noTag+7fs;NJM-t1noTag+6fs;NJM-t1noTag+5fs;NJM-t1noTag+4fs;NJM-t1noTag+3fs;NJM-t1noTag+2fs;NJM-t1noTag+1fs;NJM-t1noTag+15fs;NJM-t1noTag+14fs;NJM-t1noTag+13fs;NJM-t1noTag+12fs;NJM-t1noTag+11fs;NJM-t1noTag+10fs;NJM-St0noTag0fs;NJM-Rt0noTag0fs;NJM-Qt0noTag0fs;NJM-Pt0noTa…
1	0	LEHHHHHH	8	Unmodified	_LEHHHHHH_							0	0	0	0	0	NJM-t0noTag0fs;NJM-Yt0noTag0fs;NJM-Wt0noTag0fs;NJM-Vt0noTag0fs;NJM-Tt0noTag0fs;NJM-t1noTag0fs;NJM-t1noTag+9fs;NJM-t1noTag+8fs;NJM-t1noTag+7fs;NJM-t1noTag+6fs;NJM-t1noTag+5fs;NJM-t1noTag+4fs;NJM-t1noTag+3fs;NJM-t1noTag+2fs;NJM-t1noTag+1fs;NJM-t1noTag+15fs;NJM-t1noTag+14fs;NJM-t1noTag+13fs;NJM-t1noTag+12fs;NJM-t1noTag+11fs;NJM-t1noTag+10fs;NJM-St0noTag0fs;NJM-Rt0noTag0fs;NJM-Qt0noTag0fs;NJM-Pt0noTa…
1	0	LEHHHHHH	8	Unmodified	_LEHHHHHH_							0	0	0	0	0	NJM-t0noTag0fs;NJM-Yt0noTag0fs;NJM-Wt0noTag0fs;NJM-Vt0noTag0fs;NJM-Tt0noTag0fs;NJM-t1noTag0fs;NJM-t1noTag+9fs;NJM-t1noTag+8fs;NJM-t1noTag+7fs;NJM-t1noTag+6fs;NJM-t1noTag+5fs;NJM-t1noTag+4fs;NJM-t1noTag+3fs;NJM-t1noTag+2fs;NJM-t1noTag+1fs;NJM-t1noTag+15fs;NJM-t1noTag+14fs;NJM-t1noTag+13fs;NJM-t1noTag+12fs;NJM-t1noTag+11fs;NJM-t1noTag+10fs;NJM-St0noTag0fs;NJM-Rt0noTag0fs;NJM-Qt0noTag0fs;NJM-Pt0noTa…
1	0	LEHHHHHH	8	Unmodified	_LEHHHHHH_							0	0	0	0	0	NJM-t0noTag0fs;NJM-Yt0noTag0fs;NJM-Wt0noTag0fs;NJM-Vt0noTag0fs;NJM-Tt0noTag0fs;NJM-t1noTag0fs;NJM-t1noTag+9fs;NJM-t1noTag+8fs;NJM-t1noTag+7fs;NJM-t1noTag+6fs;NJM-t1noTag+5fs;NJM-t1noTag+4fs;NJM-t1noTag+3fs;NJM-t1noTag+2fs;NJM-t1noTag+1fs;NJM-t1noTag+15fs;NJM-t1noTag+14fs;NJM-t1noTag+13fs;NJM-t1noTag+12fs;NJM-t1noTag+11fs;NJM-t1noTag+10fs;NJM-St0noTag0fs;NJM-Rt0noTag0fs;NJM-Qt0noTag0fs;NJM-Pt0noTa…
1	0	LEHHHHHH	8	Unmodified	_LEHHHHHH_							0	0	0	0	0	NJM-t0noTag0fs;NJM-Yt0noTag0fs;NJM-Wt0noTag0fs;NJM-Vt0noTag0fs;NJM-Tt0noTag0fs;NJM-t1noTag0fs;NJM-t1noTag+9fs;NJM-t1noTag+8fs;NJM-t1noTag+7fs;NJM-t1noTag+6fs;NJM-t1noTag+5fs;NJM-t1noTag+4fs;NJM-t1noTag+3fs;NJM-t1noTag+2fs;NJM-t1noTag+1fs;NJM-t1noTag+15fs;NJM-t1noTag+14fs;NJM-t1noTag+13fs;NJM-t1noTag+12fs;NJM-t1noTag+11fs;NJM-t1noTag+10fs;NJM-St0noTag0fs;NJM-Rt0noTag0fs;NJM-Qt0noTag0fs;NJM-Pt0noTa…
1	0	LEHHHHHH	8	Unmodified	_LEHHHHHH_							0	0	0	0	0	NJM-t0noTag0fs;NJM-Yt0noTag0fs;NJM-Wt0noTag0fs;NJM-Vt0noTag0fs;NJM-Tt0noTag0fs;NJM-t1noTag0fs;NJM-t1noTag+9fs;NJM-t1noTag+8fs;NJM-t1noTag+7fs;NJM-t1noTag+6fs;NJM-t1noTag+5fs;NJM-t1noTag+4fs;NJM-t1noTag+3fs;NJM-t1noTag+2fs;NJM-t1noTag+1fs;NJM-t1noTag+15fs;NJM-t1noTag+14fs;NJM-t1noTag+13fs;NJM-t1noTag+12fs;NJM-t1noTag+11fs;NJM-t1noTag+10fs;NJM-St0noTag0fs;NJM-Rt0noTag0fs;NJM-Qt0noTag0fs;NJM-Pt0noTa…
1	0	LEHHHHHH	8	Unmodified	_LEHHHHHH_							0	0	0	0	0	NJM-t0noTag0fs;NJM-Yt0noTag0fs;NJM-Wt0noTag0fs;NJM-Vt0noTag0fs;NJM-Tt0noTag0fs;NJM-t1noTag0fs;NJM-t1noTag+9fs;NJM-t1noTag+8fs;NJM-t1noTag+7fs;NJM-t1noTag+6fs;NJM-t1noTag+5fs;NJM-t1noTag+4fs;NJM-t1noTag+3fs;NJM-t1noTag+2fs;NJM-t1noTag+1fs;NJM-t1noTag+15fs;NJM-t1noTag+14fs;NJM-t1noTag+13fs;NJM-t1noTag+12fs;NJM-t1noTag+11fs;NJM-t1noTag+10fs;NJM-St0noTag0fs;NJM-Rt0noTag0fs;NJM-Qt0noTag0fs;NJM-Pt0noTa…
	NO IDEA	LEHHHHHHAAAANDENYALDD	21	Unmodified	_LEHHHHHHAAAANDENYALDD_							0	0	0	0	0	NJM-At1DD+4fs;NJM-At1DD+3fs	NJM-At1DD+4fs	NJM-At1DD+4fs	MULTI-MSMS	VOT16-1542	1	1170	806.35	3	806.352	2416.03	24186	0.16961	0.00013676	0.83306	0.00067174	1.0027	0.0008085	806.686	17.364	0.5644	17.364	17.199	17.763	0					15	7	4	0
	NO IDEA	LEHHHHHHAAAANDENYALDD	21	Unmodified	_LEHHHHHHAAAANDENYALDD_							0	0	0	0	0	NJM-At1DD+4fs;NJM-At1DD+3fs	NJM-At1DD+4fs	NJM-At1DD+4fs	MULTI-MSMS	VOT16-1571	1	1170_R	806.69	3	806.352	2416.03	23566	-0.33775	-0.00027234	0.97963	0.00078993	0.64189	0.00051759	806.687	17.144	0.95234	17.144	16.945	17.898	1.9073e-06					29	12	4	0
	NO IDEA	LEHHHHHHAAAANDENYALDD	21	Unmodified	_LEHHHHHHAAAANDENYALDD_							0	0	0	0	0	NJM-At1DD+4fs;NJM-At1DD+3fs	NJM-At1DD+4fs	NJM-At1DD+4fs	MULTI-MSMS	VOT16-1571	1	1170_R	605.27	4	605.016	2416.03	27487.3	-0.52687	-0.00031876	1.2822	0.00077578	0.75538	0.00045702	605.016	17.138	1.4388	17.138	16.872	18.311	0					71	19	5	0
	NO IDEA	LEHHHHHHAAANDENYALDD	20	Unmodified	_LEHHHHHHAAANDENYALDD_							0	0	0	0	0	NJM-t1DD+4fs;NJM-t1DD+3fs;NJM-At0DD0fs	NJM-t1DD+4fs	NJM-t1DD+4fs	MULTI-MSMS	VOT16-1542	1	1170	587.51	4	587.256	2345	27583.8	-0.23674	-0.00013903	0.20647	0.00012125	-0.030269	-1.7776e-05	587.507	17.097	0.63923	17.097	16.906	17.545	0					18	8	4	0
1	0	LEHHHHHHAANDENYALDD	19	Unmodified	_LEHHHHHHAANDENYALDD_							0	0	0	0	0	NJM-t0DD0fs	NJM-t0DD0fs	NJM-t0DD0fs	MULTI-MSMS	VOT16-1542	1	1170	1138.49	2	1137.99	2273.96	19458.6	0.17208	0.00019582	1.4927	0.0016987	1.6648	0.0018945	1138.49	16.729	0.54558	16.729	16.435	16.981	0					19	7	5	0
1	0	LEHHHHHHAANDENYALDD	19	Unmodified	_LEHHHHHHAANDENYALDD_							0	0	0	0	0	NJM-t0DD0fs	NJM-t0DD0fs	NJM-t0DD0fs	MULTI-MSMS	VOT16-1542	1	1170	569.75	4	569.497	2273.96	27802.8	-0.029459	-1.6777e-05	-0.53385	-0.00030403	-0.56331	-0.0003208	569.747	16.729	2.7654	16.729	16.359	19.124	0					186	42	7	0
1	0	LEHHHHHHAANDENYALDD	19	Unmodified	_LEHHHHHHAANDENYALDD_							0	0	0	0	0	NJM-t0DD0fs	NJM-t0DD0fs	NJM-t0DD0fs	MULTI-MSMS	VOT16-1542	1	1170	759.33	3	758.994	2273.96	24065.7	0.28369	0.00021532	0.34458	0.00026153	0.62827	0.00047685	759.328	16.729	2.6291	16.729	16.435	19.064	0					156	38	7	0
1	0	LEHHHHHHAANDENYALDD	19	Unmodified	_LEHHHHHHAANDENYALDD_							0	0	0	0	0	NJM-t0DD0fs	NJM-t0DD0fs	NJM-t0DD0fs	MULTI-MSMS	VOT16-1542	1	1170	569.75	4	569.497	2273.96	28245.4	0.27909	0.00015894	0.045628	2.5985e-05	0.32472	0.00018493	569.748	20.664	4.7937	20.664	19.666	24.46	0					276	105	4	0
1	0	LEHHHHHHAANDENYALDD	19	Unmodified	_LEHHHHHHAANDENYALDD_							0	0	0	0	0	NJM-t0DD0fs	NJM-t0DD0fs	NJM-t0DD0fs	MULTI-MSMS	VOT16-1545	1	1171	759.33	3	758.994	2273.96	22047.2	1.099	0.00083416	0.14064	0.00010674	1.2397	0.00094091	759.327	15.397	0.41842	15.397	15.207	15.625	0					11	5	3	0
1	0	LEHHHHHHAANDENYALDD	19	Unmodified	_LEHHHHHHAANDENYALDD_							0	0	0	0	0	NJM-t0DD0fs	NJM-t0DD0fs	NJM-t0DD0fs	MULTI-MSMS	VOT16-1545	1	1171	759	3	758.994	2273.96	24778	0.46685	0.00035434	0.8805	0.0006683	1.3474	0.0010226	759.328	17.045	1.336	17.045	16.748	18.084	0					48	18	5	0
1	0	LEHHHHHHAANDENYALDD	19	Unmodified	_LEHHHHHHAANDENYALDD_							0	0	0	0	0	NJM-t0DD0fs	NJM-t0DD0fs	NJM-t0DD0fs	MULTI-MSMS	VOT16-1545	1	1171	569.75	4	569.497	2273.96	27771.9	0.25135	0.00014315	0.47053	0.00026797	0.72188	0.00041111	569.748	17.036	2.3927	17.036	16.542	18.935	0					116	33	5	0
1	0	LEHHHHHHAANDENYALDD	19	Unmodified	_LEHHHHHHAANDENYALDD_							0	0	0	0	0	NJM-t0DD0fs	NJM-t0DD0fs	NJM-t0DD0fs	MULTI-MSMS	VOT16-1551	1	1181	759.33	3	758.994	2273.96	24221.5	0.49778	0.00037781	-0.24539	-0.00018625	0.2524	0.00019157	759.327	16.943	1.0562	16.943	16.742	17.798	0					45	15	4	0
1	0	LEHHHHHHAANDENYALDD	19	Unmodified	_LEHHHHHHAANDENYALDD_							0	0	0	0	0	NJM-t0DD0fs	NJM-t0DD0fs	NJM-t0DD0fs	MULTI-MSMS	VOT16-1551	1	1181	569.75	4	569.497	2273.96	27141	0.19364	0.00011028	0.082522	4.6996e-05	0.27616	0.00015727	569.748	16.951	1.7632	16.951	16.742	18.505	0					74	26	5	0
1	0	LEHHHHHHAANDENYALDD	19	Unmodified	_LEHHHHHHAANDENYALDD_							0	0	0	0	0	NJM-t0DD0fs	NJM-t0DD0fs	NJM-t0DD0fs	MULTI-MSMS	VOT16-1562	1	1181_R	758.99	3	758.994	2273.96	24715.2	0.24815	0.00018834	0.59899	0.00045463	0.84714	0.00064297	759.329	16.922	0.8519	16.922	16.708	17.56	0					31	11	4	0
1	0	LEHHHHHHAANDENYALDD	19	Unmodified	_LEHHHHHHAANDENYALDD_							0	0	0	0	0	NJM-t0DD0fs	NJM-t0DD0fs	NJM-t0DD0fs	MULTI-MSMS	VOT16-1562	1	1181_R	569.75	4	569.497	2273.96	28059.9	0.14907	8.4896e-05	0.025559	1.4556e-05	0.17463	9.9452e-05	569.748	16.934	1.5518	16.934	16.638	18.19	0					54	22	4	0
1	0	LEHHHHHHAANDENYALDD	19	Unmodified	_LEHHHHHHAANDENYALDD_							0	0	0	0	0	NJM-t0DD0fs	NJM-t0DD0fs	NJM-t0DD0fs	MULTI-MSMS	VOT16-1568	1	1171_R	569.5	4	569.497	2273.96	27933.1	-0.01213	-6.9082e-06	0.58349	0.0003323	0.57136	0.00032539	569.748	18.127	1.3044	18.127	17.405	18.71	1.9073e-06					75	25	4	0
1	0	LEHHHHHHAANDENYALDD	19	Unmodified	_LEHHHHHHAANDENYALDD_							0	0	0	0	0	NJM-t0DD0fs	NJM-t0DD0fs	NJM-t0DD0fs	MULTI-MSMS	VOT16-1571	1	1170_R	1138.48	2	1137.99	2273.96	19320.3	-1.0949	-0.0012459	-0.67786	-0.00077139	-1.7727	-0.0020173	1138.49	16.397	0.60725	16.397	16.19	16.797	0					30	8	6	0
1	0	LEHHHHHHAANDENYALDD	19	Unmodified	_LEHHHHHHAANDENYALDD_							0	0	0	0	0	NJM-t0DD0fs	NJM-t0DD0fs	NJM-t0DD0fs	MULTI-MSMS	VOT16-1571	1	1170_R	759.33	3	758.994	2273.96	24221.3	-0.20525	-0.00015578	-1.5642	-0.0011872	-1.7695	-0.001343	759.327	16.397	2.5003	16.397	16.163	18.663	0					103	35	3	0
1	0	LEHHHHHHAANDENYALDD	19	Unmodified	_LEHHHHHHAANDENYALDD_							0	0	0	0	0	NJM-t0DD0fs	NJM-t0DD0fs	NJM-t0DD0fs	MULTI-MSMS	VOT16-1571	1	1170_R	569.5	4	569.497	2273.96	27688.3	-0.85666	-0.00048787	-1.7059	-0.0009715	-2.5626	-0.0014594	569.747	16.397	2.5003	16.397	16.163	18.663	0					103	35	3	0
1	0	LEHHHHHHAANDENYALDD	19	Unmodified	_LEHHHHHHAANDENYALDD_							0	0	0	0	0	NJM-t0DD0fs	NJM-t0DD0fs	NJM-t0DD0fs	MULTI-MSMS	VOT16-1571	1	1170_R	570	4	569.497	2273.96	28599.8	-0.77521	-0.00044148	0.041464	2.3614e-05	-0.73375	-0.00041787	569.998	19.84	0.70026	19.84	19.434	20.134	0					32	15	3	0
1	0	LEHHHHHHAANDENYALDD	19	Unmodified	_LEHHHHHHAANDENYALDD_							0	0	0	0	0	NJM-t0DD0fs	NJM-t0DD0fs	NJM-t0DD0fs	MULTI-MSMS	VOT16-1571	1	1170_R	569.75	4	569.497	2273.96	27981.8	0.083506	4.7556e-05	0.76064	0.00043318	0.84415	0.00048074	569.748	21.313	3.9184	21.313	20.454	24.372	0					211	84	3	0
2	4	LEHHHHHHALGD	12	Unmodified	_LEHHHHHHALGD_							0	0	0	0	0	NJM-t4noTag+4fs;NJM-At3noTag+7fs	NJM-t4noTag+4fs	NJM-t4noTag+4fs	MULTI-MSMS	VOT16-1542	1	1170	360.67	4	360.672	1438.66	35850.4	0.65744	0.00023712	0.21751	7.8449e-05	0.87495	0.00031557	360.672	14.126	0.26708	14.126	14.061	14.328	0					9	4	3	0
2	4	LEHHHHHHALGD	12	Unmodified	_LEHHHHHHALGD_							0	0	0	0	0	NJM-t4noTag+4fs;NJM-At3noTag+7fs	NJM-t4noTag+4fs	NJM-t4noTag+4fs	MULTI-MSMS	VOT16-1571	1	1170_R	480.56	3	480.561	1438.66	30641.5	0.014958	7.1882e-06	1.3683	0.00065755	1.3833	0.00066474	480.561	13.721	0.84995	13.721	13.391	14.24	0					27	14	5	0
2	4	LEHHHHHHALGD	12	Unmodified	_LEHHHHHHALGD_							0	0	0	0	0	NJM-t4noTag+4fs;NJM-At3noTag+7fs	NJM-t4noTag+4fs	NJM-t4noTag+4fs	MULTI-MSMS	VOT16-1571	1	1170_R	360.67	4	360.672	1438.66	34953	0.31283	0.00011283	-0.12834	-4.6289e-05	0.18449	6.6539e-05	360.672	13.733	0.40433	13.733	13.433	13.838	0					14	5	3	0
2	4	LEHHHHHHALGDPAANDENYALDD	24	Unmodified	_LEHHHHHHALGDPAANDENYALDD_							0	0	0	0	0	NJM-t5DD+4fs;NJM-At4DD+7fs	NJM-t5DD+4fs	NJM-t5DD+4fs	MULTI-MSMS	VOT16-1571	1	1170_R	683.05	4	682.803	2727.18	25173.5	-0.22899	-0.00015635	0.8639	0.00058987	0.63491	0.00043352	683.054	28.157	1.3202	28.157	27.733	29.053	0					71	20	4	0
2	4	LEHHHHHHALGDPMVR	16	Unmodified	_LEHHHHHHALGDPMVR_							0	0	0	0	0	NJM-t15DD+4fs;NJM-At14DD+7fs;NJM-t17DD+4fs;NJM-At16DD+7fs;NJM-t22DD+4fs;NJM-At21DD+7fs;NJM-t35DD+4fs;NJM-At34DD+7fs;NJM-t15noTag+4fs;NJM-At14noTag+7fs;NJM-t16noTag+4fs;NJM-At15noTag+7fs;NJM-t17noTag+4fs;NJM-At16noTag+7fs;NJM-t18noTag+4fs;NJM-At17noTag+7fs;NJM-t8DD+4fs;NJM-At7DD+7fs;NJM-t19noTag+4fs;NJM-At18noTag+7fs;NJM-t20noTag+4fs;NJM-At19noTag+7fs;NJM-t21noTag+4fs;NJM-At20noTag+7fs;NJM-t22noTa…	NJM-t15DD+4fs	NJM-t15DD+4fs	MULTI-MSMS	VOT16-1542	1	1170	641.65	3	641.648	1921.92	26075.2	0.16779	0.00010766	0.1456	9.3425e-05	0.31339	0.00020109	641.983	16.591	1.5668	16.591	16.481	18.048	0					45	21	3	0
2	4	LEHHHHHHALGDPMVR	16	Unmodified	_LEHHHHHHALGDPMVR_							0	0	0	0	0	NJM-t15DD+4fs;NJM-At14DD+7fs;NJM-t17DD+4fs;NJM-At16DD+7fs;NJM-t22DD+4fs;NJM-At21DD+7fs;NJM-t35DD+4fs;NJM-At34DD+7fs;NJM-t15noTag+4fs;NJM-At14noTag+7fs;NJM-t16noTag+4fs;NJM-At15noTag+7fs;NJM-t17noTag+4fs;NJM-At16noTag+7fs;NJM-t18noTag+4fs;NJM-At17noTag+7fs;NJM-t8DD+4fs;NJM-At7DD+7fs;NJM-t19noTag+4fs;NJM-At18noTag+7fs;NJM-t20noTag+4fs;NJM-At19noTag+7fs;NJM-t21noTag+4fs;NJM-At20noTag+7fs;NJM-t22noTa…	NJM-t15DD+4fs	NJM-t15DD+4fs	MULTI-MSMS	VOT16-1542	1	1170	481.74	4	481.488	1921.92	30739	0.020754	9.9926e-06	0.032988	1.5883e-05	0.053741	2.5876e-05	481.488	16.591	2.6428	16.591	16.481	19.124	0					155	38	5	0
2	4	LEHHHHHHALGDPMVR	16	Unmodified	_LEHHHHHHALGDPMVR_							0	0	0	0	0	NJM-t15DD+4fs;NJM-At14DD+7fs;NJM-t17DD+4fs;NJM-At16DD+7fs;NJM-t22DD+4fs;NJM-At21DD+7fs;NJM-t35DD+4fs;NJM-At34DD+7fs;NJM-t15noTag+4fs;NJM-At14noTag+7fs;NJM-t16noTag+4fs;NJM-At15noTag+7fs;NJM-t17noTag+4fs;NJM-At16noTag+7fs;NJM-t18noTag+4fs;NJM-At17noTag+7fs;NJM-t8DD+4fs;NJM-At7DD+7fs;NJM-t19noTag+4fs;NJM-At18noTag+7fs;NJM-t20noTag+4fs;NJM-At19noTag+7fs;NJM-t21noTag+4fs;NJM-At20noTag+7fs;NJM-t22noTa…	NJM-t15DD+4fs	NJM-t15DD+4fs	MULTI-MSMS	VOT16-1571	1	1170_R	481.74	4	481.488	1921.92	30307.9	-0.84096	-0.00040491	-1.538	-0.00074053	-2.379	-0.0011454	481.488	16.188	2.5536	16.188	15.543	18.097	0					126	38	5	0
2	4	LEHHHHHHALGDPMVR	16	Unmodified	_LEHHHHHHALGDPMVR_							0	0	0	0	0	NJM-t15DD+4fs;NJM-At14DD+7fs;NJM-t17DD+4fs;NJM-At16DD+7fs;NJM-t22DD+4fs;NJM-At21DD+7fs;NJM-t35DD+4fs;NJM-At34DD+7fs;NJM-t15noTag+4fs;NJM-At14noTag+7fs;NJM-t16noTag+4fs;NJM-At15noTag+7fs;NJM-t17noTag+4fs;NJM-At16noTag+7fs;NJM-t18noTag+4fs;NJM-At17noTag+7fs;NJM-t8DD+4fs;NJM-At7DD+7fs;NJM-t19noTag+4fs;NJM-At18noTag+7fs;NJM-t20noTag+4fs;NJM-At19noTag+7fs;NJM-t21noTag+4fs;NJM-At20noTag+7fs;NJM-t22noTa…	NJM-t15DD+4fs	NJM-t15DD+4fs	MULTI-MSMS	VOT16-1571	1	1170_R	641.98	3	641.648	1921.92	26090.8	-0.85586	-0.00054916	-1.4733	-0.00094534	-2.3292	-0.0014945	641.648	16.162	1.2202	16.162	16.022	17.242	0					65	18	5	0
2	4	LEHHHHHHALGDPMVR	16	Unmodified	_LEHHHHHHALGDPMVR_							0	0	0	0	0	NJM-t15DD+4fs;NJM-At14DD+7fs;NJM-t17DD+4fs;NJM-At16DD+7fs;NJM-t22DD+4fs;NJM-At21DD+7fs;NJM-t35DD+4fs;NJM-At34DD+7fs;NJM-t15noTag+4fs;NJM-At14noTag+7fs;NJM-t16noTag+4fs;NJM-At15noTag+7fs;NJM-t17noTag+4fs;NJM-At16noTag+7fs;NJM-t18noTag+4fs;NJM-At17noTag+7fs;NJM-t8DD+4fs;NJM-At7DD+7fs;NJM-t19noTag+4fs;NJM-At18noTag+7fs;NJM-t20noTag+4fs;NJM-At19noTag+7fs;NJM-t21noTag+4fs;NJM-At20noTag+7fs;NJM-t22noTa…	NJM-t15DD+4fs	NJM-t15DD+4fs	MULTI-MSMS	VOT16-1571	1	1170_R	961.97	2	961.969	1921.92	NaN	-0.97674	-0.00093959	1.824	0.0017547	0.84729	0.00081507	961.969	16.207	0.17275	16.207	16.121	16.294	0					5	3	2	0
2	4	LEHHHHHHALGDPMVR	16	Unmodified	_LEHHHHHHALGDPMVR_							0	0	0	0	0	NJM-t15DD+4fs;NJM-At14DD+7fs;NJM-t17DD+4fs;NJM-At16DD+7fs;NJM-t22DD+4fs;NJM-At21DD+7fs;NJM-t35DD+4fs;NJM-At34DD+7fs;NJM-t15noTag+4fs;NJM-At14noTag+7fs;NJM-t16noTag+4fs;NJM-At15noTag+7fs;NJM-t17noTag+4fs;NJM-At16noTag+7fs;NJM-t18noTag+4fs;NJM-At17noTag+7fs;NJM-t8DD+4fs;NJM-At7DD+7fs;NJM-t19noTag+4fs;NJM-At18noTag+7fs;NJM-t20noTag+4fs;NJM-At19noTag+7fs;NJM-t21noTag+4fs;NJM-At20noTag+7fs;NJM-t22noTa…	NJM-t15DD+4fs	NJM-t15DD+4fs	MULTI-MSMS	VOT16-1571	1	1170_R	641.65	3	641.648	1921.92	26653.5	-0.48425	-0.00031072	1.6066	0.0010308	1.1223	0.00072013	642.318	18.326	1.4927	18.326	17.17	18.663	0					43	20	3	0
2	4	LEHHHHHHALGDPMVR	16	Unmodified	_LEHHHHHHALGDPMVR_							0	0	0	0	0	NJM-t15DD+4fs;NJM-At14DD+7fs;NJM-t17DD+4fs;NJM-At16DD+7fs;NJM-t22DD+4fs;NJM-At21DD+7fs;NJM-t35DD+4fs;NJM-At34DD+7fs;NJM-t15noTag+4fs;NJM-At14noTag+7fs;NJM-t16noTag+4fs;NJM-At15noTag+7fs;NJM-t17noTag+4fs;NJM-At16noTag+7fs;NJM-t18noTag+4fs;NJM-At17noTag+7fs;NJM-t8DD+4fs;NJM-At7DD+7fs;NJM-t19noTag+4fs;NJM-At18noTag+7fs;NJM-t20noTag+4fs;NJM-At19noTag+7fs;NJM-t21noTag+4fs;NJM-At20noTag+7fs;NJM-t22noTa…	NJM-t15DD+4fs	NJM-t15DD+4fs	MULTI-MSMS	VOT16-1571	1	1170_R	481.49	4	481.488	1921.92	30334.7	-0.48055	-0.00023138	0.38816	0.00018689	-0.092396	-4.4488e-05	481.488	18.042	1.2512	18.042	17.471	18.722	-1.9073e-06					45	17	3	0
2	4	LEHHHHHHALGDPMVR	16	Unmodified	_LEHHHHHHALGDPMVR_							0	0	0	0	0	NJM-t15DD+4fs;NJM-At14DD+7fs;NJM-t17DD+4fs;NJM-At16DD+7fs;NJM-t22DD+4fs;NJM-At21DD+7fs;NJM-t35DD+4fs;NJM-At34DD+7fs;NJM-t15noTag+4fs;NJM-At14noTag+7fs;NJM-t16noTag+4fs;NJM-At15noTag+7fs;NJM-t17noTag+4fs;NJM-At16noTag+7fs;NJM-t18noTag+4fs;NJM-At17noTag+7fs;NJM-t8DD+4fs;NJM-At7DD+7fs;NJM-t19noTag+4fs;NJM-At18noTag+7fs;NJM-t20noTag+4fs;NJM-At19noTag+7fs;NJM-t21noTag+4fs;NJM-At20noTag+7fs;NJM-t22noTa…	NJM-t15DD+4fs	NJM-t15DD+4fs	MULTI-SECPEP	VOT16-1571	1	1170_R	481.99	4	481.488	1921.92	30501.9	0.3059	0.00014729	0.52159	0.00025114	0.82749	0.00039842	481.488	21.707	2.5279	21.707	20.971	23.499	1.9073e-06					97	53	3	0
2	4	LEHHHHHHALGDPMVR	16	Oxidation (M)	_LEHHHHHHALGDPM(ox)VR_		LEHHHHHHALGDPM(1)VR			LEHHHHHHALGDPM(66.67)VR		0	0	1	0	0	NJM-t15DD+4fs;NJM-At14DD+7fs;NJM-t17DD+4fs;NJM-At16DD+7fs;NJM-t22DD+4fs;NJM-At21DD+7fs;NJM-t35DD+4fs;NJM-At34DD+7fs;NJM-t15noTag+4fs;NJM-At14noTag+7fs;NJM-t16noTag+4fs;NJM-At15noTag+7fs;NJM-t17noTag+4fs;NJM-At16noTag+7fs;NJM-t18noTag+4fs;NJM-At17noTag+7fs;NJM-t8DD+4fs;NJM-At7DD+7fs;NJM-t19noTag+4fs;NJM-At18noTag+7fs;NJM-t20noTag+4fs;NJM-At19noTag+7fs;NJM-t21noTag+4fs;NJM-At20noTag+7fs;NJM-t22noTa…	NJM-t15DD+4fs	NJM-t15DD+4fs	MULTI-MSMS	VOT16-1571	1	1170_R	647.31	3	646.98	1937.92	26255.3	-1.1125	-0.00071974	1.3108	0.00084805	0.19832	0.00012831	647.315	15.15	0.64504	15.15	14.898	15.543	9.5367e-07					27	8	4	0
3	5+, incorporated A, then shifted 4+ again to make SGIP	LEHHHHHHASGIP	13	Unmodified	_LEHHHHHHASGIP_							0	0	0	0	0	NJM-At4noTag+8fs	NJM-At4noTag+8fs	NJM-At4noTag+8fs	MULTI-MSMS	VOT16-1542	1	1170	503.58	3	503.58	1507.72	29469.1	0.39888	0.00020087	0.18953	9.5445e-05	0.58842	0.00029632	503.58	14.771	0.40414	14.771	14.619	15.023	0					11	6	2	0
1	3	LEHHHHHHGAANDENYALDD	20	Unmodified	_LEHHHHHHGAANDENYALDD_							0	0	0	0	0	NJM-t1DD0fs;NJM-t1DD+9fs;NJM-t1DD+2fs;NJM-t1DD+11fs;NJM-t1DD+10fs;NJM-Gt0DD0fs	NJM-t1DD0fs	NJM-t1DD0fs	MULTI-SECPEP	VOT16-1571	1	1170_R	582.97	4	583.752	2330.98	26200.3	-0.96002	-0.00056041	-1.3715	-0.00080062	-2.3315	-0.001361	584.002	16.436	0.56158	16.436	16.236	16.797	0					15	7	4	0
2	G suppressor, then 1+, or 3+, G, then 1+	LEHHHHHHGALGDPMVR	17	Unmodified	_LEHHHHHHGALGDPMVR_							0	0	0	0	0	NJM-Gt15DD+4fs;NJM-Gt17DD+4fs;NJM-Gt22DD+4fs;NJM-Gt35DD+4fs;NJM-Gt8DD+4fs	NJM-Gt15DD+4fs	NJM-Gt15DD+4fs	MULTI-SECPEP	VOT16-1571	1	1170_R	494.97	4	495.743	1978.94	33442.1	-0.69076	-0.00034244	1.4685	0.00072801	0.77777	0.00038558	495.744	16.621	0.29417	16.621	16.426	16.72	0					6	3	2	0
2	10	LEHHHHHHGDAANDENYALDD	21	Unmodified	_LEHHHHHHGDAANDENYALDD_							0	0	0	0	0	NJM-t2DD+10fs;NJM-Gt1DD+13fs	NJM-t2DD+10fs	NJM-t2DD+10fs	MULTI-MSMS	VOT16-1542	1	1170	612.51	4	612.509	2446.01	27300.3	0.40582	0.00024857	0.41974	0.00025709	0.82556	0.00050566	612.76	17.362	0.62873	17.362	17.134	17.763	0					26	8	5	0
2	10	LEHHHHHHGDPAANDENYALDD	22	Unmodified	_LEHHHHHHGDPAANDENYALDD_							0	0	0	0	0	NJM-t3DD+10fs;NJM-Gt2DD+13fs	NJM-t3DD+10fs	NJM-t3DD+10fs	MULTI-MSMS	VOT16-1542	1	1170	637.02	4	636.772	2543.06	26930.3	-0.17764	-0.00011312	0.78783	0.00050167	0.61018	0.00038855	637.024	18.829	0.96642	18.829	18.19	19.157	-1.9073e-06					68	15	6	0
2	10	LEHHHHHHGDPM	12	Unmodified	_LEHHHHHHGDPM_							0	0	0	0	0	NJM-t4noTag+10fs;NJM-Gt3noTag+13fs	NJM-t4noTag+10fs	NJM-t4noTag+10fs	MULTI-MSMS	VOT16-1542	1	1170	495.22	3	495.218	1482.63	29524.7	0.60168	0.00029796	-0.22769	-0.00011276	0.37399	0.00018521	495.218	14.22	0.52111	14.22	14.098	14.619	0					24	8	5	0
2	10	LEHHHHHHGDPM	12	Unmodified	_LEHHHHHHGDPM_							0	0	0	0	0	NJM-t4noTag+10fs;NJM-Gt3noTag+13fs	NJM-t4noTag+10fs	NJM-t4noTag+10fs	MULTI-MSMS	VOT16-1571	1	1170_R	495.22	3	495.218	1482.63	30093.6	-0.08066	-3.9945e-05	0.6437	0.00031877	0.56304	0.00027883	495.219	13.802	0.47835	13.802	13.696	14.174	0					15	7	3	0
2	10	LEHHHHHHGDPM	12	Unmodified	_LEHHHHHHGDPM_							0	0	0	0	0	NJM-t4noTag+10fs;NJM-Gt3noTag+13fs	NJM-t4noTag+10fs	NJM-t4noTag+10fs	MULTI-MSMS	VOT16-1571	1	1170_R	371.67	4	371.665	1482.63	34345.7	0.024441	9.084e-06	0.56363	0.00020948	0.58807	0.00021857	371.665	13.802	0.40033	13.802	13.622	14.022	0					15	5	4	0
2	10	LEHHHHHHGDPMV	13	Unmodified	_LEHHHHHHGDPMV_							0	0	0	0	0	NJM-t5noTag+10fs;NJM-Gt4noTag+13fs	NJM-t5noTag+10fs	NJM-t5noTag+10fs	MULTI-MSMS	VOT16-1542	1	1170	528.24	3	528.241	1581.7	28958.5	0.29841	0.00015763	0.15169	8.0129e-05	0.4501	0.00023776	528.241	15.281	0.56941	15.281	15.097	15.666	0					24	7	5	0
2	10	LEHHHHHHGDPMVR	14	Unmodified	_LEHHHHHHGDPMVR_							0	0	0	0	0	NJM-t13DD+10fs;NJM-Gt12DD+13fs;NJM-t15DD+10fs;NJM-Gt14DD+13fs;NJM-t20DD+10fs;NJM-Gt19DD+13fs;NJM-t33DD+10fs;NJM-Gt32DD+13fs;NJM-t6DD+10fs;NJM-Gt5DD+13fs;NJM-t6noTag+10fs;NJM-Gt5noTag+13fs;NJM-t7noTag+10fs;NJM-Gt6noTag+13fs;NJM-t8noTag+10fs;NJM-Gt7noTag+13fs;NJM-t9noTag+10fs;NJM-Gt8noTag+13fs;NJM-t10noTag+10fs;NJM-Gt9noTag+13fs;NJM-t11noTag+10fs;NJM-Gt10noTag+13fs;NJM-t12noTag+10fs;NJM-Gt11noTag+1…	NJM-t13DD+10fs	NJM-t13DD+10fs	MULTI-MSMS	VOT16-1542	1	1170	580.28	3	580.275	1737.8	27907.3	0.42746	0.00024804	-0.10337	-5.9983e-05	0.32409	0.00018806	580.275	14.436	1.5234	14.436	14.257	15.78	0					70	23	6	0
2	10	LEHHHHHHGDPMVR	14	Unmodified	_LEHHHHHHGDPMVR_							0	0	0	0	0	NJM-t13DD+10fs;NJM-Gt12DD+13fs;NJM-t15DD+10fs;NJM-Gt14DD+13fs;NJM-t20DD+10fs;NJM-Gt19DD+13fs;NJM-t33DD+10fs;NJM-Gt32DD+13fs;NJM-t6DD+10fs;NJM-Gt5DD+13fs;NJM-t6noTag+10fs;NJM-Gt5noTag+13fs;NJM-t7noTag+10fs;NJM-Gt6noTag+13fs;NJM-t8noTag+10fs;NJM-Gt7noTag+13fs;NJM-t9noTag+10fs;NJM-Gt8noTag+13fs;NJM-t10noTag+10fs;NJM-Gt9noTag+13fs;NJM-t11noTag+10fs;NJM-Gt10noTag+13fs;NJM-t12noTag+10fs;NJM-Gt11noTag+1…	NJM-t13DD+10fs	NJM-t13DD+10fs	MULTI-MSMS	VOT16-1542	1	1170	435.46	4	435.458	1737.8	31497.8	0.26922	0.00011724	-0.7645	-0.00033291	-0.49527	-0.00021567	435.458	14.436	4.6748	14.436	14.257	18.932	0					192	78	5	0
2	10	LEHHHHHHGDPMVR	14	Unmodified	_LEHHHHHHGDPMVR_							0	0	0	0	0	NJM-t13DD+10fs;NJM-Gt12DD+13fs;NJM-t15DD+10fs;NJM-Gt14DD+13fs;NJM-t20DD+10fs;NJM-Gt19DD+13fs;NJM-t33DD+10fs;NJM-Gt32DD+13fs;NJM-t6DD+10fs;NJM-Gt5DD+13fs;NJM-t6noTag+10fs;NJM-Gt5noTag+13fs;NJM-t7noTag+10fs;NJM-Gt6noTag+13fs;NJM-t8noTag+10fs;NJM-Gt7noTag+13fs;NJM-t9noTag+10fs;NJM-Gt8noTag+13fs;NJM-t10noTag+10fs;NJM-Gt9noTag+13fs;NJM-t11noTag+10fs;NJM-Gt10noTag+13fs;NJM-t12noTag+10fs;NJM-Gt11noTag+1…	NJM-t13DD+10fs	NJM-t13DD+10fs	MULTI-MSMS	VOT16-1542	1	1170	348.77	5	348.568	1737.8	35820.7	0.61389	0.00021398	-0.088576	-3.0875e-05	0.52531	0.00018311	348.568	14.437	1.0586	14.437	14.257	15.315	0					52	16	5	0
2	10	LEHHHHHHGDPMVR	14	Unmodified	_LEHHHHHHGDPMVR_							0	0	0	0	0	NJM-t13DD+10fs;NJM-Gt12DD+13fs;NJM-t15DD+10fs;NJM-Gt14DD+13fs;NJM-t20DD+10fs;NJM-Gt19DD+13fs;NJM-t33DD+10fs;NJM-Gt32DD+13fs;NJM-t6DD+10fs;NJM-Gt5DD+13fs;NJM-t6noTag+10fs;NJM-Gt5noTag+13fs;NJM-t7noTag+10fs;NJM-Gt6noTag+13fs;NJM-t8noTag+10fs;NJM-Gt7noTag+13fs;NJM-t9noTag+10fs;NJM-Gt8noTag+13fs;NJM-t10noTag+10fs;NJM-Gt9noTag+13fs;NJM-t11noTag+10fs;NJM-Gt10noTag+13fs;NJM-t12noTag+10fs;NJM-Gt11noTag+1…	NJM-t13DD+10fs	NJM-t13DD+10fs	MULTI-MSMS	VOT16-1571	1	1170_R	580.28	3	580.275	1737.8	27080.1	-0.58687	-0.00034055	1.1095	0.00064379	0.52259	0.00030325	580.275	14.131	1.7854	14.131	13.964	15.749	9.5367e-07					104	27	6	0
2	10	LEHHHHHHGDPMVR	14	Unmodified	_LEHHHHHHGDPMVR_							0	0	0	0	0	NJM-t13DD+10fs;NJM-Gt12DD+13fs;NJM-t15DD+10fs;NJM-Gt14DD+13fs;NJM-t20DD+10fs;NJM-Gt19DD+13fs;NJM-t33DD+10fs;NJM-Gt32DD+13fs;NJM-t6DD+10fs;NJM-Gt5DD+13fs;NJM-t6noTag+10fs;NJM-Gt5noTag+13fs;NJM-t7noTag+10fs;NJM-Gt6noTag+13fs;NJM-t8noTag+10fs;NJM-Gt7noTag+13fs;NJM-t9noTag+10fs;NJM-Gt8noTag+13fs;NJM-t10noTag+10fs;NJM-Gt9noTag+13fs;NJM-t11noTag+10fs;NJM-Gt10noTag+13fs;NJM-t12noTag+10fs;NJM-Gt11noTag+1…	NJM-t13DD+10fs	NJM-t13DD+10fs	MULTI-MSMS	VOT16-1571	1	1170_R	435.46	4	435.458	1737.8	31504	-0.6247	-0.00027203	0.13948	6.0737e-05	-0.48522	-0.00021129	435.458	14.131	2.1573	14.131	13.964	16.121	0					143	34	7	0
2	10	LEHHHHHHGDPMVR	14	Unmodified	_LEHHHHHHGDPMVR_							0	0	0	0	0	NJM-t13DD+10fs;NJM-Gt12DD+13fs;NJM-t15DD+10fs;NJM-Gt14DD+13fs;NJM-t20DD+10fs;NJM-Gt19DD+13fs;NJM-t33DD+10fs;NJM-Gt32DD+13fs;NJM-t6DD+10fs;NJM-Gt5DD+13fs;NJM-t6noTag+10fs;NJM-Gt5noTag+13fs;NJM-t7noTag+10fs;NJM-Gt6noTag+13fs;NJM-t8noTag+10fs;NJM-Gt7noTag+13fs;NJM-t9noTag+10fs;NJM-Gt8noTag+13fs;NJM-t10noTag+10fs;NJM-Gt9noTag+13fs;NJM-t11noTag+10fs;NJM-Gt10noTag+13fs;NJM-t12noTag+10fs;NJM-Gt11noTag+1…	NJM-t13DD+10fs	NJM-t13DD+10fs	MULTI-SECPEP	VOT16-1571	1	1170_R	435.88	4	435.458	1737.8	32721.8	-0.82327	-0.0003585	0.31098	0.00013542	-0.51229	-0.00022308	435.458	16.538	2.4426	16.538	16.163	18.605	0					71	34	4	0
2	10	LEHHHHHHGGDPMVR	15	Unmodified	_LEHHHHHHGGDPMVR_							0	0	0	0	0	NJM-Gt13DD+10fs;NJM-Gt15DD+10fs;NJM-Gt20DD+10fs;NJM-Gt33DD+10fs;NJM-Gt13noTag+10fs;NJM-Gt14noTag+10fs;NJM-Gt15noTag+10fs;NJM-Gt16noTag+10fs;NJM-Gt6DD+10fs;NJM-Gt17noTag+10fs;NJM-Gt18noTag+10fs;NJM-Gt19noTag+10fs;NJM-Gt20noTag+10fs;NJM-Gt21noTag+10fs;NJM-Gt22noTag+10fs;NJM-Gt23noTag+10fs;NJM-Gt24noTag+10fs;NJM-Gt25noTag+10fs;NJM-Gt14DD+10fs;NJM-Gt26noTag+10fs;NJM-Gt27noTag+10fs;NJM-Gt16DD+10fs;NJM…	NJM-Gt13DD+10fs	NJM-Gt13DD+10fs	MULTI-MSMS	VOT16-1542	1	1170	449.71	4	449.713	1794.82	31956.2	0.56391	0.0002536	-0.98678	-0.00044377	-0.42287	-0.00019017	449.713	14.362	0.30701	14.362	14.257	14.564	0					6	4	2	0
2	10	LEHHHHHHGGDPMVR	15	Unmodified	_LEHHHHHHGGDPMVR_							0	0	0	0	0	NJM-Gt13DD+10fs;NJM-Gt15DD+10fs;NJM-Gt20DD+10fs;NJM-Gt33DD+10fs;NJM-Gt13noTag+10fs;NJM-Gt14noTag+10fs;NJM-Gt15noTag+10fs;NJM-Gt16noTag+10fs;NJM-Gt6DD+10fs;NJM-Gt17noTag+10fs;NJM-Gt18noTag+10fs;NJM-Gt19noTag+10fs;NJM-Gt20noTag+10fs;NJM-Gt21noTag+10fs;NJM-Gt22noTag+10fs;NJM-Gt23noTag+10fs;NJM-Gt24noTag+10fs;NJM-Gt25noTag+10fs;NJM-Gt14DD+10fs;NJM-Gt26noTag+10fs;NJM-Gt27noTag+10fs;NJM-Gt16DD+10fs;NJM…	NJM-Gt13DD+10fs	NJM-Gt13DD+10fs	MULTI-MSMS	VOT16-1571	1	1170_R	449.96	4	449.713	1794.82	30837.2	-0.37007	-0.00016643	-1.2221	-0.00054959	-1.5922	-0.00071601	449.963	14.059	0.52892	14.059	13.908	14.437	0					11	9	2	0
3	2, or -1	LEHHHHHHGR	10	Unmodified	_LEHHHHHHGR_							0	0	0	0	0	NJM-Gt16DD+1fs;NJM-Gt18DD+1fs;NJM-Gt23DD+1fs;NJM-Gt36DD+1fs;NJM-Gt16noTag+1fs;NJM-Gt17noTag+1fs;NJM-Gt18noTag+1fs;NJM-Gt19noTag+1fs;NJM-Gt9DD+1fs;NJM-Gt20noTag+1fs;NJM-Gt21noTag+1fs;NJM-Gt22noTag+1fs;NJM-Gt23noTag+1fs;NJM-Gt24noTag+1fs;NJM-Gt25noTag+1fs;NJM-Gt26noTag+1fs;NJM-Gt27noTag+1fs;NJM-Gt28noTag+1fs;NJM-Gt17DD+1fs;NJM-Gt29noTag+1fs;NJM-Gt30noTag+1fs;NJM-Gt19DD+1fs;NJM-Gt31noTag+1fs;NJM-Gt2…	NJM-Gt16DD+1fs;NJM-Gt27DD+1fs;NJM-Gt22DD+1fs;NJM-Gt26DD+1fs;NJM-Gt4DD+1fs;NJM-Gt5DD+1fs	NJM-Gt16DD+1fs	MULTI-MSMS	VOT16-1542	1	1170	324.91	4	324.911	1295.61	38449.8	0.23953	7.7826e-05	0.19591	6.3655e-05	0.43544	0.00014148	324.911	21.445	1.1537	21.445	20.669	21.822	0					43	24	2	0
3	2, or -1	LEHHHHHHGR	10	Unmodified	_LEHHHHHHGR_							0	0	0	0	0	NJM-Gt16DD+1fs;NJM-Gt18DD+1fs;NJM-Gt23DD+1fs;NJM-Gt36DD+1fs;NJM-Gt16noTag+1fs;NJM-Gt17noTag+1fs;NJM-Gt18noTag+1fs;NJM-Gt19noTag+1fs;NJM-Gt9DD+1fs;NJM-Gt20noTag+1fs;NJM-Gt21noTag+1fs;NJM-Gt22noTag+1fs;NJM-Gt23noTag+1fs;NJM-Gt24noTag+1fs;NJM-Gt25noTag+1fs;NJM-Gt26noTag+1fs;NJM-Gt27noTag+1fs;NJM-Gt28noTag+1fs;NJM-Gt17DD+1fs;NJM-Gt29noTag+1fs;NJM-Gt30noTag+1fs;NJM-Gt19DD+1fs;NJM-Gt31noTag+1fs;NJM-Gt2…	NJM-Gt16DD+1fs;NJM-Gt27DD+1fs;NJM-Gt22DD+1fs;NJM-Gt26DD+1fs;NJM-Gt4DD+1fs;NJM-Gt5DD+1fs	NJM-Gt16DD+1fs	MULTI-MSMS	VOT16-1571	1	1170_R	324.91	4	324.911	1295.61	38219.8	1.9786	0.00064286	-1.5151	-0.00049228	0.46346	0.00015058	324.91	10.73	1.2404	10.73	10.478	11.719	0					71	32	3	0
3	2, or -1	LEHHHHHHGR	10	Unmodified	_LEHHHHHHGR_							0	0	0	0	0	NJM-Gt16DD+1fs;NJM-Gt18DD+1fs;NJM-Gt23DD+1fs;NJM-Gt36DD+1fs;NJM-Gt16noTag+1fs;NJM-Gt17noTag+1fs;NJM-Gt18noTag+1fs;NJM-Gt19noTag+1fs;NJM-Gt9DD+1fs;NJM-Gt20noTag+1fs;NJM-Gt21noTag+1fs;NJM-Gt22noTag+1fs;NJM-Gt23noTag+1fs;NJM-Gt24noTag+1fs;NJM-Gt25noTag+1fs;NJM-Gt26noTag+1fs;NJM-Gt27noTag+1fs;NJM-Gt28noTag+1fs;NJM-Gt17DD+1fs;NJM-Gt29noTag+1fs;NJM-Gt30noTag+1fs;NJM-Gt19DD+1fs;NJM-Gt31noTag+1fs;NJM-Gt2…	NJM-Gt16DD+1fs;NJM-Gt27DD+1fs;NJM-Gt22DD+1fs;NJM-Gt26DD+1fs;NJM-Gt4DD+1fs;NJM-Gt5DD+1fs	NJM-Gt16DD+1fs	MULTI-SECPEP	VOT16-1571	1	1170_R	325.7	4	324.911	1295.61	38808.2	0.20183	6.5576e-05	0.27735	9.0113e-05	0.47918	0.00015569	324.911	21.295	1.6251	21.295	20.573	22.198	0					61	38	2	0
3	skip 3+ (UAG codon), add G, then 2+ more to skip into the 3 reading frame	LEHHHHHHGSGIPWYAC	17	Unmodified	_LEHHHHHHGSGIPWYAC_							0	0	0	0	0	NJM-Gt8noTag+8fs	NJM-Gt8noTag+8fs	NJM-Gt8noTag+8fs	MULTI-MSMS	VOT16-1542	1	1170	519.74	4	519.485	2073.91	28924.8	-0.040824	-2.1208e-05	0.97022	0.00050402	0.9294	0.00048281	519.737	28.886	0.75625	28.886	28.446	29.202	1.9073e-06					40	11	5	0
1	-3	LEHHHHHHHAANDENYALDD	20	Unmodified	_LEHHHHHHHAANDENYALDD_							0	0	0	0	0	NJM-t1DD+15fs;NJM-Ht0DD0fs	NJM-t1DD+15fs	NJM-t1DD+15fs	MULTI-MSMS	VOT16-1571	1	1170_R	805.01	3	804.68	2411.02	21457.6	-0.91035	-0.00073254	-0.12899	-0.0001038	-1.0393	-0.00083634	805.013	15.974	0.21208	15.974	15.81	16.022	9.5367e-07					8	3	3	0
1	-6	LEHHHHHHHHAANDENYALDD	21	Unmodified	_LEHHHHHHHHAANDENYALDD_							0	0	0	0	0	NJM-Ht1DD+15fs	NJM-Ht1DD+15fs	NJM-Ht1DD+15fs	MULTI-MSMS	VOT16-1571	1	1170_R	638.53	4	638.026	2548.08	26760.8	-0.949	-0.00060548	-1.7432	-0.0011122	-2.6922	-0.0017177	638.276	15.875	0.43047	15.875	15.69	16.121	0					20	7	4	0
3	Suppression with K, then frameshift 5+ to 3 reading frame	LEHHHHHHKSGIPWYAC	17	Unmodified	_LEHHHHHHKSGIPWYAC_							0	0	0	0	1	NJM-Kt8noTag+8fs	NJM-Kt8noTag+8fs	NJM-Kt8noTag+8fs	MULTI-MSMS	VOT16-1542	1	1170	537.51	4	537.254	2144.99	29383.1	1.0719	0.00057586	1.2023	0.00064595	2.2742	0.0012218	537.505	25.866	2.0294	25.866	25.337	27.366	0					109	49	3	0
2	7	LEHHHHHHLGDPMVR	15	Unmodified	_LEHHHHHHLGDPMVR_							0	0	0	0	0	NJM-t14DD+7fs;NJM-Lt13DD+10fs;NJM-t16DD+7fs;NJM-Lt15DD+10fs;NJM-t21DD+7fs;NJM-Lt20DD+10fs;NJM-t34DD+7fs;NJM-Lt33DD+10fs;NJM-t7DD+7fs;NJM-Lt6DD+10fs	NJM-t14DD+7fs	NJM-t14DD+7fs	MULTI-MSMS	VOT16-1542	1	1170	463.73	4	463.729	1850.89	30474.4	0.32489	0.00015066	-3.0351	-0.0014075	-2.7102	-0.0012568	463.727	16.382	1.0762	16.382	16.183	17.259	0					61	20	4	0
2	7	LEHHHHHHLGDPMVR	15	Unmodified	_LEHHHHHHLGDPMVR_							0	0	0	0	0	NJM-t14DD+7fs;NJM-Lt13DD+10fs;NJM-t16DD+7fs;NJM-Lt15DD+10fs;NJM-t21DD+7fs;NJM-Lt20DD+10fs;NJM-t34DD+7fs;NJM-Lt33DD+10fs;NJM-t7DD+7fs;NJM-Lt6DD+10fs	NJM-t14DD+7fs	NJM-t14DD+7fs	MULTI-MSMS	VOT16-1571	1	1170_R	618.3	3	617.969	1850.89	27208.8	-0.72907	-0.00045054	-1.4994	-0.00092657	-2.2285	-0.0013771	617.969	15.944	0.31899	15.944	15.749	16.068	9.5367e-07					18	5	4	0
3	-4	LEHHHHHHLGR	11	Unmodified	_LEHHHHHHLGR_							0	0	0	0	0	NJM-t4DD-1fs;NJM-Lt4DD+2fs;NJM-t2noTag-1fs;NJM-Lt2noTag+2fs;NJM-t3noTag-1fs;NJM-Lt3noTag+2fs;NJM-t4noTag-1fs;NJM-Lt4noTag+2fs;NJM-t5noTag-1fs;NJM-Lt5noTag+2fs;NJM-t6noTag-1fs;NJM-Lt6noTag+2fs;NJM-t7noTag-1fs;NJM-Lt7noTag+2fs;NJM-t8noTag-1fs;NJM-Lt8noTag+2fs;NJM-t9noTag-1fs;NJM-Lt9noTag+2fs;NJM-t10noTag-1fs;NJM-Lt10noTag+2fs;NJM-t3DD-1fs;NJM-Lt3DD+2fs;NJM-t5DD-1fs;NJM-Lt5DD+2fs;NJM-t6DD-1fs;NJM-Lt…	NJM-t4DD-1fs	NJM-t4DD-1fs	MULTI-MSMS	VOT16-1571	1	1170_R	353.18	4	353.182	1408.7	35402.6	0.97897	0.00034575	-0.29552	-0.00010437	0.68345	0.00024138	353.182	12.91	3.2138	12.91	11.754	14.968	0					261	78	5	0
3	1-, then 6+ frameshifts	LEHHHHHHLSGI	12	Unmodified	_LEHHHHHHLSGI_							0	0	0	0	0	NJM-Lt3noTag+8fs	NJM-Lt3noTag+8fs	NJM-Lt3noTag+8fs	MULTI-MSMS	VOT16-1542	1	1170	485.24	3	485.245	1452.71	30056.6	0.7483	0.00036311	-0.0072299	-3.5083e-06	0.74107	0.0003596	485.245	13.991	0.23833	13.991	13.86	14.098	-9.5367e-07					19	5	4	0
?	?	LEHHHHHHNHAANDENYALDD	21	Unmodified	_LEHHHHHHNHAANDENYALDD_							0	0	0	0	0	NJM-Nt1DD+15fs	NJM-Nt1DD+15fs	NJM-Nt1DD+15fs	MULTI-MSMS	VOT16-1571	1	1170_R	632.77	4	632.272	2525.06	25667.1	-0.87295	-0.00055194	-2.9257	-0.0018498	-3.7986	-0.0024018	632.521	15.848	0.23157	15.848	15.749	15.981	0					8	3	3	0
?	?	LEHHHHHHNRG	11	Unmodified	_LEHHHHHHNRG_							0	0	0	0	1	NJM-Nt2noTag+6fs	NJM-Nt2noTag+6fs	NJM-Nt2noTag+6fs	MULTI-MSMS	VOT16-1571	1	1170_R	470.89	3	470.893	1409.66	32120.3	-0.83082	-0.00039123	-0.46747	-0.00022013	-1.2983	-0.00061136	470.892	14.802	0.6556	14.802	14.607	15.263	0					21	8	5	0
2	Suppression with glutamine, then +1	LEHHHHHHQALGDPMVR	17	Unmodified	_LEHHHHHHQALGDPMVR_							0	0	0	0	0	NJM-Qt15DD+4fs;NJM-Qt17DD+4fs;NJM-Qt22DD+4fs;NJM-Qt35DD+4fs;NJM-Qt15noTag+4fs;NJM-Qt16noTag+4fs;NJM-Qt17noTag+4fs;NJM-Qt18noTag+4fs;NJM-Qt8DD+4fs;NJM-Qt19noTag+4fs;NJM-Qt20noTag+4fs;NJM-Qt21noTag+4fs;NJM-Qt22noTag+4fs;NJM-Qt23noTag+4fs;NJM-Qt24noTag+4fs;NJM-Qt25noTag+4fs;NJM-Qt26noTag+4fs;NJM-Qt27noTag+4fs;NJM-Qt16DD+4fs;NJM-Qt28noTag+4fs;NJM-Qt29noTag+4fs;NJM-Qt18DD+4fs;NJM-Qt30noTag+4fs;NJM-Qt1…	NJM-Qt15DD+4fs	NJM-Qt15DD+4fs	MULTI-MSMS	VOT16-1542	1	1170	513.75	4	513.503	2049.98	29840.1	-0.31704	-0.0001628	0.53349	0.00027395	0.21645	0.00011115	513.754	17.103	1.8418	17.103	16.628	18.47	0					96	25	6	0
2	Suppression with glutamine, then +1	LEHHHHHHQALGDPMVR	17	Unmodified	_LEHHHHHHQALGDPMVR_							0	0	0	0	0	NJM-Qt15DD+4fs;NJM-Qt17DD+4fs;NJM-Qt22DD+4fs;NJM-Qt35DD+4fs;NJM-Qt15noTag+4fs;NJM-Qt16noTag+4fs;NJM-Qt17noTag+4fs;NJM-Qt18noTag+4fs;NJM-Qt8DD+4fs;NJM-Qt19noTag+4fs;NJM-Qt20noTag+4fs;NJM-Qt21noTag+4fs;NJM-Qt22noTag+4fs;NJM-Qt23noTag+4fs;NJM-Qt24noTag+4fs;NJM-Qt25noTag+4fs;NJM-Qt26noTag+4fs;NJM-Qt27noTag+4fs;NJM-Qt16DD+4fs;NJM-Qt28noTag+4fs;NJM-Qt29noTag+4fs;NJM-Qt18DD+4fs;NJM-Qt30noTag+4fs;NJM-Qt1…	NJM-Qt15DD+4fs	NJM-Qt15DD+4fs	MULTI-MSMS	VOT16-1571	1	1170_R	513.5	4	513.503	2049.98	29694.2	-0.66799	-0.00034302	-0.57175	-0.0002936	-1.2397	-0.00063661	513.503	16.617	1.5257	16.617	16.236	17.762	-1.9073e-06					71	20	6	0
1	Suppression with glutamine	LEHHHHHHQGAAANDENYALDD	22	Unmodified	_LEHHHHHHQGAAANDENYALDD_							0	0	0	0	0	NJM-Qt2DD0fs	NJM-Qt2DD0fs	NJM-Qt2DD0fs	MULTI-MSMS	VOT16-1571	1	1170_R	633.78	4	633.526	2530.08	27022.2	-0.31286	-0.00019821	0.68452	0.00043366	0.37165	0.00023545	633.777	17.075	0.74866	17.075	16.872	17.62	0					24	9	4	0
1	Suppression with glutamine	LEHHHHHHQGAR	12	Unmodified	_LEHHHHHHQGAR_							0	0	0	0	0	NJM-Qt9DD0fs;NJM-Qt11DD0fs;NJM-Qt14DD0fs;NJM-Qt9noTag0fs;NJM-Qt10noTag0fs;NJM-Qt11noTag0fs;NJM-Qt12noTag0fs;NJM-Qt13noTag0fs;NJM-Qt3DD0fs;NJM-Qt14noTag0fs;NJM-Qt10DD0fs;NJM-Qt12DD0fs;NJM-Qt13DD0fs;NJM-Qt3noTag0fs;NJM-Qt4noTag0fs;NJM-Qt5noTag0fs;NJM-Qt6noTag0fs;NJM-Qt7noTag0fs;NJM-Qt8noTag0fs;NJM-Qt4DD0fs;NJM-Qt5DD0fs;NJM-Qt6DD0fs;NJM-Qt8DD0fs	NJM-Qt9DD0fs	NJM-Qt9DD0fs	MULTI-MSMS	VOT16-1542	1	1170	374.68	4	374.685	1494.71	34978.9	0.70679	0.00026482	-0.19891	-7.4527e-05	0.50789	0.0001903	374.684	12.294	3.3998	12.294	10.754	14.154	0					231	141	3	0
1	Suppression with glutamine	LEHHHHHHQGAR	12	Unmodified	_LEHHHHHHQGAR_							0	0	0	0	0	NJM-Qt9DD0fs;NJM-Qt11DD0fs;NJM-Qt14DD0fs;NJM-Qt9noTag0fs;NJM-Qt10noTag0fs;NJM-Qt11noTag0fs;NJM-Qt12noTag0fs;NJM-Qt13noTag0fs;NJM-Qt3DD0fs;NJM-Qt14noTag0fs;NJM-Qt10DD0fs;NJM-Qt12DD0fs;NJM-Qt13DD0fs;NJM-Qt3noTag0fs;NJM-Qt4noTag0fs;NJM-Qt5noTag0fs;NJM-Qt6noTag0fs;NJM-Qt7noTag0fs;NJM-Qt8noTag0fs;NJM-Qt4DD0fs;NJM-Qt5DD0fs;NJM-Qt6DD0fs;NJM-Qt8DD0fs	NJM-Qt9DD0fs	NJM-Qt9DD0fs	MULTI-MSMS	VOT16-1571	1	1170_R	374.68	4	374.685	1494.71	34754.9	1.8526	0.00069414	-1.1081	-0.00041518	0.74451	0.00027896	374.684	10.883	1.3745	10.883	10.646	12.02	0					94	33	5	0
1	Suppression with glutamine	LEHHHHHHQGAR	12	Unmodified	_LEHHHHHHQGAR_							0	0	0	0	0	NJM-Qt9DD0fs;NJM-Qt11DD0fs;NJM-Qt14DD0fs;NJM-Qt9noTag0fs;NJM-Qt10noTag0fs;NJM-Qt11noTag0fs;NJM-Qt12noTag0fs;NJM-Qt13noTag0fs;NJM-Qt3DD0fs;NJM-Qt14noTag0fs;NJM-Qt10DD0fs;NJM-Qt12DD0fs;NJM-Qt13DD0fs;NJM-Qt3noTag0fs;NJM-Qt4noTag0fs;NJM-Qt5noTag0fs;NJM-Qt6noTag0fs;NJM-Qt7noTag0fs;NJM-Qt8noTag0fs;NJM-Qt4DD0fs;NJM-Qt5DD0fs;NJM-Qt6DD0fs;NJM-Qt8DD0fs	NJM-Qt9DD0fs	NJM-Qt9DD0fs	MULTI-MSMS	VOT16-1571	1	1170_R	499.58	3	499.244	1494.71	30415.2	1.8598	0.00092848	-0.98952	-0.00049401	0.87024	0.00043446	499.243	10.882	0.6325	10.882	10.688	11.321	9.5367e-07					33	15	3	0
1	Suppression with glutamine	LEHHHHHHQGAR	12	Unmodified	_LEHHHHHHQGAR_							0	0	0	0	0	NJM-Qt9DD0fs;NJM-Qt11DD0fs;NJM-Qt14DD0fs;NJM-Qt9noTag0fs;NJM-Qt10noTag0fs;NJM-Qt11noTag0fs;NJM-Qt12noTag0fs;NJM-Qt13noTag0fs;NJM-Qt3DD0fs;NJM-Qt14noTag0fs;NJM-Qt10DD0fs;NJM-Qt12DD0fs;NJM-Qt13DD0fs;NJM-Qt3noTag0fs;NJM-Qt4noTag0fs;NJM-Qt5noTag0fs;NJM-Qt6noTag0fs;NJM-Qt7noTag0fs;NJM-Qt8noTag0fs;NJM-Qt4DD0fs;NJM-Qt5DD0fs;NJM-Qt6DD0fs;NJM-Qt8DD0fs	NJM-Qt9DD0fs	NJM-Qt9DD0fs	MULTI-MSMS	VOT16-1571	1	1170_R	374.94	4	374.685	1494.71	34389.2	0.52268	0.00019584	-0.46164	-0.00017297	0.061038	2.287e-05	374.935	24.121	2.4833	24.121	22.027	24.51	0					73	50	3	0
3	Suppresion with Q, then +7 or -1	LEHHHHHHQL	10	Unmodified	_LEHHHHHHQL_							0	0	0	0	0	NJM-Qt1noTag+7fs	NJM-Qt1noTag+7fs	NJM-Qt1noTag+7fs	MULTI-MSMS	VOT16-1571	1	1170_R	442.22	3	442.218	1323.63	31062	1.7211	0.0007611	0.32399	0.00014327	2.0451	0.00090438	442.219	66.897	0.92448	66.897	66.426	67.35	0					38	11	4	0
3	Suppresion with Q, then +7 or -1	LEHHHHHHQLAANDENYALDD	21	Unmodified	_LEHHHHHHQLAANDENYALDD_							0	0	0	0	0	NJM-Qt1DD+7fs	NJM-Qt1DD+7fs	NJM-Qt1DD+7fs	MULTI-MSMS	VOT16-1571	1	1170_R	630.28	4	629.783	2515.1	26934.3	0.69485	0.0004376	0.34856	0.00021952	1.0434	0.00065712	630.033	23.585	1.2846	23.585	23.087	24.372	0					56	24	3	0
3	Suppression with Q, then -2	LEHHHHHHQR	10	Unmodified	_LEHHHHHHQR_							0	0	0	0	0	NJM-Qt16DD+1fs;NJM-Qt18DD+1fs;NJM-Qt23DD+1fs;NJM-Qt36DD+1fs;NJM-Qt9DD+1fs	NJM-Qt16DD+1fs	NJM-Qt16DD+1fs	MULTI-MSMS	VOT16-1542	1	1170	342.92	4	342.67	1366.65	36792.6	0.87851	0.00030104	-0.72352	-0.00024793	0.15499	5.3111e-05	342.67	13.348	1.9371	13.348	12.391	14.328	-9.5367e-07					118	65	3	0
3	Suppression with Q, then -2	LEHHHHHHQR	10	Unmodified	_LEHHHHHHQR_							0	0	0	0	0	NJM-Qt16DD+1fs;NJM-Qt18DD+1fs;NJM-Qt23DD+1fs;NJM-Qt36DD+1fs;NJM-Qt9DD+1fs	NJM-Qt16DD+1fs	NJM-Qt16DD+1fs	MULTI-SECPEP	VOT16-1542	1	1170	343.22	4	342.67	1366.65	36006.7	0.36356	0.00012458	0.052376	1.7948e-05	0.41593	0.00014253	342.67	21.764	2.5156	21.764	21.197	23.712	0					121	51	3	0
3	Suppression with Q, then -2	LEHHHHHHQR	10	Unmodified	_LEHHHHHHQR_							0	0	0	0	0	NJM-Qt16DD+1fs;NJM-Qt18DD+1fs;NJM-Qt23DD+1fs;NJM-Qt36DD+1fs;NJM-Qt9DD+1fs	NJM-Qt16DD+1fs	NJM-Qt16DD+1fs	MULTI-MSMS	VOT16-1571	1	1170_R	342.67	4	342.67	1366.65	36267.1	2.1406	0.00073353	-1.76	-0.0006031	0.38062	0.00013043	342.669	10.814	1.2963	10.814	10.604	11.9	0					78	30	4	0
3	Suppression with Q, then -2	LEHHHHHHQR	10	Unmodified	_LEHHHHHHQR_							0	0	0	0	0	NJM-Qt16DD+1fs;NJM-Qt18DD+1fs;NJM-Qt23DD+1fs;NJM-Qt36DD+1fs;NJM-Qt9DD+1fs	NJM-Qt16DD+1fs	NJM-Qt16DD+1fs	MULTI-MSMS	VOT16-1571	1	1170_R	342.67	4	342.67	1366.65	36354.2	1.2134	0.00041578	-0.85297	-0.00029229	0.36039	0.00012349	342.67	12.464	1.2361	12.464	11.781	13.018	0					57	39	2	0
3	Suppression with Q, then -2	LEHHHHHHQR	10	Unmodified	_LEHHHHHHQR_							0	0	0	0	0	NJM-Qt16DD+1fs;NJM-Qt18DD+1fs;NJM-Qt23DD+1fs;NJM-Qt36DD+1fs;NJM-Qt9DD+1fs	NJM-Qt16DD+1fs	NJM-Qt16DD+1fs	MULTI-MSMS	VOT16-1571	1	1170_R	342.67	4	342.67	1366.65	36354.3	0.49065	0.00016813	-0.056623	-1.9403e-05	0.43402	0.00014873	342.67	13.587	1.1279	13.587	13.018	14.145	9.5367e-07					42	23	2	0
1	Suppression with arginine?	LEHHHHHHRGA	11	Unmodified	_LEHHHHHHRGA_							0	0	0	0	1	NJM-Rt2noTag0fs	NJM-Rt2noTag0fs	NJM-Rt2noTag0fs	MULTI-MSMS	VOT16-1571	1	1170_R	456.56	3	456.557	1366.65	32426.2	1.7032	0.0007776	-0.51823	-0.0002366	1.185	0.000541	456.557	10.804	0.73266	10.804	10.646	11.378	0					39	17	3	0
3	either suppression with S, or +8	LEHHHHHHSGAANDENYALDD	21	Unmodified	_LEHHHHHHSGAANDENYALDD_							0	0	0	0	0	NJM-t2DD+8fs;NJM-St1DD0fs;NJM-St1DD+9fs;NJM-St1DD+2fs;NJM-St1DD+11fs;NJM-St1DD+10fs	NJM-t2DD+8fs	NJM-t2DD+8fs	MULTI-MSMS	VOT16-1542	1	1170	605.76	4	605.51	2418.01	27293.5	0.50627	0.00030655	1.5601	0.00094466	2.0664	0.0012512	605.764	17.086	1.0654	17.086	16.698	17.763	0					28	14	5	0
3	8	LEHHHHHHSGI	11	Unmodified	_LEHHHHHHSGI_							0	0	0	0	0	NJM-t3noTag+8fs;NJM-St2noTag+11fs	NJM-t3noTag+8fs	NJM-t3noTag+8fs	MULTI-MSMS	VOT16-1571	1	1170_R	447.55	3	447.55	1339.63	31027.5	0.56788	0.00025415	0.042491	1.9017e-05	0.61037	0.00027317	447.55	12.388	2.059	12.388	11.963	14.022	0					190	56	4	0
3	8	LEHHHHHHSGIP	12	Unmodified	_LEHHHHHHSGIP_							0	0	0	0	0	NJM-t4noTag+8fs;NJM-St3noTag+11fs	NJM-t4noTag+8fs	NJM-t4noTag+8fs	MULTI-MSMS	VOT16-1542	1	1170	479.9	3	479.901	1436.68	30426.9	0.54821	0.00026309	-0.17392	-8.3464e-05	0.37429	0.00017962	479.901	14.928	0.85511	14.928	14.741	15.596	9.5367e-07					36	12	4	0
3	8	LEHHHHHHSGIP	12	Unmodified	_LEHHHHHHSGIP_							0	0	0	0	0	NJM-t4noTag+8fs;NJM-St3noTag+11fs	NJM-t4noTag+8fs	NJM-t4noTag+8fs	MULTI-MSMS	VOT16-1571	1	1170_R	479.9	3	479.901	1436.68	30730	-0.71751	-0.00034433	0.85901	0.00041224	0.1415	6.7906e-05	479.901	14.644	1.064	14.644	14.479	15.543	0					37	14	4	0
3	8	LEHHHHHHSGIP	12	Unmodified	_LEHHHHHHSGIP_							0	0	0	0	0	NJM-t4noTag+8fs;NJM-St3noTag+11fs	NJM-t4noTag+8fs	NJM-t4noTag+8fs	MULTI-MSMS	VOT16-1571	1	1170_R	360.18	4	360.178	1436.68	36863	-0.40671	-0.00014649	0.20949	7.5453e-05	-0.19722	-7.1033e-05	360.178	14.654	0.78369	14.654	14.479	15.263	0					21	10	3	0
3	8	LEHHHHHHSGIPAANDENYALDD	23	Unmodified	_LEHHHHHHSGIPAANDENYALDD_							0	0	0	0	0	NJM-t4DD+8fs;NJM-St3DD+11fs	NJM-t4DD+8fs	NJM-t4DD+8fs	MULTI-MSMS	VOT16-1542	1	1170	658.54	4	658.045	2628.15	25755.1	0.36397	0.00023951	1.4694	0.00096693	1.8334	0.0012064	658.296	25.454	1.4307	25.454	24.878	26.309	0					84	37	4	0
3	8	LEHHHHHHSGIPW	13	Unmodified	_LEHHHHHHSGIPW_							0	0	0	0	0	NJM-t5noTag+8fs;NJM-St4noTag+11fs	NJM-t5noTag+8fs	NJM-t5noTag+8fs	MULTI-MSMS	VOT16-1542	1	1170	541.93	3	541.927	1622.76	28807.3	0.80066	0.0004339	-0.61894	-0.00033542	0.18172	9.8481e-05	542.261	24.033	1.7719	24.033	22.733	24.505	0					56	34	3	0
3	8	LEHHHHHHSGIPW	13	Unmodified	_LEHHHHHHSGIPW_							0	0	0	0	0	NJM-t5noTag+8fs;NJM-St4noTag+11fs	NJM-t5noTag+8fs	NJM-t5noTag+8fs	MULTI-MSMS	VOT16-1571	1	1170_R	541.93	3	541.927	1622.76	29180.9	0.47295	0.00025631	-1.1965	-0.00064843	-0.72358	-0.00039213	541.927	24.82	0.78174	24.82	24.51	25.292	1.9073e-06					41	23	3	0
3	8	LEHHHHHHSGIPWYA	15	Unmodified	_LEHHHHHHSGIPWYA_							0	0	0	0	0	NJM-t7noTag+8fs;NJM-St6noTag+11fs	NJM-t7noTag+8fs	NJM-t7noTag+8fs	MULTI-MSMS	VOT16-1542	1	1170	620.3	3	619.961	1856.86	26473.1	1.2172	0.00075462	-0.080022	-4.961e-05	1.1372	0.00070501	620.295	28.453	1.1773	28.453	28.025	29.202	0					80	18	5	0
3	8	LEHHHHHHSGIPWYA	15	Unmodified	_LEHHHHHHSGIPWYA_							0	0	0	0	0	NJM-t7noTag+8fs;NJM-St6noTag+11fs	NJM-t7noTag+8fs	NJM-t7noTag+8fs	MULTI-MSMS	VOT16-1542	1	1170	465.47	4	465.222	1856.86	30512.4	0.79916	0.00037179	-1.3528	-0.00062934	-0.55362	-0.00025756	465.473	28.517	1.1201	28.517	28.082	29.202	0					69	17	5	0
3	8	LEHHHHHHSGIPWYA	15	Unmodified	_LEHHHHHHSGIPWYA_							0	0	0	0	0	NJM-t7noTag+8fs;NJM-St6noTag+11fs	NJM-t7noTag+8fs	NJM-t7noTag+8fs	MULTI-MSMS	VOT16-1571	1	1170_R	619.96	3	619.961	1856.86	27192.2	-1.2214	-0.00075725	-0.35407	-0.00021951	-1.5755	-0.00097676	620.295	31.265	1.0989	31.265	30.953	32.051	-1.9073e-06					23	18	2	0
3	8	LEHHHHHHSGIPWYA	15	Unmodified	_LEHHHHHHSGIPWYA_							0	0	0	0	0	NJM-t7noTag+8fs;NJM-St6noTag+11fs	NJM-t7noTag+8fs	NJM-t7noTag+8fs	MULTI-MSMS	VOT16-1571	1	1170_R	619.96	3	619.961	1856.86	27192.2	-1.2636	-0.00078341	-0.025456	-1.5782e-05	-1.2891	-0.00079919	620.295	32.461	2.5902	32.461	31.759	34.35	0					63	38	2	0
3	8	LEHHHHHHSGIPWYAC	16	Unmodified	_LEHHHHHHSGIPWYAC_							0	0	0	0	0	NJM-t8noTag+8fs;NJM-St7noTag+11fs	NJM-t8noTag+8fs	NJM-t8noTag+8fs	MULTI-MSMS	VOT16-1542	1	1170	673.64	3	673.304	2016.89	25527.9	-0.34477	-0.00023214	-0.054382	-3.6616e-05	-0.39916	-0.00026875	673.639	28.998	1.6722	28.998	28.446	30.118	1.9073e-06					77	30	6	0
3	8	LEHHHHHHSGIPWYAC	16	Unmodified	_LEHHHHHHSGIPWYAC_							0	0	0	0	0	NJM-t8noTag+8fs;NJM-St7noTag+11fs	NJM-t8noTag+8fs	NJM-t8noTag+8fs	MULTI-MSMS	VOT16-1542	1	1170	505.48	4	505.23	2016.89	30336.9	-1.3837	-0.00069907	-0.12299	-6.214e-05	-1.5067	-0.00076121	505.231	29.876	0.54825	29.876	29.431	29.979	-1.9073e-06					17	10	2	0
3	8	LEHHHHHHSGIPWYAC	16	Unmodified	_LEHHHHHHSGIPWYAC_							0	0	0	0	0	NJM-t8noTag+8fs;NJM-St7noTag+11fs	NJM-t8noTag+8fs	NJM-t8noTag+8fs	MULTI-MSMS	VOT16-1542	1	1170	505.48	4	505.23	2016.89	30989.6	-0.14426	-7.2887e-05	1.5433	0.00077972	1.399	0.00070683	505.482	31.955	1.8335	31.955	31.457	33.291	0					52	30	3	0
3	8	LEHHHHHHSGIPWYAC	16	Unmodified	_LEHHHHHHSGIPWYAC_							0	0	0	0	0	NJM-t8noTag+8fs;NJM-St7noTag+11fs	NJM-t8noTag+8fs	NJM-t8noTag+8fs	MULTI-MSMS	VOT16-1571	1	1170_R	673.3	3	673.304	2016.89	26855.7	-1.5261	-0.0010276	0.80285	0.00054056	-0.7233	-0.000487	673.305	33.319	2.3644	33.319	31.838	34.203	0					81	35	3	0
3	8	LEHHHHHHSGIPWYAC	16	Unmodified	_LEHHHHHHSGIPWYAC_							0	0	0	0	0	NJM-t8noTag+8fs;NJM-St7noTag+11fs	NJM-t8noTag+8fs	NJM-t8noTag+8fs	MULTI-MSMS	VOT16-1571	1	1170_R	505.23	4	505.23	2016.89	29931	-1.0181	-0.00051439	0.41784	0.00021111	-0.60029	-0.00030329	505.481	33.825	2.8182	33.825	31.759	34.578	0					77	41	3	0
3	8	LEHHHHHHSGIPWYAC	16	Unmodified	_LEHHHHHHSGIPWYAC_							0	0	0	0	0	NJM-t8noTag+8fs;NJM-St7noTag+11fs	NJM-t8noTag+8fs	NJM-t8noTag+8fs	MULTI-MSMS	VOT16-1571	1	1170_R	505.48	4	505.23	2016.89	30181.6	0.77585	0.00039198	1.2841	0.00064878	2.06	0.0010408	505.482	35.64	4.2837	35.64	34.35	38.633	0					177	56	4	0
3	8	LEHHHHHHSGIPWYAC	16	Unmodified	_LEHHHHHHSGIPWYAC_							0	0	0	0	0	NJM-t8noTag+8fs;NJM-St7noTag+11fs	NJM-t8noTag+8fs	NJM-t8noTag+8fs	MULTI-MSMS	VOT16-1571	1	1170_R	673.31	3	673.304	2016.89	26685.2	0.50446	0.00033966	2.2592	0.0015211	2.7636	0.0018608	673.64	35.687	2.6972	35.687	34.426	37.123	0					110	35	4	0
3	8	LEHHHHHHSGIPWYAC	16	Unmodified	_LEHHHHHHSGIPWYAC_							0	0	0	0	0	NJM-t8noTag+8fs;NJM-St7noTag+11fs	NJM-t8noTag+8fs	NJM-t8noTag+8fs	MULTI-MSMS	VOT16-1571	1	1170_R	505.48	4	505.23	2016.89	30054.8	0.68185	0.00034449	1.1137	0.00056266	1.7955	0.00090716	505.482	39.161	1.55	39.161	37.869	39.419	0					48	20	4	0
3	8	LEHHHHHHSGIPWYAC	16	Unmodified	_LEHHHHHHSGIPWYAC_							0	0	0	0	0	NJM-t8noTag+8fs;NJM-St7noTag+11fs	NJM-t8noTag+8fs	NJM-t8noTag+8fs	MULTI-MSMS	VOT16-1571	1	1170_R	505.73	4	505.23	2016.89	29982.7	-0.30191	-0.00015253	-0.40633	-0.00020529	-0.70823	-0.00035782	505.481	40.174	2.5671	40.174	39.93	42.497	3.8147e-06					76	34	3	0
3	Either suppression by S and +4, or +8, then -4	LEHHHHHHSLGAANDENYALDD	22	Unmodified	_LEHHHHHHSLGAANDENYALDD_							0	0	0	0	0	NJM-St2DD+7fs	NJM-St2DD+7fs	NJM-St2DD+7fs	MULTI-MSMS	VOT16-1571	1	1170_R	634.03	4	633.781	2531.1	26254.4	0.67607	0.00042848	0.17228	0.00010919	0.84836	0.00053767	634.033	22.605	2.2949	22.605	22.077	24.372	0					122	45	5	0
3	Either suppression by S and +4, or +8, then -4	LEHHHHHHSLGDPMVR	16	Unmodified	_LEHHHHHHSLGDPMVR_							0	0	0	0	0	NJM-St14DD+7fs;NJM-St16DD+7fs;NJM-St21DD+7fs;NJM-St34DD+7fs;NJM-St14noTag+7fs;NJM-St15noTag+7fs;NJM-St16noTag+7fs;NJM-St17noTag+7fs;NJM-St7DD+7fs;NJM-St18noTag+7fs;NJM-St19noTag+7fs;NJM-St20noTag+7fs;NJM-St21noTag+7fs;NJM-St22noTag+7fs;NJM-St23noTag+7fs;NJM-St24noTag+7fs;NJM-St25noTag+7fs;NJM-St26noTag+7fs;NJM-St15DD+7fs;NJM-St27noTag+7fs;NJM-St28noTag+7fs;NJM-St17DD+7fs;NJM-St29noTag+7fs;NJM-St1…	NJM-St14DD+7fs	NJM-St14DD+7fs	MULTI-MSMS	VOT16-1571	1	1170_R	485.74	4	485.487	1937.92	29153.9	-0.44108	-0.00021414	2.2172	0.0010764	1.7761	0.0008623	485.488	18.013	1.0686	18.013	17.471	18.539	0					18	14	2	0
2	no idea where K comes from, but -8	LEHHHHHHTTTK	12	Unmodified	_LEHHHHHHTTTK_							0	0	0	0	0	NJM-Kt16DD-8fs;NJM-Kt18DD-8fs;NJM-Kt23DD-8fs;NJM-Kt36DD-8fs;NJM-Kt16noTag-8fs;NJM-Kt17noTag-8fs;NJM-Kt18noTag-8fs;NJM-Kt19noTag-8fs;NJM-Kt9DD-8fs;NJM-Kt20noTag-8fs;NJM-Kt21noTag-8fs;NJM-Kt22noTag-8fs;NJM-Kt23noTag-8fs;NJM-Kt24noTag-8fs;NJM-Kt25noTag-8fs;NJM-Kt26noTag-8fs;NJM-Kt27noTag-8fs;NJM-Kt28noTag-8fs;NJM-Kt17DD-8fs;NJM-Kt29noTag-8fs;NJM-Kt30noTag-8fs;NJM-Kt19DD-8fs;NJM-Kt31noTag-8fs;NJM-Kt2…	NJM-Kt16DD-8fs	NJM-Kt16DD-8fs	MULTI-MSMS	VOT16-1568	1	1171_R	505.92	3	505.584	1513.73	29329.6	-0.14022	-7.0895e-05	-2.2442	-0.0011346	-2.3844	-0.0012055	505.917	19.107	0.60983	19.107	18.779	19.389	0					17	11	2	0
1	Suppression with V, then +3	LEHHHHHHVA	10	Unmodified	_LEHHHHHHVA_							0	0	0	0	0	NJM-Vt1noTag+4fs;NJM-Vt1noTag+3fs	NJM-Vt1noTag+4fs	NJM-Vt1noTag+4fs	MULTI-MSMS	VOT16-1542	1	1170	418.54	3	418.539	1252.6	33215.2	0.73387	0.00030715	0.15341	6.4207e-05	0.88727	0.00037136	418.539	13.669	0.53242	13.669	13.477	14.009	0					16	9	3	0
1	Suppression with V, then +3	LEHHHHHHVAR	11	Unmodified	_LEHHHHHHVAR_							0	0	0	0	0	NJM-Vt8DD+3fs;NJM-Vt10DD+3fs;NJM-Vt13DD+3fs;NJM-Vt8noTag+3fs;NJM-Vt9noTag+3fs;NJM-Vt10noTag+3fs;NJM-Vt11noTag+3fs;NJM-Vt12noTag+3fs;NJM-Vt2DD+3fs;NJM-Vt13noTag+3fs;NJM-Vt9DD+3fs;NJM-Vt11DD+3fs;NJM-Vt12DD+3fs	NJM-Vt8DD+3fs	NJM-Vt8DD+3fs	MULTI-MSMS	VOT16-1571	1	1170_R	470.91	3	470.573	1408.7	31127.4	0.50865	0.00023936	0.44097	0.00020751	0.94962	0.00044687	470.573	13.012	1.7708	13.012	11.996	13.767	0					140	51	3	0
3	Suppression with W, then +10	LEHHHHHHWGDPMV	14	Unmodified	_LEHHHHHHWGDPMV_							0	0	0	0	0	NJM-Wt5noTag+10fs	NJM-Wt5noTag+10fs	NJM-Wt5noTag+10fs	MULTI-SECPEP	VOT16-1571	1	1170_R	443.95	4	442.952	1767.78	31684.1	-0.10553	-4.6743e-05	-1.3819	-0.0006121	-1.4874	-0.00065884	443.203	13.826	1.9939	13.826	12.307	14.301	0					61	50	2	0
1	Suppression with Y	LEHHHHHHYGA	11	Unmodified	_LEHHHHHHYGA_							0	0	0	0	0	NJM-Yt2noTag0fs	NJM-Yt2noTag0fs	NJM-Yt2noTag0fs	MULTI-MSMS	VOT16-1571	1	1170_R	458.88	3	458.878	1373.61	31204.8	0.50731	0.00023279	0.16812	7.7149e-05	0.67543	0.00030994	458.878	12.623	1.5539	12.623	12.068	13.622	0					117	46	3	0
1	Suppression with Y	LEHHHHHHYGAR	12	Unmodified	_LEHHHHHHYGAR_							0	0	0	0	0	NJM-Yt9DD0fs;NJM-Yt11DD0fs;NJM-Yt14DD0fs;NJM-Yt9noTag0fs;NJM-Yt10noTag0fs;NJM-Yt11noTag0fs;NJM-Yt12noTag0fs;NJM-Yt13noTag0fs;NJM-Yt3DD0fs;NJM-Yt14noTag0fs;NJM-Yt10DD0fs;NJM-Yt12DD0fs;NJM-Yt13DD0fs;NJM-Yt3noTag0fs;NJM-Yt4noTag0fs;NJM-Yt5noTag0fs;NJM-Yt6noTag0fs;NJM-Yt7noTag0fs;NJM-Yt8noTag0fs;NJM-Yt4DD0fs;NJM-Yt5DD0fs;NJM-Yt6DD0fs;NJM-Yt8DD0fs;NJM-Yt7DD0fs	NJM-Yt9DD0fs;NJM-Yt7DD0fs	NJM-Yt9DD0fs	MULTI-MSMS	VOT16-1542	1	1170	306.95	5	306.95	1529.71	39427	0.65301	0.00020044	-0.14768	-4.5329e-05	0.50534	0.00015511	306.95	13.578	0.47492	13.578	13.385	13.86	0					18	8	3	0
1	Suppression with Y	LEHHHHHHYGAR	12	Unmodified	_LEHHHHHHYGAR_							0	0	0	0	0	NJM-Yt9DD0fs;NJM-Yt11DD0fs;NJM-Yt14DD0fs;NJM-Yt9noTag0fs;NJM-Yt10noTag0fs;NJM-Yt11noTag0fs;NJM-Yt12noTag0fs;NJM-Yt13noTag0fs;NJM-Yt3DD0fs;NJM-Yt14noTag0fs;NJM-Yt10DD0fs;NJM-Yt12DD0fs;NJM-Yt13DD0fs;NJM-Yt3noTag0fs;NJM-Yt4noTag0fs;NJM-Yt5noTag0fs;NJM-Yt6noTag0fs;NJM-Yt7noTag0fs;NJM-Yt8noTag0fs;NJM-Yt4DD0fs;NJM-Yt5DD0fs;NJM-Yt6DD0fs;NJM-Yt8DD0fs;NJM-Yt7DD0fs	NJM-Yt9DD0fs;NJM-Yt7DD0fs	NJM-Yt9DD0fs	MULTI-MSMS	VOT16-1542	1	1170	383.44	4	383.436	1529.71	33878.5	0.56715	0.00021746	-0.51417	-0.00019715	0.052978	2.0314e-05	383.436	13.517	2.1771	13.517	13.345	15.523	0					112	38	5	0
1	Suppression with Y	LEHHHHHHYGAR	12	Unmodified	_LEHHHHHHYGAR_							0	0	0	0	0	NJM-Yt9DD0fs;NJM-Yt11DD0fs;NJM-Yt14DD0fs;NJM-Yt9noTag0fs;NJM-Yt10noTag0fs;NJM-Yt11noTag0fs;NJM-Yt12noTag0fs;NJM-Yt13noTag0fs;NJM-Yt3DD0fs;NJM-Yt14noTag0fs;NJM-Yt10DD0fs;NJM-Yt12DD0fs;NJM-Yt13DD0fs;NJM-Yt3noTag0fs;NJM-Yt4noTag0fs;NJM-Yt5noTag0fs;NJM-Yt6noTag0fs;NJM-Yt7noTag0fs;NJM-Yt8noTag0fs;NJM-Yt4DD0fs;NJM-Yt5DD0fs;NJM-Yt6DD0fs;NJM-Yt8DD0fs;NJM-Yt7DD0fs	NJM-Yt9DD0fs;NJM-Yt7DD0fs	NJM-Yt9DD0fs	MULTI-MSMS	VOT16-1571	1	1170_R	383.44	4	383.436	1529.71	34184.8	1.004	0.00038497	-0.46777	-0.00017936	0.53622	0.00020561	383.436	11.492	4.0211	11.492	11.321	15.342	0					350	92	5	0
1	Suppression with Y	LEHHHHHHYGAR	12	Unmodified	_LEHHHHHHYGAR_							0	0	0	0	0	NJM-Yt9DD0fs;NJM-Yt11DD0fs;NJM-Yt14DD0fs;NJM-Yt9noTag0fs;NJM-Yt10noTag0fs;NJM-Yt11noTag0fs;NJM-Yt12noTag0fs;NJM-Yt13noTag0fs;NJM-Yt3DD0fs;NJM-Yt14noTag0fs;NJM-Yt10DD0fs;NJM-Yt12DD0fs;NJM-Yt13DD0fs;NJM-Yt3noTag0fs;NJM-Yt4noTag0fs;NJM-Yt5noTag0fs;NJM-Yt6noTag0fs;NJM-Yt7noTag0fs;NJM-Yt8noTag0fs;NJM-Yt4DD0fs;NJM-Yt5DD0fs;NJM-Yt6DD0fs;NJM-Yt8DD0fs;NJM-Yt7DD0fs	NJM-Yt9DD0fs;NJM-Yt7DD0fs	NJM-Yt9DD0fs	MULTI-MSMS	VOT16-1571	1	1170_R	510.91	3	510.912	1529.71	29713.6	1.0952	0.00055956	-0.055247	-2.8226e-05	1.04	0.00053134	511.246	11.529	2.3432	11.529	11.424	13.767	0					197	65	5	0
1	Suppression with Y	LEHHHHHHYGAR	12	Unmodified	_LEHHHHHHYGAR_							0	0	0	0	0	NJM-Yt9DD0fs;NJM-Yt11DD0fs;NJM-Yt14DD0fs;NJM-Yt9noTag0fs;NJM-Yt10noTag0fs;NJM-Yt11noTag0fs;NJM-Yt12noTag0fs;NJM-Yt13noTag0fs;NJM-Yt3DD0fs;NJM-Yt14noTag0fs;NJM-Yt10DD0fs;NJM-Yt12DD0fs;NJM-Yt13DD0fs;NJM-Yt3noTag0fs;NJM-Yt4noTag0fs;NJM-Yt5noTag0fs;NJM-Yt6noTag0fs;NJM-Yt7noTag0fs;NJM-Yt8noTag0fs;NJM-Yt4DD0fs;NJM-Yt5DD0fs;NJM-Yt6DD0fs;NJM-Yt8DD0fs;NJM-Yt7DD0fs	NJM-Yt9DD0fs;NJM-Yt7DD0fs	NJM-Yt9DD0fs	MULTI-MSMS	VOT16-1571	1	1170_R	306.95	5	306.95	1529.71	39195.6	1.1958	0.00036704	-1.0675	-0.00032768	0.12825	3.9365e-05	306.95	11.752	1.2155	11.752	11.424	12.639	0					83	34	4	0
3	ND	LGDPMVR	7	Unmodified	_LGDPMVR_							0	0	0	0	0	NJM-Rt14DD+7fs;NJM-Kt14DD+7fs;NJM-Rt16DD+7fs;NJM-Kt16DD+7fs;NJM-Rt21DD+7fs;NJM-Kt21DD+7fs;NJM-Rt34DD+7fs;NJM-Kt34DD+7fs;NJM-Rt7DD+7fs;NJM-Kt7DD+7fs	NJM-Rt14DD+7fs	NJM-Rt14DD+7fs	MULTI-MSMS	VOT16-1542	1	1170	394.21	2	394.21	786.406	34775	-1.7984	-0.00070894	-0.84008	-0.00033117	-2.6385	-0.0010401	394.21	30.83	0.26683	30.83	30.747	31.014	-1.9073e-06					12	7	2	0
3	ND	LGDPMVR	7	Unmodified	_LGDPMVR_							0	0	0	0	0	NJM-Rt14DD+7fs;NJM-Kt14DD+7fs;NJM-Rt16DD+7fs;NJM-Kt16DD+7fs;NJM-Rt21DD+7fs;NJM-Kt21DD+7fs;NJM-Rt34DD+7fs;NJM-Kt34DD+7fs;NJM-Rt7DD+7fs;NJM-Kt7DD+7fs	NJM-Rt14DD+7fs	NJM-Rt14DD+7fs	MULTI-MSMS	VOT16-1571	1	1170_R	394.21	2	394.21	786.406	36365.1	-1.2657	-0.00049893	0.89176	0.00035154	-0.3739	-0.00014739	394.211	30.621	0.26366	30.621	30.493	30.756	0					7	4	2	0
1	ND	LGLAANDENYALDD	14	Unmodified	_LGLAANDENYALDD_							0	0	0	0	0	NJM-Gt26DD+1fs	NJM-Gt26DD+1fs	NJM-Gt26DD+1fs	MULTI-MSMS	VOT16-1542	1	1170	747.34	2	747.341	1492.67	24223.4	1.3175	0.00098462	0.39262	0.00029342	1.7101	0.001278	747.342	53.603	2.0148	53.603	53.126	55.14	0					62	27	4	0
1	ND	LGLSAANDENYALDD	15	Unmodified	_LGLSAANDENYALDD_							0	0	0	0	0	NJM-Gt27DD+1fs	NJM-Gt27DD+1fs	NJM-Gt27DD+1fs	MULTI-MSMS	VOT16-1542	1	1170	790.86	2	790.857	1579.7	23113.2	1.3185	0.0010427	-0.88269	-0.00069809	0.4358	0.00034465	790.857	53.681	5.456	53.681	52.249	57.705	0					197	74	7	0
1	ND	LGLSAANDENYALDD	15	Unmodified	_LGLSAANDENYALDD_							0	0	0	0	0	NJM-Gt27DD+1fs	NJM-Gt27DD+1fs	NJM-Gt27DD+1fs	MULTI-MSMS	VOT16-1571	1	1170_R	790.86	2	790.857	1579.7	23474.8	1.111	0.00087861	0.017026	1.3465e-05	1.128	0.00089207	790.857	53.932	5.9465	53.932	52.213	58.159	-3.8147e-06					194	77	6	0
2	ND	SGAANDENYALDD	13	Unmodified	_SGAANDENYALDD_							0	0	0	0	0	NJM-t4DD-1fs;NJM-Lt4DD+2fs	NJM-t4DD-1fs	NJM-t4DD-1fs	MULTI-MSMS	VOT16-1542	1	1170	677.77	2	677.773	1353.53	25827.8	-0.17725	-0.00012013	0.19638	0.0001331	0.019135	1.2969e-05	677.773	32.011	2.4286	32.011	31.142	33.571	0					87	40	4	0
2	ND	SGAANDENYALDD	13	Unmodified	_SGAANDENYALDD_							0	0	0	0	0	NJM-t4DD-1fs;NJM-Lt4DD+2fs	NJM-t4DD-1fs	NJM-t4DD-1fs	MULTI-MSMS	VOT16-1571	1	1170_R	677.77	2	677.773	1353.53	25814.8	-2.074	-0.0014057	1.1612	0.00078703	-0.91281	-0.00061868	677.774	32.232	1.9175	32.232	31.182	33.099	0					78	28	5	0
2	ND	SHGAANDENYALDD	14	Unmodified	_SHGAANDENYALDD_							0	0	0	0	0	NJM-Rt3DD+12fs;NJM-Kt3DD+12fs	NJM-Rt3DD+12fs	NJM-Rt3DD+12fs	MULTI-MSMS	VOT16-1542	1	1170	746.8	2	746.303	1490.59	24909.6	1.3324	0.00099437	1.0136	0.00075648	2.346	0.0017508	746.303	26.375	1.1645	26.375	25.883	27.047	0					68	29	4	0
2	ND	SHGAANDENYALDD	14	Unmodified	_SHGAANDENYALDD_							0	0	0	0	0	NJM-Rt3DD+12fs;NJM-Kt3DD+12fs	NJM-Rt3DD+12fs	NJM-Rt3DD+12fs	MULTI-MSMS	VOT16-1571	1	1170_R	746.3	2	746.303	1490.59	24590.3	0.95445	0.00071231	0.36072	0.00026921	1.3152	0.00098151	746.303	26.339	0.86067	26.339	26.007	26.868	1.9073e-06					47	19	3	0
3	ND	VLEASNK	7	Unmodified	_VLEASNK_							0	0	0	0	0	NJM-Qt16DD+1fs;NJM-t16DD+1fs;NJM-Rt15DD+4fs;NJM-Kt15DD+4fs;NJM-Yt16DD+1fs;NJM-Wt16DD+1fs;NJM-Vt16DD+1fs;NJM-Tt16DD+1fs;NJM-t16DD-2fs;NJM-St16DD+1fs;NJM-Rt16DD+1fs;NJM-Pt16DD+1fs;NJM-Nt16DD+1fs;NJM-Mt16DD+1fs;NJM-Lt16DD+1fs;NJM-Kt16DD+1fs;NJM-It16DD+1fs;NJM-Ht16DD+1fs;NJM-Ft16DD+1fs;NJM-Et16DD+1fs;NJM-Dt16DD+1fs;NJM-Ct16DD+1fs;NJM-At16DD+1fs;NJM-Yt16DD-2fs;NJM-Wt16DD-2fs;NJM-Vt16DD-2fs;NJM-Tt16DD-…	NJM-Qt16DD+1fs;NJM-t13DD+10fs;NJM-Gt13DD+10fs;NJM-Kt16DD-8fs;NJM-t15DD+4fs;NJM-Gt16DD+1fs;NJM-Gt27DD+1fs;NJM-St14DD+7fs;NJM-Gt15DD+4fs;NJM-Qt15DD+4fs;NJM-Gt22DD+1fs;NJM-t14DD+7fs;NJM-Gt26DD+1fs;NJM-Rt14DD+7fs	NJM-Gt16DD+1fs	MULTI-MSMS	VOT16-1542	1	1170	380.71	2	380.714	759.413	33637.5	0.067812	2.5817e-05	-0.30106	-0.00011462	-0.23324	-8.8799e-05	380.713	15.63	0.96027	15.63	15.381	16.341	-1.9073e-06					42	19	5	0
3	ND	VLEASNK	7	Unmodified	_VLEASNK_							0	0	0	0	0	NJM-Qt16DD+1fs;NJM-t16DD+1fs;NJM-Rt15DD+4fs;NJM-Kt15DD+4fs;NJM-Yt16DD+1fs;NJM-Wt16DD+1fs;NJM-Vt16DD+1fs;NJM-Tt16DD+1fs;NJM-t16DD-2fs;NJM-St16DD+1fs;NJM-Rt16DD+1fs;NJM-Pt16DD+1fs;NJM-Nt16DD+1fs;NJM-Mt16DD+1fs;NJM-Lt16DD+1fs;NJM-Kt16DD+1fs;NJM-It16DD+1fs;NJM-Ht16DD+1fs;NJM-Ft16DD+1fs;NJM-Et16DD+1fs;NJM-Dt16DD+1fs;NJM-Ct16DD+1fs;NJM-At16DD+1fs;NJM-Yt16DD-2fs;NJM-Wt16DD-2fs;NJM-Vt16DD-2fs;NJM-Tt16DD-…	NJM-Qt16DD+1fs;NJM-t13DD+10fs;NJM-Gt13DD+10fs;NJM-Kt16DD-8fs;NJM-t15DD+4fs;NJM-Gt16DD+1fs;NJM-Gt27DD+1fs;NJM-St14DD+7fs;NJM-Gt15DD+4fs;NJM-Qt15DD+4fs;NJM-Gt22DD+1fs;NJM-t14DD+7fs;NJM-Gt26DD+1fs;NJM-Rt14DD+7fs	NJM-Gt16DD+1fs	MSMS	VOT16-1542	1	1170	380.71	2	380.714	759.413	NaN	NaN	NaN	NaN	NaN	NaN	NaN	NaN	17.069	1	17.069	16.569	17.569	0								0
3	ND	VLEASNK	7	Unmodified	_VLEASNK_							0	0	0	0	0	NJM-Qt16DD+1fs;NJM-t16DD+1fs;NJM-Rt15DD+4fs;NJM-Kt15DD+4fs;NJM-Yt16DD+1fs;NJM-Wt16DD+1fs;NJM-Vt16DD+1fs;NJM-Tt16DD+1fs;NJM-t16DD-2fs;NJM-St16DD+1fs;NJM-Rt16DD+1fs;NJM-Pt16DD+1fs;NJM-Nt16DD+1fs;NJM-Mt16DD+1fs;NJM-Lt16DD+1fs;NJM-Kt16DD+1fs;NJM-It16DD+1fs;NJM-Ht16DD+1fs;NJM-Ft16DD+1fs;NJM-Et16DD+1fs;NJM-Dt16DD+1fs;NJM-Ct16DD+1fs;NJM-At16DD+1fs;NJM-Yt16DD-2fs;NJM-Wt16DD-2fs;NJM-Vt16DD-2fs;NJM-Tt16DD-…	NJM-Qt16DD+1fs;NJM-t13DD+10fs;NJM-Gt13DD+10fs;NJM-Kt16DD-8fs;NJM-t15DD+4fs;NJM-Gt16DD+1fs;NJM-Gt27DD+1fs;NJM-St14DD+7fs;NJM-Gt15DD+4fs;NJM-Qt15DD+4fs;NJM-Gt22DD+1fs;NJM-t14DD+7fs;NJM-Gt26DD+1fs;NJM-Rt14DD+7fs	NJM-Gt16DD+1fs	MSMS	VOT16-1571	1	1170_R	380.71	2	380.714	759.413	NaN	NaN	NaN	NaN	NaN	NaN	NaN	NaN	15.522	1	15.522	15.022	16.022	-9.5367e-07								0
3	ND	VLEASNKAANDENYALDD	18	Phospho (STY),Deamidation (NQ)	_VLEAS(ph)N(de)KAANDENYALDD_	VLEASN(0.994)KAAN(0.005)DENYALDD		VLEAS(1)NKAANDENYALDD	VLEASN(22.7)KAAN(-22.7)DEN(-35.58)YALDD		VLEAS(42.21)NKAANDENY(-42.21)ALDD	0	1	0	1	1	NJM-Qt16DD+1fs;NJM-t16DD+1fs;NJM-Rt15DD+4fs;NJM-Kt15DD+4fs;NJM-Yt16DD+1fs;NJM-Wt16DD+1fs;NJM-Vt16DD+1fs;NJM-Tt16DD+1fs;NJM-t16DD-2fs;NJM-St16DD+1fs;NJM-Rt16DD+1fs;NJM-Pt16DD+1fs;NJM-Nt16DD+1fs;NJM-Mt16DD+1fs;NJM-Lt16DD+1fs;NJM-Kt16DD+1fs;NJM-It16DD+1fs;NJM-Ht16DD+1fs;NJM-Ft16DD+1fs;NJM-Et16DD+1fs;NJM-Dt16DD+1fs;NJM-Ct16DD+1fs;NJM-At16DD+1fs;NJM-Yt16DD-2fs;NJM-Wt16DD-2fs;NJM-Vt16DD-2fs;NJM-Tt16DD-…	NJM-Qt16DD+1fs;NJM-t13DD+10fs;NJM-Gt13DD+10fs;NJM-Kt16DD-8fs;NJM-t15DD+4fs;NJM-Gt16DD+1fs;NJM-St14DD+7fs;NJM-Gt15DD+4fs;NJM-Qt15DD+4fs;NJM-t14DD+7fs;NJM-Rt14DD+7fs	NJM-Gt16DD+1fs	MULTI-MSMS	VOT16-1571	1	1170_R	678.28	3	678.284	2031.83	26392.6	-1.1495	-0.0007797	-0.96069	-0.00065162	-2.1102	-0.0014313	678.618	16.09	1.1171	16.09	15.981	17.098	0					31	17	3	0
[truncated: 21 more columns]

## Sheet: C-terminal only
Sequence	Length	Modifications	Modified sequence	Deamidation (NQ) Probabilities	Oxidation (M) Probabilities	Phospho (STY) Probabilities	Deamidation (NQ) Score Diffs	Oxidation (M) Score Diffs	Phospho (STY) Score Diffs	Acetyl (Protein N-term)	Deamidation (NQ)	Oxidation (M)	Phospho (STY)	Missed cleavages	Proteins	Leading Proteins	Leading Razor Protein	Type	Raw file	Fraction	Experiment	MS/MS m/z	Charge	m/z	Mass	Resolution	Uncalibrated - Calibrated m/z [ppm]	Uncalibrated - Calibrated m/z [Da]	Mass Error [ppm]	Mass Error [Da]	Uncalibrated Mass Error [ppm]	Uncalibrated Mass Error [Da]	Max intensity m/z 0	Retention time	Retention length	Calibrated retention time	Calibrated retention time start	Calibrated retention time finish	Retention time calibration	Match time difference	Match m/z difference	Match q-value	Match score	Number of data points	Number of scans	Number of isotopic peaks	PIF	Fraction of total spectrum	Base peak fraction
AANDENYALDD	11	Unmodified	_AANDENYALDD_							0	0	0	0	0	NJM-Qt9DD0fs;NJM-Qt11DD0fs;NJM-Qt14DD0fs;NJM-Qt3DD0fs;NJM-t7DD+6fs;NJM-Rt6DD+9fs;NJM-Kt6DD+9fs;NJM-Yt7DD+6fs;NJM-Wt7DD+6fs;NJM-Vt7DD+6fs;NJM-Tt7DD+6fs;NJM-t8DD+3fs;NJM-St7DD+6fs;NJM-Rt7DD+6fs;NJM-Pt7DD+6fs;NJM-Nt7DD+6fs;NJM-Mt7DD+6fs;NJM-Lt7DD+6fs;NJM-Kt7DD+6fs;NJM-It7DD+6fs;NJM-Ht7DD+6fs;NJM-Ft7DD+6fs;NJM-Et7DD+6fs;NJM-Dt7DD+6fs;NJM-Ct7DD+6fs;NJM-At7DD+6fs;NJM-Yt8DD+3fs;NJM-Wt8DD+3fs;NJM-Tt8DD+3…
ALGAANDENYALDD	14	Unmodified	_ALGAANDENYALDD_							0	0	0	0	0	NJM-Gt4DD+1fs	NJM-Gt4DD+1fs	NJM-Gt4DD+1fs	MULTI-MSMS	VOT16-1571	1	1170_R	726.32	2	726.318	1450.62	24553.9	0.55514	0.00040321	-0.43706	-0.00031744	0.11809	8.5767e-05	726.317	42.47	0.82208	42.47	42.049	42.871	0					29	10	4	0	0	0
ALGDAANDENYALDD	15	Unmodified	_ALGDAANDENYALDD_							0	0	0	0	0	NJM-Gt5DD+1fs	NJM-Gt5DD+1fs	NJM-Gt5DD+1fs	MULTI-MSMS	VOT16-1571	1	1170_R	783.83	2	783.831	1565.65	23839	0.6556	0.00051388	-0.72469	-0.00056804	-0.069087	-5.4153e-05	783.831	44.205	0.76434	44.205	43.71	44.474	0					29	9	4	0	0	0
ALGDPMVR	8	Oxidation (M)	_ALGDPM(ox)VR_		ALGDPM(1)VR			ALGDPM(73.66)VR		0	0	1	0	0	NJM-Qt16DD+1fs;NJM-t16DD+1fs;NJM-Rt15DD+4fs;NJM-Kt15DD+4fs;NJM-Yt16DD+1fs;NJM-Wt16DD+1fs;NJM-Vt16DD+1fs;NJM-Tt16DD+1fs;NJM-t16DD-2fs;NJM-St16DD+1fs;NJM-Rt16DD+1fs;NJM-Pt16DD+1fs;NJM-Nt16DD+1fs;NJM-Mt16DD+1fs;NJM-Lt16DD+1fs;NJM-Kt16DD+1fs;NJM-It16DD+1fs;NJM-Ht16DD+1fs;NJM-Ft16DD+1fs;NJM-Et16DD+1fs;NJM-Dt16DD+1fs;NJM-Ct16DD+1fs;NJM-At16DD+1fs;NJM-Yt16DD-2fs;NJM-Wt16DD-2fs;NJM-Vt16DD-2fs;NJM-Tt16DD-…	NJM-Qt16DD+1fs;NJM-Kt16DD-8fs;NJM-Gt16DD+1fs;NJM-Gt27DD+1fs;NJM-Gt22DD+1fs;NJM-Gt26DD+1fs	NJM-Gt16DD+1fs	MULTI-MSMS	VOT16-1542	1	1170	437.73	2	437.726	873.438	31346.5	0.0066469	2.9095e-06	0.60157	0.00026332	0.60821	0.00026623	437.726	22.031	3.0204	22.031	21.439	24.46	0					107	59	4	0	0	0
ALGDPMVR	8	Oxidation (M)	_ALGDPM(ox)VR_		ALGDPM(1)VR			ALGDPM(83.31)VR		0	0	1	0	0	NJM-Qt16DD+1fs;NJM-t16DD+1fs;NJM-Rt15DD+4fs;NJM-Kt15DD+4fs;NJM-Yt16DD+1fs;NJM-Wt16DD+1fs;NJM-Vt16DD+1fs;NJM-Tt16DD+1fs;NJM-t16DD-2fs;NJM-St16DD+1fs;NJM-Rt16DD+1fs;NJM-Pt16DD+1fs;NJM-Nt16DD+1fs;NJM-Mt16DD+1fs;NJM-Lt16DD+1fs;NJM-Kt16DD+1fs;NJM-It16DD+1fs;NJM-Ht16DD+1fs;NJM-Ft16DD+1fs;NJM-Et16DD+1fs;NJM-Dt16DD+1fs;NJM-Ct16DD+1fs;NJM-At16DD+1fs;NJM-Yt16DD-2fs;NJM-Wt16DD-2fs;NJM-Vt16DD-2fs;NJM-Tt16DD-…	NJM-Qt16DD+1fs;NJM-Kt16DD-8fs;NJM-Gt16DD+1fs;NJM-Gt27DD+1fs;NJM-Gt22DD+1fs;NJM-Gt26DD+1fs	NJM-Gt16DD+1fs	MULTI-MSMS	VOT16-1571	1	1170_R	437.73	2	437.726	873.438	31272.2	-0.082259	-3.6007e-05	0.55811	0.0002443	0.47585	0.00020829	437.726	21.542	3.7304	21.542	20.701	24.431	0					142	77	3	0	0	0
ALGDPMVR	8	Unmodified	_ALGDPMVR_							0	0	0	0	0	NJM-Qt16DD+1fs;NJM-t16DD+1fs;NJM-Rt15DD+4fs;NJM-Kt15DD+4fs;NJM-Yt16DD+1fs;NJM-Wt16DD+1fs;NJM-Vt16DD+1fs;NJM-Tt16DD+1fs;NJM-t16DD-2fs;NJM-St16DD+1fs;NJM-Rt16DD+1fs;NJM-Pt16DD+1fs;NJM-Nt16DD+1fs;NJM-Mt16DD+1fs;NJM-Lt16DD+1fs;NJM-Kt16DD+1fs;NJM-It16DD+1fs;NJM-Ht16DD+1fs;NJM-Ft16DD+1fs;NJM-Et16DD+1fs;NJM-Dt16DD+1fs;NJM-Ct16DD+1fs;NJM-At16DD+1fs;NJM-Yt16DD-2fs;NJM-Wt16DD-2fs;NJM-Vt16DD-2fs;NJM-Tt16DD-…	NJM-Qt16DD+1fs;NJM-Kt16DD-8fs;NJM-Gt16DD+1fs;NJM-Gt27DD+1fs;NJM-Gt22DD+1fs;NJM-Gt26DD+1fs	NJM-Gt16DD+1fs	MULTI-MSMS	VOT16-1542	1	1170	429.73	2	429.729	857.443	31881.3	-1.5733	-0.00067609	-1.1652	-0.00050071	-2.7385	-0.0011768	429.728	30.823	5.9986	30.823	30.59	36.589	0					165	99	2	0	0	0
ALGDPMVR	8	Unmodified	_ALGDPMVR_							0	0	0	0	0	NJM-Qt16DD+1fs;NJM-t16DD+1fs;NJM-Rt15DD+4fs;NJM-Kt15DD+4fs;NJM-Yt16DD+1fs;NJM-Wt16DD+1fs;NJM-Vt16DD+1fs;NJM-Tt16DD+1fs;NJM-t16DD-2fs;NJM-St16DD+1fs;NJM-Rt16DD+1fs;NJM-Pt16DD+1fs;NJM-Nt16DD+1fs;NJM-Mt16DD+1fs;NJM-Lt16DD+1fs;NJM-Kt16DD+1fs;NJM-It16DD+1fs;NJM-Ht16DD+1fs;NJM-Ft16DD+1fs;NJM-Et16DD+1fs;NJM-Dt16DD+1fs;NJM-Ct16DD+1fs;NJM-At16DD+1fs;NJM-Yt16DD-2fs;NJM-Wt16DD-2fs;NJM-Vt16DD-2fs;NJM-Tt16DD-…	NJM-Qt16DD+1fs;NJM-Kt16DD-8fs;NJM-Gt16DD+1fs;NJM-Gt27DD+1fs;NJM-Gt22DD+1fs;NJM-Gt26DD+1fs	NJM-Gt16DD+1fs	MULTI-MSMS	VOT16-1571	1	1170_R	429.73	2	429.729	857.443	32729.3	-1.5997	-0.00068745	0.31886	0.00013702	-1.2809	-0.00055042	429.729	30.621	8.2389	30.621	30.088	38.327	0					191	122	2	0	0	0
GSHGAANDENYALDD	15	Unmodified	_GSHGAANDENYALDD_							0	0	0	0	0	NJM-Yt7DD0fs	NJM-Yt7DD0fs	NJM-Yt7DD0fs	MULTI-MSMS	VOT16-1542	1	1170	774.82	2	774.813	1547.61	24178.7	1.3055	0.0010115	0.46189	0.00035788	1.7674	0.0013694	774.814	26.88	0.63999	26.88	26.602	27.242	0					17	10	2	0	0	0
GSHGTR	6	Unmodified	_GSHGTR_							0	0	0	0	0	NJM-Qt9DD0fs;NJM-Qt11DD0fs;NJM-Qt14DD0fs;NJM-Qt9noTag0fs;NJM-Qt10noTag0fs;NJM-Qt11noTag0fs;NJM-Qt12noTag0fs;NJM-Qt13noTag0fs;NJM-Qt14noTag0fs;NJM-t7DD+6fs;NJM-Rt6DD+9fs;NJM-Kt6DD+9fs;NJM-Yt7DD+6fs;NJM-Wt7DD+6fs;NJM-Vt7DD+6fs;NJM-Tt7DD+6fs;NJM-t8DD+3fs;NJM-St7DD+6fs;NJM-Rt7DD+6fs;NJM-Pt7DD+6fs;NJM-Nt7DD+6fs;NJM-Mt7DD+6fs;NJM-Lt7DD+6fs;NJM-Kt7DD+6fs;NJM-It7DD+6fs;NJM-Ht7DD+6fs;NJM-Ft7DD+6fs;NJM-Et7…
GSVEAANDENYALDD	15	Unmodified	_GSVEAANDENYALDD_							0	0	0	0	0	NJM-Gt22DD+1fs	NJM-Gt22DD+1fs	NJM-Gt22DD+1fs	MULTI-MSMS	VOT16-1571	1	1170_R	791.83	2	791.829	1581.64	23824.6	1.3183	0.0010439	-0.31703	-0.00025103	1.0013	0.00079282	791.828	37.669	1.5865	37.669	37.123	38.71	3.8147e-06					56	20	5	0	0	0
HAANDENYALDD	12	Unmodified	_HAANDENYALDD_							0	0	0	0	0	NJM-Rt1DD+15fs;NJM-Kt1DD+15fs	NJM-Rt1DD+15fs	NJM-Rt1DD+15fs	MULTI-MSMS	VOT16-1542	1	1170	674.28	2	674.276	1346.54	25503.5	0.89396	0.00060278	1.4866	0.0010023	2.3805	0.0016051	674.277	26.279	3.212	26.279	24.345	27.557	0					208	79	5	0	0	0
HAANDENYALDD	12	Unmodified	_HAANDENYALDD_							0	0	0	0	0	NJM-Rt1DD+15fs;NJM-Kt1DD+15fs	NJM-Rt1DD+15fs	NJM-Rt1DD+15fs	MULTI-MSMS	VOT16-1571	1	1170_R	674.28	2	674.276	1346.54	25418.5	0.045081	3.0397e-05	0.75498	0.00050907	0.80006	0.00053946	674.277	26.254	1.6271	26.254	25.241	26.868	-1.9073e-06					146	44	5	0	0	0
HAANDENYALDD	12	Deamidation (NQ)	_HAAN(de)DENYALDD_	HAAN(0.958)DEN(0.042)YALDD			HAAN(13.58)DEN(-13.58)YALDD			0	1	0	0	0	NJM-Rt1DD+15fs;NJM-Kt1DD+15fs	NJM-Rt1DD+15fs	NJM-Rt1DD+15fs	MULTI-MSMS	VOT16-1571	1	1170_R	674.77	2	674.768	1347.52	26274.6	-0.073442	-4.9557e-05	1.0139	0.00068411	0.94041	0.00063456	674.768	27.354	0.92917	27.354	27.011	27.94	0					31	17	2	0	0	0
LEHHHHHH	8	Unmodified	_LEHHHHHH_							0	0	0	0	0	NJM-t0noTag0fs;NJM-Yt0noTag0fs;NJM-Wt0noTag0fs;NJM-Vt0noTag0fs;NJM-Tt0noTag0fs;NJM-t1noTag0fs;NJM-t1noTag+9fs;NJM-t1noTag+8fs;NJM-t1noTag+7fs;NJM-t1noTag+6fs;NJM-t1noTag+5fs;NJM-t1noTag+4fs;NJM-t1noTag+3fs;NJM-t1noTag+2fs;NJM-t1noTag+1fs;NJM-t1noTag+15fs;NJM-t1noTag+14fs;NJM-t1noTag+13fs;NJM-t1noTag+12fs;NJM-t1noTag+11fs;NJM-t1noTag+10fs;NJM-St0noTag0fs;NJM-Rt0noTag0fs;NJM-Qt0noTag0fs;NJM-Pt0noTa…
LEHHHHHH	8	Unmodified	_LEHHHHHH_							0	0	0	0	0	NJM-t0noTag0fs;NJM-Yt0noTag0fs;NJM-Wt0noTag0fs;NJM-Vt0noTag0fs;NJM-Tt0noTag0fs;NJM-t1noTag0fs;NJM-t1noTag+9fs;NJM-t1noTag+8fs;NJM-t1noTag+7fs;NJM-t1noTag+6fs;NJM-t1noTag+5fs;NJM-t1noTag+4fs;NJM-t1noTag+3fs;NJM-t1noTag+2fs;NJM-t1noTag+1fs;NJM-t1noTag+15fs;NJM-t1noTag+14fs;NJM-t1noTag+13fs;NJM-t1noTag+12fs;NJM-t1noTag+11fs;NJM-t1noTag+10fs;NJM-St0noTag0fs;NJM-Rt0noTag0fs;NJM-Qt0noTag0fs;NJM-Pt0noTa…
LEHHHHHH	8	Unmodified	_LEHHHHHH_							0	0	0	0	0	NJM-t0noTag0fs;NJM-Yt0noTag0fs;NJM-Wt0noTag0fs;NJM-Vt0noTag0fs;NJM-Tt0noTag0fs;NJM-t1noTag0fs;NJM-t1noTag+9fs;NJM-t1noTag+8fs;NJM-t1noTag+7fs;NJM-t1noTag+6fs;NJM-t1noTag+5fs;NJM-t1noTag+4fs;NJM-t1noTag+3fs;NJM-t1noTag+2fs;NJM-t1noTag+1fs;NJM-t1noTag+15fs;NJM-t1noTag+14fs;NJM-t1noTag+13fs;NJM-t1noTag+12fs;NJM-t1noTag+11fs;NJM-t1noTag+10fs;NJM-St0noTag0fs;NJM-Rt0noTag0fs;NJM-Qt0noTag0fs;NJM-Pt0noTa…
LEHHHHHH	8	Unmodified	_LEHHHHHH_							0	0	0	0	0	NJM-t0noTag0fs;NJM-Yt0noTag0fs;NJM-Wt0noTag0fs;NJM-Vt0noTag0fs;NJM-Tt0noTag0fs;NJM-t1noTag0fs;NJM-t1noTag+9fs;NJM-t1noTag+8fs;NJM-t1noTag+7fs;NJM-t1noTag+6fs;NJM-t1noTag+5fs;NJM-t1noTag+4fs;NJM-t1noTag+3fs;NJM-t1noTag+2fs;NJM-t1noTag+1fs;NJM-t1noTag+15fs;NJM-t1noTag+14fs;NJM-t1noTag+13fs;NJM-t1noTag+12fs;NJM-t1noTag+11fs;NJM-t1noTag+10fs;NJM-St0noTag0fs;NJM-Rt0noTag0fs;NJM-Qt0noTag0fs;NJM-Pt0noTa…
LEHHHHHH	8	Unmodified	_LEHHHHHH_							0	0	0	0	0	NJM-t0noTag0fs;NJM-Yt0noTag0fs;NJM-Wt0noTag0fs;NJM-Vt0noTag0fs;NJM-Tt0noTag0fs;NJM-t1noTag0fs;NJM-t1noTag+9fs;NJM-t1noTag+8fs;NJM-t1noTag+7fs;NJM-t1noTag+6fs;NJM-t1noTag+5fs;NJM-t1noTag+4fs;NJM-t1noTag+3fs;NJM-t1noTag+2fs;NJM-t1noTag+1fs;NJM-t1noTag+15fs;NJM-t1noTag+14fs;NJM-t1noTag+13fs;NJM-t1noTag+12fs;NJM-t1noTag+11fs;NJM-t1noTag+10fs;NJM-St0noTag0fs;NJM-Rt0noTag0fs;NJM-Qt0noTag0fs;NJM-Pt0noTa…
LEHHHHHH	8	Unmodified	_LEHHHHHH_							0	0	0	0	0	NJM-t0noTag0fs;NJM-Yt0noTag0fs;NJM-Wt0noTag0fs;NJM-Vt0noTag0fs;NJM-Tt0noTag0fs;NJM-t1noTag0fs;NJM-t1noTag+9fs;NJM-t1noTag+8fs;NJM-t1noTag+7fs;NJM-t1noTag+6fs;NJM-t1noTag+5fs;NJM-t1noTag+4fs;NJM-t1noTag+3fs;NJM-t1noTag+2fs;NJM-t1noTag+1fs;NJM-t1noTag+15fs;NJM-t1noTag+14fs;NJM-t1noTag+13fs;NJM-t1noTag+12fs;NJM-t1noTag+11fs;NJM-t1noTag+10fs;NJM-St0noTag0fs;NJM-Rt0noTag0fs;NJM-Qt0noTag0fs;NJM-Pt0noTa…
LEHHHHHH	8	Unmodified	_LEHHHHHH_							0	0	0	0	0	NJM-t0noTag0fs;NJM-Yt0noTag0fs;NJM-Wt0noTag0fs;NJM-Vt0noTag0fs;NJM-Tt0noTag0fs;NJM-t1noTag0fs;NJM-t1noTag+9fs;NJM-t1noTag+8fs;NJM-t1noTag+7fs;NJM-t1noTag+6fs;NJM-t1noTag+5fs;NJM-t1noTag+4fs;NJM-t1noTag+3fs;NJM-t1noTag+2fs;NJM-t1noTag+1fs;NJM-t1noTag+15fs;NJM-t1noTag+14fs;NJM-t1noTag+13fs;NJM-t1noTag+12fs;NJM-t1noTag+11fs;NJM-t1noTag+10fs;NJM-St0noTag0fs;NJM-Rt0noTag0fs;NJM-Qt0noTag0fs;NJM-Pt0noTa…
LEHHHHHH	8	Unmodified	_LEHHHHHH_							0	0	0	0	0	NJM-t0noTag0fs;NJM-Yt0noTag0fs;NJM-Wt0noTag0fs;NJM-Vt0noTag0fs;NJM-Tt0noTag0fs;NJM-t1noTag0fs;NJM-t1noTag+9fs;NJM-t1noTag+8fs;NJM-t1noTag+7fs;NJM-t1noTag+6fs;NJM-t1noTag+5fs;NJM-t1noTag+4fs;NJM-t1noTag+3fs;NJM-t1noTag+2fs;NJM-t1noTag+1fs;NJM-t1noTag+15fs;NJM-t1noTag+14fs;NJM-t1noTag+13fs;NJM-t1noTag+12fs;NJM-t1noTag+11fs;NJM-t1noTag+10fs;NJM-St0noTag0fs;NJM-Rt0noTag0fs;NJM-Qt0noTag0fs;NJM-Pt0noTa…
LEHHHHHH	8	Unmodified	_LEHHHHHH_							0	0	0	0	0	NJM-t0noTag0fs;NJM-Yt0noTag0fs;NJM-Wt0noTag0fs;NJM-Vt0noTag0fs;NJM-Tt0noTag0fs;NJM-t1noTag0fs;NJM-t1noTag+9fs;NJM-t1noTag+8fs;NJM-t1noTag+7fs;NJM-t1noTag+6fs;NJM-t1noTag+5fs;NJM-t1noTag+4fs;NJM-t1noTag+3fs;NJM-t1noTag+2fs;NJM-t1noTag+1fs;NJM-t1noTag+15fs;NJM-t1noTag+14fs;NJM-t1noTag+13fs;NJM-t1noTag+12fs;NJM-t1noTag+11fs;NJM-t1noTag+10fs;NJM-St0noTag0fs;NJM-Rt0noTag0fs;NJM-Qt0noTag0fs;NJM-Pt0noTa…
LEHHHHHH	8	Unmodified	_LEHHHHHH_							0	0	0	0	0	NJM-t0noTag0fs;NJM-Yt0noTag0fs;NJM-Wt0noTag0fs;NJM-Vt0noTag0fs;NJM-Tt0noTag0fs;NJM-t1noTag0fs;NJM-t1noTag+9fs;NJM-t1noTag+8fs;NJM-t1noTag+7fs;NJM-t1noTag+6fs;NJM-t1noTag+5fs;NJM-t1noTag+4fs;NJM-t1noTag+3fs;NJM-t1noTag+2fs;NJM-t1noTag+1fs;NJM-t1noTag+15fs;NJM-t1noTag+14fs;NJM-t1noTag+13fs;NJM-t1noTag+12fs;NJM-t1noTag+11fs;NJM-t1noTag+10fs;NJM-St0noTag0fs;NJM-Rt0noTag0fs;NJM-Qt0noTag0fs;NJM-Pt0noTa…
LEHHHHHH	8	Unmodified	_LEHHHHHH_							0	0	0	0	0	NJM-t0noTag0fs;NJM-Yt0noTag0fs;NJM-Wt0noTag0fs;NJM-Vt0noTag0fs;NJM-Tt0noTag0fs;NJM-t1noTag0fs;NJM-t1noTag+9fs;NJM-t1noTag+8fs;NJM-t1noTag+7fs;NJM-t1noTag+6fs;NJM-t1noTag+5fs;NJM-t1noTag+4fs;NJM-t1noTag+3fs;NJM-t1noTag+2fs;NJM-t1noTag+1fs;NJM-t1noTag+15fs;NJM-t1noTag+14fs;NJM-t1noTag+13fs;NJM-t1noTag+12fs;NJM-t1noTag+11fs;NJM-t1noTag+10fs;NJM-St0noTag0fs;NJM-Rt0noTag0fs;NJM-Qt0noTag0fs;NJM-Pt0noTa…
LEHHHHHH	8	Unmodified	_LEHHHHHH_							0	0	0	0	0	NJM-t0noTag0fs;NJM-Yt0noTag0fs;NJM-Wt0noTag0fs;NJM-Vt0noTag0fs;NJM-Tt0noTag0fs;NJM-t1noTag0fs;NJM-t1noTag+9fs;NJM-t1noTag+8fs;NJM-t1noTag+7fs;NJM-t1noTag+6fs;NJM-t1noTag+5fs;NJM-t1noTag+4fs;NJM-t1noTag+3fs;NJM-t1noTag+2fs;NJM-t1noTag+1fs;NJM-t1noTag+15fs;NJM-t1noTag+14fs;NJM-t1noTag+13fs;NJM-t1noTag+12fs;NJM-t1noTag+11fs;NJM-t1noTag+10fs;NJM-St0noTag0fs;NJM-Rt0noTag0fs;NJM-Qt0noTag0fs;NJM-Pt0noTa…
LEHHHHHH	8	Unmodified	_LEHHHHHH_							0	0	0	0	0	NJM-t0noTag0fs;NJM-Yt0noTag0fs;NJM-Wt0noTag0fs;NJM-Vt0noTag0fs;NJM-Tt0noTag0fs;NJM-t1noTag0fs;NJM-t1noTag+9fs;NJM-t1noTag+8fs;NJM-t1noTag+7fs;NJM-t1noTag+6fs;NJM-t1noTag+5fs;NJM-t1noTag+4fs;NJM-t1noTag+3fs;NJM-t1noTag+2fs;NJM-t1noTag+1fs;NJM-t1noTag+15fs;NJM-t1noTag+14fs;NJM-t1noTag+13fs;NJM-t1noTag+12fs;NJM-t1noTag+11fs;NJM-t1noTag+10fs;NJM-St0noTag0fs;NJM-Rt0noTag0fs;NJM-Qt0noTag0fs;NJM-Pt0noTa…
LEHHHHHH	8	Unmodified	_LEHHHHHH_							0	0	0	0	0	NJM-t0noTag0fs;NJM-Yt0noTag0fs;NJM-Wt0noTag0fs;NJM-Vt0noTag0fs;NJM-Tt0noTag0fs;NJM-t1noTag0fs;NJM-t1noTag+9fs;NJM-t1noTag+8fs;NJM-t1noTag+7fs;NJM-t1noTag+6fs;NJM-t1noTag+5fs;NJM-t1noTag+4fs;NJM-t1noTag+3fs;NJM-t1noTag+2fs;NJM-t1noTag+1fs;NJM-t1noTag+15fs;NJM-t1noTag+14fs;NJM-t1noTag+13fs;NJM-t1noTag+12fs;NJM-t1noTag+11fs;NJM-t1noTag+10fs;NJM-St0noTag0fs;NJM-Rt0noTag0fs;NJM-Qt0noTag0fs;NJM-Pt0noTa…
LEHHHHHH	8	Unmodified	_LEHHHHHH_							0	0	0	0	0	NJM-t0noTag0fs;NJM-Yt0noTag0fs;NJM-Wt0noTag0fs;NJM-Vt0noTag0fs;NJM-Tt0noTag0fs;NJM-t1noTag0fs;NJM-t1noTag+9fs;NJM-t1noTag+8fs;NJM-t1noTag+7fs;NJM-t1noTag+6fs;NJM-t1noTag+5fs;NJM-t1noTag+4fs;NJM-t1noTag+3fs;NJM-t1noTag+2fs;NJM-t1noTag+1fs;NJM-t1noTag+15fs;NJM-t1noTag+14fs;NJM-t1noTag+13fs;NJM-t1noTag+12fs;NJM-t1noTag+11fs;NJM-t1noTag+10fs;NJM-St0noTag0fs;NJM-Rt0noTag0fs;NJM-Qt0noTag0fs;NJM-Pt0noTa…
LEHHHHHH	8	Unmodified	_LEHHHHHH_							0	0	0	0	0	NJM-t0noTag0fs;NJM-Yt0noTag0fs;NJM-Wt0noTag0fs;NJM-Vt0noTag0fs;NJM-Tt0noTag0fs;NJM-t1noTag0fs;NJM-t1noTag+9fs;NJM-t1noTag+8fs;NJM-t1noTag+7fs;NJM-t1noTag+6fs;NJM-t1noTag+5fs;NJM-t1noTag+4fs;NJM-t1noTag+3fs;NJM-t1noTag+2fs;NJM-t1noTag+1fs;NJM-t1noTag+15fs;NJM-t1noTag+14fs;NJM-t1noTag+13fs;NJM-t1noTag+12fs;NJM-t1noTag+11fs;NJM-t1noTag+10fs;NJM-St0noTag0fs;NJM-Rt0noTag0fs;NJM-Qt0noTag0fs;NJM-Pt0noTa…
LEHHHHHH	8	Unmodified	_LEHHHHHH_							0	0	0	0	0	NJM-t0noTag0fs;NJM-Yt0noTag0fs;NJM-Wt0noTag0fs;NJM-Vt0noTag0fs;NJM-Tt0noTag0fs;NJM-t1noTag0fs;NJM-t1noTag+9fs;NJM-t1noTag+8fs;NJM-t1noTag+7fs;NJM-t1noTag+6fs;NJM-t1noTag+5fs;NJM-t1noTag+4fs;NJM-t1noTag+3fs;NJM-t1noTag+2fs;NJM-t1noTag+1fs;NJM-t1noTag+15fs;NJM-t1noTag+14fs;NJM-t1noTag+13fs;NJM-t1noTag+12fs;NJM-t1noTag+11fs;NJM-t1noTag+10fs;NJM-St0noTag0fs;NJM-Rt0noTag0fs;NJM-Qt0noTag0fs;NJM-Pt0noTa…
LEHHHHHH	8	Unmodified	_LEHHHHHH_							0	0	0	0	0	NJM-t0noTag0fs;NJM-Yt0noTag0fs;NJM-Wt0noTag0fs;NJM-Vt0noTag0fs;NJM-Tt0noTag0fs;NJM-t1noTag0fs;NJM-t1noTag+9fs;NJM-t1noTag+8fs;NJM-t1noTag+7fs;NJM-t1noTag+6fs;NJM-t1noTag+5fs;NJM-t1noTag+4fs;NJM-t1noTag+3fs;NJM-t1noTag+2fs;NJM-t1noTag+1fs;NJM-t1noTag+15fs;NJM-t1noTag+14fs;NJM-t1noTag+13fs;NJM-t1noTag+12fs;NJM-t1noTag+11fs;NJM-t1noTag+10fs;NJM-St0noTag0fs;NJM-Rt0noTag0fs;NJM-Qt0noTag0fs;NJM-Pt0noTa…
LEHHHHHH	8	Unmodified	_LEHHHHHH_							0	0	0	0	0	NJM-t0noTag0fs;NJM-Yt0noTag0fs;NJM-Wt0noTag0fs;NJM-Vt0noTag0fs;NJM-Tt0noTag0fs;NJM-t1noTag0fs;NJM-t1noTag+9fs;NJM-t1noTag+8fs;NJM-t1noTag+7fs;NJM-t1noTag+6fs;NJM-t1noTag+5fs;NJM-t1noTag+4fs;NJM-t1noTag+3fs;NJM-t1noTag+2fs;NJM-t1noTag+1fs;NJM-t1noTag+15fs;NJM-t1noTag+14fs;NJM-t1noTag+13fs;NJM-t1noTag+12fs;NJM-t1noTag+11fs;NJM-t1noTag+10fs;NJM-St0noTag0fs;NJM-Rt0noTag0fs;NJM-Qt0noTag0fs;NJM-Pt0noTa…
LEHHHHHH	8	Unmodified	_LEHHHHHH_							0	0	0	0	0	NJM-t0noTag0fs;NJM-Yt0noTag0fs;NJM-Wt0noTag0fs;NJM-Vt0noTag0fs;NJM-Tt0noTag0fs;NJM-t1noTag0fs;NJM-t1noTag+9fs;NJM-t1noTag+8fs;NJM-t1noTag+7fs;NJM-t1noTag+6fs;NJM-t1noTag+5fs;NJM-t1noTag+4fs;NJM-t1noTag+3fs;NJM-t1noTag+2fs;NJM-t1noTag+1fs;NJM-t1noTag+15fs;NJM-t1noTag+14fs;NJM-t1noTag+13fs;NJM-t1noTag+12fs;NJM-t1noTag+11fs;NJM-t1noTag+10fs;NJM-St0noTag0fs;NJM-Rt0noTag0fs;NJM-Qt0noTag0fs;NJM-Pt0noTa…
LEHHHHHH	8	Unmodified	_LEHHHHHH_							0	0	0	0	0	NJM-t0noTag0fs;NJM-Yt0noTag0fs;NJM-Wt0noTag0fs;NJM-Vt0noTag0fs;NJM-Tt0noTag0fs;NJM-t1noTag0fs;NJM-t1noTag+9fs;NJM-t1noTag+8fs;NJM-t1noTag+7fs;NJM-t1noTag+6fs;NJM-t1noTag+5fs;NJM-t1noTag+4fs;NJM-t1noTag+3fs;NJM-t1noTag+2fs;NJM-t1noTag+1fs;NJM-t1noTag+15fs;NJM-t1noTag+14fs;NJM-t1noTag+13fs;NJM-t1noTag+12fs;NJM-t1noTag+11fs;NJM-t1noTag+10fs;NJM-St0noTag0fs;NJM-Rt0noTag0fs;NJM-Qt0noTag0fs;NJM-Pt0noTa…
LEHHHHHH	8	Unmodified	_LEHHHHHH_							0	0	0	0	0	NJM-t0noTag0fs;NJM-Yt0noTag0fs;NJM-Wt0noTag0fs;NJM-Vt0noTag0fs;NJM-Tt0noTag0fs;NJM-t1noTag0fs;NJM-t1noTag+9fs;NJM-t1noTag+8fs;NJM-t1noTag+7fs;NJM-t1noTag+6fs;NJM-t1noTag+5fs;NJM-t1noTag+4fs;NJM-t1noTag+3fs;NJM-t1noTag+2fs;NJM-t1noTag+1fs;NJM-t1noTag+15fs;NJM-t1noTag+14fs;NJM-t1noTag+13fs;NJM-t1noTag+12fs;NJM-t1noTag+11fs;NJM-t1noTag+10fs;NJM-St0noTag0fs;NJM-Rt0noTag0fs;NJM-Qt0noTag0fs;NJM-Pt0noTa…
LEHHHHHH	8	Unmodified	_LEHHHHHH_							0	0	0	0	0	NJM-t0noTag0fs;NJM-Yt0noTag0fs;NJM-Wt0noTag0fs;NJM-Vt0noTag0fs;NJM-Tt0noTag0fs;NJM-t1noTag0fs;NJM-t1noTag+9fs;NJM-t1noTag+8fs;NJM-t1noTag+7fs;NJM-t1noTag+6fs;NJM-t1noTag+5fs;NJM-t1noTag+4fs;NJM-t1noTag+3fs;NJM-t1noTag+2fs;NJM-t1noTag+1fs;NJM-t1noTag+15fs;NJM-t1noTag+14fs;NJM-t1noTag+13fs;NJM-t1noTag+12fs;NJM-t1noTag+11fs;NJM-t1noTag+10fs;NJM-St0noTag0fs;NJM-Rt0noTag0fs;NJM-Qt0noTag0fs;NJM-Pt0noTa…
LEHHHHHHAAAANDENYALDD	21	Unmodified	_LEHHHHHHAAAANDENYALDD_							0	0	0	0	0	NJM-At1DD+4fs;NJM-At1DD+3fs	NJM-At1DD+4fs	NJM-At1DD+4fs	MULTI-MSMS	VOT16-1542	1	1170	806.35	3	806.352	2416.03	24186	0.16961	0.00013676	0.83306	0.00067174	1.0027	0.0008085	806.686	17.364	0.5644	17.364	17.199	17.763	0					15	7	4	0	0	0
LEHHHHHHAAAANDENYALDD	21	Unmodified	_LEHHHHHHAAAANDENYALDD_							0	0	0	0	0	NJM-At1DD+4fs;NJM-At1DD+3fs	NJM-At1DD+4fs	NJM-At1DD+4fs	MULTI-MSMS	VOT16-1571	1	1170_R	806.69	3	806.352	2416.03	23566	-0.33775	-0.00027234	0.97963	0.00078993	0.64189	0.00051759	806.687	17.144	0.95234	17.144	16.945	17.898	1.9073e-06					29	12	4	0	0	0
LEHHHHHHAAAANDENYALDD	21	Unmodified	_LEHHHHHHAAAANDENYALDD_							0	0	0	0	0	NJM-At1DD+4fs;NJM-At1DD+3fs	NJM-At1DD+4fs	NJM-At1DD+4fs	MULTI-MSMS	VOT16-1571	1	1170_R	605.27	4	605.016	2416.03	27487.3	-0.52687	-0.00031876	1.2822	0.00077578	0.75538	0.00045702	605.016	17.138	1.4388	17.138	16.872	18.311	0					71	19	5	0	0	0
LEHHHHHHAAANDENYALDD	20	Unmodified	_LEHHHHHHAAANDENYALDD_							0	0	0	0	0	NJM-t1DD+4fs;NJM-t1DD+3fs;NJM-At0DD0fs	NJM-t1DD+4fs	NJM-t1DD+4fs	MULTI-MSMS	VOT16-1542	1	1170	587.51	4	587.256	2345	27583.8	-0.23674	-0.00013903	0.20647	0.00012125	-0.030269	-1.7776e-05	587.507	17.097	0.63923	17.097	16.906	17.545	0					18	8	4	0	0	0
LEHHHHHHAANDENYALDD	19	Unmodified	_LEHHHHHHAANDENYALDD_							0	0	0	0	0	NJM-t0DD0fs	NJM-t0DD0fs	NJM-t0DD0fs	MULTI-MSMS	VOT16-1542	1	1170	1138.49	2	1137.99	2273.96	19458.6	0.17208	0.00019582	1.4927	0.0016987	1.6648	0.0018945	1138.49	16.729	0.54558	16.729	16.435	16.981	0					19	7	5	0	0	0
LEHHHHHHAANDENYALDD	19	Unmodified	_LEHHHHHHAANDENYALDD_							0	0	0	0	0	NJM-t0DD0fs	NJM-t0DD0fs	NJM-t0DD0fs	MULTI-MSMS	VOT16-1542	1	1170	569.75	4	569.497	2273.96	27802.8	-0.029459	-1.6777e-05	-0.53385	-0.00030403	-0.56331	-0.0003208	569.747	16.729	2.7654	16.729	16.359	19.124	0					186	42	7	0	0	0
LEHHHHHHAANDENYALDD	19	Unmodified	_LEHHHHHHAANDENYALDD_							0	0	0	0	0	NJM-t0DD0fs	NJM-t0DD0fs	NJM-t0DD0fs	MULTI-MSMS	VOT16-1542	1	1170	759.33	3	758.994	2273.96	24065.7	0.28369	0.00021532	0.34458	0.00026153	0.62827	0.00047685	759.328	16.729	2.6291	16.729	16.435	19.064	0					156	38	7	0	0	0
LEHHHHHHAANDENYALDD	19	Unmodified	_LEHHHHHHAANDENYALDD_							0	0	0	0	0	NJM-t0DD0fs	NJM-t0DD0fs	NJM-t0DD0fs	MULTI-MSMS	VOT16-1542	1	1170	569.75	4	569.497	2273.96	28245.4	0.27909	0.00015894	0.045628	2.5985e-05	0.32472	0.00018493	569.748	20.664	4.7937	20.664	19.666	24.46	0					276	105	4	0	0	0
LEHHHHHHAANDENYALDD	19	Unmodified	_LEHHHHHHAANDENYALDD_							0	0	0	0	0	NJM-t0DD0fs	NJM-t0DD0fs	NJM-t0DD0fs	MULTI-MSMS	VOT16-1545	1	1171	759.33	3	758.994	2273.96	22047.2	1.099	0.00083416	0.14064	0.00010674	1.2397	0.00094091	759.327	15.397	0.41842	15.397	15.207	15.625	0					11	5	3	0	0	0
LEHHHHHHAANDENYALDD	19	Unmodified	_LEHHHHHHAANDENYALDD_							0	0	0	0	0	NJM-t0DD0fs	NJM-t0DD0fs	NJM-t0DD0fs	MULTI-MSMS	VOT16-1545	1	1171	759	3	758.994	2273.96	24778	0.46685	0.00035434	0.8805	0.0006683	1.3474	0.0010226	759.328	17.045	1.336	17.045	16.748	18.084	0					48	18	5	0	0	0
LEHHHHHHAANDENYALDD	19	Unmodified	_LEHHHHHHAANDENYALDD_							0	0	0	0	0	NJM-t0DD0fs	NJM-t0DD0fs	NJM-t0DD0fs	MULTI-MSMS	VOT16-1545	1	1171	569.75	4	569.497	2273.96	27771.9	0.25135	0.00014315	0.47053	0.00026797	0.72188	0.00041111	569.748	17.036	2.3927	17.036	16.542	18.935	0					116	33	5	0	0	0
LEHHHHHHAANDENYALDD	19	Unmodified	_LEHHHHHHAANDENYALDD_							0	0	0	0	0	NJM-t0DD0fs	NJM-t0DD0fs	NJM-t0DD0fs	MULTI-MSMS	VOT16-1551	1	1181	759.33	3	758.994	2273.96	24221.5	0.49778	0.00037781	-0.24539	-0.00018625	0.2524	0.00019157	759.327	16.943	1.0562	16.943	16.742	17.798	0					45	15	4	0	0	0
LEHHHHHHAANDENYALDD	19	Unmodified	_LEHHHHHHAANDENYALDD_							0	0	0	0	0	NJM-t0DD0fs	NJM-t0DD0fs	NJM-t0DD0fs	MULTI-MSMS	VOT16-1551	1	1181	569.75	4	569.497	2273.96	27141	0.19364	0.00011028	0.082522	4.6996e-05	0.27616	0.00015727	569.748	16.951	1.7632	16.951	16.742	18.505	0					74	26	5	0	0	0
LEHHHHHHAANDENYALDD	19	Unmodified	_LEHHHHHHAANDENYALDD_							0	0	0	0	0	NJM-t0DD0fs	NJM-t0DD0fs	NJM-t0DD0fs	MULTI-MSMS	VOT16-1562	1	1181_R	758.99	3	758.994	2273.96	24715.2	0.24815	0.00018834	0.59899	0.00045463	0.84714	0.00064297	759.329	16.922	0.8519	16.922	16.708	17.56	0					31	11	4	0	0	0
LEHHHHHHAANDENYALDD	19	Unmodified	_LEHHHHHHAANDENYALDD_							0	0	0	0	0	NJM-t0DD0fs	NJM-t0DD0fs	NJM-t0DD0fs	MULTI-MSMS	VOT16-1562	1	1181_R	569.75	4	569.497	2273.96	28059.9	0.14907	8.4896e-05	0.025559	1.4556e-05	0.17463	9.9452e-05	569.748	16.934	1.5518	16.934	16.638	18.19	0					54	22	4	0	0	0
LEHHHHHHAANDENYALDD	19	Unmodified	_LEHHHHHHAANDENYALDD_							0	0	0	0	0	NJM-t0DD0fs	NJM-t0DD0fs	NJM-t0DD0fs	MULTI-MSMS	VOT16-1568	1	1171_R	569.5	4	569.497	2273.96	27933.1	-0.01213	-6.9082e-06	0.58349	0.0003323	0.57136	0.00032539	569.748	18.127	1.3044	18.127	17.405	18.71	1.9073e-06					75	25	4	0	0	0
LEHHHHHHAANDENYALDD	19	Unmodified	_LEHHHHHHAANDENYALDD_							0	0	0	0	0	NJM-t0DD0fs	NJM-t0DD0fs	NJM-t0DD0fs	MULTI-MSMS	VOT16-1571	1	1170_R	1138.48	2	1137.99	2273.96	19320.3	-1.0949	-0.0012459	-0.67786	-0.00077139	-1.7727	-0.0020173	1138.49	16.397	0.60725	16.397	16.19	16.797	0					30	8	6	0	0	0
LEHHHHHHAANDENYALDD	19	Unmodified	_LEHHHHHHAANDENYALDD_							0	0	0	0	0	NJM-t0DD0fs	NJM-t0DD0fs	NJM-t0DD0fs	MULTI-MSMS	VOT16-1571	1	1170_R	759.33	3	758.994	2273.96	24221.3	-0.20525	-0.00015578	-1.5642	-0.0011872	-1.7695	-0.001343	759.327	16.397	2.5003	16.397	16.163	18.663	0					103	35	3	0	0	0
LEHHHHHHAANDENYALDD	19	Unmodified	_LEHHHHHHAANDENYALDD_							0	0	0	0	0	NJM-t0DD0fs	NJM-t0DD0fs	NJM-t0DD0fs	MULTI-MSMS	VOT16-1571	1	1170_R	569.5	4	569.497	2273.96	27688.3	-0.85666	-0.00048787	-1.7059	-0.0009715	-2.5626	-0.0014594	569.747	16.397	2.5003	16.397	16.163	18.663	0					103	35	3	0	0	0
LEHHHHHHAANDENYALDD	19	Unmodified	_LEHHHHHHAANDENYALDD_							0	0	0	0	0	NJM-t0DD0fs	NJM-t0DD0fs	NJM-t0DD0fs	MULTI-MSMS	VOT16-1571	1	1170_R	570	4	569.497	2273.96	28599.8	-0.77521	-0.00044148	0.041464	2.3614e-05	-0.73375	-0.00041787	569.998	19.84	0.70026	19.84	19.434	20.134	0					32	15	3	0	0	0
LEHHHHHHAANDENYALDD	19	Unmodified	_LEHHHHHHAANDENYALDD_							0	0	0	0	0	NJM-t0DD0fs	NJM-t0DD0fs	NJM-t0DD0fs	MULTI-MSMS	VOT16-1571	1	1170_R	569.75	4	569.497	2273.96	27981.8	0.083506	4.7556e-05	0.76064	0.00043318	0.84415	0.00048074	569.748	21.313	3.9184	21.313	20.454	24.372	0					211	84	3	0	0	0
LEHHHHHHALGD	12	Unmodified	_LEHHHHHHALGD_							0	0	0	0	0	NJM-t4noTag+4fs;NJM-At3noTag+7fs	NJM-t4noTag+4fs	NJM-t4noTag+4fs	MULTI-MSMS	VOT16-1542	1	1170	360.67	4	360.672	1438.66	35850.4	0.65744	0.00023712	0.21751	7.8449e-05	0.87495	0.00031557	360.672	14.126	0.26708	14.126	14.061	14.328	0					9	4	3	0	0	0
LEHHHHHHALGD	12	Unmodified	_LEHHHHHHALGD_							0	0	0	0	0	NJM-t4noTag+4fs;NJM-At3noTag+7fs	NJM-t4noTag+4fs	NJM-t4noTag+4fs	MULTI-MSMS	VOT16-1571	1	1170_R	480.56	3	480.561	1438.66	30641.5	0.014958	7.1882e-06	1.3683	0.00065755	1.3833	0.00066474	480.561	13.721	0.84995	13.721	13.391	14.24	0					27	14	5	0	0	0
LEHHHHHHALGD	12	Unmodified	_LEHHHHHHALGD_							0	0	0	0	0	NJM-t4noTag+4fs;NJM-At3noTag+7fs	NJM-t4noTag+4fs	NJM-t4noTag+4fs	MULTI-MSMS	VOT16-1571	1	1170_R	360.67	4	360.672	1438.66	34953	0.31283	0.00011283	-0.12834	-4.6289e-05	0.18449	6.6539e-05	360.672	13.733	0.40433	13.733	13.433	13.838	0					14	5	3	0	0	0
LEHHHHHHALGDPAANDENYALDD	24	Unmodified	_LEHHHHHHALGDPAANDENYALDD_							0	0	0	0	0	NJM-t5DD+4fs;NJM-At4DD+7fs	NJM-t5DD+4fs	NJM-t5DD+4fs	MULTI-MSMS	VOT16-1571	1	1170_R	683.05	4	682.803	2727.18	25173.5	-0.22899	-0.00015635	0.8639	0.00058987	0.63491	0.00043352	683.054	28.157	1.3202	28.157	27.733	29.053	0					71	20	4	0	0	0
LEHHHHHHALGDPMVR	16	Unmodified	_LEHHHHHHALGDPMVR_							0	0	0	0	0	NJM-t15DD+4fs;NJM-At14DD+7fs;NJM-t17DD+4fs;NJM-At16DD+7fs;NJM-t22DD+4fs;NJM-At21DD+7fs;NJM-t35DD+4fs;NJM-At34DD+7fs;NJM-t15noTag+4fs;NJM-At14noTag+7fs;NJM-t16noTag+4fs;NJM-At15noTag+7fs;NJM-t17noTag+4fs;NJM-At16noTag+7fs;NJM-t18noTag+4fs;NJM-At17noTag+7fs;NJM-t8DD+4fs;NJM-At7DD+7fs;NJM-t19noTag+4fs;NJM-At18noTag+7fs;NJM-t20noTag+4fs;NJM-At19noTag+7fs;NJM-t21noTag+4fs;NJM-At20noTag+7fs;NJM-t22noTa…	NJM-t15DD+4fs	NJM-t15DD+4fs	MULTI-MSMS	VOT16-1542	1	1170	641.65	3	641.648	1921.92	26075.2	0.16779	0.00010766	0.1456	9.3425e-05	0.31339	0.00020109	641.983	16.591	1.5668	16.591	16.481	18.048	0					45	21	3	0	0	0
LEHHHHHHALGDPMVR	16	Unmodified	_LEHHHHHHALGDPMVR_							0	0	0	0	0	NJM-t15DD+4fs;NJM-At14DD+7fs;NJM-t17DD+4fs;NJM-At16DD+7fs;NJM-t22DD+4fs;NJM-At21DD+7fs;NJM-t35DD+4fs;NJM-At34DD+7fs;NJM-t15noTag+4fs;NJM-At14noTag+7fs;NJM-t16noTag+4fs;NJM-At15noTag+7fs;NJM-t17noTag+4fs;NJM-At16noTag+7fs;NJM-t18noTag+4fs;NJM-At17noTag+7fs;NJM-t8DD+4fs;NJM-At7DD+7fs;NJM-t19noTag+4fs;NJM-At18noTag+7fs;NJM-t20noTag+4fs;NJM-At19noTag+7fs;NJM-t21noTag+4fs;NJM-At20noTag+7fs;NJM-t22noTa…	NJM-t15DD+4fs	NJM-t15DD+4fs	MULTI-MSMS	VOT16-1542	1	1170	481.74	4	481.488	1921.92	30739	0.020754	9.9926e-06	0.032988	1.5883e-05	0.053741	2.5876e-05	481.488	16.591	2.6428	16.591	16.481	19.124	0					155	38	5	0	0	0
LEHHHHHHALGDPMVR	16	Unmodified	_LEHHHHHHALGDPMVR_							0	0	0	0	0	NJM-t15DD+4fs;NJM-At14DD+7fs;NJM-t17DD+4fs;NJM-At16DD+7fs;NJM-t22DD+4fs;NJM-At21DD+7fs;NJM-t35DD+4fs;NJM-At34DD+7fs;NJM-t15noTag+4fs;NJM-At14noTag+7fs;NJM-t16noTag+4fs;NJM-At15noTag+7fs;NJM-t17noTag+4fs;NJM-At16noTag+7fs;NJM-t18noTag+4fs;NJM-At17noTag+7fs;NJM-t8DD+4fs;NJM-At7DD+7fs;NJM-t19noTag+4fs;NJM-At18noTag+7fs;NJM-t20noTag+4fs;NJM-At19noTag+7fs;NJM-t21noTag+4fs;NJM-At20noTag+7fs;NJM-t22noTa…	NJM-t15DD+4fs	NJM-t15DD+4fs	MULTI-MSMS	VOT16-1571	1	1170_R	481.74	4	481.488	1921.92	30307.9	-0.84096	-0.00040491	-1.538	-0.00074053	-2.379	-0.0011454	481.488	16.188	2.5536	16.188	15.543	18.097	0					126	38	5	0	0	0
LEHHHHHHALGDPMVR	16	Unmodified	_LEHHHHHHALGDPMVR_							0	0	0	0	0	NJM-t15DD+4fs;NJM-At14DD+7fs;NJM-t17DD+4fs;NJM-At16DD+7fs;NJM-t22DD+4fs;NJM-At21DD+7fs;NJM-t35DD+4fs;NJM-At34DD+7fs;NJM-t15noTag+4fs;NJM-At14noTag+7fs;NJM-t16noTag+4fs;NJM-At15noTag+7fs;NJM-t17noTag+4fs;NJM-At16noTag+7fs;NJM-t18noTag+4fs;NJM-At17noTag+7fs;NJM-t8DD+4fs;NJM-At7DD+7fs;NJM-t19noTag+4fs;NJM-At18noTag+7fs;NJM-t20noTag+4fs;NJM-At19noTag+7fs;NJM-t21noTag+4fs;NJM-At20noTag+7fs;NJM-t22noTa…	NJM-t15DD+4fs	NJM-t15DD+4fs	MULTI-MSMS	VOT16-1571	1	1170_R	641.98	3	641.648	1921.92	26090.8	-0.85586	-0.00054916	-1.4733	-0.00094534	-2.3292	-0.0014945	641.648	16.162	1.2202	16.162	16.022	17.242	0					65	18	5	0	0	0
LEHHHHHHALGDPMVR	16	Unmodified	_LEHHHHHHALGDPMVR_							0	0	0	0	0	NJM-t15DD+4fs;NJM-At14DD+7fs;NJM-t17DD+4fs;NJM-At16DD+7fs;NJM-t22DD+4fs;NJM-At21DD+7fs;NJM-t35DD+4fs;NJM-At34DD+7fs;NJM-t15noTag+4fs;NJM-At14noTag+7fs;NJM-t16noTag+4fs;NJM-At15noTag+7fs;NJM-t17noTag+4fs;NJM-At16noTag+7fs;NJM-t18noTag+4fs;NJM-At17noTag+7fs;NJM-t8DD+4fs;NJM-At7DD+7fs;NJM-t19noTag+4fs;NJM-At18noTag+7fs;NJM-t20noTag+4fs;NJM-At19noTag+7fs;NJM-t21noTag+4fs;NJM-At20noTag+7fs;NJM-t22noTa…	NJM-t15DD+4fs	NJM-t15DD+4fs	MULTI-MSMS	VOT16-1571	1	1170_R	961.97	2	961.969	1921.92	NaN	-0.97674	-0.00093959	1.824	0.0017547	0.84729	0.00081507	961.969	16.207	0.17275	16.207	16.121	16.294	0					5	3	2	0	0	0
LEHHHHHHALGDPMVR	16	Unmodified	_LEHHHHHHALGDPMVR_							0	0	0	0	0	NJM-t15DD+4fs;NJM-At14DD+7fs;NJM-t17DD+4fs;NJM-At16DD+7fs;NJM-t22DD+4fs;NJM-At21DD+7fs;NJM-t35DD+4fs;NJM-At34DD+7fs;NJM-t15noTag+4fs;NJM-At14noTag+7fs;NJM-t16noTag+4fs;NJM-At15noTag+7fs;NJM-t17noTag+4fs;NJM-At16noTag+7fs;NJM-t18noTag+4fs;NJM-At17noTag+7fs;NJM-t8DD+4fs;NJM-At7DD+7fs;NJM-t19noTag+4fs;NJM-At18noTag+7fs;NJM-t20noTag+4fs;NJM-At19noTag+7fs;NJM-t21noTag+4fs;NJM-At20noTag+7fs;NJM-t22noTa…	NJM-t15DD+4fs	NJM-t15DD+4fs	MULTI-MSMS	VOT16-1571	1	1170_R	641.65	3	641.648	1921.92	26653.5	-0.48425	-0.00031072	1.6066	0.0010308	1.1223	0.00072013	642.318	18.326	1.4927	18.326	17.17	18.663	0					43	20	3	0	0	0
LEHHHHHHALGDPMVR	16	Unmodified	_LEHHHHHHALGDPMVR_							0	0	0	0	0	NJM-t15DD+4fs;NJM-At14DD+7fs;NJM-t17DD+4fs;NJM-At16DD+7fs;NJM-t22DD+4fs;NJM-At21DD+7fs;NJM-t35DD+4fs;NJM-At34DD+7fs;NJM-t15noTag+4fs;NJM-At14noTag+7fs;NJM-t16noTag+4fs;NJM-At15noTag+7fs;NJM-t17noTag+4fs;NJM-At16noTag+7fs;NJM-t18noTag+4fs;NJM-At17noTag+7fs;NJM-t8DD+4fs;NJM-At7DD+7fs;NJM-t19noTag+4fs;NJM-At18noTag+7fs;NJM-t20noTag+4fs;NJM-At19noTag+7fs;NJM-t21noTag+4fs;NJM-At20noTag+7fs;NJM-t22noTa…	NJM-t15DD+4fs	NJM-t15DD+4fs	MULTI-MSMS	VOT16-1571	1	1170_R	481.49	4	481.488	1921.92	30334.7	-0.48055	-0.00023138	0.38816	0.00018689	-0.092396	-4.4488e-05	481.488	18.042	1.2512	18.042	17.471	18.722	-1.9073e-06					45	17	3	0	0	0
LEHHHHHHALGDPMVR	16	Unmodified	_LEHHHHHHALGDPMVR_							0	0	0	0	0	NJM-t15DD+4fs;NJM-At14DD+7fs;NJM-t17DD+4fs;NJM-At16DD+7fs;NJM-t22DD+4fs;NJM-At21DD+7fs;NJM-t35DD+4fs;NJM-At34DD+7fs;NJM-t15noTag+4fs;NJM-At14noTag+7fs;NJM-t16noTag+4fs;NJM-At15noTag+7fs;NJM-t17noTag+4fs;NJM-At16noTag+7fs;NJM-t18noTag+4fs;NJM-At17noTag+7fs;NJM-t8DD+4fs;NJM-At7DD+7fs;NJM-t19noTag+4fs;NJM-At18noTag+7fs;NJM-t20noTag+4fs;NJM-At19noTag+7fs;NJM-t21noTag+4fs;NJM-At20noTag+7fs;NJM-t22noTa…	NJM-t15DD+4fs	NJM-t15DD+4fs	MULTI-SECPEP	VOT16-1571	1	1170_R	481.99	4	481.488	1921.92	30501.9	0.3059	0.00014729	0.52159	0.00025114	0.82749	0.00039842	481.488	21.707	2.5279	21.707	20.971	23.499	1.9073e-06					97	53	3	0	0	0
LEHHHHHHALGDPMVR	16	Oxidation (M)	_LEHHHHHHALGDPM(ox)VR_		LEHHHHHHALGDPM(1)VR			LEHHHHHHALGDPM(66.67)VR		0	0	1	0	0	NJM-t15DD+4fs;NJM-At14DD+7fs;NJM-t17DD+4fs;NJM-At16DD+7fs;NJM-t22DD+4fs;NJM-At21DD+7fs;NJM-t35DD+4fs;NJM-At34DD+7fs;NJM-t15noTag+4fs;NJM-At14noTag+7fs;NJM-t16noTag+4fs;NJM-At15noTag+7fs;NJM-t17noTag+4fs;NJM-At16noTag+7fs;NJM-t18noTag+4fs;NJM-At17noTag+7fs;NJM-t8DD+4fs;NJM-At7DD+7fs;NJM-t19noTag+4fs;NJM-At18noTag+7fs;NJM-t20noTag+4fs;NJM-At19noTag+7fs;NJM-t21noTag+4fs;NJM-At20noTag+7fs;NJM-t22noTa…	NJM-t15DD+4fs	NJM-t15DD+4fs	MULTI-MSMS	VOT16-1571	1	1170_R	647.31	3	646.98	1937.92	26255.3	-1.1125	-0.00071974	1.3108	0.00084805	0.19832	0.00012831	647.315	15.15	0.64504	15.15	14.898	15.543	9.5367e-07					27	8	4	0	0	0
LEHHHHHHASGIP	13	Unmodified	_LEHHHHHHASGIP_							0	0	0	0	0	NJM-At4noTag+8fs	NJM-At4noTag+8fs	NJM-At4noTag+8fs	MULTI-MSMS	VOT16-1542	1	1170	503.58	3	503.58	1507.72	29469.1	0.39888	0.00020087	0.18953	9.5445e-05	0.58842	0.00029632	503.58	14.771	0.40414	14.771	14.619	15.023	0					11	6	2	0	0	0
LEHHHHHHGAANDENYALDD	20	Unmodified	_LEHHHHHHGAANDENYALDD_							0	0	0	0	0	NJM-t1DD0fs;NJM-t1DD+9fs;NJM-t1DD+2fs;NJM-t1DD+11fs;NJM-t1DD+10fs;NJM-Gt0DD0fs	NJM-t1DD0fs	NJM-t1DD0fs	MULTI-SECPEP	VOT16-1571	1	1170_R	582.97	4	583.752	2330.98	26200.3	-0.96002	-0.00056041	-1.3715	-0.00080062	-2.3315	-0.001361	584.002	16.436	0.56158	16.436	16.236	16.797	0					15	7	4	0	0	0
LEHHHHHHGALGDPMVR	17	Unmodified	_LEHHHHHHGALGDPMVR_							0	0	0	0	0	NJM-Gt15DD+4fs;NJM-Gt17DD+4fs;NJM-Gt22DD+4fs;NJM-Gt35DD+4fs;NJM-Gt8DD+4fs	NJM-Gt15DD+4fs	NJM-Gt15DD+4fs	MULTI-SECPEP	VOT16-1571	1	1170_R	494.97	4	495.743	1978.94	33442.1	-0.69076	-0.00034244	1.4685	0.00072801	0.77777	0.00038558	495.744	16.621	0.29417	16.621	16.426	16.72	0					6	3	2	0	0	0
LEHHHHHHGDAANDENYALDD	21	Unmodified	_LEHHHHHHGDAANDENYALDD_							0	0	0	0	0	NJM-t2DD+10fs;NJM-Gt1DD+13fs	NJM-t2DD+10fs	NJM-t2DD+10fs	MULTI-MSMS	VOT16-1542	1	1170	612.51	4	612.509	2446.01	27300.3	0.40582	0.00024857	0.41974	0.00025709	0.82556	0.00050566	612.76	17.362	0.62873	17.362	17.134	17.763	0					26	8	5	0	0	0
LEHHHHHHGDPAANDENYALDD	22	Unmodified	_LEHHHHHHGDPAANDENYALDD_							0	0	0	0	0	NJM-t3DD+10fs;NJM-Gt2DD+13fs	NJM-t3DD+10fs	NJM-t3DD+10fs	MULTI-MSMS	VOT16-1542	1	1170	637.02	4	636.772	2543.06	26930.3	-0.17764	-0.00011312	0.78783	0.00050167	0.61018	0.00038855	637.024	18.829	0.96642	18.829	18.19	19.157	-1.9073e-06					68	15	6	0	0	0
LEHHHHHHGDPM	12	Unmodified	_LEHHHHHHGDPM_							0	0	0	0	0	NJM-t4noTag+10fs;NJM-Gt3noTag+13fs	NJM-t4noTag+10fs	NJM-t4noTag+10fs	MULTI-MSMS	VOT16-1542	1	1170	495.22	3	495.218	1482.63	29524.7	0.60168	0.00029796	-0.22769	-0.00011276	0.37399	0.00018521	495.218	14.22	0.52111	14.22	14.098	14.619	0					24	8	5	0	0	0
LEHHHHHHGDPM	12	Unmodified	_LEHHHHHHGDPM_							0	0	0	0	0	NJM-t4noTag+10fs;NJM-Gt3noTag+13fs	NJM-t4noTag+10fs	NJM-t4noTag+10fs	MULTI-MSMS	VOT16-1571	1	1170_R	495.22	3	495.218	1482.63	30093.6	-0.08066	-3.9945e-05	0.6437	0.00031877	0.56304	0.00027883	495.219	13.802	0.47835	13.802	13.696	14.174	0					15	7	3	0	0	0
LEHHHHHHGDPM	12	Unmodified	_LEHHHHHHGDPM_							0	0	0	0	0	NJM-t4noTag+10fs;NJM-Gt3noTag+13fs	NJM-t4noTag+10fs	NJM-t4noTag+10fs	MULTI-MSMS	VOT16-1571	1	1170_R	371.67	4	371.665	1482.63	34345.7	0.024441	9.084e-06	0.56363	0.00020948	0.58807	0.00021857	371.665	13.802	0.40033	13.802	13.622	14.022	0					15	5	4	0	0	0
LEHHHHHHGDPMV	13	Unmodified	_LEHHHHHHGDPMV_							0	0	0	0	0	NJM-t5noTag+10fs;NJM-Gt4noTag+13fs	NJM-t5noTag+10fs	NJM-t5noTag+10fs	MULTI-MSMS	VOT16-1542	1	1170	528.24	3	528.241	1581.7	28958.5	0.29841	0.00015763	0.15169	8.0129e-05	0.4501	0.00023776	528.241	15.281	0.56941	15.281	15.097	15.666	0					24	7	5	0	0	0
LEHHHHHHGDPMVR	14	Unmodified	_LEHHHHHHGDPMVR_							0	0	0	0	0	NJM-t13DD+10fs;NJM-Gt12DD+13fs;NJM-t15DD+10fs;NJM-Gt14DD+13fs;NJM-t20DD+10fs;NJM-Gt19DD+13fs;NJM-t33DD+10fs;NJM-Gt32DD+13fs;NJM-t6DD+10fs;NJM-Gt5DD+13fs;NJM-t6noTag+10fs;NJM-Gt5noTag+13fs;NJM-t7noTag+10fs;NJM-Gt6noTag+13fs;NJM-t8noTag+10fs;NJM-Gt7noTag+13fs;NJM-t9noTag+10fs;NJM-Gt8noTag+13fs;NJM-t10noTag+10fs;NJM-Gt9noTag+13fs;NJM-t11noTag+10fs;NJM-Gt10noTag+13fs;NJM-t12noTag+10fs;NJM-Gt11noTag+1…	NJM-t13DD+10fs	NJM-t13DD+10fs	MULTI-MSMS	VOT16-1542	1	1170	580.28	3	580.275	1737.8	27907.3	0.42746	0.00024804	-0.10337	-5.9983e-05	0.32409	0.00018806	580.275	14.436	1.5234	14.436	14.257	15.78	0					70	23	6	0	0	0
LEHHHHHHGDPMVR	14	Unmodified	_LEHHHHHHGDPMVR_							0	0	0	0	0	NJM-t13DD+10fs;NJM-Gt12DD+13fs;NJM-t15DD+10fs;NJM-Gt14DD+13fs;NJM-t20DD+10fs;NJM-Gt19DD+13fs;NJM-t33DD+10fs;NJM-Gt32DD+13fs;NJM-t6DD+10fs;NJM-Gt5DD+13fs;NJM-t6noTag+10fs;NJM-Gt5noTag+13fs;NJM-t7noTag+10fs;NJM-Gt6noTag+13fs;NJM-t8noTag+10fs;NJM-Gt7noTag+13fs;NJM-t9noTag+10fs;NJM-Gt8noTag+13fs;NJM-t10noTag+10fs;NJM-Gt9noTag+13fs;NJM-t11noTag+10fs;NJM-Gt10noTag+13fs;NJM-t12noTag+10fs;NJM-Gt11noTag+1…	NJM-t13DD+10fs	NJM-t13DD+10fs	MULTI-MSMS	VOT16-1542	1	1170	435.46	4	435.458	1737.8	31497.8	0.26922	0.00011724	-0.7645	-0.00033291	-0.49527	-0.00021567	435.458	14.436	4.6748	14.436	14.257	18.932	0					192	78	5	0	0	0
LEHHHHHHGDPMVR	14	Unmodified	_LEHHHHHHGDPMVR_							0	0	0	0	0	NJM-t13DD+10fs;NJM-Gt12DD+13fs;NJM-t15DD+10fs;NJM-Gt14DD+13fs;NJM-t20DD+10fs;NJM-Gt19DD+13fs;NJM-t33DD+10fs;NJM-Gt32DD+13fs;NJM-t6DD+10fs;NJM-Gt5DD+13fs;NJM-t6noTag+10fs;NJM-Gt5noTag+13fs;NJM-t7noTag+10fs;NJM-Gt6noTag+13fs;NJM-t8noTag+10fs;NJM-Gt7noTag+13fs;NJM-t9noTag+10fs;NJM-Gt8noTag+13fs;NJM-t10noTag+10fs;NJM-Gt9noTag+13fs;NJM-t11noTag+10fs;NJM-Gt10noTag+13fs;NJM-t12noTag+10fs;NJM-Gt11noTag+1…	NJM-t13DD+10fs	NJM-t13DD+10fs	MULTI-MSMS	VOT16-1542	1	1170	348.77	5	348.568	1737.8	35820.7	0.61389	0.00021398	-0.088576	-3.0875e-05	0.52531	0.00018311	348.568	14.437	1.0586	14.437	14.257	15.315	0					52	16	5	0	0	0
LEHHHHHHGDPMVR	14	Unmodified	_LEHHHHHHGDPMVR_							0	0	0	0	0	NJM-t13DD+10fs;NJM-Gt12DD+13fs;NJM-t15DD+10fs;NJM-Gt14DD+13fs;NJM-t20DD+10fs;NJM-Gt19DD+13fs;NJM-t33DD+10fs;NJM-Gt32DD+13fs;NJM-t6DD+10fs;NJM-Gt5DD+13fs;NJM-t6noTag+10fs;NJM-Gt5noTag+13fs;NJM-t7noTag+10fs;NJM-Gt6noTag+13fs;NJM-t8noTag+10fs;NJM-Gt7noTag+13fs;NJM-t9noTag+10fs;NJM-Gt8noTag+13fs;NJM-t10noTag+10fs;NJM-Gt9noTag+13fs;NJM-t11noTag+10fs;NJM-Gt10noTag+13fs;NJM-t12noTag+10fs;NJM-Gt11noTag+1…	NJM-t13DD+10fs	NJM-t13DD+10fs	MULTI-MSMS	VOT16-1571	1	1170_R	580.28	3	580.275	1737.8	27080.1	-0.58687	-0.00034055	1.1095	0.00064379	0.52259	0.00030325	580.275	14.131	1.7854	14.131	13.964	15.749	9.5367e-07					104	27	6	0	0	0
LEHHHHHHGDPMVR	14	Unmodified	_LEHHHHHHGDPMVR_							0	0	0	0	0	NJM-t13DD+10fs;NJM-Gt12DD+13fs;NJM-t15DD+10fs;NJM-Gt14DD+13fs;NJM-t20DD+10fs;NJM-Gt19DD+13fs;NJM-t33DD+10fs;NJM-Gt32DD+13fs;NJM-t6DD+10fs;NJM-Gt5DD+13fs;NJM-t6noTag+10fs;NJM-Gt5noTag+13fs;NJM-t7noTag+10fs;NJM-Gt6noTag+13fs;NJM-t8noTag+10fs;NJM-Gt7noTag+13fs;NJM-t9noTag+10fs;NJM-Gt8noTag+13fs;NJM-t10noTag+10fs;NJM-Gt9noTag+13fs;NJM-t11noTag+10fs;NJM-Gt10noTag+13fs;NJM-t12noTag+10fs;NJM-Gt11noTag+1…	NJM-t13DD+10fs	NJM-t13DD+10fs	MULTI-MSMS	VOT16-1571	1	1170_R	435.46	4	435.458	1737.8	31504	-0.6247	-0.00027203	0.13948	6.0737e-05	-0.48522	-0.00021129	435.458	14.131	2.1573	14.131	13.964	16.121	0					143	34	7	0	0	0
LEHHHHHHGDPMVR	14	Unmodified	_LEHHHHHHGDPMVR_							0	0	0	0	0	NJM-t13DD+10fs;NJM-Gt12DD+13fs;NJM-t15DD+10fs;NJM-Gt14DD+13fs;NJM-t20DD+10fs;NJM-Gt19DD+13fs;NJM-t33DD+10fs;NJM-Gt32DD+13fs;NJM-t6DD+10fs;NJM-Gt5DD+13fs;NJM-t6noTag+10fs;NJM-Gt5noTag+13fs;NJM-t7noTag+10fs;NJM-Gt6noTag+13fs;NJM-t8noTag+10fs;NJM-Gt7noTag+13fs;NJM-t9noTag+10fs;NJM-Gt8noTag+13fs;NJM-t10noTag+10fs;NJM-Gt9noTag+13fs;NJM-t11noTag+10fs;NJM-Gt10noTag+13fs;NJM-t12noTag+10fs;NJM-Gt11noTag+1…	NJM-t13DD+10fs	NJM-t13DD+10fs	MULTI-SECPEP	VOT16-1571	1	1170_R	435.88	4	435.458	1737.8	32721.8	-0.82327	-0.0003585	0.31098	0.00013542	-0.51229	-0.00022308	435.458	16.538	2.4426	16.538	16.163	18.605	0					71	34	4	0	0	0
LEHHHHHHGGDPMVR	15	Unmodified	_LEHHHHHHGGDPMVR_							0	0	0	0	0	NJM-Gt13DD+10fs;NJM-Gt15DD+10fs;NJM-Gt20DD+10fs;NJM-Gt33DD+10fs;NJM-Gt13noTag+10fs;NJM-Gt14noTag+10fs;NJM-Gt15noTag+10fs;NJM-Gt16noTag+10fs;NJM-Gt6DD+10fs;NJM-Gt17noTag+10fs;NJM-Gt18noTag+10fs;NJM-Gt19noTag+10fs;NJM-Gt20noTag+10fs;NJM-Gt21noTag+10fs;NJM-Gt22noTag+10fs;NJM-Gt23noTag+10fs;NJM-Gt24noTag+10fs;NJM-Gt25noTag+10fs;NJM-Gt14DD+10fs;NJM-Gt26noTag+10fs;NJM-Gt27noTag+10fs;NJM-Gt16DD+10fs;NJM…	NJM-Gt13DD+10fs	NJM-Gt13DD+10fs	MULTI-MSMS	VOT16-1542	1	1170	449.71	4	449.713	1794.82	31956.2	0.56391	0.0002536	-0.98678	-0.00044377	-0.42287	-0.00019017	449.713	14.362	0.30701	14.362	14.257	14.564	0					6	4	2	0	0	0
LEHHHHHHGGDPMVR	15	Unmodified	_LEHHHHHHGGDPMVR_							0	0	0	0	0	NJM-Gt13DD+10fs;NJM-Gt15DD+10fs;NJM-Gt20DD+10fs;NJM-Gt33DD+10fs;NJM-Gt13noTag+10fs;NJM-Gt14noTag+10fs;NJM-Gt15noTag+10fs;NJM-Gt16noTag+10fs;NJM-Gt6DD+10fs;NJM-Gt17noTag+10fs;NJM-Gt18noTag+10fs;NJM-Gt19noTag+10fs;NJM-Gt20noTag+10fs;NJM-Gt21noTag+10fs;NJM-Gt22noTag+10fs;NJM-Gt23noTag+10fs;NJM-Gt24noTag+10fs;NJM-Gt25noTag+10fs;NJM-Gt14DD+10fs;NJM-Gt26noTag+10fs;NJM-Gt27noTag+10fs;NJM-Gt16DD+10fs;NJM…	NJM-Gt13DD+10fs	NJM-Gt13DD+10fs	MULTI-MSMS	VOT16-1571	1	1170_R	449.96	4	449.713	1794.82	30837.2	-0.37007	-0.00016643	-1.2221	-0.00054959	-1.5922	-0.00071601	449.963	14.059	0.52892	14.059	13.908	14.437	0					11	9	2	0	0	0
LEHHHHHHGR	10	Unmodified	_LEHHHHHHGR_							0	0	0	0	0	NJM-Gt16DD+1fs;NJM-Gt18DD+1fs;NJM-Gt23DD+1fs;NJM-Gt36DD+1fs;NJM-Gt16noTag+1fs;NJM-Gt17noTag+1fs;NJM-Gt18noTag+1fs;NJM-Gt19noTag+1fs;NJM-Gt9DD+1fs;NJM-Gt20noTag+1fs;NJM-Gt21noTag+1fs;NJM-Gt22noTag+1fs;NJM-Gt23noTag+1fs;NJM-Gt24noTag+1fs;NJM-Gt25noTag+1fs;NJM-Gt26noTag+1fs;NJM-Gt27noTag+1fs;NJM-Gt28noTag+1fs;NJM-Gt17DD+1fs;NJM-Gt29noTag+1fs;NJM-Gt30noTag+1fs;NJM-Gt19DD+1fs;NJM-Gt31noTag+1fs;NJM-Gt2…	NJM-Gt16DD+1fs;NJM-Gt27DD+1fs;NJM-Gt22DD+1fs;NJM-Gt26DD+1fs;NJM-Gt4DD+1fs;NJM-Gt5DD+1fs	NJM-Gt16DD+1fs	MULTI-MSMS	VOT16-1542	1	1170	324.91	4	324.911	1295.61	38449.8	0.23953	7.7826e-05	0.19591	6.3655e-05	0.43544	0.00014148	324.911	21.445	1.1537	21.445	20.669	21.822	0					43	24	2	0	0	0
LEHHHHHHGR	10	Unmodified	_LEHHHHHHGR_							0	0	0	0	0	NJM-Gt16DD+1fs;NJM-Gt18DD+1fs;NJM-Gt23DD+1fs;NJM-Gt36DD+1fs;NJM-Gt16noTag+1fs;NJM-Gt17noTag+1fs;NJM-Gt18noTag+1fs;NJM-Gt19noTag+1fs;NJM-Gt9DD+1fs;NJM-Gt20noTag+1fs;NJM-Gt21noTag+1fs;NJM-Gt22noTag+1fs;NJM-Gt23noTag+1fs;NJM-Gt24noTag+1fs;NJM-Gt25noTag+1fs;NJM-Gt26noTag+1fs;NJM-Gt27noTag+1fs;NJM-Gt28noTag+1fs;NJM-Gt17DD+1fs;NJM-Gt29noTag+1fs;NJM-Gt30noTag+1fs;NJM-Gt19DD+1fs;NJM-Gt31noTag+1fs;NJM-Gt2…	NJM-Gt16DD+1fs;NJM-Gt27DD+1fs;NJM-Gt22DD+1fs;NJM-Gt26DD+1fs;NJM-Gt4DD+1fs;NJM-Gt5DD+1fs	NJM-Gt16DD+1fs	MULTI-MSMS	VOT16-1571	1	1170_R	324.91	4	324.911	1295.61	38219.8	1.9786	0.00064286	-1.5151	-0.00049228	0.46346	0.00015058	324.91	10.73	1.2404	10.73	10.478	11.719	0					71	32	3	0	0	0
LEHHHHHHGR	10	Unmodified	_LEHHHHHHGR_							0	0	0	0	0	NJM-Gt16DD+1fs;NJM-Gt18DD+1fs;NJM-Gt23DD+1fs;NJM-Gt36DD+1fs;NJM-Gt16noTag+1fs;NJM-Gt17noTag+1fs;NJM-Gt18noTag+1fs;NJM-Gt19noTag+1fs;NJM-Gt9DD+1fs;NJM-Gt20noTag+1fs;NJM-Gt21noTag+1fs;NJM-Gt22noTag+1fs;NJM-Gt23noTag+1fs;NJM-Gt24noTag+1fs;NJM-Gt25noTag+1fs;NJM-Gt26noTag+1fs;NJM-Gt27noTag+1fs;NJM-Gt28noTag+1fs;NJM-Gt17DD+1fs;NJM-Gt29noTag+1fs;NJM-Gt30noTag+1fs;NJM-Gt19DD+1fs;NJM-Gt31noTag+1fs;NJM-Gt2…	NJM-Gt16DD+1fs;NJM-Gt27DD+1fs;NJM-Gt22DD+1fs;NJM-Gt26DD+1fs;NJM-Gt4DD+1fs;NJM-Gt5DD+1fs	NJM-Gt16DD+1fs	MULTI-SECPEP	VOT16-1571	1	1170_R	325.7	4	324.911	1295.61	38808.2	0.20183	6.5576e-05	0.27735	9.0113e-05	0.47918	0.00015569	324.911	21.295	1.6251	21.295	20.573	22.198	0					61	38	2	0	0	0
LEHHHHHHGSGIPWYAC	17	Unmodified	_LEHHHHHHGSGIPWYAC_							0	0	0	0	0	NJM-Gt8noTag+8fs	NJM-Gt8noTag+8fs	NJM-Gt8noTag+8fs	MULTI-MSMS	VOT16-1542	1	1170	519.74	4	519.485	2073.91	28924.8	-0.040824	-2.1208e-05	0.97022	0.00050402	0.9294	0.00048281	519.737	28.886	0.75625	28.886	28.446	29.202	1.9073e-06					40	11	5	0	0	0
LEHHHHHHHAANDENYALDD	20	Unmodified	_LEHHHHHHHAANDENYALDD_							0	0	0	0	0	NJM-t1DD+15fs;NJM-Ht0DD0fs	NJM-t1DD+15fs	NJM-t1DD+15fs	MULTI-MSMS	VOT16-1571	1	1170_R	805.01	3	804.68	2411.02	21457.6	-0.91035	-0.00073254	-0.12899	-0.0001038	-1.0393	-0.00083634	805.013	15.974	0.21208	15.974	15.81	16.022	9.5367e-07					8	3	3	0	0	0
LEHHHHHHHHAANDENYALDD	21	Unmodified	_LEHHHHHHHHAANDENYALDD_							0	0	0	0	0	NJM-Ht1DD+15fs	NJM-Ht1DD+15fs	NJM-Ht1DD+15fs	MULTI-MSMS	VOT16-1571	1	1170_R	638.53	4	638.026	2548.08	26760.8	-0.949	-0.00060548	-1.7432	-0.0011122	-2.6922	-0.0017177	638.276	15.875	0.43047	15.875	15.69	16.121	0					20	7	4	0	0	0
LEHHHHHHKSGIPWYAC	17	Unmodified	_LEHHHHHHKSGIPWYAC_							0	0	0	0	1	NJM-Kt8noTag+8fs	NJM-Kt8noTag+8fs	NJM-Kt8noTag+8fs	MULTI-MSMS	VOT16-1542	1	1170	537.51	4	537.254	2144.99	29383.1	1.0719	0.00057586	1.2023	0.00064595	2.2742	0.0012218	537.505	25.866	2.0294	25.866	25.337	27.366	0					109	49	3	0	0	0
LEHHHHHHLGDPMVR	15	Unmodified	_LEHHHHHHLGDPMVR_							0	0	0	0	0	NJM-t14DD+7fs;NJM-Lt13DD+10fs;NJM-t16DD+7fs;NJM-Lt15DD+10fs;NJM-t21DD+7fs;NJM-Lt20DD+10fs;NJM-t34DD+7fs;NJM-Lt33DD+10fs;NJM-t7DD+7fs;NJM-Lt6DD+10fs	NJM-t14DD+7fs	NJM-t14DD+7fs	MULTI-MSMS	VOT16-1542	1	1170	463.73	4	463.729	1850.89	30474.4	0.32489	0.00015066	-3.0351	-0.0014075	-2.7102	-0.0012568	463.727	16.382	1.0762	16.382	16.183	17.259	0					61	20	4	0	0	0
LEHHHHHHLGDPMVR	15	Unmodified	_LEHHHHHHLGDPMVR_							0	0	0	0	0	NJM-t14DD+7fs;NJM-Lt13DD+10fs;NJM-t16DD+7fs;NJM-Lt15DD+10fs;NJM-t21DD+7fs;NJM-Lt20DD+10fs;NJM-t34DD+7fs;NJM-Lt33DD+10fs;NJM-t7DD+7fs;NJM-Lt6DD+10fs	NJM-t14DD+7fs	NJM-t14DD+7fs	MULTI-MSMS	VOT16-1571	1	1170_R	618.3	3	617.969	1850.89	27208.8	-0.72907	-0.00045054	-1.4994	-0.00092657	-2.2285	-0.0013771	617.969	15.944	0.31899	15.944	15.749	16.068	9.5367e-07					18	5	4	0	0	0
LEHHHHHHLGR	11	Unmodified	_LEHHHHHHLGR_							0	0	0	0	0	NJM-t4DD-1fs;NJM-Lt4DD+2fs;NJM-t2noTag-1fs;NJM-Lt2noTag+2fs;NJM-t3noTag-1fs;NJM-Lt3noTag+2fs;NJM-t4noTag-1fs;NJM-Lt4noTag+2fs;NJM-t5noTag-1fs;NJM-Lt5noTag+2fs;NJM-t6noTag-1fs;NJM-Lt6noTag+2fs;NJM-t7noTag-1fs;NJM-Lt7noTag+2fs;NJM-t8noTag-1fs;NJM-Lt8noTag+2fs;NJM-t9noTag-1fs;NJM-Lt9noTag+2fs;NJM-t10noTag-1fs;NJM-Lt10noTag+2fs;NJM-t3DD-1fs;NJM-Lt3DD+2fs;NJM-t5DD-1fs;NJM-Lt5DD+2fs;NJM-t6DD-1fs;NJM-Lt…	NJM-t4DD-1fs	NJM-t4DD-1fs	MULTI-MSMS	VOT16-1571	1	1170_R	353.18	4	353.182	1408.7	35402.6	0.97897	0.00034575	-0.29552	-0.00010437	0.68345	0.00024138	353.182	12.91	3.2138	12.91	11.754	14.968	0					261	78	5	0	0	0
LEHHHHHHLSGI	12	Unmodified	_LEHHHHHHLSGI_							0	0	0	0	0	NJM-Lt3noTag+8fs	NJM-Lt3noTag+8fs	NJM-Lt3noTag+8fs	MULTI-MSMS	VOT16-1542	1	1170	485.24	3	485.245	1452.71	30056.6	0.7483	0.00036311	-0.0072299	-3.5083e-06	0.74107	0.0003596	485.245	13.991	0.23833	13.991	13.86	14.098	-9.5367e-07					19	5	4	0	0	0
LEHHHHHHNHAANDENYALDD	21	Unmodified	_LEHHHHHHNHAANDENYALDD_							0	0	0	0	0	NJM-Nt1DD+15fs	NJM-Nt1DD+15fs	NJM-Nt1DD+15fs	MULTI-MSMS	VOT16-1571	1	1170_R	632.77	4	632.272	2525.06	25667.1	-0.87295	-0.00055194	-2.9257	-0.0018498	-3.7986	-0.0024018	632.521	15.848	0.23157	15.848	15.749	15.981	0					8	3	3	0	0	0
LEHHHHHHNRG	11	Unmodified	_LEHHHHHHNRG_							0	0	0	0	1	NJM-Nt2noTag+6fs	NJM-Nt2noTag+6fs	NJM-Nt2noTag+6fs	MULTI-MSMS	VOT16-1571	1	1170_R	470.89	3	470.893	1409.66	32120.3	-0.83082	-0.00039123	-0.46747	-0.00022013	-1.2983	-0.00061136	470.892	14.802	0.6556	14.802	14.607	15.263	0					21	8	5	0	0	0
[truncated: 61 more rows]
[truncated: 19 more columns]

## Sheet: GFP only
Sequence	Length	Modifications	Modified sequence	Deamidation (NQ) Probabilities	Oxidation (M) Probabilities	Phospho (STY) Probabilities	Deamidation (NQ) Score Diffs	Oxidation (M) Score Diffs	Phospho (STY) Score Diffs	Acetyl (Protein N-term)	Deamidation (NQ)	Oxidation (M)	Phospho (STY)	Missed cleavages	Proteins	Leading Proteins	Leading Razor Protein	Type	Raw file	Fraction	Experiment	MS/MS m/z	Charge	m/z	Mass	Resolution	Uncalibrated - Calibrated m/z [ppm]	Uncalibrated - Calibrated m/z [Da]	Mass Error [ppm]	Mass Error [Da]	Uncalibrated Mass Error [ppm]	Uncalibrated Mass Error [Da]	Max intensity m/z 0	Retention time	Retention length	Calibrated retention time	Calibrated retention time start	Calibrated retention time finish	Retention time calibration	Match time difference	Match m/z difference	Match q-value	Match score	Number of data points	Number of scans	Number of isotopic peaks	PIF	Fraction of total spectrum	Base peak fraction
[truncated: 336 more rows]
[truncated: 19 more columns]

[truncated: 2 more sheets: Raw Data-->, 20160817_Output]
