# Supplementary material for: Organisms with alternative genetic codes resolve unassigned codons via mistranslation and ribosomal rescue
Source: eLife. 2018 Oct 30;7:e34878. doi: 10.7554/eLife.34878 (PMC6207430; doi:10.7554/eLife.34878)
Supplement: Figure 2—source data 2. [file elife-34878-fig2-data2.xlsx]

## Sheet: Analysis Text
2016-10-22
GOAL: To see if we can validate Rachel Green's work in vivo, where translational fidelity is lost for 2 amino acids, then RF2 terminates. Analyzed data looking for random (i.e. not encoded in the mRNA) amino acid sequences appended to the LEHHHHHH tag we get such great reads from, and created "Filtered Data", "GFP Only", "C-terminal", and "C-termial ExtOnly". METHOD: Criteria to validate Green's …

## Sheet: Above30only
Manual Verification	Sequence	Possible With Reading Frames	Length	Modifications	Modified sequence	Deamidation (NQ) Probabilities	Oxidation (M) Probabilities	Phospho (STY) Probabilities	Deamidation (NQ) Score Diffs	Oxidation (M) Score Diffs	Phospho (STY) Score Diffs	Acetyl (Protein N-term)	Deamidation (NQ)	Oxidation (M)	Phospho (STY)	Missed cleavages	Proteins	Leading Proteins	Leading Razor Protein	Type	Raw file	Fraction	Experiment	MS/MS m/z	Charge	m/z	Mass	Resolution	Uncalibrated - Calibrated m/z [ppm]	Uncalibrated - Calibrated m/z [Da]	Mass Error [ppm]	Mass Error [Da]	Uncalibrated Mass Error [ppm]	Uncalibrated Mass Error [Da]	Max intensity m/z 0	Retention time	Retention length	Calibrated retention time	Calibrated retention time start	Calibrated retention time finish	Retention time calibration	Match time difference	Match m/z difference	Match q-value	Match score	Number of data points	Number of scans	Number of isotopic peaks	PIF
1	LEHHHHHHYQR	Not without suppressing UAG twice (Y, Q), then frameshifting -2 to R	11	Unmodified	_LEHHHHHHYQR_							0	0	0	0	0	NJM-YQR	NJM-YQR	NJM-YQR	MULTI-MSMS	VOT16-1571	1	1170_R	510.91	3	510.912	1529.71	29713.6	1.0902	0.000557	-0.050242	-2.5669e-05	1.04	0.00053134	511.246	11.529	2.3432	11.529	11.424	13.767	0					197	65	5	0
1	LEHHHHHHYQR	Not without suppressing UAG twice (Y, Q), then frameshifting -2 to R	11	Unmodified	_LEHHHHHHYQR_							0	0	0	0	0	NJM-YQR	NJM-YQR	NJM-YQR	MULTI-MSMS	VOT16-1571	1	1170_R	383.44	4	383.436	1529.71	34184.8	0.98627	0.00037817	-0.45005	-0.00017256	0.53622	0.00020561	383.436	11.492	4.0211	11.492	11.321	15.342	0					350	92	5	0
1	LEHHHHHHQQR	Not without Q suppression of UAG twice, then -2 and read AGG as R	11	Unmodified	_LEHHHHHHQQR_							0	0	0	0	0	NJM-QQR	NJM-QQR	NJM-QQR	MULTI-MSMS	VOT16-1571	1	1170_R	374.68	4	374.685	1494.71	34754.9	1.6958	0.0006354	-0.95132	-0.00035645	0.74451	0.00027896	374.684	10.883	1.3745	10.883	10.646	12.02	0					94	33	5	0
1	LEHHHHHHSGL	Not without a +8, then translate SG, then -15 to translate an L	11	Unmodified	_LEHHHHHHSGL_							0	0	0	0	0	NJM-SGL	NJM-SGL	NJM-SGL	MULTI-MSMS	VOT16-1571	1	1170_R	447.55	3	447.55	1339.63	31027.5	0.49606	0.00022201	0.11431	5.1158e-05	0.61037	0.00027317	447.55	12.388	2.059	12.388	11.963	14.022	0					190	56	4	0
1	LEHHHHHHMVR	Yes, +20 from UAG to MVR in reading frame 1	11	Unmodified	_LEHHHHHHMVR_							0	0	0	0	0	NJM-MVR	NJM-MVR	NJM-MVR	MULTI-MSMS	VOT16-1542	1	1170	368.18	4	368.182	1468.7	34440	0.78592	0.00028936	-0.71623	-0.0002637	0.069692	2.5659e-05	368.182	13.96	1.3405	13.96	13.683	15.023	0					65	24	5	0
0	LEHHHHHHQLD	Not without a Q suppression, then a skip +5 to L, then skip +3 to D	11	Unmodified	_LEHHHHHHQLD_							0	0	0	0	0	NJM-QLD	NJM-QLD	NJM-QLD	MULTI-MSMS	VOT16-1542	1	1170	360.67	4	360.672	1438.66	35850.3	0.74264	0.00026785	0.13232	4.7723e-05	0.87495	0.00031557	360.672	14.126	0.26708	14.126	14.061	14.328	0					9	4	3	0
1	LEHHHHHHLGR	Yes, -1 frameshift at UAG	11	Unmodified	_LEHHHHHHLGR_							0	0	0	0	0	NJM-LGR	NJM-LGR	NJM-LGR	MULTI-MSMS	VOT16-1571	1	1170_R	353.18	4	353.182	1408.7	35402.6	0.92821	0.00032783	-0.24476	-8.6446e-05	0.68345	0.00024138	353.182	12.91	3.2138	12.91	11.754	14.968	0					261	78	5	0
1	LEHHHHHHVMR	Not without a V suppressor, then a +19 to M, then a +3 more to R.	11	Unmodified	_LEHHHHHHVMR_							0	0	0	0	0	NJM-VMR	NJM-VMR	NJM-VMR	MULTI-MSMS	VOT16-1542	1	1170	490.57	3	490.574	1468.7	29676.1	0.58206	0.00028554	-0.5421	-0.00026594	0.039958	1.9602e-05	490.574	13.935	0.76327	13.935	13.751	14.514	0					34	14	4	0
1	LEHHHHHHYQR	Not without attempting to read UAG twice, once as Y and once as Q, then -2 shift.	11	Unmodified	_LEHHHHHHYQR_							0	0	0	0	0	NJM-YQR	NJM-YQR	NJM-YQR	MULTI-MSMS	VOT16-1542	1	1170	383.44	4	383.436	1529.71	33878.5	0.80859	0.00031004	-0.75562	-0.00028973	0.052978	2.0314e-05	383.435	13.517	2.1771	13.517	13.345	15.523	0					112	38	5	0
1	LEHHHHHHPVM	No; there's a PMV, not a PVM encoded in +1 reading frame	11	Unmodified	_LEHHHHHHPVM_							0	0	0	0	0	NJM-PVM	NJM-PVM	NJM-PVM	MULTI-MSMS	VOT16-1571	1	1170_R	470.89	3	470.891	1409.65	32120.3	-0.59979	-0.00028244	2.0196	0.00095102	1.4198	0.00066859	470.892	14.802	0.6556	14.802	14.607	15.263	0					21	8	5	0
1	LEHHHHHHVAR	Not without suppression with V, then +3 to translate AR	11	Unmodified	_LEHHHHHHVAR_							0	0	0	0	0	NJM-VAR	NJM-VAR	NJM-VAR	MULTI-MSMS	VOT16-1571	1	1170_R	470.91	3	470.573	1408.7	31127.4	0.49094	0.00023102	0.45869	0.00021585	0.94962	0.00044687	470.573	13.012	1.7708	13.012	11.996	13.767	0					140	51	3	0
0	LEHHHHHHEKP	Not without some crazy reverse frameshifting (talking -15, then +1, etc)	11	Unmodified	_LEHHHHHHEKP_							0	0	0	0	1	NJM-EKP	NJM-EKP	NJM-EKP	MULTI-MSMS	VOT16-1542	1	1170	479.9	3	479.901	1436.68	30426.9	0.34266	0.00016444	0.031637	1.5183e-05	0.37429	0.00017962	479.901	14.928	0.85511	14.928	14.741	15.596	9.5367e-07					36	12	4	0
1	LEHHHHHHMVR	This is just a +20; ooh, haven't seen that yet.	11	Unmodified	_LEHHHHHHMVR_							0	0	0	0	0	NJM-MVR	NJM-MVR	NJM-MVR	MULTI-MSMS	VOT16-1571	1	1170_R	368.18	4	368.182	1468.7	35078	0.44837	0.00016508	-0.1833	-6.7487e-05	0.26507	9.7594e-05	368.182	13.451	1.0858	13.451	13.06	14.145	0					74	21	5	0
	LEHHHHHHGR	Skipping UAG (+3) to translate G, then another +3 to translate R.	10	Unmodified	_LEHHHHHHGR_							0	0	0	0	0	NJM-GR;NJM-GRY;NJM-GRW;NJM-GRV;NJM-GRT;NJM-GRS;NJM-GRR;NJM-GRQ;NJM-GRP;NJM-GRN;NJM-GRM;NJM-GRL;NJM-GRK;NJM-GRI;NJM-GRH;NJM-GRG;NJM-GRF;NJM-GRE;NJM-GRD;NJM-GRC;NJM-GRA	NJM-GR	NJM-GR	MULTI-MSMS	VOT16-1571	1	1170_R	324.91	4	324.911	1295.61	38219.8	1.6822	0.00054658	-1.2188	-0.00039599	0.46346	0.00015058	324.91	10.73	1.2404	10.73	10.478	11.719	0					71	32	3	0
	LEHHHHHHPM	Yes, this is a +17	10	Unmodified	_LEHHHHHHPM_							0	0	0	0	0	NJM-PM	NJM-PM	NJM-PM	MULTI-MSMS	VOT16-1571	1	1170_R	437.87	3	437.869	1310.58	32171.6	0.23148	0.00010136	0.61857	0.00027085	0.85005	0.00037221	437.869	12.856	1.7708	12.856	11.996	13.767	0					162	51	4	0
	LEHHHHHHQR	Suppression with Q, then -2	10	Unmodified	_LEHHHHHHQR_							0	0	0	0	0	NJM-QR;NJM-QRY;NJM-QRW;NJM-QRV;NJM-QRT;NJM-QRS;NJM-QRR;NJM-QRQ;NJM-QRP;NJM-QRN;NJM-QRM;NJM-QRL;NJM-QRK;NJM-QRI;NJM-QRH;NJM-QRG;NJM-QRF;NJM-QRE;NJM-QRD;NJM-QRC;NJM-QRA	NJM-QR	NJM-QR	MULTI-MSMS	VOT16-1571	1	1170_R	342.67	4	342.67	1366.65	36267.1	1.8526	0.00063482	-1.472	-0.00050439	0.38062	0.00013043	342.669	10.814	1.2963	10.814	10.604	11.9	0					78	30	4	0
	LEHHHHHHEKP	Not without some crazy reverse frameshifting (talking -15, then +1, etc)	11	Unmodified	_LEHHHHHHEKP_							0	0	0	0	1	NJM-EKP	NJM-EKP	NJM-EKP	MULTI-MSMS	VOT16-1571	1	1170_R	479.9	3	479.901	1436.68	30729.9	-0.46147	-0.00022146	0.60297	0.00028937	0.1415	6.7906e-05	479.901	14.644	1.064	14.644	14.479	15.543	0					37	14	4	0
	LEHHHHHHQLD	Not without a Q suppressor, then +5 to L, then a +3 to D	11	Unmodified	_LEHHHHHHQLD_							0	0	0	0	0	NJM-QLD	NJM-QLD	NJM-QLD	MULTI-MSMS	VOT16-1571	1	1170_R	360.67	4	360.672	1438.66	34953	0.40412	0.00014576	-0.21964	-7.9217e-05	0.18449	6.6539e-05	360.672	13.733	0.40433	13.733	13.433	13.838	0					14	5	3	0
	LEHHHHHHEKP	Not without some crazy reverse frameshifting (talking -15, then +1, etc)	11	Unmodified	_LEHHHHHHEKP_							0	0	0	0	1	NJM-EKP	NJM-EKP	NJM-EKP	MULTI-MSMS	VOT16-1571	1	1170_R	360.18	4	360.178	1436.68	36863	-0.18386	-6.622e-05	-0.013363	-4.8129e-06	-0.19722	-7.1033e-05	360.177	14.654	0.78369	14.654	14.479	15.263	0					21	10	3	0
	LEHHHHHHSLK	Not without some crazy +/- frameshifting--+7 to S, then -4 to L, then +37 ish to K.	11	Unmodified	_LEHHHHHHSLK_							0	0	0	0	0	NJM-SLK	NJM-SLK	NJM-SLK	MULTI-MSMS	VOT16-1571	1	1170_R	353.93	4	353.683	1410.7	35821.1	1.7153	0.00060666	-0.82921	-0.00029328	0.88607	0.00031339	353.933	11.4	0.3365	11.4	11.263	11.599	-9.5367e-07					14	5	3	0
[truncated: 21 more columns]

## Sheet: C-terminal ExtOnly
Possible With Reading Frames	Sequence	Length	Modifications	Modified sequence	Deamidation (NQ) Probabilities	Oxidation (M) Probabilities	Phospho (STY) Probabilities	Deamidation (NQ) Score Diffs	Oxidation (M) Score Diffs	Phospho (STY) Score Diffs	Acetyl (Protein N-term)	Deamidation (NQ)	Oxidation (M)	Phospho (STY)	Missed cleavages	Proteins	Leading Proteins	Leading Razor Protein	Type	Raw file	Fraction	Experiment	MS/MS m/z	Charge	m/z	Mass	Resolution	Uncalibrated - Calibrated m/z [ppm]	Uncalibrated - Calibrated m/z [Da]	Mass Error [ppm]	Mass Error [Da]	Uncalibrated Mass Error [ppm]	Uncalibrated Mass Error [Da]	Max intensity m/z 0	Retention time	Retention length	Calibrated retention time	Calibrated retention time start	Calibrated retention time finish	Retention time calibration	Match time difference	Match m/z difference	Match q-value	Match score	Number of data points	Number of scans	Number of isotopic peaks	PIF	Fraction of total spectrum
Not without suppressing UAG twice (Y, Q), then frameshifting -2 to R	LEHHHHHHYQR	11	Unmodified	_LEHHHHHHYQR_							0	0	0	0	0	NJM-YQR	NJM-YQR	NJM-YQR	MULTI-MSMS	VOT16-1571	1	1170_R	510.91	3	510.912	1529.71	29713.6	1.0902	0.000557	-0.050242	-2.5669e-05	1.04	0.00053134	511.246	11.529	2.3432	11.529	11.424	13.767	0					197	65	5	0	0
Not without suppressing UAG twice (Y, Q), then frameshifting -2 to R	LEHHHHHHYQR	11	Unmodified	_LEHHHHHHYQR_							0	0	0	0	0	NJM-YQR	NJM-YQR	NJM-YQR	MULTI-MSMS	VOT16-1571	1	1170_R	383.44	4	383.436	1529.71	34184.8	0.98627	0.00037817	-0.45005	-0.00017256	0.53622	0.00020561	383.436	11.492	4.0211	11.492	11.321	15.342	0					350	92	5	0	0
Not without Q suppression of UAG twice, then -2 and read AGG as R	LEHHHHHHQQR	11	Unmodified	_LEHHHHHHQQR_							0	0	0	0	0	NJM-QQR	NJM-QQR	NJM-QQR	MULTI-MSMS	VOT16-1571	1	1170_R	374.68	4	374.685	1494.71	34754.9	1.6958	0.0006354	-0.95132	-0.00035645	0.74451	0.00027896	374.684	10.883	1.3745	10.883	10.646	12.02	0					94	33	5	0	0
Not without a +8, then translate SG, then -15 to translate an L	LEHHHHHHSGL	11	Unmodified	_LEHHHHHHSGL_							0	0	0	0	0	NJM-SGL	NJM-SGL	NJM-SGL	MULTI-MSMS	VOT16-1571	1	1170_R	447.55	3	447.55	1339.63	31027.5	0.49606	0.00022201	0.11431	5.1158e-05	0.61037	0.00027317	447.55	12.388	2.059	12.388	11.963	14.022	0					190	56	4	0	0
Yes, +20 from UAG to MVR in reading frame 1	LEHHHHHHMVR	11	Unmodified	_LEHHHHHHMVR_							0	0	0	0	0	NJM-MVR	NJM-MVR	NJM-MVR	MULTI-MSMS	VOT16-1542	1	1170	368.18	4	368.182	1468.7	34440	0.78592	0.00028936	-0.71623	-0.0002637	0.069692	2.5659e-05	368.182	13.96	1.3405	13.96	13.683	15.023	0					65	24	5	0	0
Not without a Q suppression, then a skip +5 to L, then skip +3 to D	LEHHHHHHQLD	11	Unmodified	_LEHHHHHHQLD_							0	0	0	0	0	NJM-QLD	NJM-QLD	NJM-QLD	MULTI-MSMS	VOT16-1542	1	1170	360.67	4	360.672	1438.66	35850.3	0.74264	0.00026785	0.13232	4.7723e-05	0.87495	0.00031557	360.672	14.126	0.26708	14.126	14.061	14.328	0					9	4	3	0	0
Yes, -1 frameshift at UAG	LEHHHHHHLGR	11	Unmodified	_LEHHHHHHLGR_							0	0	0	0	0	NJM-LGR	NJM-LGR	NJM-LGR	MULTI-MSMS	VOT16-1571	1	1170_R	353.18	4	353.182	1408.7	35402.6	0.92821	0.00032783	-0.24476	-8.6446e-05	0.68345	0.00024138	353.182	12.91	3.2138	12.91	11.754	14.968	0					261	78	5	0	0
Not without a V suppressor, then a +19 to M, then a +3 more to R.	LEHHHHHHVMR	11	Unmodified	_LEHHHHHHVMR_							0	0	0	0	0	NJM-VMR	NJM-VMR	NJM-VMR	MULTI-MSMS	VOT16-1542	1	1170	490.57	3	490.574	1468.7	29676.1	0.58206	0.00028554	-0.5421	-0.00026594	0.039958	1.9602e-05	490.574	13.935	0.76327	13.935	13.751	14.514	0					34	14	4	0	0
Not without attempting to read UAG twice, once as Y and once as Q, then -2 shift.	LEHHHHHHYQR	11	Unmodified	_LEHHHHHHYQR_							0	0	0	0	0	NJM-YQR	NJM-YQR	NJM-YQR	MULTI-MSMS	VOT16-1542	1	1170	383.44	4	383.436	1529.71	33878.5	0.80859	0.00031004	-0.75562	-0.00028973	0.052978	2.0314e-05	383.435	13.517	2.1771	13.517	13.345	15.523	0					112	38	5	0	0
No; there's a PMV, not a PVM encoded in +1 reading frame	LEHHHHHHPVM	11	Unmodified	_LEHHHHHHPVM_							0	0	0	0	0	NJM-PVM	NJM-PVM	NJM-PVM	MULTI-MSMS	VOT16-1571	1	1170_R	470.89	3	470.891	1409.65	32120.3	-0.59979	-0.00028244	2.0196	0.00095102	1.4198	0.00066859	470.892	14.802	0.6556	14.802	14.607	15.263	0					21	8	5	0	0
Not without suppression with V, then +3 to translate AR	LEHHHHHHVAR	11	Unmodified	_LEHHHHHHVAR_							0	0	0	0	0	NJM-VAR	NJM-VAR	NJM-VAR	MULTI-MSMS	VOT16-1571	1	1170_R	470.91	3	470.573	1408.7	31127.4	0.49094	0.00023102	0.45869	0.00021585	0.94962	0.00044687	470.573	13.012	1.7708	13.012	11.996	13.767	0					140	51	3	0	0
Not without some crazy reverse frameshifting (talking -15, then +1, etc)	LEHHHHHHEKP	11	Unmodified	_LEHHHHHHEKP_							0	0	0	0	1	NJM-EKP	NJM-EKP	NJM-EKP	MULTI-MSMS	VOT16-1542	1	1170	479.9	3	479.901	1436.68	30426.9	0.34266	0.00016444	0.031637	1.5183e-05	0.37429	0.00017962	479.901	14.928	0.85511	14.928	14.741	15.596	9.5367e-07					36	12	4	0	0
This is just a +20; ooh, haven't seen that yet.	LEHHHHHHMVR	11	Unmodified	_LEHHHHHHMVR_							0	0	0	0	0	NJM-MVR	NJM-MVR	NJM-MVR	MULTI-MSMS	VOT16-1571	1	1170_R	368.18	4	368.182	1468.7	35078	0.44837	0.00016508	-0.1833	-6.7487e-05	0.26507	9.7594e-05	368.182	13.451	1.0858	13.451	13.06	14.145	0					74	21	5	0	0
Skipping UAG (+3) to translate G, then another +3 to translate R.	LEHHHHHHGR	10	Unmodified	_LEHHHHHHGR_							0	0	0	0	0	NJM-GR;NJM-GRY;NJM-GRW;NJM-GRV;NJM-GRT;NJM-GRS;NJM-GRR;NJM-GRQ;NJM-GRP;NJM-GRN;NJM-GRM;NJM-GRL;NJM-GRK;NJM-GRI;NJM-GRH;NJM-GRG;NJM-GRF;NJM-GRE;NJM-GRD;NJM-GRC;NJM-GRA	NJM-GR	NJM-GR	MULTI-MSMS	VOT16-1571	1	1170_R	324.91	4	324.911	1295.61	38219.8	1.6822	0.00054658	-1.2188	-0.00039599	0.46346	0.00015058	324.91	10.73	1.2404	10.73	10.478	11.719	0					71	32	3	0	0
Yes, this is a +17	LEHHHHHHPM	10	Unmodified	_LEHHHHHHPM_							0	0	0	0	0	NJM-PM	NJM-PM	NJM-PM	MULTI-MSMS	VOT16-1571	1	1170_R	437.87	3	437.869	1310.58	32171.6	0.23148	0.00010136	0.61857	0.00027085	0.85005	0.00037221	437.869	12.856	1.7708	12.856	11.996	13.767	0					162	51	4	0	0
Suppression with Q, then -2	LEHHHHHHQR	10	Unmodified	_LEHHHHHHQR_							0	0	0	0	0	NJM-QR;NJM-QRY;NJM-QRW;NJM-QRV;NJM-QRT;NJM-QRS;NJM-QRR;NJM-QRQ;NJM-QRP;NJM-QRN;NJM-QRM;NJM-QRL;NJM-QRK;NJM-QRI;NJM-QRH;NJM-QRG;NJM-QRF;NJM-QRE;NJM-QRD;NJM-QRC;NJM-QRA	NJM-QR	NJM-QR	MULTI-MSMS	VOT16-1571	1	1170_R	342.67	4	342.67	1366.65	36267.1	1.8526	0.00063482	-1.472	-0.00050439	0.38062	0.00013043	342.669	10.814	1.2963	10.814	10.604	11.9	0					78	30	4	0	0
Not without some crazy reverse frameshifting (talking -15, then +1, etc)	LEHHHHHHEKP	11	Unmodified	_LEHHHHHHEKP_							0	0	0	0	1	NJM-EKP	NJM-EKP	NJM-EKP	MULTI-MSMS	VOT16-1571	1	1170_R	479.9	3	479.901	1436.68	30729.9	-0.46147	-0.00022146	0.60297	0.00028937	0.1415	6.7906e-05	479.901	14.644	1.064	14.644	14.479	15.543	0					37	14	4	0	0
Not without a Q suppressor, then +5 to L, then a +3 to D	LEHHHHHHQLD	11	Unmodified	_LEHHHHHHQLD_							0	0	0	0	0	NJM-QLD	NJM-QLD	NJM-QLD	MULTI-MSMS	VOT16-1571	1	1170_R	360.67	4	360.672	1438.66	34953	0.40412	0.00014576	-0.21964	-7.9217e-05	0.18449	6.6539e-05	360.672	13.733	0.40433	13.733	13.433	13.838	0					14	5	3	0	0
Not without some crazy reverse frameshifting (talking -15, then +1, etc)	LEHHHHHHEKP	11	Unmodified	_LEHHHHHHEKP_							0	0	0	0	1	NJM-EKP	NJM-EKP	NJM-EKP	MULTI-MSMS	VOT16-1571	1	1170_R	360.18	4	360.178	1436.68	36863	-0.18386	-6.622e-05	-0.013363	-4.8129e-06	-0.19722	-7.1033e-05	360.177	14.654	0.78369	14.654	14.479	15.263	0					21	10	3	0	0
Not without some crazy +/- frameshifting--+7 to S, then -4 to L, then +37 ish to K.	LEHHHHHHSLK	11	Unmodified	_LEHHHHHHSLK_							0	0	0	0	0	NJM-SLK	NJM-SLK	NJM-SLK	MULTI-MSMS	VOT16-1571	1	1170_R	353.93	4	353.683	1410.7	35821.1	1.7153	0.00060666	-0.82921	-0.00029328	0.88607	0.00031339	353.933	11.4	0.3365	11.4	11.263	11.599	-9.5367e-07					14	5	3	0	0
Not without suppressing UAG twice (Y, Q), then frameshifting -2 to R	LEHHHHHHYQR	11	Unmodified	_LEHHHHHHYQR_							0	0	0	0	0	NJM-YQR	NJM-YQR	NJM-YQR	MULTI-MSMS	VOT16-1571	1	1170_R	306.95	5	306.95	1529.71	39195.6	1.0056	0.00030866	-0.87732	-0.00026929	0.12825	3.9365e-05	306.95	11.752	1.2155	11.752	11.424	12.639	0					83	34	4	0	0
Not without suppressing UAG twice (Y, Q), then frameshifting -2 to R	LEHHHHHHQYR	11	Unmodified	_LEHHHHHHQYR_							0	0	0	0	0	NJM-QYR	NJM-QYR	NJM-QYR	MULTI-MSMS	VOT16-1571	1	1170_R	510.91	3	510.912	1529.71	29713.6	1.0902	0.000557	-0.050242	-2.5669e-05	1.04	0.00053134	511.246	11.529	2.3432	11.529	11.424	13.767	0					197	65	5	0	0
Nope, have an MVR though.	LEHHHHHHVMR	11	Unmodified	_LEHHHHHHVMR_							0	0	0	0	0	NJM-VMR	NJM-VMR	NJM-VMR	MULTI-MSMS	VOT16-1571	1	1170_R	490.91	3	490.574	1468.7	28789.3	0.35194	0.00017265	0.19669	9.6493e-05	0.54864	0.00026915	490.574	13.378	0.62542	13.378	13.142	13.767	0					34	12	3	0	0
Suppression with V, then +3 to A, but could also be random.	LEHHHHHHVA	10	Unmodified	_LEHHHHHHVA_							0	0	0	0	0	NJM-VA	NJM-VA	NJM-VA	MULTI-MSMS	VOT16-1542	1	1170	418.54	3	418.539	1252.6	33215.2	0.68016	0.00028467	0.20711	8.6685e-05	0.88727	0.00037136	418.539	13.669	0.53242	13.669	13.477	14.009	0					16	9	3	0	0
Suppressing UAG twice (QQ), then -2 to R	LEHHHHHHQQR	11	Unmodified	_LEHHHHHHQQR_							0	0	0	0	0	NJM-QQR	NJM-QQR	NJM-QQR	MULTI-MSMS	VOT16-1542	1	1170	374.68	4	374.685	1494.71	34978.9	0.94835	0.00035533	-0.44046	-0.00016503	0.50789	0.0001903	374.684	12.294	3.3998	12.294	10.754	14.154	0					231	141	3	0	0
Nope.	LEHHHHHHLEK	11	Unmodified	_LEHHHHHHLEK_							0	0	0	0	0	NJM-LEK	NJM-LEK	NJM-LEK	MULTI-MSMS	VOT16-1542	1	1170	485.24	3	485.245	1452.71	30056.6	0.56533	0.00027432	0.17574	8.5277e-05	0.74107	0.0003596	485.245	13.991	0.23833	13.991	13.86	14.098	-9.5367e-07					19	5	4	0	0
Not without suppressing UAG twice (Y, Q), then frameshifting -2 to R	LEHHHHHHYQR	11	Unmodified	_LEHHHHHHYQR_							0	0	0	0	0	NJM-YQR	NJM-YQR	NJM-YQR	MULTI-MSMS	VOT16-1542	1	1170	306.95	5	306.95	1529.71	39427	0.89965	0.00027615	-0.39431	-0.00012103	0.50534	0.00015511	306.95	13.578	0.47492	13.578	13.385	13.86	0					18	8	3	0	0
Not without suppressing UAG 3x (W, Q, then F)	LEHHHHHHWQF	11	Unmodified	_LEHHHHHHWQF_							0	0	0	0	0	NJM-WQF	NJM-WQF	NJM-WQF	MULTI-MSMS	VOT16-1542	1	1170	386.93	4	386.932	1543.7	34659.6	0.71663	0.00027729	-2.9596	-0.0011452	-2.243	-0.00086788	386.93	13.338	0.88975	13.338	13.15	14.04	0					40	21	2	0	0
Nope.	LEHHHHHHKHF	11	Unmodified	_LEHHHHHHKHF_							0	0	0	0	1	NJM-KHF	NJM-KHF	NJM-KHF	MULTI-MSMS	VOT16-1571	1	1170_R	499.58	3	499.245	1494.71	30415.2	1.7155	0.00085646	-3.5312	-0.0017629	-1.8156	-0.00090645	499.243	10.882	0.6325	10.882	10.688	11.321	9.5367e-07					33	15	3	0	0
Would be suppression of UAG twice (Y, Q)	LEHHHHHHYQ	10	Unmodified	_LEHHHHHHYQ_							0	0	0	0	0	NJM-YQ	NJM-YQ	NJM-YQ	MULTI-MSMS	VOT16-1571	1	1170_R	458.88	3	458.878	1373.61	31204.8	0.46557	0.00021364	0.20986	9.63e-05	0.67543	0.00030994	458.878	12.623	1.5539	12.623	12.068	13.622	0					117	46	3	0	0
Yes, suppression UAG with Q, then -2 to R	LEHHHHHHQR	10	Unmodified	_LEHHHHHHQR_							0	0	0	0	0	NJM-QR;NJM-QRY;NJM-QRW;NJM-QRV;NJM-QRT;NJM-QRS;NJM-QRR;NJM-QRQ;NJM-QRP;NJM-QRN;NJM-QRM;NJM-QRL;NJM-QRK;NJM-QRI;NJM-QRH;NJM-QRG;NJM-QRF;NJM-QRE;NJM-QRD;NJM-QRC;NJM-QRA	NJM-QR	NJM-QR	MULTI-MSMS	VOT16-1542	1	1170	342.92	4	342.67	1366.65	36792.6	0.92045	0.00031541	-0.76546	-0.0002623	0.15499	5.3111e-05	342.67	13.348	1.9371	13.348	12.391	14.328	-9.5367e-07					118	65	3	0	0
Suppression of UAG twice with Q, then -2 to R	LEHHHHHHQQR	11	Unmodified	_LEHHHHHHQQR_							0	0	0	0	0	NJM-QQR	NJM-QQR	NJM-QQR	MULTI-MSMS	VOT16-1571	1	1170_R	374.68	4	374.685	1494.71	33963.6	-0.022786	-8.5377e-06	-4.1211	-0.0015441	-4.1439	-0.0015526	374.683	21.243	1.3338	21.243	20.743	22.077	0					54	29	2	0	0
Nope.	LEHHHHHHCSK	11	Unmodified	_LEHHHHHHCSK_							0	0	0	0	0	NJM-CSK	NJM-CSK	NJM-CSK	MULTI-SECPEP	VOT16-1551	1	1181	486.74	3	486.89	1457.65	NaN	-0.032039	-1.56e-05	3.0904	0.0015047	3.0584	0.0014891	487.225	19.632	0.29067	19.632	19.506	19.796	0					10	6	3	0	0
Suppression of UAG twice with Q, then -2 to R	LEHHHHHHQQR	11	Unmodified	_LEHHHHHHQQR_							0	0	0	0	0	NJM-QQR	NJM-QQR	NJM-QQR	MULTI-MSMS	VOT16-1571	1	1170_R	374.94	4	374.685	1494.71	34389.2	0.64696	0.00024241	-0.58593	-0.00021954	0.061038	2.287e-05	374.935	24.121	2.4833	24.121	22.027	24.51	0					73	50	3	0	0
Yes, suppression UAG with Q, then -2 to R	LEHHHHHHQR	10	Unmodified	_LEHHHHHHQR_							0	0	0	0	0	NJM-QR;NJM-QRY;NJM-QRW;NJM-QRV;NJM-QRT;NJM-QRS;NJM-QRR;NJM-QRQ;NJM-QRP;NJM-QRN;NJM-QRM;NJM-QRL;NJM-QRK;NJM-QRI;NJM-QRH;NJM-QRG;NJM-QRF;NJM-QRE;NJM-QRD;NJM-QRC;NJM-QRA	NJM-QR	NJM-QR	MULTI-MSMS	VOT16-1571	1	1170_R	342.67	4	342.67	1366.65	36354.3	0.50702	0.00017374	-0.072993	-2.5013e-05	0.43402	0.00014873	342.67	13.587	1.1279	13.587	13.018	14.145	9.5367e-07					42	23	2	0	0
Not without some serious skipping (more than +20 up front, then back/forth a lot)	LEHHHHHHVPN	11	Unmodified	_LEHHHHHHVPN_							0	0	0	0	0	NJM-VPN	NJM-VPN	NJM-VPN	MULTI-SECPEP	VOT16-1542	1	1170	349.67	4	349.171	1392.65	NaN	0.8837	0.00030856	-1.3176	-0.00046007	-0.43392	-0.00015151	349.171	13.514	0.2455	13.514	13.385	13.63	0					6	4	2	0	0
Yes, +2	LEHHHHHHGR	10	Unmodified	_LEHHHHHHGR_							0	0	0	0	0	NJM-GR;NJM-GRY;NJM-GRW;NJM-GRV;NJM-GRT;NJM-GRS;NJM-GRR;NJM-GRQ;NJM-GRP;NJM-GRN;NJM-GRM;NJM-GRL;NJM-GRK;NJM-GRI;NJM-GRH;NJM-GRG;NJM-GRF;NJM-GRE;NJM-GRD;NJM-GRC;NJM-GRA	NJM-GR	NJM-GR	MULTI-SECPEP	VOT16-1571	1	1170_R	325.7	4	324.911	1295.61	38808.2	-0.025252	-8.2047e-06	0.50443	0.00016389	0.47918	0.00015569	324.911	21.295	1.6251	21.295	20.573	22.198	0					61	38	2	0	0
Yes, +2	LEHHHHHHGR	10	Unmodified	_LEHHHHHHGR_							0	0	0	0	0	NJM-GR;NJM-GRY;NJM-GRW;NJM-GRV;NJM-GRT;NJM-GRS;NJM-GRR;NJM-GRQ;NJM-GRP;NJM-GRN;NJM-GRM;NJM-GRL;NJM-GRK;NJM-GRI;NJM-GRH;NJM-GRG;NJM-GRF;NJM-GRE;NJM-GRD;NJM-GRC;NJM-GRA	NJM-GR	NJM-GR	MULTI-MSMS	VOT16-1542	1	1170	324.91	4	324.911	1295.61	38449.8	0.55596	0.00018064	-0.12052	-3.9157e-05	0.43544	0.00014148	324.911	21.445	1.1537	21.445	20.669	21.822	0					43	24	2	0	0
Nope	LEHHHHHHEK	10	Unmodified	_LEHHHHHHEK_							0	0	0	0	0	NJM-EKP;NJM-EK;NJM-EKY;NJM-EKW;NJM-EKV;NJM-EKT;NJM-EKS;NJM-EKR;NJM-EKQ;NJM-EKN;NJM-EKM;NJM-EKL;NJM-EKK;NJM-EKI;NJM-EKH;NJM-EKG;NJM-EKF;NJM-EKE;NJM-EKD;NJM-EKC;NJM-EKA	NJM-EKP	NJM-EKP	MULTI-SECPEP	VOT16-1571	1	1170_R	335.91	4	335.914	1339.63	37466.4	0.92496	0.00031071	-0.012993	-4.3645e-06	0.91197	0.00030634	335.914	12.27	1.5808	12.27	12.041	13.622	9.5367e-07					94	47	3	0	0
[truncated: 20 more columns]

## Sheet: C-terminal
Sequence	Length	Modifications	Modified sequence	Deamidation (NQ) Probabilities	Oxidation (M) Probabilities	Phospho (STY) Probabilities	Deamidation (NQ) Score Diffs	Oxidation (M) Score Diffs	Phospho (STY) Score Diffs	Acetyl (Protein N-term)	Deamidation (NQ)	Oxidation (M)	Phospho (STY)	Missed cleavages	Proteins	Leading Proteins	Leading Razor Protein	Type	Raw file	Fraction	Experiment	MS/MS m/z	Charge	m/z	Mass	Resolution	Uncalibrated - Calibrated m/z [ppm]	Uncalibrated - Calibrated m/z [Da]	Mass Error [ppm]	Mass Error [Da]	Uncalibrated Mass Error [ppm]	Uncalibrated Mass Error [Da]	Max intensity m/z 0	Retention time	Retention length	Calibrated retention time	Calibrated retention time start	Calibrated retention time finish	Retention time calibration	Match time difference	Match m/z difference	Match q-value	Match score	Number of data points	Number of scans	Number of isotopic peaks	PIF	Fraction of total spectrum	Base peak fraction
LEHHHHHH	8	Unmodified	_LEHHHHHH_							0	0	0	0	0	NJM-;NJM-Y;NJM-W;NJM-V;NJM-T;NJM-S;NJM-R;NJM-Q;NJM-P;NJM-N;NJM-M;NJM-L;NJM-K;NJM-I;NJM-H;NJM-G;NJM-F;NJM-E;NJM-D;NJM-C;NJM-A;NJM-YY;NJM-YW;NJM-YV;NJM-YT;NJM-YS;NJM-YR;NJM-YP;NJM-YN;NJM-YM;NJM-YL;NJM-YK;NJM-YI;NJM-YH;NJM-YG;NJM-YF;NJM-YE;NJM-YD;NJM-YC;NJM-YA;NJM-WY;NJM-WW;NJM-WV;NJM-WT;NJM-WS;NJM-WR;NJM-WQ;NJM-WP;NJM-WN;NJM-WM;NJM-WL;NJM-WK;NJM-WI;NJM-WH;NJM-WG;NJM-WF;NJM-WE;NJM-WD;NJM-WC;NJM-WA;N…
LEHHHHHH	8	Unmodified	_LEHHHHHH_							0	0	0	0	0	NJM-;NJM-Y;NJM-W;NJM-V;NJM-T;NJM-S;NJM-R;NJM-Q;NJM-P;NJM-N;NJM-M;NJM-L;NJM-K;NJM-I;NJM-H;NJM-G;NJM-F;NJM-E;NJM-D;NJM-C;NJM-A;NJM-YY;NJM-YW;NJM-YV;NJM-YT;NJM-YS;NJM-YR;NJM-YP;NJM-YN;NJM-YM;NJM-YL;NJM-YK;NJM-YI;NJM-YH;NJM-YG;NJM-YF;NJM-YE;NJM-YD;NJM-YC;NJM-YA;NJM-WY;NJM-WW;NJM-WV;NJM-WT;NJM-WS;NJM-WR;NJM-WQ;NJM-WP;NJM-WN;NJM-WM;NJM-WL;NJM-WK;NJM-WI;NJM-WH;NJM-WG;NJM-WF;NJM-WE;NJM-WD;NJM-WC;NJM-WA;N…
LEHHHHHH	8	Unmodified	_LEHHHHHH_							0	0	0	0	0	NJM-;NJM-Y;NJM-W;NJM-V;NJM-T;NJM-S;NJM-R;NJM-Q;NJM-P;NJM-N;NJM-M;NJM-L;NJM-K;NJM-I;NJM-H;NJM-G;NJM-F;NJM-E;NJM-D;NJM-C;NJM-A;NJM-YY;NJM-YW;NJM-YV;NJM-YT;NJM-YS;NJM-YR;NJM-YP;NJM-YN;NJM-YM;NJM-YL;NJM-YK;NJM-YI;NJM-YH;NJM-YG;NJM-YF;NJM-YE;NJM-YD;NJM-YC;NJM-YA;NJM-WY;NJM-WW;NJM-WV;NJM-WT;NJM-WS;NJM-WR;NJM-WQ;NJM-WP;NJM-WN;NJM-WM;NJM-WL;NJM-WK;NJM-WI;NJM-WH;NJM-WG;NJM-WF;NJM-WE;NJM-WD;NJM-WC;NJM-WA;N…
LEHHHHHH	8	Unmodified	_LEHHHHHH_							0	0	0	0	0	NJM-;NJM-Y;NJM-W;NJM-V;NJM-T;NJM-S;NJM-R;NJM-Q;NJM-P;NJM-N;NJM-M;NJM-L;NJM-K;NJM-I;NJM-H;NJM-G;NJM-F;NJM-E;NJM-D;NJM-C;NJM-A;NJM-YY;NJM-YW;NJM-YV;NJM-YT;NJM-YS;NJM-YR;NJM-YP;NJM-YN;NJM-YM;NJM-YL;NJM-YK;NJM-YI;NJM-YH;NJM-YG;NJM-YF;NJM-YE;NJM-YD;NJM-YC;NJM-YA;NJM-WY;NJM-WW;NJM-WV;NJM-WT;NJM-WS;NJM-WR;NJM-WQ;NJM-WP;NJM-WN;NJM-WM;NJM-WL;NJM-WK;NJM-WI;NJM-WH;NJM-WG;NJM-WF;NJM-WE;NJM-WD;NJM-WC;NJM-WA;N…
LEHHHHHH	8	Unmodified	_LEHHHHHH_							0	0	0	0	0	NJM-;NJM-Y;NJM-W;NJM-V;NJM-T;NJM-S;NJM-R;NJM-Q;NJM-P;NJM-N;NJM-M;NJM-L;NJM-K;NJM-I;NJM-H;NJM-G;NJM-F;NJM-E;NJM-D;NJM-C;NJM-A;NJM-YY;NJM-YW;NJM-YV;NJM-YT;NJM-YS;NJM-YR;NJM-YP;NJM-YN;NJM-YM;NJM-YL;NJM-YK;NJM-YI;NJM-YH;NJM-YG;NJM-YF;NJM-YE;NJM-YD;NJM-YC;NJM-YA;NJM-WY;NJM-WW;NJM-WV;NJM-WT;NJM-WS;NJM-WR;NJM-WQ;NJM-WP;NJM-WN;NJM-WM;NJM-WL;NJM-WK;NJM-WI;NJM-WH;NJM-WG;NJM-WF;NJM-WE;NJM-WD;NJM-WC;NJM-WA;N…
LEHHHHHH	8	Unmodified	_LEHHHHHH_							0	0	0	0	0	NJM-;NJM-Y;NJM-W;NJM-V;NJM-T;NJM-S;NJM-R;NJM-Q;NJM-P;NJM-N;NJM-M;NJM-L;NJM-K;NJM-I;NJM-H;NJM-G;NJM-F;NJM-E;NJM-D;NJM-C;NJM-A;NJM-YY;NJM-YW;NJM-YV;NJM-YT;NJM-YS;NJM-YR;NJM-YP;NJM-YN;NJM-YM;NJM-YL;NJM-YK;NJM-YI;NJM-YH;NJM-YG;NJM-YF;NJM-YE;NJM-YD;NJM-YC;NJM-YA;NJM-WY;NJM-WW;NJM-WV;NJM-WT;NJM-WS;NJM-WR;NJM-WQ;NJM-WP;NJM-WN;NJM-WM;NJM-WL;NJM-WK;NJM-WI;NJM-WH;NJM-WG;NJM-WF;NJM-WE;NJM-WD;NJM-WC;NJM-WA;N…
LEHHHHHH	8	Unmodified	_LEHHHHHH_							0	0	0	0	0	NJM-;NJM-Y;NJM-W;NJM-V;NJM-T;NJM-S;NJM-R;NJM-Q;NJM-P;NJM-N;NJM-M;NJM-L;NJM-K;NJM-I;NJM-H;NJM-G;NJM-F;NJM-E;NJM-D;NJM-C;NJM-A;NJM-YY;NJM-YW;NJM-YV;NJM-YT;NJM-YS;NJM-YR;NJM-YP;NJM-YN;NJM-YM;NJM-YL;NJM-YK;NJM-YI;NJM-YH;NJM-YG;NJM-YF;NJM-YE;NJM-YD;NJM-YC;NJM-YA;NJM-WY;NJM-WW;NJM-WV;NJM-WT;NJM-WS;NJM-WR;NJM-WQ;NJM-WP;NJM-WN;NJM-WM;NJM-WL;NJM-WK;NJM-WI;NJM-WH;NJM-WG;NJM-WF;NJM-WE;NJM-WD;NJM-WC;NJM-WA;N…
LEHHHHHH	8	Unmodified	_LEHHHHHH_							0	0	0	0	0	NJM-;NJM-Y;NJM-W;NJM-V;NJM-T;NJM-S;NJM-R;NJM-Q;NJM-P;NJM-N;NJM-M;NJM-L;NJM-K;NJM-I;NJM-H;NJM-G;NJM-F;NJM-E;NJM-D;NJM-C;NJM-A;NJM-YY;NJM-YW;NJM-YV;NJM-YT;NJM-YS;NJM-YR;NJM-YP;NJM-YN;NJM-YM;NJM-YL;NJM-YK;NJM-YI;NJM-YH;NJM-YG;NJM-YF;NJM-YE;NJM-YD;NJM-YC;NJM-YA;NJM-WY;NJM-WW;NJM-WV;NJM-WT;NJM-WS;NJM-WR;NJM-WQ;NJM-WP;NJM-WN;NJM-WM;NJM-WL;NJM-WK;NJM-WI;NJM-WH;NJM-WG;NJM-WF;NJM-WE;NJM-WD;NJM-WC;NJM-WA;N…
LEHHHHHH	8	Unmodified	_LEHHHHHH_							0	0	0	0	0	NJM-;NJM-Y;NJM-W;NJM-V;NJM-T;NJM-S;NJM-R;NJM-Q;NJM-P;NJM-N;NJM-M;NJM-L;NJM-K;NJM-I;NJM-H;NJM-G;NJM-F;NJM-E;NJM-D;NJM-C;NJM-A;NJM-YY;NJM-YW;NJM-YV;NJM-YT;NJM-YS;NJM-YR;NJM-YP;NJM-YN;NJM-YM;NJM-YL;NJM-YK;NJM-YI;NJM-YH;NJM-YG;NJM-YF;NJM-YE;NJM-YD;NJM-YC;NJM-YA;NJM-WY;NJM-WW;NJM-WV;NJM-WT;NJM-WS;NJM-WR;NJM-WQ;NJM-WP;NJM-WN;NJM-WM;NJM-WL;NJM-WK;NJM-WI;NJM-WH;NJM-WG;NJM-WF;NJM-WE;NJM-WD;NJM-WC;NJM-WA;N…
LEHHHHHH	8	Unmodified	_LEHHHHHH_							0	0	0	0	0	NJM-;NJM-Y;NJM-W;NJM-V;NJM-T;NJM-S;NJM-R;NJM-Q;NJM-P;NJM-N;NJM-M;NJM-L;NJM-K;NJM-I;NJM-H;NJM-G;NJM-F;NJM-E;NJM-D;NJM-C;NJM-A;NJM-YY;NJM-YW;NJM-YV;NJM-YT;NJM-YS;NJM-YR;NJM-YP;NJM-YN;NJM-YM;NJM-YL;NJM-YK;NJM-YI;NJM-YH;NJM-YG;NJM-YF;NJM-YE;NJM-YD;NJM-YC;NJM-YA;NJM-WY;NJM-WW;NJM-WV;NJM-WT;NJM-WS;NJM-WR;NJM-WQ;NJM-WP;NJM-WN;NJM-WM;NJM-WL;NJM-WK;NJM-WI;NJM-WH;NJM-WG;NJM-WF;NJM-WE;NJM-WD;NJM-WC;NJM-WA;N…
LEHHHHHH	8	Unmodified	_LEHHHHHH_							0	0	0	0	0	NJM-;NJM-Y;NJM-W;NJM-V;NJM-T;NJM-S;NJM-R;NJM-Q;NJM-P;NJM-N;NJM-M;NJM-L;NJM-K;NJM-I;NJM-H;NJM-G;NJM-F;NJM-E;NJM-D;NJM-C;NJM-A;NJM-YY;NJM-YW;NJM-YV;NJM-YT;NJM-YS;NJM-YR;NJM-YP;NJM-YN;NJM-YM;NJM-YL;NJM-YK;NJM-YI;NJM-YH;NJM-YG;NJM-YF;NJM-YE;NJM-YD;NJM-YC;NJM-YA;NJM-WY;NJM-WW;NJM-WV;NJM-WT;NJM-WS;NJM-WR;NJM-WQ;NJM-WP;NJM-WN;NJM-WM;NJM-WL;NJM-WK;NJM-WI;NJM-WH;NJM-WG;NJM-WF;NJM-WE;NJM-WD;NJM-WC;NJM-WA;N…
LEHHHHHH	8	Unmodified	_LEHHHHHH_							0	0	0	0	0	NJM-;NJM-Y;NJM-W;NJM-V;NJM-T;NJM-S;NJM-R;NJM-Q;NJM-P;NJM-N;NJM-M;NJM-L;NJM-K;NJM-I;NJM-H;NJM-G;NJM-F;NJM-E;NJM-D;NJM-C;NJM-A;NJM-YY;NJM-YW;NJM-YV;NJM-YT;NJM-YS;NJM-YR;NJM-YP;NJM-YN;NJM-YM;NJM-YL;NJM-YK;NJM-YI;NJM-YH;NJM-YG;NJM-YF;NJM-YE;NJM-YD;NJM-YC;NJM-YA;NJM-WY;NJM-WW;NJM-WV;NJM-WT;NJM-WS;NJM-WR;NJM-WQ;NJM-WP;NJM-WN;NJM-WM;NJM-WL;NJM-WK;NJM-WI;NJM-WH;NJM-WG;NJM-WF;NJM-WE;NJM-WD;NJM-WC;NJM-WA;N…
LEHHHHHH	8	Unmodified	_LEHHHHHH_							0	0	0	0	0	NJM-;NJM-Y;NJM-W;NJM-V;NJM-T;NJM-S;NJM-R;NJM-Q;NJM-P;NJM-N;NJM-M;NJM-L;NJM-K;NJM-I;NJM-H;NJM-G;NJM-F;NJM-E;NJM-D;NJM-C;NJM-A;NJM-YY;NJM-YW;NJM-YV;NJM-YT;NJM-YS;NJM-YR;NJM-YP;NJM-YN;NJM-YM;NJM-YL;NJM-YK;NJM-YI;NJM-YH;NJM-YG;NJM-YF;NJM-YE;NJM-YD;NJM-YC;NJM-YA;NJM-WY;NJM-WW;NJM-WV;NJM-WT;NJM-WS;NJM-WR;NJM-WQ;NJM-WP;NJM-WN;NJM-WM;NJM-WL;NJM-WK;NJM-WI;NJM-WH;NJM-WG;NJM-WF;NJM-WE;NJM-WD;NJM-WC;NJM-WA;N…
LEHHHHHH	8	Unmodified	_LEHHHHHH_							0	0	0	0	0	NJM-;NJM-Y;NJM-W;NJM-V;NJM-T;NJM-S;NJM-R;NJM-Q;NJM-P;NJM-N;NJM-M;NJM-L;NJM-K;NJM-I;NJM-H;NJM-G;NJM-F;NJM-E;NJM-D;NJM-C;NJM-A;NJM-YY;NJM-YW;NJM-YV;NJM-YT;NJM-YS;NJM-YR;NJM-YP;NJM-YN;NJM-YM;NJM-YL;NJM-YK;NJM-YI;NJM-YH;NJM-YG;NJM-YF;NJM-YE;NJM-YD;NJM-YC;NJM-YA;NJM-WY;NJM-WW;NJM-WV;NJM-WT;NJM-WS;NJM-WR;NJM-WQ;NJM-WP;NJM-WN;NJM-WM;NJM-WL;NJM-WK;NJM-WI;NJM-WH;NJM-WG;NJM-WF;NJM-WE;NJM-WD;NJM-WC;NJM-WA;N…
LEHHHHHH	8	Unmodified	_LEHHHHHH_							0	0	0	0	0	NJM-;NJM-Y;NJM-W;NJM-V;NJM-T;NJM-S;NJM-R;NJM-Q;NJM-P;NJM-N;NJM-M;NJM-L;NJM-K;NJM-I;NJM-H;NJM-G;NJM-F;NJM-E;NJM-D;NJM-C;NJM-A;NJM-YY;NJM-YW;NJM-YV;NJM-YT;NJM-YS;NJM-YR;NJM-YP;NJM-YN;NJM-YM;NJM-YL;NJM-YK;NJM-YI;NJM-YH;NJM-YG;NJM-YF;NJM-YE;NJM-YD;NJM-YC;NJM-YA;NJM-WY;NJM-WW;NJM-WV;NJM-WT;NJM-WS;NJM-WR;NJM-WQ;NJM-WP;NJM-WN;NJM-WM;NJM-WL;NJM-WK;NJM-WI;NJM-WH;NJM-WG;NJM-WF;NJM-WE;NJM-WD;NJM-WC;NJM-WA;N…
LEHHHHHH	8	Unmodified	_LEHHHHHH_							0	0	0	0	0	NJM-;NJM-Y;NJM-W;NJM-V;NJM-T;NJM-S;NJM-R;NJM-Q;NJM-P;NJM-N;NJM-M;NJM-L;NJM-K;NJM-I;NJM-H;NJM-G;NJM-F;NJM-E;NJM-D;NJM-C;NJM-A;NJM-YY;NJM-YW;NJM-YV;NJM-YT;NJM-YS;NJM-YR;NJM-YP;NJM-YN;NJM-YM;NJM-YL;NJM-YK;NJM-YI;NJM-YH;NJM-YG;NJM-YF;NJM-YE;NJM-YD;NJM-YC;NJM-YA;NJM-WY;NJM-WW;NJM-WV;NJM-WT;NJM-WS;NJM-WR;NJM-WQ;NJM-WP;NJM-WN;NJM-WM;NJM-WL;NJM-WK;NJM-WI;NJM-WH;NJM-WG;NJM-WF;NJM-WE;NJM-WD;NJM-WC;NJM-WA;N…
LEHHHHHH	8	Unmodified	_LEHHHHHH_							0	0	0	0	0	NJM-;NJM-Y;NJM-W;NJM-V;NJM-T;NJM-S;NJM-R;NJM-Q;NJM-P;NJM-N;NJM-M;NJM-L;NJM-K;NJM-I;NJM-H;NJM-G;NJM-F;NJM-E;NJM-D;NJM-C;NJM-A;NJM-YY;NJM-YW;NJM-YV;NJM-YT;NJM-YS;NJM-YR;NJM-YP;NJM-YN;NJM-YM;NJM-YL;NJM-YK;NJM-YI;NJM-YH;NJM-YG;NJM-YF;NJM-YE;NJM-YD;NJM-YC;NJM-YA;NJM-WY;NJM-WW;NJM-WV;NJM-WT;NJM-WS;NJM-WR;NJM-WQ;NJM-WP;NJM-WN;NJM-WM;NJM-WL;NJM-WK;NJM-WI;NJM-WH;NJM-WG;NJM-WF;NJM-WE;NJM-WD;NJM-WC;NJM-WA;N…
LEHHHHHH	8	Unmodified	_LEHHHHHH_							0	0	0	0	0	NJM-;NJM-Y;NJM-W;NJM-V;NJM-T;NJM-S;NJM-R;NJM-Q;NJM-P;NJM-N;NJM-M;NJM-L;NJM-K;NJM-I;NJM-H;NJM-G;NJM-F;NJM-E;NJM-D;NJM-C;NJM-A;NJM-YY;NJM-YW;NJM-YV;NJM-YT;NJM-YS;NJM-YR;NJM-YP;NJM-YN;NJM-YM;NJM-YL;NJM-YK;NJM-YI;NJM-YH;NJM-YG;NJM-YF;NJM-YE;NJM-YD;NJM-YC;NJM-YA;NJM-WY;NJM-WW;NJM-WV;NJM-WT;NJM-WS;NJM-WR;NJM-WQ;NJM-WP;NJM-WN;NJM-WM;NJM-WL;NJM-WK;NJM-WI;NJM-WH;NJM-WG;NJM-WF;NJM-WE;NJM-WD;NJM-WC;NJM-WA;N…
LEHHHHHH	8	Unmodified	_LEHHHHHH_							0	0	0	0	0	NJM-;NJM-Y;NJM-W;NJM-V;NJM-T;NJM-S;NJM-R;NJM-Q;NJM-P;NJM-N;NJM-M;NJM-L;NJM-K;NJM-I;NJM-H;NJM-G;NJM-F;NJM-E;NJM-D;NJM-C;NJM-A;NJM-YY;NJM-YW;NJM-YV;NJM-YT;NJM-YS;NJM-YR;NJM-YP;NJM-YN;NJM-YM;NJM-YL;NJM-YK;NJM-YI;NJM-YH;NJM-YG;NJM-YF;NJM-YE;NJM-YD;NJM-YC;NJM-YA;NJM-WY;NJM-WW;NJM-WV;NJM-WT;NJM-WS;NJM-WR;NJM-WQ;NJM-WP;NJM-WN;NJM-WM;NJM-WL;NJM-WK;NJM-WI;NJM-WH;NJM-WG;NJM-WF;NJM-WE;NJM-WD;NJM-WC;NJM-WA;N…
LEHHHHHH	8	Unmodified	_LEHHHHHH_							0	0	0	0	0	NJM-;NJM-Y;NJM-W;NJM-V;NJM-T;NJM-S;NJM-R;NJM-Q;NJM-P;NJM-N;NJM-M;NJM-L;NJM-K;NJM-I;NJM-H;NJM-G;NJM-F;NJM-E;NJM-D;NJM-C;NJM-A;NJM-YY;NJM-YW;NJM-YV;NJM-YT;NJM-YS;NJM-YR;NJM-YP;NJM-YN;NJM-YM;NJM-YL;NJM-YK;NJM-YI;NJM-YH;NJM-YG;NJM-YF;NJM-YE;NJM-YD;NJM-YC;NJM-YA;NJM-WY;NJM-WW;NJM-WV;NJM-WT;NJM-WS;NJM-WR;NJM-WQ;NJM-WP;NJM-WN;NJM-WM;NJM-WL;NJM-WK;NJM-WI;NJM-WH;NJM-WG;NJM-WF;NJM-WE;NJM-WD;NJM-WC;NJM-WA;N…
LEHHHHHH	8	Unmodified	_LEHHHHHH_							0	0	0	0	0	NJM-;NJM-Y;NJM-W;NJM-V;NJM-T;NJM-S;NJM-R;NJM-Q;NJM-P;NJM-N;NJM-M;NJM-L;NJM-K;NJM-I;NJM-H;NJM-G;NJM-F;NJM-E;NJM-D;NJM-C;NJM-A;NJM-YY;NJM-YW;NJM-YV;NJM-YT;NJM-YS;NJM-YR;NJM-YP;NJM-YN;NJM-YM;NJM-YL;NJM-YK;NJM-YI;NJM-YH;NJM-YG;NJM-YF;NJM-YE;NJM-YD;NJM-YC;NJM-YA;NJM-WY;NJM-WW;NJM-WV;NJM-WT;NJM-WS;NJM-WR;NJM-WQ;NJM-WP;NJM-WN;NJM-WM;NJM-WL;NJM-WK;NJM-WI;NJM-WH;NJM-WG;NJM-WF;NJM-WE;NJM-WD;NJM-WC;NJM-WA;N…
LEHHHHHH	8	Unmodified	_LEHHHHHH_							0	0	0	0	0	NJM-;NJM-Y;NJM-W;NJM-V;NJM-T;NJM-S;NJM-R;NJM-Q;NJM-P;NJM-N;NJM-M;NJM-L;NJM-K;NJM-I;NJM-H;NJM-G;NJM-F;NJM-E;NJM-D;NJM-C;NJM-A;NJM-YY;NJM-YW;NJM-YV;NJM-YT;NJM-YS;NJM-YR;NJM-YP;NJM-YN;NJM-YM;NJM-YL;NJM-YK;NJM-YI;NJM-YH;NJM-YG;NJM-YF;NJM-YE;NJM-YD;NJM-YC;NJM-YA;NJM-WY;NJM-WW;NJM-WV;NJM-WT;NJM-WS;NJM-WR;NJM-WQ;NJM-WP;NJM-WN;NJM-WM;NJM-WL;NJM-WK;NJM-WI;NJM-WH;NJM-WG;NJM-WF;NJM-WE;NJM-WD;NJM-WC;NJM-WA;N…
LEHHHHHHCSK	11	Unmodified	_LEHHHHHHCSK_							0	0	0	0	0	NJM-CSK	NJM-CSK	NJM-CSK	MULTI-SECPEP	VOT16-1551	1	1181	486.74	3	486.89	1457.65	NaN	-0.032039	-1.56e-05	3.0904	0.0015047	3.0584	0.0014891	487.225	19.632	0.29067	19.632	19.506	19.796	0					10	6	3	0	0	0
LEHHHHHHEK	10	Unmodified	_LEHHHHHHEK_							0	0	0	0	0	NJM-EKP;NJM-EK;NJM-EKY;NJM-EKW;NJM-EKV;NJM-EKT;NJM-EKS;NJM-EKR;NJM-EKQ;NJM-EKN;NJM-EKM;NJM-EKL;NJM-EKK;NJM-EKI;NJM-EKH;NJM-EKG;NJM-EKF;NJM-EKE;NJM-EKD;NJM-EKC;NJM-EKA	NJM-EKP	NJM-EKP	MULTI-SECPEP	VOT16-1571	1	1170_R	335.91	4	335.914	1339.63	37466.4	0.92496	0.00031071	-0.012993	-4.3645e-06	0.91197	0.00030634	335.914	12.27	1.5808	12.27	12.041	13.622	9.5367e-07					94	47	3	0	0	0
LEHHHHHHEKP	11	Unmodified	_LEHHHHHHEKP_							0	0	0	0	1	NJM-EKP	NJM-EKP	NJM-EKP	MULTI-MSMS	VOT16-1542	1	1170	479.9	3	479.901	1436.68	30426.9	0.34266	0.00016444	0.031637	1.5183e-05	0.37429	0.00017962	479.901	14.928	0.85511	14.928	14.741	15.596	9.5367e-07					36	12	4	0	0	0
LEHHHHHHEKP	11	Unmodified	_LEHHHHHHEKP_							0	0	0	0	1	NJM-EKP	NJM-EKP	NJM-EKP	MULTI-MSMS	VOT16-1571	1	1170_R	479.9	3	479.901	1436.68	30729.9	-0.46147	-0.00022146	0.60297	0.00028937	0.1415	6.7906e-05	479.901	14.644	1.064	14.644	14.479	15.543	0					37	14	4	0	0	0
LEHHHHHHEKP	11	Unmodified	_LEHHHHHHEKP_							0	0	0	0	1	NJM-EKP	NJM-EKP	NJM-EKP	MULTI-MSMS	VOT16-1571	1	1170_R	360.18	4	360.178	1436.68	36863	-0.18386	-6.622e-05	-0.013363	-4.8129e-06	-0.19722	-7.1033e-05	360.177	14.654	0.78369	14.654	14.479	15.263	0					21	10	3	0	0	0
LEHHHHHHGR	10	Unmodified	_LEHHHHHHGR_							0	0	0	0	0	NJM-GR;NJM-GRY;NJM-GRW;NJM-GRV;NJM-GRT;NJM-GRS;NJM-GRR;NJM-GRQ;NJM-GRP;NJM-GRN;NJM-GRM;NJM-GRL;NJM-GRK;NJM-GRI;NJM-GRH;NJM-GRG;NJM-GRF;NJM-GRE;NJM-GRD;NJM-GRC;NJM-GRA	NJM-GR	NJM-GR	MULTI-MSMS	VOT16-1542	1	1170	324.91	4	324.911	1295.61	38449.8	0.55596	0.00018064	-0.12052	-3.9157e-05	0.43544	0.00014148	324.911	21.445	1.1537	21.445	20.669	21.822	0					43	24	2	0	0	0
LEHHHHHHGR	10	Unmodified	_LEHHHHHHGR_							0	0	0	0	0	NJM-GR;NJM-GRY;NJM-GRW;NJM-GRV;NJM-GRT;NJM-GRS;NJM-GRR;NJM-GRQ;NJM-GRP;NJM-GRN;NJM-GRM;NJM-GRL;NJM-GRK;NJM-GRI;NJM-GRH;NJM-GRG;NJM-GRF;NJM-GRE;NJM-GRD;NJM-GRC;NJM-GRA	NJM-GR	NJM-GR	MULTI-MSMS	VOT16-1571	1	1170_R	324.91	4	324.911	1295.61	38219.8	1.6822	0.00054658	-1.2188	-0.00039599	0.46346	0.00015058	324.91	10.73	1.2404	10.73	10.478	11.719	0					71	32	3	0	0	0
LEHHHHHHGR	10	Unmodified	_LEHHHHHHGR_							0	0	0	0	0	NJM-GR;NJM-GRY;NJM-GRW;NJM-GRV;NJM-GRT;NJM-GRS;NJM-GRR;NJM-GRQ;NJM-GRP;NJM-GRN;NJM-GRM;NJM-GRL;NJM-GRK;NJM-GRI;NJM-GRH;NJM-GRG;NJM-GRF;NJM-GRE;NJM-GRD;NJM-GRC;NJM-GRA	NJM-GR	NJM-GR	MULTI-SECPEP	VOT16-1571	1	1170_R	325.7	4	324.911	1295.61	38808.2	-0.025252	-8.2047e-06	0.50443	0.00016389	0.47918	0.00015569	324.911	21.295	1.6251	21.295	20.573	22.198	0					61	38	2	0	0	0
LEHHHHHHKHF	11	Unmodified	_LEHHHHHHKHF_							0	0	0	0	1	NJM-KHF	NJM-KHF	NJM-KHF	MULTI-MSMS	VOT16-1571	1	1170_R	499.58	3	499.245	1494.71	30415.2	1.7155	0.00085646	-3.5312	-0.0017629	-1.8156	-0.00090645	499.243	10.882	0.6325	10.882	10.688	11.321	9.5367e-07					33	15	3	0	0	0
LEHHHHHHLEK	11	Unmodified	_LEHHHHHHLEK_							0	0	0	0	0	NJM-LEK	NJM-LEK	NJM-LEK	MULTI-MSMS	VOT16-1542	1	1170	485.24	3	485.245	1452.71	30056.6	0.56533	0.00027432	0.17574	8.5277e-05	0.74107	0.0003596	485.245	13.991	0.23833	13.991	13.86	14.098	-9.5367e-07					19	5	4	0	0	0
LEHHHHHHLGR	11	Unmodified	_LEHHHHHHLGR_							0	0	0	0	0	NJM-LGR	NJM-LGR	NJM-LGR	MULTI-MSMS	VOT16-1571	1	1170_R	353.18	4	353.182	1408.7	35402.6	0.92821	0.00032783	-0.24476	-8.6446e-05	0.68345	0.00024138	353.182	12.91	3.2138	12.91	11.754	14.968	0					261	78	5	0	0	0
LEHHHHHHMVR	11	Unmodified	_LEHHHHHHMVR_							0	0	0	0	0	NJM-MVR	NJM-MVR	NJM-MVR	MULTI-MSMS	VOT16-1542	1	1170	368.18	4	368.182	1468.7	34440	0.78592	0.00028936	-0.71623	-0.0002637	0.069692	2.5659e-05	368.182	13.96	1.3405	13.96	13.683	15.023	0					65	24	5	0	0	0
LEHHHHHHMVR	11	Unmodified	_LEHHHHHHMVR_							0	0	0	0	0	NJM-MVR	NJM-MVR	NJM-MVR	MULTI-MSMS	VOT16-1571	1	1170_R	368.18	4	368.182	1468.7	35078	0.44837	0.00016508	-0.1833	-6.7487e-05	0.26507	9.7594e-05	368.182	13.451	1.0858	13.451	13.06	14.145	0					74	21	5	0	0	0
LEHHHHHHPM	10	Unmodified	_LEHHHHHHPM_							0	0	0	0	0	NJM-PM	NJM-PM	NJM-PM	MULTI-MSMS	VOT16-1571	1	1170_R	437.87	3	437.869	1310.58	32171.6	0.23148	0.00010136	0.61857	0.00027085	0.85005	0.00037221	437.869	12.856	1.7708	12.856	11.996	13.767	0					162	51	4	0	0	0
LEHHHHHHPVM	11	Unmodified	_LEHHHHHHPVM_							0	0	0	0	0	NJM-PVM	NJM-PVM	NJM-PVM	MULTI-MSMS	VOT16-1571	1	1170_R	470.89	3	470.891	1409.65	32120.3	-0.59979	-0.00028244	2.0196	0.00095102	1.4198	0.00066859	470.892	14.802	0.6556	14.802	14.607	15.263	0					21	8	5	0	0	0
LEHHHHHHQLD	11	Unmodified	_LEHHHHHHQLD_							0	0	0	0	0	NJM-QLD	NJM-QLD	NJM-QLD	MULTI-MSMS	VOT16-1542	1	1170	360.67	4	360.672	1438.66	35850.3	0.74264	0.00026785	0.13232	4.7723e-05	0.87495	0.00031557	360.672	14.126	0.26708	14.126	14.061	14.328	0					9	4	3	0	0	0
LEHHHHHHQLD	11	Unmodified	_LEHHHHHHQLD_							0	0	0	0	0	NJM-QLD	NJM-QLD	NJM-QLD	MULTI-MSMS	VOT16-1571	1	1170_R	360.67	4	360.672	1438.66	34953	0.40412	0.00014576	-0.21964	-7.9217e-05	0.18449	6.6539e-05	360.672	13.733	0.40433	13.733	13.433	13.838	0					14	5	3	0	0	0
LEHHHHHHQQR	11	Unmodified	_LEHHHHHHQQR_							0	0	0	0	0	NJM-QQR	NJM-QQR	NJM-QQR	MULTI-MSMS	VOT16-1542	1	1170	374.68	4	374.685	1494.71	34978.9	0.94835	0.00035533	-0.44046	-0.00016503	0.50789	0.0001903	374.684	12.294	3.3998	12.294	10.754	14.154	0					231	141	3	0	0	0
LEHHHHHHQQR	11	Unmodified	_LEHHHHHHQQR_							0	0	0	0	0	NJM-QQR	NJM-QQR	NJM-QQR	MULTI-MSMS	VOT16-1571	1	1170_R	374.68	4	374.685	1494.71	34754.9	1.6958	0.0006354	-0.95132	-0.00035645	0.74451	0.00027896	374.684	10.883	1.3745	10.883	10.646	12.02	0					94	33	5	0	0	0
LEHHHHHHQQR	11	Unmodified	_LEHHHHHHQQR_							0	0	0	0	0	NJM-QQR	NJM-QQR	NJM-QQR	MULTI-MSMS	VOT16-1571	1	1170_R	374.68	4	374.685	1494.71	33963.6	-0.022786	-8.5377e-06	-4.1211	-0.0015441	-4.1439	-0.0015526	374.683	21.243	1.3338	21.243	20.743	22.077	0					54	29	2	0	0	0
LEHHHHHHQQR	11	Unmodified	_LEHHHHHHQQR_							0	0	0	0	0	NJM-QQR	NJM-QQR	NJM-QQR	MULTI-MSMS	VOT16-1571	1	1170_R	374.94	4	374.685	1494.71	34389.2	0.64696	0.00024241	-0.58593	-0.00021954	0.061038	2.287e-05	374.935	24.121	2.4833	24.121	22.027	24.51	0					73	50	3	0	0	0
LEHHHHHHQR	10	Unmodified	_LEHHHHHHQR_							0	0	0	0	0	NJM-QR;NJM-QRY;NJM-QRW;NJM-QRV;NJM-QRT;NJM-QRS;NJM-QRR;NJM-QRQ;NJM-QRP;NJM-QRN;NJM-QRM;NJM-QRL;NJM-QRK;NJM-QRI;NJM-QRH;NJM-QRG;NJM-QRF;NJM-QRE;NJM-QRD;NJM-QRC;NJM-QRA	NJM-QR	NJM-QR	MULTI-MSMS	VOT16-1542	1	1170	342.92	4	342.67	1366.65	36792.6	0.92045	0.00031541	-0.76546	-0.0002623	0.15499	5.3111e-05	342.67	13.348	1.9371	13.348	12.391	14.328	-9.5367e-07					118	65	3	0	0	0
LEHHHHHHQR	10	Unmodified	_LEHHHHHHQR_							0	0	0	0	0	NJM-QR;NJM-QRY;NJM-QRW;NJM-QRV;NJM-QRT;NJM-QRS;NJM-QRR;NJM-QRQ;NJM-QRP;NJM-QRN;NJM-QRM;NJM-QRL;NJM-QRK;NJM-QRI;NJM-QRH;NJM-QRG;NJM-QRF;NJM-QRE;NJM-QRD;NJM-QRC;NJM-QRA	NJM-QR	NJM-QR	MULTI-MSMS	VOT16-1571	1	1170_R	342.67	4	342.67	1366.65	36267.1	1.8526	0.00063482	-1.472	-0.00050439	0.38062	0.00013043	342.669	10.814	1.2963	10.814	10.604	11.9	0					78	30	4	0	0	0
LEHHHHHHQR	10	Unmodified	_LEHHHHHHQR_							0	0	0	0	0	NJM-QR;NJM-QRY;NJM-QRW;NJM-QRV;NJM-QRT;NJM-QRS;NJM-QRR;NJM-QRQ;NJM-QRP;NJM-QRN;NJM-QRM;NJM-QRL;NJM-QRK;NJM-QRI;NJM-QRH;NJM-QRG;NJM-QRF;NJM-QRE;NJM-QRD;NJM-QRC;NJM-QRA	NJM-QR	NJM-QR	MULTI-MSMS	VOT16-1571	1	1170_R	342.67	4	342.67	1366.65	36354.3	0.50702	0.00017374	-0.072993	-2.5013e-05	0.43402	0.00014873	342.67	13.587	1.1279	13.587	13.018	14.145	9.5367e-07					42	23	2	0	0	0
LEHHHHHHQYR	11	Unmodified	_LEHHHHHHQYR_							0	0	0	0	0	NJM-QYR	NJM-QYR	NJM-QYR	MULTI-MSMS	VOT16-1571	1	1170_R	510.91	3	510.912	1529.71	29713.6	1.0902	0.000557	-0.050242	-2.5669e-05	1.04	0.00053134	511.246	11.529	2.3432	11.529	11.424	13.767	0					197	65	5	0	0	0
LEHHHHHHSGL	11	Unmodified	_LEHHHHHHSGL_							0	0	0	0	0	NJM-SGL	NJM-SGL	NJM-SGL	MULTI-MSMS	VOT16-1571	1	1170_R	447.55	3	447.55	1339.63	31027.5	0.49606	0.00022201	0.11431	5.1158e-05	0.61037	0.00027317	447.55	12.388	2.059	12.388	11.963	14.022	0					190	56	4	0	0	0
LEHHHHHHSLK	11	Unmodified	_LEHHHHHHSLK_							0	0	0	0	0	NJM-SLK	NJM-SLK	NJM-SLK	MULTI-MSMS	VOT16-1571	1	1170_R	353.93	4	353.683	1410.7	35821.1	1.7153	0.00060666	-0.82921	-0.00029328	0.88607	0.00031339	353.933	11.4	0.3365	11.4	11.263	11.599	-9.5367e-07					14	5	3	0	0	0
LEHHHHHHVA	10	Unmodified	_LEHHHHHHVA_							0	0	0	0	0	NJM-VA	NJM-VA	NJM-VA	MULTI-MSMS	VOT16-1542	1	1170	418.54	3	418.539	1252.6	33215.2	0.68016	0.00028467	0.20711	8.6685e-05	0.88727	0.00037136	418.539	13.669	0.53242	13.669	13.477	14.009	0					16	9	3	0	0	0
LEHHHHHHVAR	11	Unmodified	_LEHHHHHHVAR_							0	0	0	0	0	NJM-VAR	NJM-VAR	NJM-VAR	MULTI-MSMS	VOT16-1571	1	1170_R	470.91	3	470.573	1408.7	31127.4	0.49094	0.00023102	0.45869	0.00021585	0.94962	0.00044687	470.573	13.012	1.7708	13.012	11.996	13.767	0					140	51	3	0	0	0
LEHHHHHHVMR	11	Unmodified	_LEHHHHHHVMR_							0	0	0	0	0	NJM-VMR	NJM-VMR	NJM-VMR	MULTI-MSMS	VOT16-1542	1	1170	490.57	3	490.574	1468.7	29676.1	0.58206	0.00028554	-0.5421	-0.00026594	0.039958	1.9602e-05	490.574	13.935	0.76327	13.935	13.751	14.514	0					34	14	4	0	0	0
LEHHHHHHVMR	11	Unmodified	_LEHHHHHHVMR_							0	0	0	0	0	NJM-VMR	NJM-VMR	NJM-VMR	MULTI-MSMS	VOT16-1571	1	1170_R	490.91	3	490.574	1468.7	28789.3	0.35194	0.00017265	0.19669	9.6493e-05	0.54864	0.00026915	490.574	13.378	0.62542	13.378	13.142	13.767	0					34	12	3	0	0	0
LEHHHHHHVPN	11	Unmodified	_LEHHHHHHVPN_							0	0	0	0	0	NJM-VPN	NJM-VPN	NJM-VPN	MULTI-SECPEP	VOT16-1542	1	1170	349.67	4	349.171	1392.65	NaN	0.8837	0.00030856	-1.3176	-0.00046007	-0.43392	-0.00015151	349.171	13.514	0.2455	13.514	13.385	13.63	0					6	4	2	0	0	0
LEHHHHHHWQF	11	Unmodified	_LEHHHHHHWQF_							0	0	0	0	0	NJM-WQF	NJM-WQF	NJM-WQF	MULTI-MSMS	VOT16-1542	1	1170	386.93	4	386.932	1543.7	34659.6	0.71663	0.00027729	-2.9596	-0.0011452	-2.243	-0.00086788	386.93	13.338	0.88975	13.338	13.15	14.04	0					40	21	2	0	0	0
LEHHHHHHYQ	10	Unmodified	_LEHHHHHHYQ_							0	0	0	0	0	NJM-YQ	NJM-YQ	NJM-YQ	MULTI-MSMS	VOT16-1571	1	1170_R	458.88	3	458.878	1373.61	31204.8	0.46557	0.00021364	0.20986	9.63e-05	0.67543	0.00030994	458.878	12.623	1.5539	12.623	12.068	13.622	0					117	46	3	0	0	0
LEHHHHHHYQR	11	Unmodified	_LEHHHHHHYQR_							0	0	0	0	0	NJM-YQR	NJM-YQR	NJM-YQR	MULTI-MSMS	VOT16-1542	1	1170	306.95	5	306.95	1529.71	39427	0.89965	0.00027615	-0.39431	-0.00012103	0.50534	0.00015511	306.95	13.578	0.47492	13.578	13.385	13.86	0					18	8	3	0	0	0
LEHHHHHHYQR	11	Unmodified	_LEHHHHHHYQR_							0	0	0	0	0	NJM-YQR	NJM-YQR	NJM-YQR	MULTI-MSMS	VOT16-1542	1	1170	383.44	4	383.436	1529.71	33878.5	0.80859	0.00031004	-0.75562	-0.00028973	0.052978	2.0314e-05	383.435	13.517	2.1771	13.517	13.345	15.523	0					112	38	5	0	0	0
LEHHHHHHYQR	11	Unmodified	_LEHHHHHHYQR_							0	0	0	0	0	NJM-YQR	NJM-YQR	NJM-YQR	MULTI-MSMS	VOT16-1571	1	1170_R	383.44	4	383.436	1529.71	34184.8	0.98627	0.00037817	-0.45005	-0.00017256	0.53622	0.00020561	383.436	11.492	4.0211	11.492	11.321	15.342	0					350	92	5	0	0	0
LEHHHHHHYQR	11	Unmodified	_LEHHHHHHYQR_							0	0	0	0	0	NJM-YQR	NJM-YQR	NJM-YQR	MULTI-MSMS	VOT16-1571	1	1170_R	510.91	3	510.912	1529.71	29713.6	1.0902	0.000557	-0.050242	-2.5669e-05	1.04	0.00053134	511.246	11.529	2.3432	11.529	11.424	13.767	0					197	65	5	0	0	0
LEHHHHHHYQR	11	Unmodified	_LEHHHHHHYQR_							0	0	0	0	0	NJM-YQR	NJM-YQR	NJM-YQR	MULTI-MSMS	VOT16-1571	1	1170_R	306.95	5	306.95	1529.71	39195.6	1.0056	0.00030866	-0.87732	-0.00026929	0.12825	3.9365e-05	306.95	11.752	1.2155	11.752	11.424	12.639	0					83	34	4	0	0	0
[truncated: 19 more columns]

## Sheet: GFP Only
Sequence	Length	Modifications	Modified sequence	Deamidation (NQ) Probabilities	Oxidation (M) Probabilities	Phospho (STY) Probabilities	Deamidation (NQ) Score Diffs	Oxidation (M) Score Diffs	Phospho (STY) Score Diffs	Acetyl (Protein N-term)	Deamidation (NQ)	Oxidation (M)	Phospho (STY)	Missed cleavages	Proteins	Leading Proteins	Leading Razor Protein	Type	Raw file	Fraction	Experiment	MS/MS m/z	Charge	m/z	Mass	Resolution	Uncalibrated - Calibrated m/z [ppm]	Uncalibrated - Calibrated m/z [Da]	Mass Error [ppm]	Mass Error [Da]	Uncalibrated Mass Error [ppm]	Uncalibrated Mass Error [Da]	Max intensity m/z 0	Retention time	Retention length	Calibrated retention time	Calibrated retention time start	Calibrated retention time finish	Retention time calibration	Match time difference	Match m/z difference	Match q-value	Match score	Number of data points	Number of scans	Number of isotopic peaks	PIF	Fraction of total spectrum	Base peak fraction
DHMVLLEFVTAAGITHGMDELYK	23	2 Oxidation (M)	_DHM(ox)VLLEFVTAAGITHGM(ox)DELYK_		DHM(1)VLLEFVTAAGITHGM(1)DELYK			DHM(84.17)VLLEFVTAAGITHGM(84.17)DELYK		0	0	2	0	0	NJM-;NJM-Y;NJM-W;NJM-V;NJM-T;NJM-S;NJM-R;NJM-Q;NJM-P;NJM-N;NJM-M;NJM-L;NJM-K;NJM-I;NJM-H;NJM-G;NJM-F;NJM-E;NJM-D;NJM-C;NJM-A;NJM-YY;NJM-YW;NJM-YV;NJM-YT;NJM-YS;NJM-YR;NJM-YP;NJM-YN;NJM-YM;NJM-YL;NJM-YK;NJM-YI;NJM-YH;NJM-YG;NJM-YF;NJM-YE;NJM-YD;NJM-YC;NJM-YA;NJM-WY;NJM-WW;NJM-WV;NJM-WT;NJM-WS;NJM-WR;NJM-WQ;NJM-WP;NJM-WN;NJM-WM;NJM-WL;NJM-WK;NJM-WI;NJM-WH;NJM-WG;NJM-WF;NJM-WE;NJM-WD;NJM-WC;NJM-WA;N…
DHMVLLEFVTAAGITHGMDELYK	23	2 Oxidation (M)	_DHM(ox)VLLEFVTAAGITHGM(ox)DELYK_		DHM(1)VLLEFVTAAGITHGM(1)DELYK			DHM(107.78)VLLEFVTAAGITHGM(107.78)DELYK		0	0	2	0	0	NJM-;NJM-Y;NJM-W;NJM-V;NJM-T;NJM-S;NJM-R;NJM-Q;NJM-P;NJM-N;NJM-M;NJM-L;NJM-K;NJM-I;NJM-H;NJM-G;NJM-F;NJM-E;NJM-D;NJM-C;NJM-A;NJM-YY;NJM-YW;NJM-YV;NJM-YT;NJM-YS;NJM-YR;NJM-YP;NJM-YN;NJM-YM;NJM-YL;NJM-YK;NJM-YI;NJM-YH;NJM-YG;NJM-YF;NJM-YE;NJM-YD;NJM-YC;NJM-YA;NJM-WY;NJM-WW;NJM-WV;NJM-WT;NJM-WS;NJM-WR;NJM-WQ;NJM-WP;NJM-WN;NJM-WM;NJM-WL;NJM-WK;NJM-WI;NJM-WH;NJM-WG;NJM-WF;NJM-WE;NJM-WD;NJM-WC;NJM-WA;N…
DHMVLLEFVTAAGITHGMDELYK	23	2 Oxidation (M)	_DHM(ox)VLLEFVTAAGITHGM(ox)DELYK_		DHM(1)VLLEFVTAAGITHGM(1)DELYK			DHM(46.95)VLLEFVTAAGITHGM(46.95)DELYK		0	0	2	0	0	NJM-;NJM-Y;NJM-W;NJM-V;NJM-T;NJM-S;NJM-R;NJM-Q;NJM-P;NJM-N;NJM-M;NJM-L;NJM-K;NJM-I;NJM-H;NJM-G;NJM-F;NJM-E;NJM-D;NJM-C;NJM-A;NJM-YY;NJM-YW;NJM-YV;NJM-YT;NJM-YS;NJM-YR;NJM-YP;NJM-YN;NJM-YM;NJM-YL;NJM-YK;NJM-YI;NJM-YH;NJM-YG;NJM-YF;NJM-YE;NJM-YD;NJM-YC;NJM-YA;NJM-WY;NJM-WW;NJM-WV;NJM-WT;NJM-WS;NJM-WR;NJM-WQ;NJM-WP;NJM-WN;NJM-WM;NJM-WL;NJM-WK;NJM-WI;NJM-WH;NJM-WG;NJM-WF;NJM-WE;NJM-WD;NJM-WC;NJM-WA;N…
DHMVLLEFVTAAGITHGMDELYK	23	2 Oxidation (M)	_DHM(ox)VLLEFVTAAGITHGM(ox)DELYK_		DHM(1)VLLEFVTAAGITHGM(1)DELYK			DHM(104.18)VLLEFVTAAGITHGM(104.18)DELYK		0	0	2	0	0	NJM-;NJM-Y;NJM-W;NJM-V;NJM-T;NJM-S;NJM-R;NJM-Q;NJM-P;NJM-N;NJM-M;NJM-L;NJM-K;NJM-I;NJM-H;NJM-G;NJM-F;NJM-E;NJM-D;NJM-C;NJM-A;NJM-YY;NJM-YW;NJM-YV;NJM-YT;NJM-YS;NJM-YR;NJM-YP;NJM-YN;NJM-YM;NJM-YL;NJM-YK;NJM-YI;NJM-YH;NJM-YG;NJM-YF;NJM-YE;NJM-YD;NJM-YC;NJM-YA;NJM-WY;NJM-WW;NJM-WV;NJM-WT;NJM-WS;NJM-WR;NJM-WQ;NJM-WP;NJM-WN;NJM-WM;NJM-WL;NJM-WK;NJM-WI;NJM-WH;NJM-WG;NJM-WF;NJM-WE;NJM-WD;NJM-WC;NJM-WA;N…
DHMVLLEFVTAAGITHGMDELYK	23	2 Oxidation (M)	_DHM(ox)VLLEFVTAAGITHGM(ox)DELYK_		DHM(1)VLLEFVTAAGITHGM(1)DELYK			DHM(84.17)VLLEFVTAAGITHGM(84.17)DELYK		0	0	2	0	0	NJM-;NJM-Y;NJM-W;NJM-V;NJM-T;NJM-S;NJM-R;NJM-Q;NJM-P;NJM-N;NJM-M;NJM-L;NJM-K;NJM-I;NJM-H;NJM-G;NJM-F;NJM-E;NJM-D;NJM-C;NJM-A;NJM-YY;NJM-YW;NJM-YV;NJM-YT;NJM-YS;NJM-YR;NJM-YP;NJM-YN;NJM-YM;NJM-YL;NJM-YK;NJM-YI;NJM-YH;NJM-YG;NJM-YF;NJM-YE;NJM-YD;NJM-YC;NJM-YA;NJM-WY;NJM-WW;NJM-WV;NJM-WT;NJM-WS;NJM-WR;NJM-WQ;NJM-WP;NJM-WN;NJM-WM;NJM-WL;NJM-WK;NJM-WI;NJM-WH;NJM-WG;NJM-WF;NJM-WE;NJM-WD;NJM-WC;NJM-WA;N…
DHMVLLEFVTAAGITHGMDELYK	23	2 Oxidation (M)	_DHM(ox)VLLEFVTAAGITHGM(ox)DELYK_		DHM(1)VLLEFVTAAGITHGM(1)DELYK			DHM(41.62)VLLEFVTAAGITHGM(41.62)DELYK		0	0	2	0	0	NJM-;NJM-Y;NJM-W;NJM-V;NJM-T;NJM-S;NJM-R;NJM-Q;NJM-P;NJM-N;NJM-M;NJM-L;NJM-K;NJM-I;NJM-H;NJM-G;NJM-F;NJM-E;NJM-D;NJM-C;NJM-A;NJM-YY;NJM-YW;NJM-YV;NJM-YT;NJM-YS;NJM-YR;NJM-YP;NJM-YN;NJM-YM;NJM-YL;NJM-YK;NJM-YI;NJM-YH;NJM-YG;NJM-YF;NJM-YE;NJM-YD;NJM-YC;NJM-YA;NJM-WY;NJM-WW;NJM-WV;NJM-WT;NJM-WS;NJM-WR;NJM-WQ;NJM-WP;NJM-WN;NJM-WM;NJM-WL;NJM-WK;NJM-WI;NJM-WH;NJM-WG;NJM-WF;NJM-WE;NJM-WD;NJM-WC;NJM-WA;N…
DHMVLLEFVTAAGITHGMDELYK	23	2 Oxidation (M)	_DHM(ox)VLLEFVTAAGITHGM(ox)DELYK_		DHM(1)VLLEFVTAAGITHGM(1)DELYK			DHM(63.87)VLLEFVTAAGITHGM(63.87)DELYK		0	0	2	0	0	NJM-;NJM-Y;NJM-W;NJM-V;NJM-T;NJM-S;NJM-R;NJM-Q;NJM-P;NJM-N;NJM-M;NJM-L;NJM-K;NJM-I;NJM-H;NJM-G;NJM-F;NJM-E;NJM-D;NJM-C;NJM-A;NJM-YY;NJM-YW;NJM-YV;NJM-YT;NJM-YS;NJM-YR;NJM-YP;NJM-YN;NJM-YM;NJM-YL;NJM-YK;NJM-YI;NJM-YH;NJM-YG;NJM-YF;NJM-YE;NJM-YD;NJM-YC;NJM-YA;NJM-WY;NJM-WW;NJM-WV;NJM-WT;NJM-WS;NJM-WR;NJM-WQ;NJM-WP;NJM-WN;NJM-WM;NJM-WL;NJM-WK;NJM-WI;NJM-WH;NJM-WG;NJM-WF;NJM-WE;NJM-WD;NJM-WC;NJM-WA;N…
DHMVLLEFVTAAGITHGMDELYK	23	2 Oxidation (M)	_DHM(ox)VLLEFVTAAGITHGM(ox)DELYK_		DHM(1)VLLEFVTAAGITHGM(1)DELYK			DHM(64.54)VLLEFVTAAGITHGM(64.54)DELYK		0	0	2	0	0	NJM-;NJM-Y;NJM-W;NJM-V;NJM-T;NJM-S;NJM-R;NJM-Q;NJM-P;NJM-N;NJM-M;NJM-L;NJM-K;NJM-I;NJM-H;NJM-G;NJM-F;NJM-E;NJM-D;NJM-C;NJM-A;NJM-YY;NJM-YW;NJM-YV;NJM-YT;NJM-YS;NJM-YR;NJM-YP;NJM-YN;NJM-YM;NJM-YL;NJM-YK;NJM-YI;NJM-YH;NJM-YG;NJM-YF;NJM-YE;NJM-YD;NJM-YC;NJM-YA;NJM-WY;NJM-WW;NJM-WV;NJM-WT;NJM-WS;NJM-WR;NJM-WQ;NJM-WP;NJM-WN;NJM-WM;NJM-WL;NJM-WK;NJM-WI;NJM-WH;NJM-WG;NJM-WF;NJM-WE;NJM-WD;NJM-WC;NJM-WA;N…
DHMVLLEFVTAAGITHGMDELYK	23	2 Oxidation (M)	_DHM(ox)VLLEFVTAAGITHGM(ox)DELYK_		DHM(1)VLLEFVTAAGITHGM(1)DELYK			DHM(41.11)VLLEFVTAAGITHGM(41.11)DELYK		0	0	2	0	0	NJM-;NJM-Y;NJM-W;NJM-V;NJM-T;NJM-S;NJM-R;NJM-Q;NJM-P;NJM-N;NJM-M;NJM-L;NJM-K;NJM-I;NJM-H;NJM-G;NJM-F;NJM-E;NJM-D;NJM-C;NJM-A;NJM-YY;NJM-YW;NJM-YV;NJM-YT;NJM-YS;NJM-YR;NJM-YP;NJM-YN;NJM-YM;NJM-YL;NJM-YK;NJM-YI;NJM-YH;NJM-YG;NJM-YF;NJM-YE;NJM-YD;NJM-YC;NJM-YA;NJM-WY;NJM-WW;NJM-WV;NJM-WT;NJM-WS;NJM-WR;NJM-WQ;NJM-WP;NJM-WN;NJM-WM;NJM-WL;NJM-WK;NJM-WI;NJM-WH;NJM-WG;NJM-WF;NJM-WE;NJM-WD;NJM-WC;NJM-WA;N…
DHMVLLEFVTAAGITHGMDELYK	23	2 Oxidation (M)	_DHM(ox)VLLEFVTAAGITHGM(ox)DELYK_		DHM(1)VLLEFVTAAGITHGM(1)DELYK			DHM(71.85)VLLEFVTAAGITHGM(71.85)DELYK		0	0	2	0	0	NJM-;NJM-Y;NJM-W;NJM-V;NJM-T;NJM-S;NJM-R;NJM-Q;NJM-P;NJM-N;NJM-M;NJM-L;NJM-K;NJM-I;NJM-H;NJM-G;NJM-F;NJM-E;NJM-D;NJM-C;NJM-A;NJM-YY;NJM-YW;NJM-YV;NJM-YT;NJM-YS;NJM-YR;NJM-YP;NJM-YN;NJM-YM;NJM-YL;NJM-YK;NJM-YI;NJM-YH;NJM-YG;NJM-YF;NJM-YE;NJM-YD;NJM-YC;NJM-YA;NJM-WY;NJM-WW;NJM-WV;NJM-WT;NJM-WS;NJM-WR;NJM-WQ;NJM-WP;NJM-WN;NJM-WM;NJM-WL;NJM-WK;NJM-WI;NJM-WH;NJM-WG;NJM-WF;NJM-WE;NJM-WD;NJM-WC;NJM-WA;N…
DHMVLLEFVTAAGITHGMDELYK	23	2 Oxidation (M)	_DHM(ox)VLLEFVTAAGITHGM(ox)DELYK_		DHM(1)VLLEFVTAAGITHGM(1)DELYK			DHM(65.44)VLLEFVTAAGITHGM(65.44)DELYK		0	0	2	0	0	NJM-;NJM-Y;NJM-W;NJM-V;NJM-T;NJM-S;NJM-R;NJM-Q;NJM-P;NJM-N;NJM-M;NJM-L;NJM-K;NJM-I;NJM-H;NJM-G;NJM-F;NJM-E;NJM-D;NJM-C;NJM-A;NJM-YY;NJM-YW;NJM-YV;NJM-YT;NJM-YS;NJM-YR;NJM-YP;NJM-YN;NJM-YM;NJM-YL;NJM-YK;NJM-YI;NJM-YH;NJM-YG;NJM-YF;NJM-YE;NJM-YD;NJM-YC;NJM-YA;NJM-WY;NJM-WW;NJM-WV;NJM-WT;NJM-WS;NJM-WR;NJM-WQ;NJM-WP;NJM-WN;NJM-WM;NJM-WL;NJM-WK;NJM-WI;NJM-WH;NJM-WG;NJM-WF;NJM-WE;NJM-WD;NJM-WC;NJM-WA;N…
DHMVLLEFVTAAGITHGMDELYK	23	2 Oxidation (M)	_DHM(ox)VLLEFVTAAGITHGM(ox)DELYK_		DHM(1)VLLEFVTAAGITHGM(1)DELYK			DHM(85.74)VLLEFVTAAGITHGM(85.74)DELYK		0	0	2	0	0	NJM-;NJM-Y;NJM-W;NJM-V;NJM-T;NJM-S;NJM-R;NJM-Q;NJM-P;NJM-N;NJM-M;NJM-L;NJM-K;NJM-I;NJM-H;NJM-G;NJM-F;NJM-E;NJM-D;NJM-C;NJM-A;NJM-YY;NJM-YW;NJM-YV;NJM-YT;NJM-YS;NJM-YR;NJM-YP;NJM-YN;NJM-YM;NJM-YL;NJM-YK;NJM-YI;NJM-YH;NJM-YG;NJM-YF;NJM-YE;NJM-YD;NJM-YC;NJM-YA;NJM-WY;NJM-WW;NJM-WV;NJM-WT;NJM-WS;NJM-WR;NJM-WQ;NJM-WP;NJM-WN;NJM-WM;NJM-WL;NJM-WK;NJM-WI;NJM-WH;NJM-WG;NJM-WF;NJM-WE;NJM-WD;NJM-WC;NJM-WA;N…
DHMVLLEFVTAAGITHGMDELYK	23	2 Oxidation (M)	_DHM(ox)VLLEFVTAAGITHGM(ox)DELYK_		DHM(1)VLLEFVTAAGITHGM(1)DELYK			DHM(69.09)VLLEFVTAAGITHGM(69.09)DELYK		0	0	2	0	0	NJM-;NJM-Y;NJM-W;NJM-V;NJM-T;NJM-S;NJM-R;NJM-Q;NJM-P;NJM-N;NJM-M;NJM-L;NJM-K;NJM-I;NJM-H;NJM-G;NJM-F;NJM-E;NJM-D;NJM-C;NJM-A;NJM-YY;NJM-YW;NJM-YV;NJM-YT;NJM-YS;NJM-YR;NJM-YP;NJM-YN;NJM-YM;NJM-YL;NJM-YK;NJM-YI;NJM-YH;NJM-YG;NJM-YF;NJM-YE;NJM-YD;NJM-YC;NJM-YA;NJM-WY;NJM-WW;NJM-WV;NJM-WT;NJM-WS;NJM-WR;NJM-WQ;NJM-WP;NJM-WN;NJM-WM;NJM-WL;NJM-WK;NJM-WI;NJM-WH;NJM-WG;NJM-WF;NJM-WE;NJM-WD;NJM-WC;NJM-WA;N…
DHMVLLEFVTAAGITHGMDELYK	23	2 Oxidation (M)	_DHM(ox)VLLEFVTAAGITHGM(ox)DELYK_		DHM(1)VLLEFVTAAGITHGM(1)DELYK			DHM(48.97)VLLEFVTAAGITHGM(48.97)DELYK		0	0	2	0	0	NJM-;NJM-Y;NJM-W;NJM-V;NJM-T;NJM-S;NJM-R;NJM-Q;NJM-P;NJM-N;NJM-M;NJM-L;NJM-K;NJM-I;NJM-H;NJM-G;NJM-F;NJM-E;NJM-D;NJM-C;NJM-A;NJM-YY;NJM-YW;NJM-YV;NJM-YT;NJM-YS;NJM-YR;NJM-YP;NJM-YN;NJM-YM;NJM-YL;NJM-YK;NJM-YI;NJM-YH;NJM-YG;NJM-YF;NJM-YE;NJM-YD;NJM-YC;NJM-YA;NJM-WY;NJM-WW;NJM-WV;NJM-WT;NJM-WS;NJM-WR;NJM-WQ;NJM-WP;NJM-WN;NJM-WM;NJM-WL;NJM-WK;NJM-WI;NJM-WH;NJM-WG;NJM-WF;NJM-WE;NJM-WD;NJM-WC;NJM-WA;N…
DHMVLLEFVTAAGITHGMDELYK	23	2 Oxidation (M)	_DHM(ox)VLLEFVTAAGITHGM(ox)DELYK_		DHM(1)VLLEFVTAAGITHGM(1)DELYK			DHM(59.34)VLLEFVTAAGITHGM(59.34)DELYK		0	0	2	0	0	NJM-;NJM-Y;NJM-W;NJM-V;NJM-T;NJM-S;NJM-R;NJM-Q;NJM-P;NJM-N;NJM-M;NJM-L;NJM-K;NJM-I;NJM-H;NJM-G;NJM-F;NJM-E;NJM-D;NJM-C;NJM-A;NJM-YY;NJM-YW;NJM-YV;NJM-YT;NJM-YS;NJM-YR;NJM-YP;NJM-YN;NJM-YM;NJM-YL;NJM-YK;NJM-YI;NJM-YH;NJM-YG;NJM-YF;NJM-YE;NJM-YD;NJM-YC;NJM-YA;NJM-WY;NJM-WW;NJM-WV;NJM-WT;NJM-WS;NJM-WR;NJM-WQ;NJM-WP;NJM-WN;NJM-WM;NJM-WL;NJM-WK;NJM-WI;NJM-WH;NJM-WG;NJM-WF;NJM-WE;NJM-WD;NJM-WC;NJM-WA;N…
DHMVLLEFVTAAGITHGMDELYK	23	2 Oxidation (M)	_DHM(ox)VLLEFVTAAGITHGM(ox)DELYK_		DHM(1)VLLEFVTAAGITHGM(1)DELYK			DHM(108.13)VLLEFVTAAGITHGM(108.13)DELYK		0	0	2	0	0	NJM-;NJM-Y;NJM-W;NJM-V;NJM-T;NJM-S;NJM-R;NJM-Q;NJM-P;NJM-N;NJM-M;NJM-L;NJM-K;NJM-I;NJM-H;NJM-G;NJM-F;NJM-E;NJM-D;NJM-C;NJM-A;NJM-YY;NJM-YW;NJM-YV;NJM-YT;NJM-YS;NJM-YR;NJM-YP;NJM-YN;NJM-YM;NJM-YL;NJM-YK;NJM-YI;NJM-YH;NJM-YG;NJM-YF;NJM-YE;NJM-YD;NJM-YC;NJM-YA;NJM-WY;NJM-WW;NJM-WV;NJM-WT;NJM-WS;NJM-WR;NJM-WQ;NJM-WP;NJM-WN;NJM-WM;NJM-WL;NJM-WK;NJM-WI;NJM-WH;NJM-WG;NJM-WF;NJM-WE;NJM-WD;NJM-WC;NJM-WA;N…
DHMVLLEFVTAAGITHGMDELYK	23	2 Oxidation (M)	_DHM(ox)VLLEFVTAAGITHGM(ox)DELYK_		DHM(1)VLLEFVTAAGITHGM(1)DELYK			DHM(87.32)VLLEFVTAAGITHGM(87.32)DELYK		0	0	2	0	0	NJM-;NJM-Y;NJM-W;NJM-V;NJM-T;NJM-S;NJM-R;NJM-Q;NJM-P;NJM-N;NJM-M;NJM-L;NJM-K;NJM-I;NJM-H;NJM-G;NJM-F;NJM-E;NJM-D;NJM-C;NJM-A;NJM-YY;NJM-YW;NJM-YV;NJM-YT;NJM-YS;NJM-YR;NJM-YP;NJM-YN;NJM-YM;NJM-YL;NJM-YK;NJM-YI;NJM-YH;NJM-YG;NJM-YF;NJM-YE;NJM-YD;NJM-YC;NJM-YA;NJM-WY;NJM-WW;NJM-WV;NJM-WT;NJM-WS;NJM-WR;NJM-WQ;NJM-WP;NJM-WN;NJM-WM;NJM-WL;NJM-WK;NJM-WI;NJM-WH;NJM-WG;NJM-WF;NJM-WE;NJM-WD;NJM-WC;NJM-WA;N…
DHMVLLEFVTAAGITHGMDELYK	23	2 Oxidation (M)	_DHM(ox)VLLEFVTAAGITHGM(ox)DELYK_		DHM(1)VLLEFVTAAGITHGM(1)DELYK			DHM(85.52)VLLEFVTAAGITHGM(85.52)DELYK		0	0	2	0	0	NJM-;NJM-Y;NJM-W;NJM-V;NJM-T;NJM-S;NJM-R;NJM-Q;NJM-P;NJM-N;NJM-M;NJM-L;NJM-K;NJM-I;NJM-H;NJM-G;NJM-F;NJM-E;NJM-D;NJM-C;NJM-A;NJM-YY;NJM-YW;NJM-YV;NJM-YT;NJM-YS;NJM-YR;NJM-YP;NJM-YN;NJM-YM;NJM-YL;NJM-YK;NJM-YI;NJM-YH;NJM-YG;NJM-YF;NJM-YE;NJM-YD;NJM-YC;NJM-YA;NJM-WY;NJM-WW;NJM-WV;NJM-WT;NJM-WS;NJM-WR;NJM-WQ;NJM-WP;NJM-WN;NJM-WM;NJM-WL;NJM-WK;NJM-WI;NJM-WH;NJM-WG;NJM-WF;NJM-WE;NJM-WD;NJM-WC;NJM-WA;N…
DHMVLLEFVTAAGITHGMDELYK	23	Oxidation (M)	_DHM(ox)VLLEFVTAAGITHGMDELYK_		DHM(1)VLLEFVTAAGITHGMDELYK			DHM(88.31)VLLEFVTAAGITHGM(-88.31)DELYK		0	0	1	0	0	NJM-;NJM-Y;NJM-W;NJM-V;NJM-T;NJM-S;NJM-R;NJM-Q;NJM-P;NJM-N;NJM-M;NJM-L;NJM-K;NJM-I;NJM-H;NJM-G;NJM-F;NJM-E;NJM-D;NJM-C;NJM-A;NJM-YY;NJM-YW;NJM-YV;NJM-YT;NJM-YS;NJM-YR;NJM-YP;NJM-YN;NJM-YM;NJM-YL;NJM-YK;NJM-YI;NJM-YH;NJM-YG;NJM-YF;NJM-YE;NJM-YD;NJM-YC;NJM-YA;NJM-WY;NJM-WW;NJM-WV;NJM-WT;NJM-WS;NJM-WR;NJM-WQ;NJM-WP;NJM-WN;NJM-WM;NJM-WL;NJM-WK;NJM-WI;NJM-WH;NJM-WG;NJM-WF;NJM-WE;NJM-WD;NJM-WC;NJM-WA;N…
DHMVLLEFVTAAGITHGMDELYK	23	Oxidation (M)	_DHMVLLEFVTAAGITHGM(ox)DELYK_		DHMVLLEFVTAAGITHGM(1)DELYK			DHM(-59.42)VLLEFVTAAGITHGM(59.42)DELYK		0	0	1	0	0	NJM-;NJM-Y;NJM-W;NJM-V;NJM-T;NJM-S;NJM-R;NJM-Q;NJM-P;NJM-N;NJM-M;NJM-L;NJM-K;NJM-I;NJM-H;NJM-G;NJM-F;NJM-E;NJM-D;NJM-C;NJM-A;NJM-YY;NJM-YW;NJM-YV;NJM-YT;NJM-YS;NJM-YR;NJM-YP;NJM-YN;NJM-YM;NJM-YL;NJM-YK;NJM-YI;NJM-YH;NJM-YG;NJM-YF;NJM-YE;NJM-YD;NJM-YC;NJM-YA;NJM-WY;NJM-WW;NJM-WV;NJM-WT;NJM-WS;NJM-WR;NJM-WQ;NJM-WP;NJM-WN;NJM-WM;NJM-WL;NJM-WK;NJM-WI;NJM-WH;NJM-WG;NJM-WF;NJM-WE;NJM-WD;NJM-WC;NJM-WA;N…
DHMVLLEFVTAAGITHGMDELYK	23	Oxidation (M)	_DHMVLLEFVTAAGITHGM(ox)DELYK_		DHMVLLEFVTAAGITHGM(1)DELYK			DHM(-75.79)VLLEFVTAAGITHGM(75.79)DELYK		0	0	1	0	0	NJM-;NJM-Y;NJM-W;NJM-V;NJM-T;NJM-S;NJM-R;NJM-Q;NJM-P;NJM-N;NJM-M;NJM-L;NJM-K;NJM-I;NJM-H;NJM-G;NJM-F;NJM-E;NJM-D;NJM-C;NJM-A;NJM-YY;NJM-YW;NJM-YV;NJM-YT;NJM-YS;NJM-YR;NJM-YP;NJM-YN;NJM-YM;NJM-YL;NJM-YK;NJM-YI;NJM-YH;NJM-YG;NJM-YF;NJM-YE;NJM-YD;NJM-YC;NJM-YA;NJM-WY;NJM-WW;NJM-WV;NJM-WT;NJM-WS;NJM-WR;NJM-WQ;NJM-WP;NJM-WN;NJM-WM;NJM-WL;NJM-WK;NJM-WI;NJM-WH;NJM-WG;NJM-WF;NJM-WE;NJM-WD;NJM-WC;NJM-WA;N…
DHMVLLEFVTAAGITHGMDELYK	23	Oxidation (M)	_DHMVLLEFVTAAGITHGM(ox)DELYK_		DHMVLLEFVTAAGITHGM(1)DELYK			DHM(-42.61)VLLEFVTAAGITHGM(42.61)DELYK		0	0	1	0	0	NJM-;NJM-Y;NJM-W;NJM-V;NJM-T;NJM-S;NJM-R;NJM-Q;NJM-P;NJM-N;NJM-M;NJM-L;NJM-K;NJM-I;NJM-H;NJM-G;NJM-F;NJM-E;NJM-D;NJM-C;NJM-A;NJM-YY;NJM-YW;NJM-YV;NJM-YT;NJM-YS;NJM-YR;NJM-YP;NJM-YN;NJM-YM;NJM-YL;NJM-YK;NJM-YI;NJM-YH;NJM-YG;NJM-YF;NJM-YE;NJM-YD;NJM-YC;NJM-YA;NJM-WY;NJM-WW;NJM-WV;NJM-WT;NJM-WS;NJM-WR;NJM-WQ;NJM-WP;NJM-WN;NJM-WM;NJM-WL;NJM-WK;NJM-WI;NJM-WH;NJM-WG;NJM-WF;NJM-WE;NJM-WD;NJM-WC;NJM-WA;N…
DHMVLLEFVTAAGITHGMDELYK	23	Oxidation (M)	_DHM(ox)VLLEFVTAAGITHGMDELYK_		DHM(1)VLLEFVTAAGITHGMDELYK			DHM(54.2)VLLEFVTAAGITHGM(-54.2)DELYK		0	0	1	0	0	NJM-;NJM-Y;NJM-W;NJM-V;NJM-T;NJM-S;NJM-R;NJM-Q;NJM-P;NJM-N;NJM-M;NJM-L;NJM-K;NJM-I;NJM-H;NJM-G;NJM-F;NJM-E;NJM-D;NJM-C;NJM-A;NJM-YY;NJM-YW;NJM-YV;NJM-YT;NJM-YS;NJM-YR;NJM-YP;NJM-YN;NJM-YM;NJM-YL;NJM-YK;NJM-YI;NJM-YH;NJM-YG;NJM-YF;NJM-YE;NJM-YD;NJM-YC;NJM-YA;NJM-WY;NJM-WW;NJM-WV;NJM-WT;NJM-WS;NJM-WR;NJM-WQ;NJM-WP;NJM-WN;NJM-WM;NJM-WL;NJM-WK;NJM-WI;NJM-WH;NJM-WG;NJM-WF;NJM-WE;NJM-WD;NJM-WC;NJM-WA;N…
DHMVLLEFVTAAGITHGMDELYK	23	Oxidation (M)	_DHMVLLEFVTAAGITHGM(ox)DELYK_		DHMVLLEFVTAAGITHGM(1)DELYK			DHM(-95.63)VLLEFVTAAGITHGM(95.63)DELYK		0	0	1	0	0	NJM-;NJM-Y;NJM-W;NJM-V;NJM-T;NJM-S;NJM-R;NJM-Q;NJM-P;NJM-N;NJM-M;NJM-L;NJM-K;NJM-I;NJM-H;NJM-G;NJM-F;NJM-E;NJM-D;NJM-C;NJM-A;NJM-YY;NJM-YW;NJM-YV;NJM-YT;NJM-YS;NJM-YR;NJM-YP;NJM-YN;NJM-YM;NJM-YL;NJM-YK;NJM-YI;NJM-YH;NJM-YG;NJM-YF;NJM-YE;NJM-YD;NJM-YC;NJM-YA;NJM-WY;NJM-WW;NJM-WV;NJM-WT;NJM-WS;NJM-WR;NJM-WQ;NJM-WP;NJM-WN;NJM-WM;NJM-WL;NJM-WK;NJM-WI;NJM-WH;NJM-WG;NJM-WF;NJM-WE;NJM-WD;NJM-WC;NJM-WA;N…
DHMVLLEFVTAAGITHGMDELYK	23	Oxidation (M)	_DHM(ox)VLLEFVTAAGITHGMDELYK_		DHM(1)VLLEFVTAAGITHGMDELYK			DHM(73.73)VLLEFVTAAGITHGM(-73.73)DELYK		0	0	1	0	0	NJM-;NJM-Y;NJM-W;NJM-V;NJM-T;NJM-S;NJM-R;NJM-Q;NJM-P;NJM-N;NJM-M;NJM-L;NJM-K;NJM-I;NJM-H;NJM-G;NJM-F;NJM-E;NJM-D;NJM-C;NJM-A;NJM-YY;NJM-YW;NJM-YV;NJM-YT;NJM-YS;NJM-YR;NJM-YP;NJM-YN;NJM-YM;NJM-YL;NJM-YK;NJM-YI;NJM-YH;NJM-YG;NJM-YF;NJM-YE;NJM-YD;NJM-YC;NJM-YA;NJM-WY;NJM-WW;NJM-WV;NJM-WT;NJM-WS;NJM-WR;NJM-WQ;NJM-WP;NJM-WN;NJM-WM;NJM-WL;NJM-WK;NJM-WI;NJM-WH;NJM-WG;NJM-WF;NJM-WE;NJM-WD;NJM-WC;NJM-WA;N…
DHMVLLEFVTAAGITHGMDELYK	23	Oxidation (M)	_DHM(ox)VLLEFVTAAGITHGMDELYK_		DHM(0.971)VLLEFVTAAGITHGM(0.029)DELYK			DHM(15.21)VLLEFVTAAGITHGM(-15.21)DELYK		0	0	1	0	0	NJM-;NJM-Y;NJM-W;NJM-V;NJM-T;NJM-S;NJM-R;NJM-Q;NJM-P;NJM-N;NJM-M;NJM-L;NJM-K;NJM-I;NJM-H;NJM-G;NJM-F;NJM-E;NJM-D;NJM-C;NJM-A;NJM-YY;NJM-YW;NJM-YV;NJM-YT;NJM-YS;NJM-YR;NJM-YP;NJM-YN;NJM-YM;NJM-YL;NJM-YK;NJM-YI;NJM-YH;NJM-YG;NJM-YF;NJM-YE;NJM-YD;NJM-YC;NJM-YA;NJM-WY;NJM-WW;NJM-WV;NJM-WT;NJM-WS;NJM-WR;NJM-WQ;NJM-WP;NJM-WN;NJM-WM;NJM-WL;NJM-WK;NJM-WI;NJM-WH;NJM-WG;NJM-WF;NJM-WE;NJM-WD;NJM-WC;NJM-WA;N…
DHMVLLEFVTAAGITHGMDELYK	23	Oxidation (M)	_DHMVLLEFVTAAGITHGM(ox)DELYK_		DHMVLLEFVTAAGITHGM(1)DELYK			DHM(-58.26)VLLEFVTAAGITHGM(58.26)DELYK		0	0	1	0	0	NJM-;NJM-Y;NJM-W;NJM-V;NJM-T;NJM-S;NJM-R;NJM-Q;NJM-P;NJM-N;NJM-M;NJM-L;NJM-K;NJM-I;NJM-H;NJM-G;NJM-F;NJM-E;NJM-D;NJM-C;NJM-A;NJM-YY;NJM-YW;NJM-YV;NJM-YT;NJM-YS;NJM-YR;NJM-YP;NJM-YN;NJM-YM;NJM-YL;NJM-YK;NJM-YI;NJM-YH;NJM-YG;NJM-YF;NJM-YE;NJM-YD;NJM-YC;NJM-YA;NJM-WY;NJM-WW;NJM-WV;NJM-WT;NJM-WS;NJM-WR;NJM-WQ;NJM-WP;NJM-WN;NJM-WM;NJM-WL;NJM-WK;NJM-WI;NJM-WH;NJM-WG;NJM-WF;NJM-WE;NJM-WD;NJM-WC;NJM-WA;N…
DHMVLLEFVTAAGITHGMDELYK	23	Oxidation (M)	_DHMVLLEFVTAAGITHGM(ox)DELYK_		DHMVLLEFVTAAGITHGM(1)DELYK			DHM(-79.98)VLLEFVTAAGITHGM(79.98)DELYK		0	0	1	0	0	NJM-;NJM-Y;NJM-W;NJM-V;NJM-T;NJM-S;NJM-R;NJM-Q;NJM-P;NJM-N;NJM-M;NJM-L;NJM-K;NJM-I;NJM-H;NJM-G;NJM-F;NJM-E;NJM-D;NJM-C;NJM-A;NJM-YY;NJM-YW;NJM-YV;NJM-YT;NJM-YS;NJM-YR;NJM-YP;NJM-YN;NJM-YM;NJM-YL;NJM-YK;NJM-YI;NJM-YH;NJM-YG;NJM-YF;NJM-YE;NJM-YD;NJM-YC;NJM-YA;NJM-WY;NJM-WW;NJM-WV;NJM-WT;NJM-WS;NJM-WR;NJM-WQ;NJM-WP;NJM-WN;NJM-WM;NJM-WL;NJM-WK;NJM-WI;NJM-WH;NJM-WG;NJM-WF;NJM-WE;NJM-WD;NJM-WC;NJM-WA;N…
DHMVLLEFVTAAGITHGMDELYK	23	Oxidation (M)	_DHM(ox)VLLEFVTAAGITHGMDELYK_		DHM(1)VLLEFVTAAGITHGMDELYK			DHM(39.88)VLLEFVTAAGITHGM(-39.88)DELYK		0	0	1	0	0	NJM-;NJM-Y;NJM-W;NJM-V;NJM-T;NJM-S;NJM-R;NJM-Q;NJM-P;NJM-N;NJM-M;NJM-L;NJM-K;NJM-I;NJM-H;NJM-G;NJM-F;NJM-E;NJM-D;NJM-C;NJM-A;NJM-YY;NJM-YW;NJM-YV;NJM-YT;NJM-YS;NJM-YR;NJM-YP;NJM-YN;NJM-YM;NJM-YL;NJM-YK;NJM-YI;NJM-YH;NJM-YG;NJM-YF;NJM-YE;NJM-YD;NJM-YC;NJM-YA;NJM-WY;NJM-WW;NJM-WV;NJM-WT;NJM-WS;NJM-WR;NJM-WQ;NJM-WP;NJM-WN;NJM-WM;NJM-WL;NJM-WK;NJM-WI;NJM-WH;NJM-WG;NJM-WF;NJM-WE;NJM-WD;NJM-WC;NJM-WA;N…
DHMVLLEFVTAAGITHGMDELYK	23	Oxidation (M)	_DHM(ox)VLLEFVTAAGITHGMDELYK_		DHM(0.999)VLLEFVTAAGITHGM(0.001)DELYK			DHM(31.29)VLLEFVTAAGITHGM(-31.29)DELYK		0	0	1	0	0	NJM-;NJM-Y;NJM-W;NJM-V;NJM-T;NJM-S;NJM-R;NJM-Q;NJM-P;NJM-N;NJM-M;NJM-L;NJM-K;NJM-I;NJM-H;NJM-G;NJM-F;NJM-E;NJM-D;NJM-C;NJM-A;NJM-YY;NJM-YW;NJM-YV;NJM-YT;NJM-YS;NJM-YR;NJM-YP;NJM-YN;NJM-YM;NJM-YL;NJM-YK;NJM-YI;NJM-YH;NJM-YG;NJM-YF;NJM-YE;NJM-YD;NJM-YC;NJM-YA;NJM-WY;NJM-WW;NJM-WV;NJM-WT;NJM-WS;NJM-WR;NJM-WQ;NJM-WP;NJM-WN;NJM-WM;NJM-WL;NJM-WK;NJM-WI;NJM-WH;NJM-WG;NJM-WF;NJM-WE;NJM-WD;NJM-WC;NJM-WA;N…
DHMVLLEFVTAAGITHGMDELYK	23	Oxidation (M)	_DHM(ox)VLLEFVTAAGITHGMDELYK_		DHM(0.996)VLLEFVTAAGITHGM(0.004)DELYK			DHM(23.54)VLLEFVTAAGITHGM(-23.54)DELYK		0	0	1	0	0	NJM-;NJM-Y;NJM-W;NJM-V;NJM-T;NJM-S;NJM-R;NJM-Q;NJM-P;NJM-N;NJM-M;NJM-L;NJM-K;NJM-I;NJM-H;NJM-G;NJM-F;NJM-E;NJM-D;NJM-C;NJM-A;NJM-YY;NJM-YW;NJM-YV;NJM-YT;NJM-YS;NJM-YR;NJM-YP;NJM-YN;NJM-YM;NJM-YL;NJM-YK;NJM-YI;NJM-YH;NJM-YG;NJM-YF;NJM-YE;NJM-YD;NJM-YC;NJM-YA;NJM-WY;NJM-WW;NJM-WV;NJM-WT;NJM-WS;NJM-WR;NJM-WQ;NJM-WP;NJM-WN;NJM-WM;NJM-WL;NJM-WK;NJM-WI;NJM-WH;NJM-WG;NJM-WF;NJM-WE;NJM-WD;NJM-WC;NJM-WA;N…
DHMVLLEFVTAAGITHGMDELYK	23	Oxidation (M)	_DHM(ox)VLLEFVTAAGITHGMDELYK_		DHM(1)VLLEFVTAAGITHGMDELYK			DHM(61.61)VLLEFVTAAGITHGM(-61.61)DELYK		0	0	1	0	0	NJM-;NJM-Y;NJM-W;NJM-V;NJM-T;NJM-S;NJM-R;NJM-Q;NJM-P;NJM-N;NJM-M;NJM-L;NJM-K;NJM-I;NJM-H;NJM-G;NJM-F;NJM-E;NJM-D;NJM-C;NJM-A;NJM-YY;NJM-YW;NJM-YV;NJM-YT;NJM-YS;NJM-YR;NJM-YP;NJM-YN;NJM-YM;NJM-YL;NJM-YK;NJM-YI;NJM-YH;NJM-YG;NJM-YF;NJM-YE;NJM-YD;NJM-YC;NJM-YA;NJM-WY;NJM-WW;NJM-WV;NJM-WT;NJM-WS;NJM-WR;NJM-WQ;NJM-WP;NJM-WN;NJM-WM;NJM-WL;NJM-WK;NJM-WI;NJM-WH;NJM-WG;NJM-WF;NJM-WE;NJM-WD;NJM-WC;NJM-WA;N…
DHMVLLEFVTAAGITHGMDELYK	23	Oxidation (M)	_DHM(ox)VLLEFVTAAGITHGMDELYK_		DHM(1)VLLEFVTAAGITHGMDELYK			DHM(61.44)VLLEFVTAAGITHGM(-61.44)DELYK		0	0	1	0	0	NJM-;NJM-Y;NJM-W;NJM-V;NJM-T;NJM-S;NJM-R;NJM-Q;NJM-P;NJM-N;NJM-M;NJM-L;NJM-K;NJM-I;NJM-H;NJM-G;NJM-F;NJM-E;NJM-D;NJM-C;NJM-A;NJM-YY;NJM-YW;NJM-YV;NJM-YT;NJM-YS;NJM-YR;NJM-YP;NJM-YN;NJM-YM;NJM-YL;NJM-YK;NJM-YI;NJM-YH;NJM-YG;NJM-YF;NJM-YE;NJM-YD;NJM-YC;NJM-YA;NJM-WY;NJM-WW;NJM-WV;NJM-WT;NJM-WS;NJM-WR;NJM-WQ;NJM-WP;NJM-WN;NJM-WM;NJM-WL;NJM-WK;NJM-WI;NJM-WH;NJM-WG;NJM-WF;NJM-WE;NJM-WD;NJM-WC;NJM-WA;N…
DHMVLLEFVTAAGITHGMDELYK	23	Oxidation (M)	_DHMVLLEFVTAAGITHGM(ox)DELYK_		DHMVLLEFVTAAGITHGM(1)DELYK			DHM(-76.95)VLLEFVTAAGITHGM(76.95)DELYK		0	0	1	0	0	NJM-;NJM-Y;NJM-W;NJM-V;NJM-T;NJM-S;NJM-R;NJM-Q;NJM-P;NJM-N;NJM-M;NJM-L;NJM-K;NJM-I;NJM-H;NJM-G;NJM-F;NJM-E;NJM-D;NJM-C;NJM-A;NJM-YY;NJM-YW;NJM-YV;NJM-YT;NJM-YS;NJM-YR;NJM-YP;NJM-YN;NJM-YM;NJM-YL;NJM-YK;NJM-YI;NJM-YH;NJM-YG;NJM-YF;NJM-YE;NJM-YD;NJM-YC;NJM-YA;NJM-WY;NJM-WW;NJM-WV;NJM-WT;NJM-WS;NJM-WR;NJM-WQ;NJM-WP;NJM-WN;NJM-WM;NJM-WL;NJM-WK;NJM-WI;NJM-WH;NJM-WG;NJM-WF;NJM-WE;NJM-WD;NJM-WC;NJM-WA;N…
DHMVLLEFVTAAGITHGMDELYK	23	Oxidation (M)	_DHMVLLEFVTAAGITHGM(ox)DELYK_		DHMVLLEFVTAAGITHGM(1)DELYK			DHM(-38.7)VLLEFVTAAGITHGM(38.7)DELYK		0	0	1	0	0	NJM-;NJM-Y;NJM-W;NJM-V;NJM-T;NJM-S;NJM-R;NJM-Q;NJM-P;NJM-N;NJM-M;NJM-L;NJM-K;NJM-I;NJM-H;NJM-G;NJM-F;NJM-E;NJM-D;NJM-C;NJM-A;NJM-YY;NJM-YW;NJM-YV;NJM-YT;NJM-YS;NJM-YR;NJM-YP;NJM-YN;NJM-YM;NJM-YL;NJM-YK;NJM-YI;NJM-YH;NJM-YG;NJM-YF;NJM-YE;NJM-YD;NJM-YC;NJM-YA;NJM-WY;NJM-WW;NJM-WV;NJM-WT;NJM-WS;NJM-WR;NJM-WQ;NJM-WP;NJM-WN;NJM-WM;NJM-WL;NJM-WK;NJM-WI;NJM-WH;NJM-WG;NJM-WF;NJM-WE;NJM-WD;NJM-WC;NJM-WA;N…
DHMVLLEFVTAAGITHGMDELYK	23	Oxidation (M)	_DHM(ox)VLLEFVTAAGITHGMDELYK_		DHM(1)VLLEFVTAAGITHGMDELYK			DHM(94.4)VLLEFVTAAGITHGM(-94.4)DELYK		0	0	1	0	0	NJM-;NJM-Y;NJM-W;NJM-V;NJM-T;NJM-S;NJM-R;NJM-Q;NJM-P;NJM-N;NJM-M;NJM-L;NJM-K;NJM-I;NJM-H;NJM-G;NJM-F;NJM-E;NJM-D;NJM-C;NJM-A;NJM-YY;NJM-YW;NJM-YV;NJM-YT;NJM-YS;NJM-YR;NJM-YP;NJM-YN;NJM-YM;NJM-YL;NJM-YK;NJM-YI;NJM-YH;NJM-YG;NJM-YF;NJM-YE;NJM-YD;NJM-YC;NJM-YA;NJM-WY;NJM-WW;NJM-WV;NJM-WT;NJM-WS;NJM-WR;NJM-WQ;NJM-WP;NJM-WN;NJM-WM;NJM-WL;NJM-WK;NJM-WI;NJM-WH;NJM-WG;NJM-WF;NJM-WE;NJM-WD;NJM-WC;NJM-WA;N…
DHMVLLEFVTAAGITHGMDELYK	23	Oxidation (M)	_DHM(ox)VLLEFVTAAGITHGMDELYK_		DHM(0.999)VLLEFVTAAGITHGM(0.001)DELYK			DHM(30.44)VLLEFVTAAGITHGM(-30.44)DELYK		0	0	1	0	0	NJM-;NJM-Y;NJM-W;NJM-V;NJM-T;NJM-S;NJM-R;NJM-Q;NJM-P;NJM-N;NJM-M;NJM-L;NJM-K;NJM-I;NJM-H;NJM-G;NJM-F;NJM-E;NJM-D;NJM-C;NJM-A;NJM-YY;NJM-YW;NJM-YV;NJM-YT;NJM-YS;NJM-YR;NJM-YP;NJM-YN;NJM-YM;NJM-YL;NJM-YK;NJM-YI;NJM-YH;NJM-YG;NJM-YF;NJM-YE;NJM-YD;NJM-YC;NJM-YA;NJM-WY;NJM-WW;NJM-WV;NJM-WT;NJM-WS;NJM-WR;NJM-WQ;NJM-WP;NJM-WN;NJM-WM;NJM-WL;NJM-WK;NJM-WI;NJM-WH;NJM-WG;NJM-WF;NJM-WE;NJM-WD;NJM-WC;NJM-WA;N…
DHMVLLEFVTAAGITHGMDELYK	23	Oxidation (M)	_DHMVLLEFVTAAGITHGM(ox)DELYK_		DHMVLLEFVTAAGITHGM(1)DELYK			DHM(-125.41)VLLEFVTAAGITHGM(125.41)DELYK		0	0	1	0	0	NJM-;NJM-Y;NJM-W;NJM-V;NJM-T;NJM-S;NJM-R;NJM-Q;NJM-P;NJM-N;NJM-M;NJM-L;NJM-K;NJM-I;NJM-H;NJM-G;NJM-F;NJM-E;NJM-D;NJM-C;NJM-A;NJM-YY;NJM-YW;NJM-YV;NJM-YT;NJM-YS;NJM-YR;NJM-YP;NJM-YN;NJM-YM;NJM-YL;NJM-YK;NJM-YI;NJM-YH;NJM-YG;NJM-YF;NJM-YE;NJM-YD;NJM-YC;NJM-YA;NJM-WY;NJM-WW;NJM-WV;NJM-WT;NJM-WS;NJM-WR;NJM-WQ;NJM-WP;NJM-WN;NJM-WM;NJM-WL;NJM-WK;NJM-WI;NJM-WH;NJM-WG;NJM-WF;NJM-WE;NJM-WD;NJM-WC;NJM-WA;N…
DHMVLLEFVTAAGITHGMDELYK	23	Oxidation (M)	_DHM(ox)VLLEFVTAAGITHGMDELYK_		DHM(1)VLLEFVTAAGITHGMDELYK			DHM(72.05)VLLEFVTAAGITHGM(-72.05)DELYK		0	0	1	0	0	NJM-;NJM-Y;NJM-W;NJM-V;NJM-T;NJM-S;NJM-R;NJM-Q;NJM-P;NJM-N;NJM-M;NJM-L;NJM-K;NJM-I;NJM-H;NJM-G;NJM-F;NJM-E;NJM-D;NJM-C;NJM-A;NJM-YY;NJM-YW;NJM-YV;NJM-YT;NJM-YS;NJM-YR;NJM-YP;NJM-YN;NJM-YM;NJM-YL;NJM-YK;NJM-YI;NJM-YH;NJM-YG;NJM-YF;NJM-YE;NJM-YD;NJM-YC;NJM-YA;NJM-WY;NJM-WW;NJM-WV;NJM-WT;NJM-WS;NJM-WR;NJM-WQ;NJM-WP;NJM-WN;NJM-WM;NJM-WL;NJM-WK;NJM-WI;NJM-WH;NJM-WG;NJM-WF;NJM-WE;NJM-WD;NJM-WC;NJM-WA;N…
DHMVLLEFVTAAGITHGMDELYK	23	Oxidation (M)	_DHM(ox)VLLEFVTAAGITHGMDELYK_		DHM(1)VLLEFVTAAGITHGMDELYK			DHM(52.1)VLLEFVTAAGITHGM(-52.1)DELYK		0	0	1	0	0	NJM-;NJM-Y;NJM-W;NJM-V;NJM-T;NJM-S;NJM-R;NJM-Q;NJM-P;NJM-N;NJM-M;NJM-L;NJM-K;NJM-I;NJM-H;NJM-G;NJM-F;NJM-E;NJM-D;NJM-C;NJM-A;NJM-YY;NJM-YW;NJM-YV;NJM-YT;NJM-YS;NJM-YR;NJM-YP;NJM-YN;NJM-YM;NJM-YL;NJM-YK;NJM-YI;NJM-YH;NJM-YG;NJM-YF;NJM-YE;NJM-YD;NJM-YC;NJM-YA;NJM-WY;NJM-WW;NJM-WV;NJM-WT;NJM-WS;NJM-WR;NJM-WQ;NJM-WP;NJM-WN;NJM-WM;NJM-WL;NJM-WK;NJM-WI;NJM-WH;NJM-WG;NJM-WF;NJM-WE;NJM-WD;NJM-WC;NJM-WA;N…
DHMVLLEFVTAAGITHGMDELYK	23	Oxidation (M)	_DHMVLLEFVTAAGITHGM(ox)DELYK_		DHMVLLEFVTAAGITHGM(1)DELYK			DHM(-88.84)VLLEFVTAAGITHGM(88.84)DELYK		0	0	1	0	0	NJM-;NJM-Y;NJM-W;NJM-V;NJM-T;NJM-S;NJM-R;NJM-Q;NJM-P;NJM-N;NJM-M;NJM-L;NJM-K;NJM-I;NJM-H;NJM-G;NJM-F;NJM-E;NJM-D;NJM-C;NJM-A;NJM-YY;NJM-YW;NJM-YV;NJM-YT;NJM-YS;NJM-YR;NJM-YP;NJM-YN;NJM-YM;NJM-YL;NJM-YK;NJM-YI;NJM-YH;NJM-YG;NJM-YF;NJM-YE;NJM-YD;NJM-YC;NJM-YA;NJM-WY;NJM-WW;NJM-WV;NJM-WT;NJM-WS;NJM-WR;NJM-WQ;NJM-WP;NJM-WN;NJM-WM;NJM-WL;NJM-WK;NJM-WI;NJM-WH;NJM-WG;NJM-WF;NJM-WE;NJM-WD;NJM-WC;NJM-WA;N…
DHMVLLEFVTAAGITHGMDELYK	23	Oxidation (M)	_DHMVLLEFVTAAGITHGM(ox)DELYK_		DHMVLLEFVTAAGITHGM(1)DELYK			DHM(-44.6)VLLEFVTAAGITHGM(44.6)DELYK		0	0	1	0	0	NJM-;NJM-Y;NJM-W;NJM-V;NJM-T;NJM-S;NJM-R;NJM-Q;NJM-P;NJM-N;NJM-M;NJM-L;NJM-K;NJM-I;NJM-H;NJM-G;NJM-F;NJM-E;NJM-D;NJM-C;NJM-A;NJM-YY;NJM-YW;NJM-YV;NJM-YT;NJM-YS;NJM-YR;NJM-YP;NJM-YN;NJM-YM;NJM-YL;NJM-YK;NJM-YI;NJM-YH;NJM-YG;NJM-YF;NJM-YE;NJM-YD;NJM-YC;NJM-YA;NJM-WY;NJM-WW;NJM-WV;NJM-WT;NJM-WS;NJM-WR;NJM-WQ;NJM-WP;NJM-WN;NJM-WM;NJM-WL;NJM-WK;NJM-WI;NJM-WH;NJM-WG;NJM-WF;NJM-WE;NJM-WD;NJM-WC;NJM-WA;N…
DHMVLLEFVTAAGITHGMDELYK	23	Oxidation (M)	_DHM(ox)VLLEFVTAAGITHGMDELYK_		DHM(1)VLLEFVTAAGITHGMDELYK			DHM(62.46)VLLEFVTAAGITHGM(-62.46)DELYK		0	0	1	0	0	NJM-;NJM-Y;NJM-W;NJM-V;NJM-T;NJM-S;NJM-R;NJM-Q;NJM-P;NJM-N;NJM-M;NJM-L;NJM-K;NJM-I;NJM-H;NJM-G;NJM-F;NJM-E;NJM-D;NJM-C;NJM-A;NJM-YY;NJM-YW;NJM-YV;NJM-YT;NJM-YS;NJM-YR;NJM-YP;NJM-YN;NJM-YM;NJM-YL;NJM-YK;NJM-YI;NJM-YH;NJM-YG;NJM-YF;NJM-YE;NJM-YD;NJM-YC;NJM-YA;NJM-WY;NJM-WW;NJM-WV;NJM-WT;NJM-WS;NJM-WR;NJM-WQ;NJM-WP;NJM-WN;NJM-WM;NJM-WL;NJM-WK;NJM-WI;NJM-WH;NJM-WG;NJM-WF;NJM-WE;NJM-WD;NJM-WC;NJM-WA;N…
DHMVLLEFVTAAGITHGMDELYK	23	Oxidation (M)	_DHMVLLEFVTAAGITHGM(ox)DELYK_		DHMVLLEFVTAAGITHGM(1)DELYK			DHM(-82.67)VLLEFVTAAGITHGM(82.67)DELYK		0	0	1	0	0	NJM-;NJM-Y;NJM-W;NJM-V;NJM-T;NJM-S;NJM-R;NJM-Q;NJM-P;NJM-N;NJM-M;NJM-L;NJM-K;NJM-I;NJM-H;NJM-G;NJM-F;NJM-E;NJM-D;NJM-C;NJM-A;NJM-YY;NJM-YW;NJM-YV;NJM-YT;NJM-YS;NJM-YR;NJM-YP;NJM-YN;NJM-YM;NJM-YL;NJM-YK;NJM-YI;NJM-YH;NJM-YG;NJM-YF;NJM-YE;NJM-YD;NJM-YC;NJM-YA;NJM-WY;NJM-WW;NJM-WV;NJM-WT;NJM-WS;NJM-WR;NJM-WQ;NJM-WP;NJM-WN;NJM-WM;NJM-WL;NJM-WK;NJM-WI;NJM-WH;NJM-WG;NJM-WF;NJM-WE;NJM-WD;NJM-WC;NJM-WA;N…
DHMVLLEFVTAAGITHGMDELYK	23	Oxidation (M)	_DHMVLLEFVTAAGITHGM(ox)DELYK_		DHMVLLEFVTAAGITHGM(1)DELYK			DHM(-78.83)VLLEFVTAAGITHGM(78.83)DELYK		0	0	1	0	0	NJM-;NJM-Y;NJM-W;NJM-V;NJM-T;NJM-S;NJM-R;NJM-Q;NJM-P;NJM-N;NJM-M;NJM-L;NJM-K;NJM-I;NJM-H;NJM-G;NJM-F;NJM-E;NJM-D;NJM-C;NJM-A;NJM-YY;NJM-YW;NJM-YV;NJM-YT;NJM-YS;NJM-YR;NJM-YP;NJM-YN;NJM-YM;NJM-YL;NJM-YK;NJM-YI;NJM-YH;NJM-YG;NJM-YF;NJM-YE;NJM-YD;NJM-YC;NJM-YA;NJM-WY;NJM-WW;NJM-WV;NJM-WT;NJM-WS;NJM-WR;NJM-WQ;NJM-WP;NJM-WN;NJM-WM;NJM-WL;NJM-WK;NJM-WI;NJM-WH;NJM-WG;NJM-WF;NJM-WE;NJM-WD;NJM-WC;NJM-WA;N…
DHMVLLEFVTAAGITHGMDELYK	23	Oxidation (M)	_DHM(ox)VLLEFVTAAGITHGMDELYK_		DHM(1)VLLEFVTAAGITHGMDELYK			DHM(59.34)VLLEFVTAAGITHGM(-59.34)DELYK		0	0	1	0	0	NJM-;NJM-Y;NJM-W;NJM-V;NJM-T;NJM-S;NJM-R;NJM-Q;NJM-P;NJM-N;NJM-M;NJM-L;NJM-K;NJM-I;NJM-H;NJM-G;NJM-F;NJM-E;NJM-D;NJM-C;NJM-A;NJM-YY;NJM-YW;NJM-YV;NJM-YT;NJM-YS;NJM-YR;NJM-YP;NJM-YN;NJM-YM;NJM-YL;NJM-YK;NJM-YI;NJM-YH;NJM-YG;NJM-YF;NJM-YE;NJM-YD;NJM-YC;NJM-YA;NJM-WY;NJM-WW;NJM-WV;NJM-WT;NJM-WS;NJM-WR;NJM-WQ;NJM-WP;NJM-WN;NJM-WM;NJM-WL;NJM-WK;NJM-WI;NJM-WH;NJM-WG;NJM-WF;NJM-WE;NJM-WD;NJM-WC;NJM-WA;N…
DHMVLLEFVTAAGITHGMDELYK	23	Oxidation (M)	_DHM(ox)VLLEFVTAAGITHGMDELYK_		DHM(1)VLLEFVTAAGITHGMDELYK			DHM(45.52)VLLEFVTAAGITHGM(-45.52)DELYK		0	0	1	0	0	NJM-;NJM-Y;NJM-W;NJM-V;NJM-T;NJM-S;NJM-R;NJM-Q;NJM-P;NJM-N;NJM-M;NJM-L;NJM-K;NJM-I;NJM-H;NJM-G;NJM-F;NJM-E;NJM-D;NJM-C;NJM-A;NJM-YY;NJM-YW;NJM-YV;NJM-YT;NJM-YS;NJM-YR;NJM-YP;NJM-YN;NJM-YM;NJM-YL;NJM-YK;NJM-YI;NJM-YH;NJM-YG;NJM-YF;NJM-YE;NJM-YD;NJM-YC;NJM-YA;NJM-WY;NJM-WW;NJM-WV;NJM-WT;NJM-WS;NJM-WR;NJM-WQ;NJM-WP;NJM-WN;NJM-WM;NJM-WL;NJM-WK;NJM-WI;NJM-WH;NJM-WG;NJM-WF;NJM-WE;NJM-WD;NJM-WC;NJM-WA;N…
DHMVLLEFVTAAGITHGMDELYK	23	Oxidation (M)	_DHM(ox)VLLEFVTAAGITHGMDELYK_		DHM(1)VLLEFVTAAGITHGMDELYK			DHM(86.52)VLLEFVTAAGITHGM(-86.52)DELYK		0	0	1	0	0	NJM-;NJM-Y;NJM-W;NJM-V;NJM-T;NJM-S;NJM-R;NJM-Q;NJM-P;NJM-N;NJM-M;NJM-L;NJM-K;NJM-I;NJM-H;NJM-G;NJM-F;NJM-E;NJM-D;NJM-C;NJM-A;NJM-YY;NJM-YW;NJM-YV;NJM-YT;NJM-YS;NJM-YR;NJM-YP;NJM-YN;NJM-YM;NJM-YL;NJM-YK;NJM-YI;NJM-YH;NJM-YG;NJM-YF;NJM-YE;NJM-YD;NJM-YC;NJM-YA;NJM-WY;NJM-WW;NJM-WV;NJM-WT;NJM-WS;NJM-WR;NJM-WQ;NJM-WP;NJM-WN;NJM-WM;NJM-WL;NJM-WK;NJM-WI;NJM-WH;NJM-WG;NJM-WF;NJM-WE;NJM-WD;NJM-WC;NJM-WA;N…
DHMVLLEFVTAAGITHGMDELYK	23	Oxidation (M)	_DHM(ox)VLLEFVTAAGITHGMDELYK_		DHM(1)VLLEFVTAAGITHGMDELYK			DHM(44.55)VLLEFVTAAGITHGM(-44.55)DELYK		0	0	1	0	0	NJM-;NJM-Y;NJM-W;NJM-V;NJM-T;NJM-S;NJM-R;NJM-Q;NJM-P;NJM-N;NJM-M;NJM-L;NJM-K;NJM-I;NJM-H;NJM-G;NJM-F;NJM-E;NJM-D;NJM-C;NJM-A;NJM-YY;NJM-YW;NJM-YV;NJM-YT;NJM-YS;NJM-YR;NJM-YP;NJM-YN;NJM-YM;NJM-YL;NJM-YK;NJM-YI;NJM-YH;NJM-YG;NJM-YF;NJM-YE;NJM-YD;NJM-YC;NJM-YA;NJM-WY;NJM-WW;NJM-WV;NJM-WT;NJM-WS;NJM-WR;NJM-WQ;NJM-WP;NJM-WN;NJM-WM;NJM-WL;NJM-WK;NJM-WI;NJM-WH;NJM-WG;NJM-WF;NJM-WE;NJM-WD;NJM-WC;NJM-WA;N…
DHMVLLEFVTAAGITHGMDELYK	23	Oxidation (M)	_DHMVLLEFVTAAGITHGM(ox)DELYK_		DHMVLLEFVTAAGITHGM(1)DELYK			DHM(-46.07)VLLEFVTAAGITHGM(46.07)DELYK		0	0	1	0	0	NJM-;NJM-Y;NJM-W;NJM-V;NJM-T;NJM-S;NJM-R;NJM-Q;NJM-P;NJM-N;NJM-M;NJM-L;NJM-K;NJM-I;NJM-H;NJM-G;NJM-F;NJM-E;NJM-D;NJM-C;NJM-A;NJM-YY;NJM-YW;NJM-YV;NJM-YT;NJM-YS;NJM-YR;NJM-YP;NJM-YN;NJM-YM;NJM-YL;NJM-YK;NJM-YI;NJM-YH;NJM-YG;NJM-YF;NJM-YE;NJM-YD;NJM-YC;NJM-YA;NJM-WY;NJM-WW;NJM-WV;NJM-WT;NJM-WS;NJM-WR;NJM-WQ;NJM-WP;NJM-WN;NJM-WM;NJM-WL;NJM-WK;NJM-WI;NJM-WH;NJM-WG;NJM-WF;NJM-WE;NJM-WD;NJM-WC;NJM-WA;N…
DHMVLLEFVTAAGITHGMDELYK	23	Oxidation (M)	_DHM(ox)VLLEFVTAAGITHGMDELYK_		DHM(1)VLLEFVTAAGITHGMDELYK			DHM(40.56)VLLEFVTAAGITHGM(-40.56)DELYK		0	0	1	0	0	NJM-;NJM-Y;NJM-W;NJM-V;NJM-T;NJM-S;NJM-R;NJM-Q;NJM-P;NJM-N;NJM-M;NJM-L;NJM-K;NJM-I;NJM-H;NJM-G;NJM-F;NJM-E;NJM-D;NJM-C;NJM-A;NJM-YY;NJM-YW;NJM-YV;NJM-YT;NJM-YS;NJM-YR;NJM-YP;NJM-YN;NJM-YM;NJM-YL;NJM-YK;NJM-YI;NJM-YH;NJM-YG;NJM-YF;NJM-YE;NJM-YD;NJM-YC;NJM-YA;NJM-WY;NJM-WW;NJM-WV;NJM-WT;NJM-WS;NJM-WR;NJM-WQ;NJM-WP;NJM-WN;NJM-WM;NJM-WL;NJM-WK;NJM-WI;NJM-WH;NJM-WG;NJM-WF;NJM-WE;NJM-WD;NJM-WC;NJM-WA;N…
DHMVLLEFVTAAGITHGMDELYK	23	Oxidation (M)	_DHMVLLEFVTAAGITHGM(ox)DELYK_		DHMVLLEFVTAAGITHGM(1)DELYK			DHM(-108.77)VLLEFVTAAGITHGM(108.77)DELYK		0	0	1	0	0	NJM-;NJM-Y;NJM-W;NJM-V;NJM-T;NJM-S;NJM-R;NJM-Q;NJM-P;NJM-N;NJM-M;NJM-L;NJM-K;NJM-I;NJM-H;NJM-G;NJM-F;NJM-E;NJM-D;NJM-C;NJM-A;NJM-YY;NJM-YW;NJM-YV;NJM-YT;NJM-YS;NJM-YR;NJM-YP;NJM-YN;NJM-YM;NJM-YL;NJM-YK;NJM-YI;NJM-YH;NJM-YG;NJM-YF;NJM-YE;NJM-YD;NJM-YC;NJM-YA;NJM-WY;NJM-WW;NJM-WV;NJM-WT;NJM-WS;NJM-WR;NJM-WQ;NJM-WP;NJM-WN;NJM-WM;NJM-WL;NJM-WK;NJM-WI;NJM-WH;NJM-WG;NJM-WF;NJM-WE;NJM-WD;NJM-WC;NJM-WA;N…
DHMVLLEFVTAAGITHGMDELYK	23	Unmodified	_DHMVLLEFVTAAGITHGMDELYK_							0	0	0	0	0	NJM-;NJM-Y;NJM-W;NJM-V;NJM-T;NJM-S;NJM-R;NJM-Q;NJM-P;NJM-N;NJM-M;NJM-L;NJM-K;NJM-I;NJM-H;NJM-G;NJM-F;NJM-E;NJM-D;NJM-C;NJM-A;NJM-YY;NJM-YW;NJM-YV;NJM-YT;NJM-YS;NJM-YR;NJM-YP;NJM-YN;NJM-YM;NJM-YL;NJM-YK;NJM-YI;NJM-YH;NJM-YG;NJM-YF;NJM-YE;NJM-YD;NJM-YC;NJM-YA;NJM-WY;NJM-WW;NJM-WV;NJM-WT;NJM-WS;NJM-WR;NJM-WQ;NJM-WP;NJM-WN;NJM-WM;NJM-WL;NJM-WK;NJM-WI;NJM-WH;NJM-WG;NJM-WF;NJM-WE;NJM-WD;NJM-WC;NJM-WA;N…
DHMVLLEFVTAAGITHGMDELYK	23	Unmodified	_DHMVLLEFVTAAGITHGMDELYK_							0	0	0	0	0	NJM-;NJM-Y;NJM-W;NJM-V;NJM-T;NJM-S;NJM-R;NJM-Q;NJM-P;NJM-N;NJM-M;NJM-L;NJM-K;NJM-I;NJM-H;NJM-G;NJM-F;NJM-E;NJM-D;NJM-C;NJM-A;NJM-YY;NJM-YW;NJM-YV;NJM-YT;NJM-YS;NJM-YR;NJM-YP;NJM-YN;NJM-YM;NJM-YL;NJM-YK;NJM-YI;NJM-YH;NJM-YG;NJM-YF;NJM-YE;NJM-YD;NJM-YC;NJM-YA;NJM-WY;NJM-WW;NJM-WV;NJM-WT;NJM-WS;NJM-WR;NJM-WQ;NJM-WP;NJM-WN;NJM-WM;NJM-WL;NJM-WK;NJM-WI;NJM-WH;NJM-WG;NJM-WF;NJM-WE;NJM-WD;NJM-WC;NJM-WA;N…
DHMVLLEFVTAAGITHGMDELYK	23	Unmodified	_DHMVLLEFVTAAGITHGMDELYK_							0	0	0	0	0	NJM-;NJM-Y;NJM-W;NJM-V;NJM-T;NJM-S;NJM-R;NJM-Q;NJM-P;NJM-N;NJM-M;NJM-L;NJM-K;NJM-I;NJM-H;NJM-G;NJM-F;NJM-E;NJM-D;NJM-C;NJM-A;NJM-YY;NJM-YW;NJM-YV;NJM-YT;NJM-YS;NJM-YR;NJM-YP;NJM-YN;NJM-YM;NJM-YL;NJM-YK;NJM-YI;NJM-YH;NJM-YG;NJM-YF;NJM-YE;NJM-YD;NJM-YC;NJM-YA;NJM-WY;NJM-WW;NJM-WV;NJM-WT;NJM-WS;NJM-WR;NJM-WQ;NJM-WP;NJM-WN;NJM-WM;NJM-WL;NJM-WK;NJM-WI;NJM-WH;NJM-WG;NJM-WF;NJM-WE;NJM-WD;NJM-WC;NJM-WA;N…
DHMVLLEFVTAAGITHGMDELYK	23	Unmodified	_DHMVLLEFVTAAGITHGMDELYK_							0	0	0	0	0	NJM-;NJM-Y;NJM-W;NJM-V;NJM-T;NJM-S;NJM-R;NJM-Q;NJM-P;NJM-N;NJM-M;NJM-L;NJM-K;NJM-I;NJM-H;NJM-G;NJM-F;NJM-E;NJM-D;NJM-C;NJM-A;NJM-YY;NJM-YW;NJM-YV;NJM-YT;NJM-YS;NJM-YR;NJM-YP;NJM-YN;NJM-YM;NJM-YL;NJM-YK;NJM-YI;NJM-YH;NJM-YG;NJM-YF;NJM-YE;NJM-YD;NJM-YC;NJM-YA;NJM-WY;NJM-WW;NJM-WV;NJM-WT;NJM-WS;NJM-WR;NJM-WQ;NJM-WP;NJM-WN;NJM-WM;NJM-WL;NJM-WK;NJM-WI;NJM-WH;NJM-WG;NJM-WF;NJM-WE;NJM-WD;NJM-WC;NJM-WA;N…
DHMVLLEFVTAAGITHGMDELYK	23	Unmodified	_DHMVLLEFVTAAGITHGMDELYK_							0	0	0	0	0	NJM-;NJM-Y;NJM-W;NJM-V;NJM-T;NJM-S;NJM-R;NJM-Q;NJM-P;NJM-N;NJM-M;NJM-L;NJM-K;NJM-I;NJM-H;NJM-G;NJM-F;NJM-E;NJM-D;NJM-C;NJM-A;NJM-YY;NJM-YW;NJM-YV;NJM-YT;NJM-YS;NJM-YR;NJM-YP;NJM-YN;NJM-YM;NJM-YL;NJM-YK;NJM-YI;NJM-YH;NJM-YG;NJM-YF;NJM-YE;NJM-YD;NJM-YC;NJM-YA;NJM-WY;NJM-WW;NJM-WV;NJM-WT;NJM-WS;NJM-WR;NJM-WQ;NJM-WP;NJM-WN;NJM-WM;NJM-WL;NJM-WK;NJM-WI;NJM-WH;NJM-WG;NJM-WF;NJM-WE;NJM-WD;NJM-WC;NJM-WA;N…
DHMVLLEFVTAAGITHGMDELYK	23	Unmodified	_DHMVLLEFVTAAGITHGMDELYK_							0	0	0	0	0	NJM-;NJM-Y;NJM-W;NJM-V;NJM-T;NJM-S;NJM-R;NJM-Q;NJM-P;NJM-N;NJM-M;NJM-L;NJM-K;NJM-I;NJM-H;NJM-G;NJM-F;NJM-E;NJM-D;NJM-C;NJM-A;NJM-YY;NJM-YW;NJM-YV;NJM-YT;NJM-YS;NJM-YR;NJM-YP;NJM-YN;NJM-YM;NJM-YL;NJM-YK;NJM-YI;NJM-YH;NJM-YG;NJM-YF;NJM-YE;NJM-YD;NJM-YC;NJM-YA;NJM-WY;NJM-WW;NJM-WV;NJM-WT;NJM-WS;NJM-WR;NJM-WQ;NJM-WP;NJM-WN;NJM-WM;NJM-WL;NJM-WK;NJM-WI;NJM-WH;NJM-WG;NJM-WF;NJM-WE;NJM-WD;NJM-WC;NJM-WA;N…
DHMVLLEFVTAAGITHGMDELYK	23	Unmodified	_DHMVLLEFVTAAGITHGMDELYK_							0	0	0	0	0	NJM-;NJM-Y;NJM-W;NJM-V;NJM-T;NJM-S;NJM-R;NJM-Q;NJM-P;NJM-N;NJM-M;NJM-L;NJM-K;NJM-I;NJM-H;NJM-G;NJM-F;NJM-E;NJM-D;NJM-C;NJM-A;NJM-YY;NJM-YW;NJM-YV;NJM-YT;NJM-YS;NJM-YR;NJM-YP;NJM-YN;NJM-YM;NJM-YL;NJM-YK;NJM-YI;NJM-YH;NJM-YG;NJM-YF;NJM-YE;NJM-YD;NJM-YC;NJM-YA;NJM-WY;NJM-WW;NJM-WV;NJM-WT;NJM-WS;NJM-WR;NJM-WQ;NJM-WP;NJM-WN;NJM-WM;NJM-WL;NJM-WK;NJM-WI;NJM-WH;NJM-WG;NJM-WF;NJM-WE;NJM-WD;NJM-WC;NJM-WA;N…
DHMVLLEFVTAAGITHGMDELYK	23	Unmodified	_DHMVLLEFVTAAGITHGMDELYK_							0	0	0	0	0	NJM-;NJM-Y;NJM-W;NJM-V;NJM-T;NJM-S;NJM-R;NJM-Q;NJM-P;NJM-N;NJM-M;NJM-L;NJM-K;NJM-I;NJM-H;NJM-G;NJM-F;NJM-E;NJM-D;NJM-C;NJM-A;NJM-YY;NJM-YW;NJM-YV;NJM-YT;NJM-YS;NJM-YR;NJM-YP;NJM-YN;NJM-YM;NJM-YL;NJM-YK;NJM-YI;NJM-YH;NJM-YG;NJM-YF;NJM-YE;NJM-YD;NJM-YC;NJM-YA;NJM-WY;NJM-WW;NJM-WV;NJM-WT;NJM-WS;NJM-WR;NJM-WQ;NJM-WP;NJM-WN;NJM-WM;NJM-WL;NJM-WK;NJM-WI;NJM-WH;NJM-WG;NJM-WF;NJM-WE;NJM-WD;NJM-WC;NJM-WA;N…
DHMVLLEFVTAAGITHGMDELYK	23	Unmodified	_DHMVLLEFVTAAGITHGMDELYK_							0	0	0	0	0	NJM-;NJM-Y;NJM-W;NJM-V;NJM-T;NJM-S;NJM-R;NJM-Q;NJM-P;NJM-N;NJM-M;NJM-L;NJM-K;NJM-I;NJM-H;NJM-G;NJM-F;NJM-E;NJM-D;NJM-C;NJM-A;NJM-YY;NJM-YW;NJM-YV;NJM-YT;NJM-YS;NJM-YR;NJM-YP;NJM-YN;NJM-YM;NJM-YL;NJM-YK;NJM-YI;NJM-YH;NJM-YG;NJM-YF;NJM-YE;NJM-YD;NJM-YC;NJM-YA;NJM-WY;NJM-WW;NJM-WV;NJM-WT;NJM-WS;NJM-WR;NJM-WQ;NJM-WP;NJM-WN;NJM-WM;NJM-WL;NJM-WK;NJM-WI;NJM-WH;NJM-WG;NJM-WF;NJM-WE;NJM-WD;NJM-WC;NJM-WA;N…
DHMVLLEFVTAAGITHGMDELYK	23	Unmodified	_DHMVLLEFVTAAGITHGMDELYK_							0	0	0	0	0	NJM-;NJM-Y;NJM-W;NJM-V;NJM-T;NJM-S;NJM-R;NJM-Q;NJM-P;NJM-N;NJM-M;NJM-L;NJM-K;NJM-I;NJM-H;NJM-G;NJM-F;NJM-E;NJM-D;NJM-C;NJM-A;NJM-YY;NJM-YW;NJM-YV;NJM-YT;NJM-YS;NJM-YR;NJM-YP;NJM-YN;NJM-YM;NJM-YL;NJM-YK;NJM-YI;NJM-YH;NJM-YG;NJM-YF;NJM-YE;NJM-YD;NJM-YC;NJM-YA;NJM-WY;NJM-WW;NJM-WV;NJM-WT;NJM-WS;NJM-WR;NJM-WQ;NJM-WP;NJM-WN;NJM-WM;NJM-WL;NJM-WK;NJM-WI;NJM-WH;NJM-WG;NJM-WF;NJM-WE;NJM-WD;NJM-WC;NJM-WA;N…
DHMVLLEFVTAAGITHGMDELYK	23	Unmodified	_DHMVLLEFVTAAGITHGMDELYK_							0	0	0	0	0	NJM-;NJM-Y;NJM-W;NJM-V;NJM-T;NJM-S;NJM-R;NJM-Q;NJM-P;NJM-N;NJM-M;NJM-L;NJM-K;NJM-I;NJM-H;NJM-G;NJM-F;NJM-E;NJM-D;NJM-C;NJM-A;NJM-YY;NJM-YW;NJM-YV;NJM-YT;NJM-YS;NJM-YR;NJM-YP;NJM-YN;NJM-YM;NJM-YL;NJM-YK;NJM-YI;NJM-YH;NJM-YG;NJM-YF;NJM-YE;NJM-YD;NJM-YC;NJM-YA;NJM-WY;NJM-WW;NJM-WV;NJM-WT;NJM-WS;NJM-WR;NJM-WQ;NJM-WP;NJM-WN;NJM-WM;NJM-WL;NJM-WK;NJM-WI;NJM-WH;NJM-WG;NJM-WF;NJM-WE;NJM-WD;NJM-WC;NJM-WA;N…
DHMVLLEFVTAAGITHGMDELYK	23	Unmodified	_DHMVLLEFVTAAGITHGMDELYK_							0	0	0	0	0	NJM-;NJM-Y;NJM-W;NJM-V;NJM-T;NJM-S;NJM-R;NJM-Q;NJM-P;NJM-N;NJM-M;NJM-L;NJM-K;NJM-I;NJM-H;NJM-G;NJM-F;NJM-E;NJM-D;NJM-C;NJM-A;NJM-YY;NJM-YW;NJM-YV;NJM-YT;NJM-YS;NJM-YR;NJM-YP;NJM-YN;NJM-YM;NJM-YL;NJM-YK;NJM-YI;NJM-YH;NJM-YG;NJM-YF;NJM-YE;NJM-YD;NJM-YC;NJM-YA;NJM-WY;NJM-WW;NJM-WV;NJM-WT;NJM-WS;NJM-WR;NJM-WQ;NJM-WP;NJM-WN;NJM-WM;NJM-WL;NJM-WK;NJM-WI;NJM-WH;NJM-WG;NJM-WF;NJM-WE;NJM-WD;NJM-WC;NJM-WA;N…
DHMVLLEFVTAAGITHGMDELYK	23	Unmodified	_DHMVLLEFVTAAGITHGMDELYK_							0	0	0	0	0	NJM-;NJM-Y;NJM-W;NJM-V;NJM-T;NJM-S;NJM-R;NJM-Q;NJM-P;NJM-N;NJM-M;NJM-L;NJM-K;NJM-I;NJM-H;NJM-G;NJM-F;NJM-E;NJM-D;NJM-C;NJM-A;NJM-YY;NJM-YW;NJM-YV;NJM-YT;NJM-YS;NJM-YR;NJM-YP;NJM-YN;NJM-YM;NJM-YL;NJM-YK;NJM-YI;NJM-YH;NJM-YG;NJM-YF;NJM-YE;NJM-YD;NJM-YC;NJM-YA;NJM-WY;NJM-WW;NJM-WV;NJM-WT;NJM-WS;NJM-WR;NJM-WQ;NJM-WP;NJM-WN;NJM-WM;NJM-WL;NJM-WK;NJM-WI;NJM-WH;NJM-WG;NJM-WF;NJM-WE;NJM-WD;NJM-WC;NJM-WA;N…
DHMVLLEFVTAAGITHGMDELYK	23	Unmodified	_DHMVLLEFVTAAGITHGMDELYK_							0	0	0	0	0	NJM-;NJM-Y;NJM-W;NJM-V;NJM-T;NJM-S;NJM-R;NJM-Q;NJM-P;NJM-N;NJM-M;NJM-L;NJM-K;NJM-I;NJM-H;NJM-G;NJM-F;NJM-E;NJM-D;NJM-C;NJM-A;NJM-YY;NJM-YW;NJM-YV;NJM-YT;NJM-YS;NJM-YR;NJM-YP;NJM-YN;NJM-YM;NJM-YL;NJM-YK;NJM-YI;NJM-YH;NJM-YG;NJM-YF;NJM-YE;NJM-YD;NJM-YC;NJM-YA;NJM-WY;NJM-WW;NJM-WV;NJM-WT;NJM-WS;NJM-WR;NJM-WQ;NJM-WP;NJM-WN;NJM-WM;NJM-WL;NJM-WK;NJM-WI;NJM-WH;NJM-WG;NJM-WF;NJM-WE;NJM-WD;NJM-WC;NJM-WA;N…
DHMVLLEFVTAAGITHGMDELYK	23	Unmodified	_DHMVLLEFVTAAGITHGMDELYK_							0	0	0	0	0	NJM-;NJM-Y;NJM-W;NJM-V;NJM-T;NJM-S;NJM-R;NJM-Q;NJM-P;NJM-N;NJM-M;NJM-L;NJM-K;NJM-I;NJM-H;NJM-G;NJM-F;NJM-E;NJM-D;NJM-C;NJM-A;NJM-YY;NJM-YW;NJM-YV;NJM-YT;NJM-YS;NJM-YR;NJM-YP;NJM-YN;NJM-YM;NJM-YL;NJM-YK;NJM-YI;NJM-YH;NJM-YG;NJM-YF;NJM-YE;NJM-YD;NJM-YC;NJM-YA;NJM-WY;NJM-WW;NJM-WV;NJM-WT;NJM-WS;NJM-WR;NJM-WQ;NJM-WP;NJM-WN;NJM-WM;NJM-WL;NJM-WK;NJM-WI;NJM-WH;NJM-WG;NJM-WF;NJM-WE;NJM-WD;NJM-WC;NJM-WA;N…
DHMVLLEFVTAAGITHGMDELYK	23	Unmodified	_DHMVLLEFVTAAGITHGMDELYK_							0	0	0	0	0	NJM-;NJM-Y;NJM-W;NJM-V;NJM-T;NJM-S;NJM-R;NJM-Q;NJM-P;NJM-N;NJM-M;NJM-L;NJM-K;NJM-I;NJM-H;NJM-G;NJM-F;NJM-E;NJM-D;NJM-C;NJM-A;NJM-YY;NJM-YW;NJM-YV;NJM-YT;NJM-YS;NJM-YR;NJM-YP;NJM-YN;NJM-YM;NJM-YL;NJM-YK;NJM-YI;NJM-YH;NJM-YG;NJM-YF;NJM-YE;NJM-YD;NJM-YC;NJM-YA;NJM-WY;NJM-WW;NJM-WV;NJM-WT;NJM-WS;NJM-WR;NJM-WQ;NJM-WP;NJM-WN;NJM-WM;NJM-WL;NJM-WK;NJM-WI;NJM-WH;NJM-WG;NJM-WF;NJM-WE;NJM-WD;NJM-WC;NJM-WA;N…
DHMVLLEFVTAAGITHGMDELYK	23	Unmodified	_DHMVLLEFVTAAGITHGMDELYK_							0	0	0	0	0	NJM-;NJM-Y;NJM-W;NJM-V;NJM-T;NJM-S;NJM-R;NJM-Q;NJM-P;NJM-N;NJM-M;NJM-L;NJM-K;NJM-I;NJM-H;NJM-G;NJM-F;NJM-E;NJM-D;NJM-C;NJM-A;NJM-YY;NJM-YW;NJM-YV;NJM-YT;NJM-YS;NJM-YR;NJM-YP;NJM-YN;NJM-YM;NJM-YL;NJM-YK;NJM-YI;NJM-YH;NJM-YG;NJM-YF;NJM-YE;NJM-YD;NJM-YC;NJM-YA;NJM-WY;NJM-WW;NJM-WV;NJM-WT;NJM-WS;NJM-WR;NJM-WQ;NJM-WP;NJM-WN;NJM-WM;NJM-WL;NJM-WK;NJM-WI;NJM-WH;NJM-WG;NJM-WF;NJM-WE;NJM-WD;NJM-WC;NJM-WA;N…
DHMVLLEFVTAAGITHGMDELYK	23	Unmodified	_DHMVLLEFVTAAGITHGMDELYK_							0	0	0	0	0	NJM-;NJM-Y;NJM-W;NJM-V;NJM-T;NJM-S;NJM-R;NJM-Q;NJM-P;NJM-N;NJM-M;NJM-L;NJM-K;NJM-I;NJM-H;NJM-G;NJM-F;NJM-E;NJM-D;NJM-C;NJM-A;NJM-YY;NJM-YW;NJM-YV;NJM-YT;NJM-YS;NJM-YR;NJM-YP;NJM-YN;NJM-YM;NJM-YL;NJM-YK;NJM-YI;NJM-YH;NJM-YG;NJM-YF;NJM-YE;NJM-YD;NJM-YC;NJM-YA;NJM-WY;NJM-WW;NJM-WV;NJM-WT;NJM-WS;NJM-WR;NJM-WQ;NJM-WP;NJM-WN;NJM-WM;NJM-WL;NJM-WK;NJM-WI;NJM-WH;NJM-WG;NJM-WF;NJM-WE;NJM-WD;NJM-WC;NJM-WA;N…
DHMVLLEFVTAAGITHGMDELYK	23	Unmodified	_DHMVLLEFVTAAGITHGMDELYK_							0	0	0	0	0	NJM-;NJM-Y;NJM-W;NJM-V;NJM-T;NJM-S;NJM-R;NJM-Q;NJM-P;NJM-N;NJM-M;NJM-L;NJM-K;NJM-I;NJM-H;NJM-G;NJM-F;NJM-E;NJM-D;NJM-C;NJM-A;NJM-YY;NJM-YW;NJM-YV;NJM-YT;NJM-YS;NJM-YR;NJM-YP;NJM-YN;NJM-YM;NJM-YL;NJM-YK;NJM-YI;NJM-YH;NJM-YG;NJM-YF;NJM-YE;NJM-YD;NJM-YC;NJM-YA;NJM-WY;NJM-WW;NJM-WV;NJM-WT;NJM-WS;NJM-WR;NJM-WQ;NJM-WP;NJM-WN;NJM-WM;NJM-WL;NJM-WK;NJM-WI;NJM-WH;NJM-WG;NJM-WF;NJM-WE;NJM-WD;NJM-WC;NJM-WA;N…
DHMVLLEFVTAAGITHGMDELYK	23	Unmodified	_DHMVLLEFVTAAGITHGMDELYK_							0	0	0	0	0	NJM-;NJM-Y;NJM-W;NJM-V;NJM-T;NJM-S;NJM-R;NJM-Q;NJM-P;NJM-N;NJM-M;NJM-L;NJM-K;NJM-I;NJM-H;NJM-G;NJM-F;NJM-E;NJM-D;NJM-C;NJM-A;NJM-YY;NJM-YW;NJM-YV;NJM-YT;NJM-YS;NJM-YR;NJM-YP;NJM-YN;NJM-YM;NJM-YL;NJM-YK;NJM-YI;NJM-YH;NJM-YG;NJM-YF;NJM-YE;NJM-YD;NJM-YC;NJM-YA;NJM-WY;NJM-WW;NJM-WV;NJM-WT;NJM-WS;NJM-WR;NJM-WQ;NJM-WP;NJM-WN;NJM-WM;NJM-WL;NJM-WK;NJM-WI;NJM-WH;NJM-WG;NJM-WF;NJM-WE;NJM-WD;NJM-WC;NJM-WA;N…
DHMVLLEFVTAAGITHGMDELYK	23	Unmodified	_DHMVLLEFVTAAGITHGMDELYK_							0	0	0	0	0	NJM-;NJM-Y;NJM-W;NJM-V;NJM-T;NJM-S;NJM-R;NJM-Q;NJM-P;NJM-N;NJM-M;NJM-L;NJM-K;NJM-I;NJM-H;NJM-G;NJM-F;NJM-E;NJM-D;NJM-C;NJM-A;NJM-YY;NJM-YW;NJM-YV;NJM-YT;NJM-YS;NJM-YR;NJM-YP;NJM-YN;NJM-YM;NJM-YL;NJM-YK;NJM-YI;NJM-YH;NJM-YG;NJM-YF;NJM-YE;NJM-YD;NJM-YC;NJM-YA;NJM-WY;NJM-WW;NJM-WV;NJM-WT;NJM-WS;NJM-WR;NJM-WQ;NJM-WP;NJM-WN;NJM-WM;NJM-WL;NJM-WK;NJM-WI;NJM-WH;NJM-WG;NJM-WF;NJM-WE;NJM-WD;NJM-WC;NJM-WA;N…
DHMVLLEFVTAAGITHGMDELYK	23	Unmodified	_DHMVLLEFVTAAGITHGMDELYK_							0	0	0	0	0	NJM-;NJM-Y;NJM-W;NJM-V;NJM-T;NJM-S;NJM-R;NJM-Q;NJM-P;NJM-N;NJM-M;NJM-L;NJM-K;NJM-I;NJM-H;NJM-G;NJM-F;NJM-E;NJM-D;NJM-C;NJM-A;NJM-YY;NJM-YW;NJM-YV;NJM-YT;NJM-YS;NJM-YR;NJM-YP;NJM-YN;NJM-YM;NJM-YL;NJM-YK;NJM-YI;NJM-YH;NJM-YG;NJM-YF;NJM-YE;NJM-YD;NJM-YC;NJM-YA;NJM-WY;NJM-WW;NJM-WV;NJM-WT;NJM-WS;NJM-WR;NJM-WQ;NJM-WP;NJM-WN;NJM-WM;NJM-WL;NJM-WK;NJM-WI;NJM-WH;NJM-WG;NJM-WF;NJM-WE;NJM-WD;NJM-WC;NJM-WA;N…
DHMVLLEFVTAAGITHGMDELYK	23	Unmodified	_DHMVLLEFVTAAGITHGMDELYK_							0	0	0	0	0	NJM-;NJM-Y;NJM-W;NJM-V;NJM-T;NJM-S;NJM-R;NJM-Q;NJM-P;NJM-N;NJM-M;NJM-L;NJM-K;NJM-I;NJM-H;NJM-G;NJM-F;NJM-E;NJM-D;NJM-C;NJM-A;NJM-YY;NJM-YW;NJM-YV;NJM-YT;NJM-YS;NJM-YR;NJM-YP;NJM-YN;NJM-YM;NJM-YL;NJM-YK;NJM-YI;NJM-YH;NJM-YG;NJM-YF;NJM-YE;NJM-YD;NJM-YC;NJM-YA;NJM-WY;NJM-WW;NJM-WV;NJM-WT;NJM-WS;NJM-WR;NJM-WQ;NJM-WP;NJM-WN;NJM-WM;NJM-WL;NJM-WK;NJM-WI;NJM-WH;NJM-WG;NJM-WF;NJM-WE;NJM-WD;NJM-WC;NJM-WA;N…
DHMVLLEFVTAAGITHGMDELYK	23	Unmodified	_DHMVLLEFVTAAGITHGMDELYK_							0	0	0	0	0	NJM-;NJM-Y;NJM-W;NJM-V;NJM-T;NJM-S;NJM-R;NJM-Q;NJM-P;NJM-N;NJM-M;NJM-L;NJM-K;NJM-I;NJM-H;NJM-G;NJM-F;NJM-E;NJM-D;NJM-C;NJM-A;NJM-YY;NJM-YW;NJM-YV;NJM-YT;NJM-YS;NJM-YR;NJM-YP;NJM-YN;NJM-YM;NJM-YL;NJM-YK;NJM-YI;NJM-YH;NJM-YG;NJM-YF;NJM-YE;NJM-YD;NJM-YC;NJM-YA;NJM-WY;NJM-WW;NJM-WV;NJM-WT;NJM-WS;NJM-WR;NJM-WQ;NJM-WP;NJM-WN;NJM-WM;NJM-WL;NJM-WK;NJM-WI;NJM-WH;NJM-WG;NJM-WF;NJM-WE;NJM-WD;NJM-WC;NJM-WA;N…
DHMVLLEFVTAAGITHGMDELYK	23	Unmodified	_DHMVLLEFVTAAGITHGMDELYK_							0	0	0	0	0	NJM-;NJM-Y;NJM-W;NJM-V;NJM-T;NJM-S;NJM-R;NJM-Q;NJM-P;NJM-N;NJM-M;NJM-L;NJM-K;NJM-I;NJM-H;NJM-G;NJM-F;NJM-E;NJM-D;NJM-C;NJM-A;NJM-YY;NJM-YW;NJM-YV;NJM-YT;NJM-YS;NJM-YR;NJM-YP;NJM-YN;NJM-YM;NJM-YL;NJM-YK;NJM-YI;NJM-YH;NJM-YG;NJM-YF;NJM-YE;NJM-YD;NJM-YC;NJM-YA;NJM-WY;NJM-WW;NJM-WV;NJM-WT;NJM-WS;NJM-WR;NJM-WQ;NJM-WP;NJM-WN;NJM-WM;NJM-WL;NJM-WK;NJM-WI;NJM-WH;NJM-WG;NJM-WF;NJM-WE;NJM-WD;NJM-WC;NJM-WA;N…
DHMVLLEFVTAAGITHGMDELYK	23	Unmodified	_DHMVLLEFVTAAGITHGMDELYK_							0	0	0	0	0	NJM-;NJM-Y;NJM-W;NJM-V;NJM-T;NJM-S;NJM-R;NJM-Q;NJM-P;NJM-N;NJM-M;NJM-L;NJM-K;NJM-I;NJM-H;NJM-G;NJM-F;NJM-E;NJM-D;NJM-C;NJM-A;NJM-YY;NJM-YW;NJM-YV;NJM-YT;NJM-YS;NJM-YR;NJM-YP;NJM-YN;NJM-YM;NJM-YL;NJM-YK;NJM-YI;NJM-YH;NJM-YG;NJM-YF;NJM-YE;NJM-YD;NJM-YC;NJM-YA;NJM-WY;NJM-WW;NJM-WV;NJM-WT;NJM-WS;NJM-WR;NJM-WQ;NJM-WP;NJM-WN;NJM-WM;NJM-WL;NJM-WK;NJM-WI;NJM-WH;NJM-WG;NJM-WF;NJM-WE;NJM-WD;NJM-WC;NJM-WA;N…
DHMVLLEFVTAAGITHGMDELYK	23	Unmodified	_DHMVLLEFVTAAGITHGMDELYK_							0	0	0	0	0	NJM-;NJM-Y;NJM-W;NJM-V;NJM-T;NJM-S;NJM-R;NJM-Q;NJM-P;NJM-N;NJM-M;NJM-L;NJM-K;NJM-I;NJM-H;NJM-G;NJM-F;NJM-E;NJM-D;NJM-C;NJM-A;NJM-YY;NJM-YW;NJM-YV;NJM-YT;NJM-YS;NJM-YR;NJM-YP;NJM-YN;NJM-YM;NJM-YL;NJM-YK;NJM-YI;NJM-YH;NJM-YG;NJM-YF;NJM-YE;NJM-YD;NJM-YC;NJM-YA;NJM-WY;NJM-WW;NJM-WV;NJM-WT;NJM-WS;NJM-WR;NJM-WQ;NJM-WP;NJM-WN;NJM-WM;NJM-WL;NJM-WK;NJM-WI;NJM-WH;NJM-WG;NJM-WF;NJM-WE;NJM-WD;NJM-WC;NJM-WA;N…
DHMVLLEFVTAAGITHGMDELYK	23	Unmodified	_DHMVLLEFVTAAGITHGMDELYK_							0	0	0	0	0	NJM-;NJM-Y;NJM-W;NJM-V;NJM-T;NJM-S;NJM-R;NJM-Q;NJM-P;NJM-N;NJM-M;NJM-L;NJM-K;NJM-I;NJM-H;NJM-G;NJM-F;NJM-E;NJM-D;NJM-C;NJM-A;NJM-YY;NJM-YW;NJM-YV;NJM-YT;NJM-YS;NJM-YR;NJM-YP;NJM-YN;NJM-YM;NJM-YL;NJM-YK;NJM-YI;NJM-YH;NJM-YG;NJM-YF;NJM-YE;NJM-YD;NJM-YC;NJM-YA;NJM-WY;NJM-WW;NJM-WV;NJM-WT;NJM-WS;NJM-WR;NJM-WQ;NJM-WP;NJM-WN;NJM-WM;NJM-WL;NJM-WK;NJM-WI;NJM-WH;NJM-WG;NJM-WF;NJM-WE;NJM-WD;NJM-WC;NJM-WA;N…
DHMVLLEFVTAAGITHGMDELYK	23	Unmodified	_DHMVLLEFVTAAGITHGMDELYK_							0	0	0	0	0	NJM-;NJM-Y;NJM-W;NJM-V;NJM-T;NJM-S;NJM-R;NJM-Q;NJM-P;NJM-N;NJM-M;NJM-L;NJM-K;NJM-I;NJM-H;NJM-G;NJM-F;NJM-E;NJM-D;NJM-C;NJM-A;NJM-YY;NJM-YW;NJM-YV;NJM-YT;NJM-YS;NJM-YR;NJM-YP;NJM-YN;NJM-YM;NJM-YL;NJM-YK;NJM-YI;NJM-YH;NJM-YG;NJM-YF;NJM-YE;NJM-YD;NJM-YC;NJM-YA;NJM-WY;NJM-WW;NJM-WV;NJM-WT;NJM-WS;NJM-WR;NJM-WQ;NJM-WP;NJM-WN;NJM-WM;NJM-WL;NJM-WK;NJM-WI;NJM-WH;NJM-WG;NJM-WF;NJM-WE;NJM-WD;NJM-WC;NJM-WA;N…
DHMVLLEFVTAAGITHGMDELYK	23	Unmodified	_DHMVLLEFVTAAGITHGMDELYK_							0	0	0	0	0	NJM-;NJM-Y;NJM-W;NJM-V;NJM-T;NJM-S;NJM-R;NJM-Q;NJM-P;NJM-N;NJM-M;NJM-L;NJM-K;NJM-I;NJM-H;NJM-G;NJM-F;NJM-E;NJM-D;NJM-C;NJM-A;NJM-YY;NJM-YW;NJM-YV;NJM-YT;NJM-YS;NJM-YR;NJM-YP;NJM-YN;NJM-YM;NJM-YL;NJM-YK;NJM-YI;NJM-YH;NJM-YG;NJM-YF;NJM-YE;NJM-YD;NJM-YC;NJM-YA;NJM-WY;NJM-WW;NJM-WV;NJM-WT;NJM-WS;NJM-WR;NJM-WQ;NJM-WP;NJM-WN;NJM-WM;NJM-WL;NJM-WK;NJM-WI;NJM-WH;NJM-WG;NJM-WF;NJM-WE;NJM-WD;NJM-WC;NJM-WA;N…
DHMVLLEFVTAAGITHGMDELYK	23	Unmodified	_DHMVLLEFVTAAGITHGMDELYK_							0	0	0	0	0	NJM-;NJM-Y;NJM-W;NJM-V;NJM-T;NJM-S;NJM-R;NJM-Q;NJM-P;NJM-N;NJM-M;NJM-L;NJM-K;NJM-I;NJM-H;NJM-G;NJM-F;NJM-E;NJM-D;NJM-C;NJM-A;NJM-YY;NJM-YW;NJM-YV;NJM-YT;NJM-YS;NJM-YR;NJM-YP;NJM-YN;NJM-YM;NJM-YL;NJM-YK;NJM-YI;NJM-YH;NJM-YG;NJM-YF;NJM-YE;NJM-YD;NJM-YC;NJM-YA;NJM-WY;NJM-WW;NJM-WV;NJM-WT;NJM-WS;NJM-WR;NJM-WQ;NJM-WP;NJM-WN;NJM-WM;NJM-WL;NJM-WK;NJM-WI;NJM-WH;NJM-WG;NJM-WF;NJM-WE;NJM-WD;NJM-WC;NJM-WA;N…
DHMVLLEFVTAAGITHGMDELYK	23	Unmodified	_DHMVLLEFVTAAGITHGMDELYK_							0	0	0	0	0	NJM-;NJM-Y;NJM-W;NJM-V;NJM-T;NJM-S;NJM-R;NJM-Q;NJM-P;NJM-N;NJM-M;NJM-L;NJM-K;NJM-I;NJM-H;NJM-G;NJM-F;NJM-E;NJM-D;NJM-C;NJM-A;NJM-YY;NJM-YW;NJM-YV;NJM-YT;NJM-YS;NJM-YR;NJM-YP;NJM-YN;NJM-YM;NJM-YL;NJM-YK;NJM-YI;NJM-YH;NJM-YG;NJM-YF;NJM-YE;NJM-YD;NJM-YC;NJM-YA;NJM-WY;NJM-WW;NJM-WV;NJM-WT;NJM-WS;NJM-WR;NJM-WQ;NJM-WP;NJM-WN;NJM-WM;NJM-WL;NJM-WK;NJM-WI;NJM-WH;NJM-WG;NJM-WF;NJM-WE;NJM-WD;NJM-WC;NJM-WA;N…
DHMVLLEFVTAAGITHGMDELYK	23	Unmodified	_DHMVLLEFVTAAGITHGMDELYK_							0	0	0	0	0	NJM-;NJM-Y;NJM-W;NJM-V;NJM-T;NJM-S;NJM-R;NJM-Q;NJM-P;NJM-N;NJM-M;NJM-L;NJM-K;NJM-I;NJM-H;NJM-G;NJM-F;NJM-E;NJM-D;NJM-C;NJM-A;NJM-YY;NJM-YW;NJM-YV;NJM-YT;NJM-YS;NJM-YR;NJM-YP;NJM-YN;NJM-YM;NJM-YL;NJM-YK;NJM-YI;NJM-YH;NJM-YG;NJM-YF;NJM-YE;NJM-YD;NJM-YC;NJM-YA;NJM-WY;NJM-WW;NJM-WV;NJM-WT;NJM-WS;NJM-WR;NJM-WQ;NJM-WP;NJM-WN;NJM-WM;NJM-WL;NJM-WK;NJM-WI;NJM-WH;NJM-WG;NJM-WF;NJM-WE;NJM-WD;NJM-WC;NJM-WA;N…
DHMVLLEFVTAAGITHGMDELYK	23	Unmodified	_DHMVLLEFVTAAGITHGMDELYK_							0	0	0	0	0	NJM-;NJM-Y;NJM-W;NJM-V;NJM-T;NJM-S;NJM-R;NJM-Q;NJM-P;NJM-N;NJM-M;NJM-L;NJM-K;NJM-I;NJM-H;NJM-G;NJM-F;NJM-E;NJM-D;NJM-C;NJM-A;NJM-YY;NJM-YW;NJM-YV;NJM-YT;NJM-YS;NJM-YR;NJM-YP;NJM-YN;NJM-YM;NJM-YL;NJM-YK;NJM-YI;NJM-YH;NJM-YG;NJM-YF;NJM-YE;NJM-YD;NJM-YC;NJM-YA;NJM-WY;NJM-WW;NJM-WV;NJM-WT;NJM-WS;NJM-WR;NJM-WQ;NJM-WP;NJM-WN;NJM-WM;NJM-WL;NJM-WK;NJM-WI;NJM-WH;NJM-WG;NJM-WF;NJM-WE;NJM-WD;NJM-WC;NJM-WA;N…
DHMVLLEFVTAAGITHGMDELYK	23	Unmodified	_DHMVLLEFVTAAGITHGMDELYK_							0	0	0	0	0	NJM-;NJM-Y;NJM-W;NJM-V;NJM-T;NJM-S;NJM-R;NJM-Q;NJM-P;NJM-N;NJM-M;NJM-L;NJM-K;NJM-I;NJM-H;NJM-G;NJM-F;NJM-E;NJM-D;NJM-C;NJM-A;NJM-YY;NJM-YW;NJM-YV;NJM-YT;NJM-YS;NJM-YR;NJM-YP;NJM-YN;NJM-YM;NJM-YL;NJM-YK;NJM-YI;NJM-YH;NJM-YG;NJM-YF;NJM-YE;NJM-YD;NJM-YC;NJM-YA;NJM-WY;NJM-WW;NJM-WV;NJM-WT;NJM-WS;NJM-WR;NJM-WQ;NJM-WP;NJM-WN;NJM-WM;NJM-WL;NJM-WK;NJM-WI;NJM-WH;NJM-WG;NJM-WF;NJM-WE;NJM-WD;NJM-WC;NJM-WA;N…
LEHHHHHH	8	Unmodified	_LEHHHHHH_							0	0	0	0	0	NJM-;NJM-Y;NJM-W;NJM-V;NJM-T;NJM-S;NJM-R;NJM-Q;NJM-P;NJM-N;NJM-M;NJM-L;NJM-K;NJM-I;NJM-H;NJM-G;NJM-F;NJM-E;NJM-D;NJM-C;NJM-A;NJM-YY;NJM-YW;NJM-YV;NJM-YT;NJM-YS;NJM-YR;NJM-YP;NJM-YN;NJM-YM;NJM-YL;NJM-YK;NJM-YI;NJM-YH;NJM-YG;NJM-YF;NJM-YE;NJM-YD;NJM-YC;NJM-YA;NJM-WY;NJM-WW;NJM-WV;NJM-WT;NJM-WS;NJM-WR;NJM-WQ;NJM-WP;NJM-WN;NJM-WM;NJM-WL;NJM-WK;NJM-WI;NJM-WH;NJM-WG;NJM-WF;NJM-WE;NJM-WD;NJM-WC;NJM-WA;N…
LEHHHHHH	8	Unmodified	_LEHHHHHH_							0	0	0	0	0	NJM-;NJM-Y;NJM-W;NJM-V;NJM-T;NJM-S;NJM-R;NJM-Q;NJM-P;NJM-N;NJM-M;NJM-L;NJM-K;NJM-I;NJM-H;NJM-G;NJM-F;NJM-E;NJM-D;NJM-C;NJM-A;NJM-YY;NJM-YW;NJM-YV;NJM-YT;NJM-YS;NJM-YR;NJM-YP;NJM-YN;NJM-YM;NJM-YL;NJM-YK;NJM-YI;NJM-YH;NJM-YG;NJM-YF;NJM-YE;NJM-YD;NJM-YC;NJM-YA;NJM-WY;NJM-WW;NJM-WV;NJM-WT;NJM-WS;NJM-WR;NJM-WQ;NJM-WP;NJM-WN;NJM-WM;NJM-WL;NJM-WK;NJM-WI;NJM-WH;NJM-WG;NJM-WF;NJM-WE;NJM-WD;NJM-WC;NJM-WA;N…
LEHHHHHH	8	Unmodified	_LEHHHHHH_							0	0	0	0	0	NJM-;NJM-Y;NJM-W;NJM-V;NJM-T;NJM-S;NJM-R;NJM-Q;NJM-P;NJM-N;NJM-M;NJM-L;NJM-K;NJM-I;NJM-H;NJM-G;NJM-F;NJM-E;NJM-D;NJM-C;NJM-A;NJM-YY;NJM-YW;NJM-YV;NJM-YT;NJM-YS;NJM-YR;NJM-YP;NJM-YN;NJM-YM;NJM-YL;NJM-YK;NJM-YI;NJM-YH;NJM-YG;NJM-YF;NJM-YE;NJM-YD;NJM-YC;NJM-YA;NJM-WY;NJM-WW;NJM-WV;NJM-WT;NJM-WS;NJM-WR;NJM-WQ;NJM-WP;NJM-WN;NJM-WM;NJM-WL;NJM-WK;NJM-WI;NJM-WH;NJM-WG;NJM-WF;NJM-WE;NJM-WD;NJM-WC;NJM-WA;N…
LEHHHHHH	8	Unmodified	_LEHHHHHH_							0	0	0	0	0	NJM-;NJM-Y;NJM-W;NJM-V;NJM-T;NJM-S;NJM-R;NJM-Q;NJM-P;NJM-N;NJM-M;NJM-L;NJM-K;NJM-I;NJM-H;NJM-G;NJM-F;NJM-E;NJM-D;NJM-C;NJM-A;NJM-YY;NJM-YW;NJM-YV;NJM-YT;NJM-YS;NJM-YR;NJM-YP;NJM-YN;NJM-YM;NJM-YL;NJM-YK;NJM-YI;NJM-YH;NJM-YG;NJM-YF;NJM-YE;NJM-YD;NJM-YC;NJM-YA;NJM-WY;NJM-WW;NJM-WV;NJM-WT;NJM-WS;NJM-WR;NJM-WQ;NJM-WP;NJM-WN;NJM-WM;NJM-WL;NJM-WK;NJM-WI;NJM-WH;NJM-WG;NJM-WF;NJM-WE;NJM-WD;NJM-WC;NJM-WA;N…
LEHHHHHH	8	Unmodified	_LEHHHHHH_							0	0	0	0	0	NJM-;NJM-Y;NJM-W;NJM-V;NJM-T;NJM-S;NJM-R;NJM-Q;NJM-P;NJM-N;NJM-M;NJM-L;NJM-K;NJM-I;NJM-H;NJM-G;NJM-F;NJM-E;NJM-D;NJM-C;NJM-A;NJM-YY;NJM-YW;NJM-YV;NJM-YT;NJM-YS;NJM-YR;NJM-YP;NJM-YN;NJM-YM;NJM-YL;NJM-YK;NJM-YI;NJM-YH;NJM-YG;NJM-YF;NJM-YE;NJM-YD;NJM-YC;NJM-YA;NJM-WY;NJM-WW;NJM-WV;NJM-WT;NJM-WS;NJM-WR;NJM-WQ;NJM-WP;NJM-WN;NJM-WM;NJM-WL;NJM-WK;NJM-WI;NJM-WH;NJM-WG;NJM-WF;NJM-WE;NJM-WD;NJM-WC;NJM-WA;N…
LEHHHHHH	8	Unmodified	_LEHHHHHH_							0	0	0	0	0	NJM-;NJM-Y;NJM-W;NJM-V;NJM-T;NJM-S;NJM-R;NJM-Q;NJM-P;NJM-N;NJM-M;NJM-L;NJM-K;NJM-I;NJM-H;NJM-G;NJM-F;NJM-E;NJM-D;NJM-C;NJM-A;NJM-YY;NJM-YW;NJM-YV;NJM-YT;NJM-YS;NJM-YR;NJM-YP;NJM-YN;NJM-YM;NJM-YL;NJM-YK;NJM-YI;NJM-YH;NJM-YG;NJM-YF;NJM-YE;NJM-YD;NJM-YC;NJM-YA;NJM-WY;NJM-WW;NJM-WV;NJM-WT;NJM-WS;NJM-WR;NJM-WQ;NJM-WP;NJM-WN;NJM-WM;NJM-WL;NJM-WK;NJM-WI;NJM-WH;NJM-WG;NJM-WF;NJM-WE;NJM-WD;NJM-WC;NJM-WA;N…
LEHHHHHH	8	Unmodified	_LEHHHHHH_							0	0	0	0	0	NJM-;NJM-Y;NJM-W;NJM-V;NJM-T;NJM-S;NJM-R;NJM-Q;NJM-P;NJM-N;NJM-M;NJM-L;NJM-K;NJM-I;NJM-H;NJM-G;NJM-F;NJM-E;NJM-D;NJM-C;NJM-A;NJM-YY;NJM-YW;NJM-YV;NJM-YT;NJM-YS;NJM-YR;NJM-YP;NJM-YN;NJM-YM;NJM-YL;NJM-YK;NJM-YI;NJM-YH;NJM-YG;NJM-YF;NJM-YE;NJM-YD;NJM-YC;NJM-YA;NJM-WY;NJM-WW;NJM-WV;NJM-WT;NJM-WS;NJM-WR;NJM-WQ;NJM-WP;NJM-WN;NJM-WM;NJM-WL;NJM-WK;NJM-WI;NJM-WH;NJM-WG;NJM-WF;NJM-WE;NJM-WD;NJM-WC;NJM-WA;N…
LEHHHHHH	8	Unmodified	_LEHHHHHH_							0	0	0	0	0	NJM-;NJM-Y;NJM-W;NJM-V;NJM-T;NJM-S;NJM-R;NJM-Q;NJM-P;NJM-N;NJM-M;NJM-L;NJM-K;NJM-I;NJM-H;NJM-G;NJM-F;NJM-E;NJM-D;NJM-C;NJM-A;NJM-YY;NJM-YW;NJM-YV;NJM-YT;NJM-YS;NJM-YR;NJM-YP;NJM-YN;NJM-YM;NJM-YL;NJM-YK;NJM-YI;NJM-YH;NJM-YG;NJM-YF;NJM-YE;NJM-YD;NJM-YC;NJM-YA;NJM-WY;NJM-WW;NJM-WV;NJM-WT;NJM-WS;NJM-WR;NJM-WQ;NJM-WP;NJM-WN;NJM-WM;NJM-WL;NJM-WK;NJM-WI;NJM-WH;NJM-WG;NJM-WF;NJM-WE;NJM-WD;NJM-WC;NJM-WA;N…
LEHHHHHH	8	Unmodified	_LEHHHHHH_							0	0	0	0	0	NJM-;NJM-Y;NJM-W;NJM-V;NJM-T;NJM-S;NJM-R;NJM-Q;NJM-P;NJM-N;NJM-M;NJM-L;NJM-K;NJM-I;NJM-H;NJM-G;NJM-F;NJM-E;NJM-D;NJM-C;NJM-A;NJM-YY;NJM-YW;NJM-YV;NJM-YT;NJM-YS;NJM-YR;NJM-YP;NJM-YN;NJM-YM;NJM-YL;NJM-YK;NJM-YI;NJM-YH;NJM-YG;NJM-YF;NJM-YE;NJM-YD;NJM-YC;NJM-YA;NJM-WY;NJM-WW;NJM-WV;NJM-WT;NJM-WS;NJM-WR;NJM-WQ;NJM-WP;NJM-WN;NJM-WM;NJM-WL;NJM-WK;NJM-WI;NJM-WH;NJM-WG;NJM-WF;NJM-WE;NJM-WD;NJM-WC;NJM-WA;N…
LEHHHHHH	8	Unmodified	_LEHHHHHH_							0	0	0	0	0	NJM-;NJM-Y;NJM-W;NJM-V;NJM-T;NJM-S;NJM-R;NJM-Q;NJM-P;NJM-N;NJM-M;NJM-L;NJM-K;NJM-I;NJM-H;NJM-G;NJM-F;NJM-E;NJM-D;NJM-C;NJM-A;NJM-YY;NJM-YW;NJM-YV;NJM-YT;NJM-YS;NJM-YR;NJM-YP;NJM-YN;NJM-YM;NJM-YL;NJM-YK;NJM-YI;NJM-YH;NJM-YG;NJM-YF;NJM-YE;NJM-YD;NJM-YC;NJM-YA;NJM-WY;NJM-WW;NJM-WV;NJM-WT;NJM-WS;NJM-WR;NJM-WQ;NJM-WP;NJM-WN;NJM-WM;NJM-WL;NJM-WK;NJM-WI;NJM-WH;NJM-WG;NJM-WF;NJM-WE;NJM-WD;NJM-WC;NJM-WA;N…
LEHHHHHH	8	Unmodified	_LEHHHHHH_							0	0	0	0	0	NJM-;NJM-Y;NJM-W;NJM-V;NJM-T;NJM-S;NJM-R;NJM-Q;NJM-P;NJM-N;NJM-M;NJM-L;NJM-K;NJM-I;NJM-H;NJM-G;NJM-F;NJM-E;NJM-D;NJM-C;NJM-A;NJM-YY;NJM-YW;NJM-YV;NJM-YT;NJM-YS;NJM-YR;NJM-YP;NJM-YN;NJM-YM;NJM-YL;NJM-YK;NJM-YI;NJM-YH;NJM-YG;NJM-YF;NJM-YE;NJM-YD;NJM-YC;NJM-YA;NJM-WY;NJM-WW;NJM-WV;NJM-WT;NJM-WS;NJM-WR;NJM-WQ;NJM-WP;NJM-WN;NJM-WM;NJM-WL;NJM-WK;NJM-WI;NJM-WH;NJM-WG;NJM-WF;NJM-WE;NJM-WD;NJM-WC;NJM-WA;N…
LEHHHHHH	8	Unmodified	_LEHHHHHH_							0	0	0	0	0	NJM-;NJM-Y;NJM-W;NJM-V;NJM-T;NJM-S;NJM-R;NJM-Q;NJM-P;NJM-N;NJM-M;NJM-L;NJM-K;NJM-I;NJM-H;NJM-G;NJM-F;NJM-E;NJM-D;NJM-C;NJM-A;NJM-YY;NJM-YW;NJM-YV;NJM-YT;NJM-YS;NJM-YR;NJM-YP;NJM-YN;NJM-YM;NJM-YL;NJM-YK;NJM-YI;NJM-YH;NJM-YG;NJM-YF;NJM-YE;NJM-YD;NJM-YC;NJM-YA;NJM-WY;NJM-WW;NJM-WV;NJM-WT;NJM-WS;NJM-WR;NJM-WQ;NJM-WP;NJM-WN;NJM-WM;NJM-WL;NJM-WK;NJM-WI;NJM-WH;NJM-WG;NJM-WF;NJM-WE;NJM-WD;NJM-WC;NJM-WA;N…
LEHHHHHH	8	Unmodified	_LEHHHHHH_							0	0	0	0	0	NJM-;NJM-Y;NJM-W;NJM-V;NJM-T;NJM-S;NJM-R;NJM-Q;NJM-P;NJM-N;NJM-M;NJM-L;NJM-K;NJM-I;NJM-H;NJM-G;NJM-F;NJM-E;NJM-D;NJM-C;NJM-A;NJM-YY;NJM-YW;NJM-YV;NJM-YT;NJM-YS;NJM-YR;NJM-YP;NJM-YN;NJM-YM;NJM-YL;NJM-YK;NJM-YI;NJM-YH;NJM-YG;NJM-YF;NJM-YE;NJM-YD;NJM-YC;NJM-YA;NJM-WY;NJM-WW;NJM-WV;NJM-WT;NJM-WS;NJM-WR;NJM-WQ;NJM-WP;NJM-WN;NJM-WM;NJM-WL;NJM-WK;NJM-WI;NJM-WH;NJM-WG;NJM-WF;NJM-WE;NJM-WD;NJM-WC;NJM-WA;N…
LEHHHHHH	8	Unmodified	_LEHHHHHH_							0	0	0	0	0	NJM-;NJM-Y;NJM-W;NJM-V;NJM-T;NJM-S;NJM-R;NJM-Q;NJM-P;NJM-N;NJM-M;NJM-L;NJM-K;NJM-I;NJM-H;NJM-G;NJM-F;NJM-E;NJM-D;NJM-C;NJM-A;NJM-YY;NJM-YW;NJM-YV;NJM-YT;NJM-YS;NJM-YR;NJM-YP;NJM-YN;NJM-YM;NJM-YL;NJM-YK;NJM-YI;NJM-YH;NJM-YG;NJM-YF;NJM-YE;NJM-YD;NJM-YC;NJM-YA;NJM-WY;NJM-WW;NJM-WV;NJM-WT;NJM-WS;NJM-WR;NJM-WQ;NJM-WP;NJM-WN;NJM-WM;NJM-WL;NJM-WK;NJM-WI;NJM-WH;NJM-WG;NJM-WF;NJM-WE;NJM-WD;NJM-WC;NJM-WA;N…
LEHHHHHH	8	Unmodified	_LEHHHHHH_							0	0	0	0	0	NJM-;NJM-Y;NJM-W;NJM-V;NJM-T;NJM-S;NJM-R;NJM-Q;NJM-P;NJM-N;NJM-M;NJM-L;NJM-K;NJM-I;NJM-H;NJM-G;NJM-F;NJM-E;NJM-D;NJM-C;NJM-A;NJM-YY;NJM-YW;NJM-YV;NJM-YT;NJM-YS;NJM-YR;NJM-YP;NJM-YN;NJM-YM;NJM-YL;NJM-YK;NJM-YI;NJM-YH;NJM-YG;NJM-YF;NJM-YE;NJM-YD;NJM-YC;NJM-YA;NJM-WY;NJM-WW;NJM-WV;NJM-WT;NJM-WS;NJM-WR;NJM-WQ;NJM-WP;NJM-WN;NJM-WM;NJM-WL;NJM-WK;NJM-WI;NJM-WH;NJM-WG;NJM-WF;NJM-WE;NJM-WD;NJM-WC;NJM-WA;N…
LEHHHHHH	8	Unmodified	_LEHHHHHH_							0	0	0	0	0	NJM-;NJM-Y;NJM-W;NJM-V;NJM-T;NJM-S;NJM-R;NJM-Q;NJM-P;NJM-N;NJM-M;NJM-L;NJM-K;NJM-I;NJM-H;NJM-G;NJM-F;NJM-E;NJM-D;NJM-C;NJM-A;NJM-YY;NJM-YW;NJM-YV;NJM-YT;NJM-YS;NJM-YR;NJM-YP;NJM-YN;NJM-YM;NJM-YL;NJM-YK;NJM-YI;NJM-YH;NJM-YG;NJM-YF;NJM-YE;NJM-YD;NJM-YC;NJM-YA;NJM-WY;NJM-WW;NJM-WV;NJM-WT;NJM-WS;NJM-WR;NJM-WQ;NJM-WP;NJM-WN;NJM-WM;NJM-WL;NJM-WK;NJM-WI;NJM-WH;NJM-WG;NJM-WF;NJM-WE;NJM-WD;NJM-WC;NJM-WA;N…
LEHHHHHH	8	Unmodified	_LEHHHHHH_							0	0	0	0	0	NJM-;NJM-Y;NJM-W;NJM-V;NJM-T;NJM-S;NJM-R;NJM-Q;NJM-P;NJM-N;NJM-M;NJM-L;NJM-K;NJM-I;NJM-H;NJM-G;NJM-F;NJM-E;NJM-D;NJM-C;NJM-A;NJM-YY;NJM-YW;NJM-YV;NJM-YT;NJM-YS;NJM-YR;NJM-YP;NJM-YN;NJM-YM;NJM-YL;NJM-YK;NJM-YI;NJM-YH;NJM-YG;NJM-YF;NJM-YE;NJM-YD;NJM-YC;NJM-YA;NJM-WY;NJM-WW;NJM-WV;NJM-WT;NJM-WS;NJM-WR;NJM-WQ;NJM-WP;NJM-WN;NJM-WM;NJM-WL;NJM-WK;NJM-WI;NJM-WH;NJM-WG;NJM-WF;NJM-WE;NJM-WD;NJM-WC;NJM-WA;N…
LEHHHHHH	8	Unmodified	_LEHHHHHH_							0	0	0	0	0	NJM-;NJM-Y;NJM-W;NJM-V;NJM-T;NJM-S;NJM-R;NJM-Q;NJM-P;NJM-N;NJM-M;NJM-L;NJM-K;NJM-I;NJM-H;NJM-G;NJM-F;NJM-E;NJM-D;NJM-C;NJM-A;NJM-YY;NJM-YW;NJM-YV;NJM-YT;NJM-YS;NJM-YR;NJM-YP;NJM-YN;NJM-YM;NJM-YL;NJM-YK;NJM-YI;NJM-YH;NJM-YG;NJM-YF;NJM-YE;NJM-YD;NJM-YC;NJM-YA;NJM-WY;NJM-WW;NJM-WV;NJM-WT;NJM-WS;NJM-WR;NJM-WQ;NJM-WP;NJM-WN;NJM-WM;NJM-WL;NJM-WK;NJM-WI;NJM-WH;NJM-WG;NJM-WF;NJM-WE;NJM-WD;NJM-WC;NJM-WA;N…
LEHHHHHH	8	Unmodified	_LEHHHHHH_							0	0	0	0	0	NJM-;NJM-Y;NJM-W;NJM-V;NJM-T;NJM-S;NJM-R;NJM-Q;NJM-P;NJM-N;NJM-M;NJM-L;NJM-K;NJM-I;NJM-H;NJM-G;NJM-F;NJM-E;NJM-D;NJM-C;NJM-A;NJM-YY;NJM-YW;NJM-YV;NJM-YT;NJM-YS;NJM-YR;NJM-YP;NJM-YN;NJM-YM;NJM-YL;NJM-YK;NJM-YI;NJM-YH;NJM-YG;NJM-YF;NJM-YE;NJM-YD;NJM-YC;NJM-YA;NJM-WY;NJM-WW;NJM-WV;NJM-WT;NJM-WS;NJM-WR;NJM-WQ;NJM-WP;NJM-WN;NJM-WM;NJM-WL;NJM-WK;NJM-WI;NJM-WH;NJM-WG;NJM-WF;NJM-WE;NJM-WD;NJM-WC;NJM-WA;N…
LEHHHHHH	8	Unmodified	_LEHHHHHH_							0	0	0	0	0	NJM-;NJM-Y;NJM-W;NJM-V;NJM-T;NJM-S;NJM-R;NJM-Q;NJM-P;NJM-N;NJM-M;NJM-L;NJM-K;NJM-I;NJM-H;NJM-G;NJM-F;NJM-E;NJM-D;NJM-C;NJM-A;NJM-YY;NJM-YW;NJM-YV;NJM-YT;NJM-YS;NJM-YR;NJM-YP;NJM-YN;NJM-YM;NJM-YL;NJM-YK;NJM-YI;NJM-YH;NJM-YG;NJM-YF;NJM-YE;NJM-YD;NJM-YC;NJM-YA;NJM-WY;NJM-WW;NJM-WV;NJM-WT;NJM-WS;NJM-WR;NJM-WQ;NJM-WP;NJM-WN;NJM-WM;NJM-WL;NJM-WK;NJM-WI;NJM-WH;NJM-WG;NJM-WF;NJM-WE;NJM-WD;NJM-WC;NJM-WA;N…
LEHHHHHH	8	Unmodified	_LEHHHHHH_							0	0	0	0	0	NJM-;NJM-Y;NJM-W;NJM-V;NJM-T;NJM-S;NJM-R;NJM-Q;NJM-P;NJM-N;NJM-M;NJM-L;NJM-K;NJM-I;NJM-H;NJM-G;NJM-F;NJM-E;NJM-D;NJM-C;NJM-A;NJM-YY;NJM-YW;NJM-YV;NJM-YT;NJM-YS;NJM-YR;NJM-YP;NJM-YN;NJM-YM;NJM-YL;NJM-YK;NJM-YI;NJM-YH;NJM-YG;NJM-YF;NJM-YE;NJM-YD;NJM-YC;NJM-YA;NJM-WY;NJM-WW;NJM-WV;NJM-WT;NJM-WS;NJM-WR;NJM-WQ;NJM-WP;NJM-WN;NJM-WM;NJM-WL;NJM-WK;NJM-WI;NJM-WH;NJM-WG;NJM-WF;NJM-WE;NJM-WD;NJM-WC;NJM-WA;N…
LEHHHHHH	8	Unmodified	_LEHHHHHH_							0	0	0	0	0	NJM-;NJM-Y;NJM-W;NJM-V;NJM-T;NJM-S;NJM-R;NJM-Q;NJM-P;NJM-N;NJM-M;NJM-L;NJM-K;NJM-I;NJM-H;NJM-G;NJM-F;NJM-E;NJM-D;NJM-C;NJM-A;NJM-YY;NJM-YW;NJM-YV;NJM-YT;NJM-YS;NJM-YR;NJM-YP;NJM-YN;NJM-YM;NJM-YL;NJM-YK;NJM-YI;NJM-YH;NJM-YG;NJM-YF;NJM-YE;NJM-YD;NJM-YC;NJM-YA;NJM-WY;NJM-WW;NJM-WV;NJM-WT;NJM-WS;NJM-WR;NJM-WQ;NJM-WP;NJM-WN;NJM-WM;NJM-WL;NJM-WK;NJM-WI;NJM-WH;NJM-WG;NJM-WF;NJM-WE;NJM-WD;NJM-WC;NJM-WA;N…
LEHHHHHHCSK	11	Unmodified	_LEHHHHHHCSK_							0	0	0	0	0	NJM-CSK	NJM-CSK	NJM-CSK	MULTI-SECPEP	VOT16-1551	1	1181	486.74	3	486.89	1457.65	NaN	-0.032039	-1.56e-05	3.0904	0.0015047	3.0584	0.0014891	487.225	19.632	0.29067	19.632	19.506	19.796	0					10	6	3	0	0	0
LEHHHHHHEK	10	Unmodified	_LEHHHHHHEK_							0	0	0	0	0	NJM-EKP;NJM-EK;NJM-EKY;NJM-EKW;NJM-EKV;NJM-EKT;NJM-EKS;NJM-EKR;NJM-EKQ;NJM-EKN;NJM-EKM;NJM-EKL;NJM-EKK;NJM-EKI;NJM-EKH;NJM-EKG;NJM-EKF;NJM-EKE;NJM-EKD;NJM-EKC;NJM-EKA	NJM-EKP	NJM-EKP	MULTI-SECPEP	VOT16-1571	1	1170_R	335.91	4	335.914	1339.63	37466.4	0.92496	0.00031071	-0.012993	-4.3645e-06	0.91197	0.00030634	335.914	12.27	1.5808	12.27	12.041	13.622	9.5367e-07					94	47	3	0	0	0
LEHHHHHHEKP	11	Unmodified	_LEHHHHHHEKP_							0	0	0	0	1	NJM-EKP	NJM-EKP	NJM-EKP	MULTI-MSMS	VOT16-1542	1	1170	479.9	3	479.901	1436.68	30426.9	0.34266	0.00016444	0.031637	1.5183e-05	0.37429	0.00017962	479.901	14.928	0.85511	14.928	14.741	15.596	9.5367e-07					36	12	4	0	0	0
LEHHHHHHEKP	11	Unmodified	_LEHHHHHHEKP_							0	0	0	0	1	NJM-EKP	NJM-EKP	NJM-EKP	MULTI-MSMS	VOT16-1571	1	1170_R	479.9	3	479.901	1436.68	30729.9	-0.46147	-0.00022146	0.60297	0.00028937	0.1415	6.7906e-05	479.901	14.644	1.064	14.644	14.479	15.543	0					37	14	4	0	0	0
LEHHHHHHEKP	11	Unmodified	_LEHHHHHHEKP_							0	0	0	0	1	NJM-EKP	NJM-EKP	NJM-EKP	MULTI-MSMS	VOT16-1571	1	1170_R	360.18	4	360.178	1436.68	36863	-0.18386	-6.622e-05	-0.013363	-4.8129e-06	-0.19722	-7.1033e-05	360.177	14.654	0.78369	14.654	14.479	15.263	0					21	10	3	0	0	0
LEHHHHHHGR	10	Unmodified	_LEHHHHHHGR_							0	0	0	0	0	NJM-GR;NJM-GRY;NJM-GRW;NJM-GRV;NJM-GRT;NJM-GRS;NJM-GRR;NJM-GRQ;NJM-GRP;NJM-GRN;NJM-GRM;NJM-GRL;NJM-GRK;NJM-GRI;NJM-GRH;NJM-GRG;NJM-GRF;NJM-GRE;NJM-GRD;NJM-GRC;NJM-GRA	NJM-GR	NJM-GR	MULTI-MSMS	VOT16-1542	1	1170	324.91	4	324.911	1295.61	38449.8	0.55596	0.00018064	-0.12052	-3.9157e-05	0.43544	0.00014148	324.911	21.445	1.1537	21.445	20.669	21.822	0					43	24	2	0	0	0
LEHHHHHHGR	10	Unmodified	_LEHHHHHHGR_							0	0	0	0	0	NJM-GR;NJM-GRY;NJM-GRW;NJM-GRV;NJM-GRT;NJM-GRS;NJM-GRR;NJM-GRQ;NJM-GRP;NJM-GRN;NJM-GRM;NJM-GRL;NJM-GRK;NJM-GRI;NJM-GRH;NJM-GRG;NJM-GRF;NJM-GRE;NJM-GRD;NJM-GRC;NJM-GRA	NJM-GR	NJM-GR	MULTI-MSMS	VOT16-1571	1	1170_R	324.91	4	324.911	1295.61	38219.8	1.6822	0.00054658	-1.2188	-0.00039599	0.46346	0.00015058	324.91	10.73	1.2404	10.73	10.478	11.719	0					71	32	3	0	0	0
LEHHHHHHGR	10	Unmodified	_LEHHHHHHGR_							0	0	0	0	0	NJM-GR;NJM-GRY;NJM-GRW;NJM-GRV;NJM-GRT;NJM-GRS;NJM-GRR;NJM-GRQ;NJM-GRP;NJM-GRN;NJM-GRM;NJM-GRL;NJM-GRK;NJM-GRI;NJM-GRH;NJM-GRG;NJM-GRF;NJM-GRE;NJM-GRD;NJM-GRC;NJM-GRA	NJM-GR	NJM-GR	MULTI-SECPEP	VOT16-1571	1	1170_R	325.7	4	324.911	1295.61	38808.2	-0.025252	-8.2047e-06	0.50443	0.00016389	0.47918	0.00015569	324.911	21.295	1.6251	21.295	20.573	22.198	0					61	38	2	0	0	0
LEHHHHHHKHF	11	Unmodified	_LEHHHHHHKHF_							0	0	0	0	1	NJM-KHF	NJM-KHF	NJM-KHF	MULTI-MSMS	VOT16-1571	1	1170_R	499.58	3	499.245	1494.71	30415.2	1.7155	0.00085646	-3.5312	-0.0017629	-1.8156	-0.00090645	499.243	10.882	0.6325	10.882	10.688	11.321	9.5367e-07					33	15	3	0	0	0
LEHHHHHHLEK	11	Unmodified	_LEHHHHHHLEK_							0	0	0	0	0	NJM-LEK	NJM-LEK	NJM-LEK	MULTI-MSMS	VOT16-1542	1	1170	485.24	3	485.245	1452.71	30056.6	0.56533	0.00027432	0.17574	8.5277e-05	0.74107	0.0003596	485.245	13.991	0.23833	13.991	13.86	14.098	-9.5367e-07					19	5	4	0	0	0
LEHHHHHHLGR	11	Unmodified	_LEHHHHHHLGR_							0	0	0	0	0	NJM-LGR	NJM-LGR	NJM-LGR	MULTI-MSMS	VOT16-1571	1	1170_R	353.18	4	353.182	1408.7	35402.6	0.92821	0.00032783	-0.24476	-8.6446e-05	0.68345	0.00024138	353.182	12.91	3.2138	12.91	11.754	14.968	0					261	78	5	0	0	0
LEHHHHHHMVR	11	Unmodified	_LEHHHHHHMVR_							0	0	0	0	0	NJM-MVR	NJM-MVR	NJM-MVR	MULTI-MSMS	VOT16-1542	1	1170	368.18	4	368.182	1468.7	34440	0.78592	0.00028936	-0.71623	-0.0002637	0.069692	2.5659e-05	368.182	13.96	1.3405	13.96	13.683	15.023	0					65	24	5	0	0	0
LEHHHHHHMVR	11	Unmodified	_LEHHHHHHMVR_							0	0	0	0	0	NJM-MVR	NJM-MVR	NJM-MVR	MULTI-MSMS	VOT16-1571	1	1170_R	368.18	4	368.182	1468.7	35078	0.44837	0.00016508	-0.1833	-6.7487e-05	0.26507	9.7594e-05	368.182	13.451	1.0858	13.451	13.06	14.145	0					74	21	5	0	0	0
LEHHHHHHPM	10	Unmodified	_LEHHHHHHPM_							0	0	0	0	0	NJM-PM	NJM-PM	NJM-PM	MULTI-MSMS	VOT16-1571	1	1170_R	437.87	3	437.869	1310.58	32171.6	0.23148	0.00010136	0.61857	0.00027085	0.85005	0.00037221	437.869	12.856	1.7708	12.856	11.996	13.767	0					162	51	4	0	0	0
LEHHHHHHPVM	11	Unmodified	_LEHHHHHHPVM_							0	0	0	0	0	NJM-PVM	NJM-PVM	NJM-PVM	MULTI-MSMS	VOT16-1571	1	1170_R	470.89	3	470.891	1409.65	32120.3	-0.59979	-0.00028244	2.0196	0.00095102	1.4198	0.00066859	470.892	14.802	0.6556	14.802	14.607	15.263	0					21	8	5	0	0	0
LEHHHHHHQLD	11	Unmodified	_LEHHHHHHQLD_							0	0	0	0	0	NJM-QLD	NJM-QLD	NJM-QLD	MULTI-MSMS	VOT16-1542	1	1170	360.67	4	360.672	1438.66	35850.3	0.74264	0.00026785	0.13232	4.7723e-05	0.87495	0.00031557	360.672	14.126	0.26708	14.126	14.061	14.328	0					9	4	3	0	0	0
LEHHHHHHQLD	11	Unmodified	_LEHHHHHHQLD_							0	0	0	0	0	NJM-QLD	NJM-QLD	NJM-QLD	MULTI-MSMS	VOT16-1571	1	1170_R	360.67	4	360.672	1438.66	34953	0.40412	0.00014576	-0.21964	-7.9217e-05	0.18449	6.6539e-05	360.672	13.733	0.40433	13.733	13.433	13.838	0					14	5	3	0	0	0
LEHHHHHHQQR	11	Unmodified	_LEHHHHHHQQR_							0	0	0	0	0	NJM-QQR	NJM-QQR	NJM-QQR	MULTI-MSMS	VOT16-1542	1	1170	374.68	4	374.685	1494.71	34978.9	0.94835	0.00035533	-0.44046	-0.00016503	0.50789	0.0001903	374.684	12.294	3.3998	12.294	10.754	14.154	0					231	141	3	0	0	0
LEHHHHHHQQR	11	Unmodified	_LEHHHHHHQQR_							0	0	0	0	0	NJM-QQR	NJM-QQR	NJM-QQR	MULTI-MSMS	VOT16-1571	1	1170_R	374.68	4	374.685	1494.71	34754.9	1.6958	0.0006354	-0.95132	-0.00035645	0.74451	0.00027896	374.684	10.883	1.3745	10.883	10.646	12.02	0					94	33	5	0	0	0
LEHHHHHHQQR	11	Unmodified	_LEHHHHHHQQR_							0	0	0	0	0	NJM-QQR	NJM-QQR	NJM-QQR	MULTI-MSMS	VOT16-1571	1	1170_R	374.68	4	374.685	1494.71	33963.6	-0.022786	-8.5377e-06	-4.1211	-0.0015441	-4.1439	-0.0015526	374.683	21.243	1.3338	21.243	20.743	22.077	0					54	29	2	0	0	0
LEHHHHHHQQR	11	Unmodified	_LEHHHHHHQQR_							0	0	0	0	0	NJM-QQR	NJM-QQR	NJM-QQR	MULTI-MSMS	VOT16-1571	1	1170_R	374.94	4	374.685	1494.71	34389.2	0.64696	0.00024241	-0.58593	-0.00021954	0.061038	2.287e-05	374.935	24.121	2.4833	24.121	22.027	24.51	0					73	50	3	0	0	0
LEHHHHHHQR	10	Unmodified	_LEHHHHHHQR_							0	0	0	0	0	NJM-QR;NJM-QRY;NJM-QRW;NJM-QRV;NJM-QRT;NJM-QRS;NJM-QRR;NJM-QRQ;NJM-QRP;NJM-QRN;NJM-QRM;NJM-QRL;NJM-QRK;NJM-QRI;NJM-QRH;NJM-QRG;NJM-QRF;NJM-QRE;NJM-QRD;NJM-QRC;NJM-QRA	NJM-QR	NJM-QR	MULTI-MSMS	VOT16-1542	1	1170	342.92	4	342.67	1366.65	36792.6	0.92045	0.00031541	-0.76546	-0.0002623	0.15499	5.3111e-05	342.67	13.348	1.9371	13.348	12.391	14.328	-9.5367e-07					118	65	3	0	0	0
LEHHHHHHQR	10	Unmodified	_LEHHHHHHQR_							0	0	0	0	0	NJM-QR;NJM-QRY;NJM-QRW;NJM-QRV;NJM-QRT;NJM-QRS;NJM-QRR;NJM-QRQ;NJM-QRP;NJM-QRN;NJM-QRM;NJM-QRL;NJM-QRK;NJM-QRI;NJM-QRH;NJM-QRG;NJM-QRF;NJM-QRE;NJM-QRD;NJM-QRC;NJM-QRA	NJM-QR	NJM-QR	MULTI-MSMS	VOT16-1571	1	1170_R	342.67	4	342.67	1366.65	36267.1	1.8526	0.00063482	-1.472	-0.00050439	0.38062	0.00013043	342.669	10.814	1.2963	10.814	10.604	11.9	0					78	30	4	0	0	0
LEHHHHHHQR	10	Unmodified	_LEHHHHHHQR_							0	0	0	0	0	NJM-QR;NJM-QRY;NJM-QRW;NJM-QRV;NJM-QRT;NJM-QRS;NJM-QRR;NJM-QRQ;NJM-QRP;NJM-QRN;NJM-QRM;NJM-QRL;NJM-QRK;NJM-QRI;NJM-QRH;NJM-QRG;NJM-QRF;NJM-QRE;NJM-QRD;NJM-QRC;NJM-QRA	NJM-QR	NJM-QR	MULTI-MSMS	VOT16-1571	1	1170_R	342.67	4	342.67	1366.65	36354.3	0.50702	0.00017374	-0.072993	-2.5013e-05	0.43402	0.00014873	342.67	13.587	1.1279	13.587	13.018	14.145	9.5367e-07					42	23	2	0	0	0
LEHHHHHHQYR	11	Unmodified	_LEHHHHHHQYR_							0	0	0	0	0	NJM-QYR	NJM-QYR	NJM-QYR	MULTI-MSMS	VOT16-1571	1	1170_R	510.91	3	510.912	1529.71	29713.6	1.0902	0.000557	-0.050242	-2.5669e-05	1.04	0.00053134	511.246	11.529	2.3432	11.529	11.424	13.767	0					197	65	5	0	0	0
LEHHHHHHSGL	11	Unmodified	_LEHHHHHHSGL_							0	0	0	0	0	NJM-SGL	NJM-SGL	NJM-SGL	MULTI-MSMS	VOT16-1571	1	1170_R	447.55	3	447.55	1339.63	31027.5	0.49606	0.00022201	0.11431	5.1158e-05	0.61037	0.00027317	447.55	12.388	2.059	12.388	11.963	14.022	0					190	56	4	0	0	0
LEHHHHHHSLK	11	Unmodified	_LEHHHHHHSLK_							0	0	0	0	0	NJM-SLK	NJM-SLK	NJM-SLK	MULTI-MSMS	VOT16-1571	1	1170_R	353.93	4	353.683	1410.7	35821.1	1.7153	0.00060666	-0.82921	-0.00029328	0.88607	0.00031339	353.933	11.4	0.3365	11.4	11.263	11.599	-9.5367e-07					14	5	3	0	0	0
LEHHHHHHVA	10	Unmodified	_LEHHHHHHVA_							0	0	0	0	0	NJM-VA	NJM-VA	NJM-VA	MULTI-MSMS	VOT16-1542	1	1170	418.54	3	418.539	1252.6	33215.2	0.68016	0.00028467	0.20711	8.6685e-05	0.88727	0.00037136	418.539	13.669	0.53242	13.669	13.477	14.009	0					16	9	3	0	0	0
LEHHHHHHVAR	11	Unmodified	_LEHHHHHHVAR_							0	0	0	0	0	NJM-VAR	NJM-VAR	NJM-VAR	MULTI-MSMS	VOT16-1571	1	1170_R	470.91	3	470.573	1408.7	31127.4	0.49094	0.00023102	0.45869	0.00021585	0.94962	0.00044687	470.573	13.012	1.7708	13.012	11.996	13.767	0					140	51	3	0	0	0
LEHHHHHHVMR	11	Unmodified	_LEHHHHHHVMR_							0	0	0	0	0	NJM-VMR	NJM-VMR	NJM-VMR	MULTI-MSMS	VOT16-1542	1	1170	490.57	3	490.574	1468.7	29676.1	0.58206	0.00028554	-0.5421	-0.00026594	0.039958	1.9602e-05	490.574	13.935	0.76327	13.935	13.751	14.514	0					34	14	4	0	0	0
LEHHHHHHVMR	11	Unmodified	_LEHHHHHHVMR_							0	0	0	0	0	NJM-VMR	NJM-VMR	NJM-VMR	MULTI-MSMS	VOT16-1571	1	1170_R	490.91	3	490.574	1468.7	28789.3	0.35194	0.00017265	0.19669	9.6493e-05	0.54864	0.00026915	490.574	13.378	0.62542	13.378	13.142	13.767	0					34	12	3	0	0	0
LEHHHHHHVPN	11	Unmodified	_LEHHHHHHVPN_							0	0	0	0	0	NJM-VPN	NJM-VPN	NJM-VPN	MULTI-SECPEP	VOT16-1542	1	1170	349.67	4	349.171	1392.65	NaN	0.8837	0.00030856	-1.3176	-0.00046007	-0.43392	-0.00015151	349.171	13.514	0.2455	13.514	13.385	13.63	0					6	4	2	0	0	0
LEHHHHHHWQF	11	Unmodified	_LEHHHHHHWQF_							0	0	0	0	0	NJM-WQF	NJM-WQF	NJM-WQF	MULTI-MSMS	VOT16-1542	1	1170	386.93	4	386.932	1543.7	34659.6	0.71663	0.00027729	-2.9596	-0.0011452	-2.243	-0.00086788	386.93	13.338	0.88975	13.338	13.15	14.04	0					40	21	2	0	0	0
LEHHHHHHYQ	10	Unmodified	_LEHHHHHHYQ_							0	0	0	0	0	NJM-YQ	NJM-YQ	NJM-YQ	MULTI-MSMS	VOT16-1571	1	1170_R	458.88	3	458.878	1373.61	31204.8	0.46557	0.00021364	0.20986	9.63e-05	0.67543	0.00030994	458.878	12.623	1.5539	12.623	12.068	13.622	0					117	46	3	0	0	0
LEHHHHHHYQR	11	Unmodified	_LEHHHHHHYQR_							0	0	0	0	0	NJM-YQR	NJM-YQR	NJM-YQR	MULTI-MSMS	VOT16-1542	1	1170	306.95	5	306.95	1529.71	39427	0.89965	0.00027615	-0.39431	-0.00012103	0.50534	0.00015511	306.95	13.578	0.47492	13.578	13.385	13.86	0					18	8	3	0	0	0
LEHHHHHHYQR	11	Unmodified	_LEHHHHHHYQR_							0	0	0	0	0	NJM-YQR	NJM-YQR	NJM-YQR	MULTI-MSMS	VOT16-1542	1	1170	383.44	4	383.436	1529.71	33878.5	0.80859	0.00031004	-0.75562	-0.00028973	0.052978	2.0314e-05	383.435	13.517	2.1771	13.517	13.345	15.523	0					112	38	5	0	0	0
LEHHHHHHYQR	11	Unmodified	_LEHHHHHHYQR_							0	0	0	0	0	NJM-YQR	NJM-YQR	NJM-YQR	MULTI-MSMS	VOT16-1571	1	1170_R	383.44	4	383.436	1529.71	34184.8	0.98627	0.00037817	-0.45005	-0.00017256	0.53622	0.00020561	383.436	11.492	4.0211	11.492	11.321	15.342	0					350	92	5	0	0	0
LEHHHHHHYQR	11	Unmodified	_LEHHHHHHYQR_							0	0	0	0	0	NJM-YQR	NJM-YQR	NJM-YQR	MULTI-MSMS	VOT16-1571	1	1170_R	510.91	3	510.912	1529.71	29713.6	1.0902	0.000557	-0.050242	-2.5669e-05	1.04	0.00053134	511.246	11.529	2.3432	11.529	11.424	13.767	0					197	65	5	0	0	0
LEHHHHHHYQR	11	Unmodified	_LEHHHHHHYQR_							0	0	0	0	0	NJM-YQR	NJM-YQR	NJM-YQR	MULTI-MSMS	VOT16-1571	1	1170_R	306.95	5	306.95	1529.71	39195.6	1.0056	0.00030866	-0.87732	-0.00026929	0.12825	3.9365e-05	306.95	11.752	1.2155	11.752	11.424	12.639	0					83	34	4	0	0	0
RDHMVLLEFVTAAGITHGMDELYK	24	2 Oxidation (M)	_RDHM(ox)VLLEFVTAAGITHGM(ox)DELYK_		RDHM(1)VLLEFVTAAGITHGM(1)DELYK			RDHM(58.81)VLLEFVTAAGITHGM(58.81)DELYK		0	0	2	0	1	NJM-;NJM-Y;NJM-W;NJM-V;NJM-T;NJM-S;NJM-R;NJM-Q;NJM-P;NJM-N;NJM-M;NJM-L;NJM-K;NJM-I;NJM-H;NJM-G;NJM-F;NJM-E;NJM-D;NJM-C;NJM-A;NJM-YY;NJM-YW;NJM-YV;NJM-YT;NJM-YS;NJM-YR;NJM-YP;NJM-YN;NJM-YM;NJM-YL;NJM-YK;NJM-YI;NJM-YH;NJM-YG;NJM-YF;NJM-YE;NJM-YD;NJM-YC;NJM-YA;NJM-WY;NJM-WW;NJM-WV;NJM-WT;NJM-WS;NJM-WR;NJM-WQ;NJM-WP;NJM-WN;NJM-WM;NJM-WL;NJM-WK;NJM-WI;NJM-WH;NJM-WG;NJM-WF;NJM-WE;NJM-WD;NJM-WC;NJM-WA;N…
RDHMVLLEFVTAAGITHGMDELYK	24	2 Oxidation (M)	_RDHM(ox)VLLEFVTAAGITHGM(ox)DELYK_		RDHM(1)VLLEFVTAAGITHGM(1)DELYK			RDHM(62.78)VLLEFVTAAGITHGM(62.78)DELYK		0	0	2	0	1	NJM-;NJM-Y;NJM-W;NJM-V;NJM-T;NJM-S;NJM-R;NJM-Q;NJM-P;NJM-N;NJM-M;NJM-L;NJM-K;NJM-I;NJM-H;NJM-G;NJM-F;NJM-E;NJM-D;NJM-C;NJM-A;NJM-YY;NJM-YW;NJM-YV;NJM-YT;NJM-YS;NJM-YR;NJM-YP;NJM-YN;NJM-YM;NJM-YL;NJM-YK;NJM-YI;NJM-YH;NJM-YG;NJM-YF;NJM-YE;NJM-YD;NJM-YC;NJM-YA;NJM-WY;NJM-WW;NJM-WV;NJM-WT;NJM-WS;NJM-WR;NJM-WQ;NJM-WP;NJM-WN;NJM-WM;NJM-WL;NJM-WK;NJM-WI;NJM-WH;NJM-WG;NJM-WF;NJM-WE;NJM-WD;NJM-WC;NJM-WA;N…
RDHMVLLEFVTAAGITHGMDELYK	24	2 Oxidation (M)	_RDHM(ox)VLLEFVTAAGITHGM(ox)DELYK_		RDHM(1)VLLEFVTAAGITHGM(1)DELYK			RDHM(46.4)VLLEFVTAAGITHGM(46.4)DELYK		0	0	2	0	1	NJM-;NJM-Y;NJM-W;NJM-V;NJM-T;NJM-S;NJM-R;NJM-Q;NJM-P;NJM-N;NJM-M;NJM-L;NJM-K;NJM-I;NJM-H;NJM-G;NJM-F;NJM-E;NJM-D;NJM-C;NJM-A;NJM-YY;NJM-YW;NJM-YV;NJM-YT;NJM-YS;NJM-YR;NJM-YP;NJM-YN;NJM-YM;NJM-YL;NJM-YK;NJM-YI;NJM-YH;NJM-YG;NJM-YF;NJM-YE;NJM-YD;NJM-YC;NJM-YA;NJM-WY;NJM-WW;NJM-WV;NJM-WT;NJM-WS;NJM-WR;NJM-WQ;NJM-WP;NJM-WN;NJM-WM;NJM-WL;NJM-WK;NJM-WI;NJM-WH;NJM-WG;NJM-WF;NJM-WE;NJM-WD;NJM-WC;NJM-WA;N…
RDHMVLLEFVTAAGITHGMDELYK	24	2 Oxidation (M)	_RDHM(ox)VLLEFVTAAGITHGM(ox)DELYK_		RDHM(1)VLLEFVTAAGITHGM(1)DELYK			RDHM(51.83)VLLEFVTAAGITHGM(51.83)DELYK		0	0	2	0	1	NJM-;NJM-Y;NJM-W;NJM-V;NJM-T;NJM-S;NJM-R;NJM-Q;NJM-P;NJM-N;NJM-M;NJM-L;NJM-K;NJM-I;NJM-H;NJM-G;NJM-F;NJM-E;NJM-D;NJM-C;NJM-A;NJM-YY;NJM-YW;NJM-YV;NJM-YT;NJM-YS;NJM-YR;NJM-YP;NJM-YN;NJM-YM;NJM-YL;NJM-YK;NJM-YI;NJM-YH;NJM-YG;NJM-YF;NJM-YE;NJM-YD;NJM-YC;NJM-YA;NJM-WY;NJM-WW;NJM-WV;NJM-WT;NJM-WS;NJM-WR;NJM-WQ;NJM-WP;NJM-WN;NJM-WM;NJM-WL;NJM-WK;NJM-WI;NJM-WH;NJM-WG;NJM-WF;NJM-WE;NJM-WD;NJM-WC;NJM-WA;N…
RDHMVLLEFVTAAGITHGMDELYK	24	2 Oxidation (M)	_RDHM(ox)VLLEFVTAAGITHGM(ox)DELYK_		RDHM(1)VLLEFVTAAGITHGM(1)DELYK			RDHM(88.5)VLLEFVTAAGITHGM(88.5)DELYK		0	0	2	0	1	NJM-;NJM-Y;NJM-W;NJM-V;NJM-T;NJM-S;NJM-R;NJM-Q;NJM-P;NJM-N;NJM-M;NJM-L;NJM-K;NJM-I;NJM-H;NJM-G;NJM-F;NJM-E;NJM-D;NJM-C;NJM-A;NJM-YY;NJM-YW;NJM-YV;NJM-YT;NJM-YS;NJM-YR;NJM-YP;NJM-YN;NJM-YM;NJM-YL;NJM-YK;NJM-YI;NJM-YH;NJM-YG;NJM-YF;NJM-YE;NJM-YD;NJM-YC;NJM-YA;NJM-WY;NJM-WW;NJM-WV;NJM-WT;NJM-WS;NJM-WR;NJM-WQ;NJM-WP;NJM-WN;NJM-WM;NJM-WL;NJM-WK;NJM-WI;NJM-WH;NJM-WG;NJM-WF;NJM-WE;NJM-WD;NJM-WC;NJM-WA;N…
RDHMVLLEFVTAAGITHGMDELYK	24	2 Oxidation (M)	_RDHM(ox)VLLEFVTAAGITHGM(ox)DELYK_		RDHM(1)VLLEFVTAAGITHGM(1)DELYK			RDHM(72.3)VLLEFVTAAGITHGM(72.3)DELYK		0	0	2	0	1	NJM-;NJM-Y;NJM-W;NJM-V;NJM-T;NJM-S;NJM-R;NJM-Q;NJM-P;NJM-N;NJM-M;NJM-L;NJM-K;NJM-I;NJM-H;NJM-G;NJM-F;NJM-E;NJM-D;NJM-C;NJM-A;NJM-YY;NJM-YW;NJM-YV;NJM-YT;NJM-YS;NJM-YR;NJM-YP;NJM-YN;NJM-YM;NJM-YL;NJM-YK;NJM-YI;NJM-YH;NJM-YG;NJM-YF;NJM-YE;NJM-YD;NJM-YC;NJM-YA;NJM-WY;NJM-WW;NJM-WV;NJM-WT;NJM-WS;NJM-WR;NJM-WQ;NJM-WP;NJM-WN;NJM-WM;NJM-WL;NJM-WK;NJM-WI;NJM-WH;NJM-WG;NJM-WF;NJM-WE;NJM-WD;NJM-WC;NJM-WA;N…
RDHMVLLEFVTAAGITHGMDELYK	24	2 Oxidation (M)	_RDHM(ox)VLLEFVTAAGITHGM(ox)DELYK_		RDHM(1)VLLEFVTAAGITHGM(1)DELYK			RDHM(59.91)VLLEFVTAAGITHGM(59.91)DELYK		0	0	2	0	1	NJM-;NJM-Y;NJM-W;NJM-V;NJM-T;NJM-S;NJM-R;NJM-Q;NJM-P;NJM-N;NJM-M;NJM-L;NJM-K;NJM-I;NJM-H;NJM-G;NJM-F;NJM-E;NJM-D;NJM-C;NJM-A;NJM-YY;NJM-YW;NJM-YV;NJM-YT;NJM-YS;NJM-YR;NJM-YP;NJM-YN;NJM-YM;NJM-YL;NJM-YK;NJM-YI;NJM-YH;NJM-YG;NJM-YF;NJM-YE;NJM-YD;NJM-YC;NJM-YA;NJM-WY;NJM-WW;NJM-WV;NJM-WT;NJM-WS;NJM-WR;NJM-WQ;NJM-WP;NJM-WN;NJM-WM;NJM-WL;NJM-WK;NJM-WI;NJM-WH;NJM-WG;NJM-WF;NJM-WE;NJM-WD;NJM-WC;NJM-WA;N…
RDHMVLLEFVTAAGITHGMDELYK	24	2 Oxidation (M)	_RDHM(ox)VLLEFVTAAGITHGM(ox)DELYK_		RDHM(1)VLLEFVTAAGITHGM(1)DELYK			RDHM(72.3)VLLEFVTAAGITHGM(72.3)DELYK		0	0	2	0	1	NJM-;NJM-Y;NJM-W;NJM-V;NJM-T;NJM-S;NJM-R;NJM-Q;NJM-P;NJM-N;NJM-M;NJM-L;NJM-K;NJM-I;NJM-H;NJM-G;NJM-F;NJM-E;NJM-D;NJM-C;NJM-A;NJM-YY;NJM-YW;NJM-YV;NJM-YT;NJM-YS;NJM-YR;NJM-YP;NJM-YN;NJM-YM;NJM-YL;NJM-YK;NJM-YI;NJM-YH;NJM-YG;NJM-YF;NJM-YE;NJM-YD;NJM-YC;NJM-YA;NJM-WY;NJM-WW;NJM-WV;NJM-WT;NJM-WS;NJM-WR;NJM-WQ;NJM-WP;NJM-WN;NJM-WM;NJM-WL;NJM-WK;NJM-WI;NJM-WH;NJM-WG;NJM-WF;NJM-WE;NJM-WD;NJM-WC;NJM-WA;N…
RDHMVLLEFVTAAGITHGMDELYK	24	2 Oxidation (M)	_RDHM(ox)VLLEFVTAAGITHGM(ox)DELYK_		RDHM(1)VLLEFVTAAGITHGM(1)DELYK			RDHM(79.18)VLLEFVTAAGITHGM(79.18)DELYK		0	0	2	0	1	NJM-;NJM-Y;NJM-W;NJM-V;NJM-T;NJM-S;NJM-R;NJM-Q;NJM-P;NJM-N;NJM-M;NJM-L;NJM-K;NJM-I;NJM-H;NJM-G;NJM-F;NJM-E;NJM-D;NJM-C;NJM-A;NJM-YY;NJM-YW;NJM-YV;NJM-YT;NJM-YS;NJM-YR;NJM-YP;NJM-YN;NJM-YM;NJM-YL;NJM-YK;NJM-YI;NJM-YH;NJM-YG;NJM-YF;NJM-YE;NJM-YD;NJM-YC;NJM-YA;NJM-WY;NJM-WW;NJM-WV;NJM-WT;NJM-WS;NJM-WR;NJM-WQ;NJM-WP;NJM-WN;NJM-WM;NJM-WL;NJM-WK;NJM-WI;NJM-WH;NJM-WG;NJM-WF;NJM-WE;NJM-WD;NJM-WC;NJM-WA;N…
RDHMVLLEFVTAAGITHGMDELYK	24	2 Oxidation (M)	_RDHM(ox)VLLEFVTAAGITHGM(ox)DELYK_		RDHM(1)VLLEFVTAAGITHGM(1)DELYK			RDHM(45.58)VLLEFVTAAGITHGM(45.58)DELYK		0	0	2	0	1	NJM-;NJM-Y;NJM-W;NJM-V;NJM-T;NJM-S;NJM-R;NJM-Q;NJM-P;NJM-N;NJM-M;NJM-L;NJM-K;NJM-I;NJM-H;NJM-G;NJM-F;NJM-E;NJM-D;NJM-C;NJM-A;NJM-YY;NJM-YW;NJM-YV;NJM-YT;NJM-YS;NJM-YR;NJM-YP;NJM-YN;NJM-YM;NJM-YL;NJM-YK;NJM-YI;NJM-YH;NJM-YG;NJM-YF;NJM-YE;NJM-YD;NJM-YC;NJM-YA;NJM-WY;NJM-WW;NJM-WV;NJM-WT;NJM-WS;NJM-WR;NJM-WQ;NJM-WP;NJM-WN;NJM-WM;NJM-WL;NJM-WK;NJM-WI;NJM-WH;NJM-WG;NJM-WF;NJM-WE;NJM-WD;NJM-WC;NJM-WA;N…
RDHMVLLEFVTAAGITHGMDELYK	24	2 Oxidation (M)	_RDHM(ox)VLLEFVTAAGITHGM(ox)DELYK_		RDHM(1)VLLEFVTAAGITHGM(1)DELYK			RDHM(66.61)VLLEFVTAAGITHGM(66.61)DELYK		0	0	2	0	1	NJM-;NJM-Y;NJM-W;NJM-V;NJM-T;NJM-S;NJM-R;NJM-Q;NJM-P;NJM-N;NJM-M;NJM-L;NJM-K;NJM-I;NJM-H;NJM-G;NJM-F;NJM-E;NJM-D;NJM-C;NJM-A;NJM-YY;NJM-YW;NJM-YV;NJM-YT;NJM-YS;NJM-YR;NJM-YP;NJM-YN;NJM-YM;NJM-YL;NJM-YK;NJM-YI;NJM-YH;NJM-YG;NJM-YF;NJM-YE;NJM-YD;NJM-YC;NJM-YA;NJM-WY;NJM-WW;NJM-WV;NJM-WT;NJM-WS;NJM-WR;NJM-WQ;NJM-WP;NJM-WN;NJM-WM;NJM-WL;NJM-WK;NJM-WI;NJM-WH;NJM-WG;NJM-WF;NJM-WE;NJM-WD;NJM-WC;NJM-WA;N…
RDHMVLLEFVTAAGITHGMDELYK	24	2 Oxidation (M)	_RDHM(ox)VLLEFVTAAGITHGM(ox)DELYK_		RDHM(1)VLLEFVTAAGITHGM(1)DELYK			RDHM(69.07)VLLEFVTAAGITHGM(69.07)DELYK		0	0	2	0	1	NJM-;NJM-Y;NJM-W;NJM-V;NJM-T;NJM-S;NJM-R;NJM-Q;NJM-P;NJM-N;NJM-M;NJM-L;NJM-K;NJM-I;NJM-H;NJM-G;NJM-F;NJM-E;NJM-D;NJM-C;NJM-A;NJM-YY;NJM-YW;NJM-YV;NJM-YT;NJM-YS;NJM-YR;NJM-YP;NJM-YN;NJM-YM;NJM-YL;NJM-YK;NJM-YI;NJM-YH;NJM-YG;NJM-YF;NJM-YE;NJM-YD;NJM-YC;NJM-YA;NJM-WY;NJM-WW;NJM-WV;NJM-WT;NJM-WS;NJM-WR;NJM-WQ;NJM-WP;NJM-WN;NJM-WM;NJM-WL;NJM-WK;NJM-WI;NJM-WH;NJM-WG;NJM-WF;NJM-WE;NJM-WD;NJM-WC;NJM-WA;N…
RDHMVLLEFVTAAGITHGMDELYK	24	2 Oxidation (M)	_RDHM(ox)VLLEFVTAAGITHGM(ox)DELYK_		RDHM(1)VLLEFVTAAGITHGM(1)DELYK			RDHM(53.9)VLLEFVTAAGITHGM(53.9)DELYK		0	0	2	0	1	NJM-;NJM-Y;NJM-W;NJM-V;NJM-T;NJM-S;NJM-R;NJM-Q;NJM-P;NJM-N;NJM-M;NJM-L;NJM-K;NJM-I;NJM-H;NJM-G;NJM-F;NJM-E;NJM-D;NJM-C;NJM-A;NJM-YY;NJM-YW;NJM-YV;NJM-YT;NJM-YS;NJM-YR;NJM-YP;NJM-YN;NJM-YM;NJM-YL;NJM-YK;NJM-YI;NJM-YH;NJM-YG;NJM-YF;NJM-YE;NJM-YD;NJM-YC;NJM-YA;NJM-WY;NJM-WW;NJM-WV;NJM-WT;NJM-WS;NJM-WR;NJM-WQ;NJM-WP;NJM-WN;NJM-WM;NJM-WL;NJM-WK;NJM-WI;NJM-WH;NJM-WG;NJM-WF;NJM-WE;NJM-WD;NJM-WC;NJM-WA;N…
RDHMVLLEFVTAAGITHGMDELYK	24	2 Oxidation (M)	_RDHM(ox)VLLEFVTAAGITHGM(ox)DELYK_		RDHM(1)VLLEFVTAAGITHGM(1)DELYK			RDHM(103.75)VLLEFVTAAGITHGM(103.75)DELYK		0	0	2	0	1	NJM-;NJM-Y;NJM-W;NJM-V;NJM-T;NJM-S;NJM-R;NJM-Q;NJM-P;NJM-N;NJM-M;NJM-L;NJM-K;NJM-I;NJM-H;NJM-G;NJM-F;NJM-E;NJM-D;NJM-C;NJM-A;NJM-YY;NJM-YW;NJM-YV;NJM-YT;NJM-YS;NJM-YR;NJM-YP;NJM-YN;NJM-YM;NJM-YL;NJM-YK;NJM-YI;NJM-YH;NJM-YG;NJM-YF;NJM-YE;NJM-YD;NJM-YC;NJM-YA;NJM-WY;NJM-WW;NJM-WV;NJM-WT;NJM-WS;NJM-WR;NJM-WQ;NJM-WP;NJM-WN;NJM-WM;NJM-WL;NJM-WK;NJM-WI;NJM-WH;NJM-WG;NJM-WF;NJM-WE;NJM-WD;NJM-WC;NJM-WA;N…
RDHMVLLEFVTAAGITHGMDELYK	24	2 Oxidation (M)	_RDHM(ox)VLLEFVTAAGITHGM(ox)DELYK_		RDHM(1)VLLEFVTAAGITHGM(1)DELYK			RDHM(63.27)VLLEFVTAAGITHGM(63.27)DELYK		0	0	2	0	1	NJM-;NJM-Y;NJM-W;NJM-V;NJM-T;NJM-S;NJM-R;NJM-Q;NJM-P;NJM-N;NJM-M;NJM-L;NJM-K;NJM-I;NJM-H;NJM-G;NJM-F;NJM-E;NJM-D;NJM-C;NJM-A;NJM-YY;NJM-YW;NJM-YV;NJM-YT;NJM-YS;NJM-YR;NJM-YP;NJM-YN;NJM-YM;NJM-YL;NJM-YK;NJM-YI;NJM-YH;NJM-YG;NJM-YF;NJM-YE;NJM-YD;NJM-YC;NJM-YA;NJM-WY;NJM-WW;NJM-WV;NJM-WT;NJM-WS;NJM-WR;NJM-WQ;NJM-WP;NJM-WN;NJM-WM;NJM-WL;NJM-WK;NJM-WI;NJM-WH;NJM-WG;NJM-WF;NJM-WE;NJM-WD;NJM-WC;NJM-WA;N…
RDHMVLLEFVTAAGITHGMDELYK	24	2 Oxidation (M)	_RDHM(ox)VLLEFVTAAGITHGM(ox)DELYK_		RDHM(1)VLLEFVTAAGITHGM(1)DELYK			RDHM(65.43)VLLEFVTAAGITHGM(65.43)DELYK		0	0	2	0	1	NJM-;NJM-Y;NJM-W;NJM-V;NJM-T;NJM-S;NJM-R;NJM-Q;NJM-P;NJM-N;NJM-M;NJM-L;NJM-K;NJM-I;NJM-H;NJM-G;NJM-F;NJM-E;NJM-D;NJM-C;NJM-A;NJM-YY;NJM-YW;NJM-YV;NJM-YT;NJM-YS;NJM-YR;NJM-YP;NJM-YN;NJM-YM;NJM-YL;NJM-YK;NJM-YI;NJM-YH;NJM-YG;NJM-YF;NJM-YE;NJM-YD;NJM-YC;NJM-YA;NJM-WY;NJM-WW;NJM-WV;NJM-WT;NJM-WS;NJM-WR;NJM-WQ;NJM-WP;NJM-WN;NJM-WM;NJM-WL;NJM-WK;NJM-WI;NJM-WH;NJM-WG;NJM-WF;NJM-WE;NJM-WD;NJM-WC;NJM-WA;N…
RDHMVLLEFVTAAGITHGMDELYK	24	2 Oxidation (M)	_RDHM(ox)VLLEFVTAAGITHGM(ox)DELYK_		RDHM(1)VLLEFVTAAGITHGM(1)DELYK			RDHM(72.4)VLLEFVTAAGITHGM(72.4)DELYK		0	0	2	0	1	NJM-;NJM-Y;NJM-W;NJM-V;NJM-T;NJM-S;NJM-R;NJM-Q;NJM-P;NJM-N;NJM-M;NJM-L;NJM-K;NJM-I;NJM-H;NJM-G;NJM-F;NJM-E;NJM-D;NJM-C;NJM-A;NJM-YY;NJM-YW;NJM-YV;NJM-YT;NJM-YS;NJM-YR;NJM-YP;NJM-YN;NJM-YM;NJM-YL;NJM-YK;NJM-YI;NJM-YH;NJM-YG;NJM-YF;NJM-YE;NJM-YD;NJM-YC;NJM-YA;NJM-WY;NJM-WW;NJM-WV;NJM-WT;NJM-WS;NJM-WR;NJM-WQ;NJM-WP;NJM-WN;NJM-WM;NJM-WL;NJM-WK;NJM-WI;NJM-WH;NJM-WG;NJM-WF;NJM-WE;NJM-WD;NJM-WC;NJM-WA;N…
RDHMVLLEFVTAAGITHGMDELYK	24	2 Oxidation (M)	_RDHM(ox)VLLEFVTAAGITHGM(ox)DELYK_		RDHM(1)VLLEFVTAAGITHGM(1)DELYK			RDHM(96.05)VLLEFVTAAGITHGM(96.05)DELYK		0	0	2	0	1	NJM-;NJM-Y;NJM-W;NJM-V;NJM-T;NJM-S;NJM-R;NJM-Q;NJM-P;NJM-N;NJM-M;NJM-L;NJM-K;NJM-I;NJM-H;NJM-G;NJM-F;NJM-E;NJM-D;NJM-C;NJM-A;NJM-YY;NJM-YW;NJM-YV;NJM-YT;NJM-YS;NJM-YR;NJM-YP;NJM-YN;NJM-YM;NJM-YL;NJM-YK;NJM-YI;NJM-YH;NJM-YG;NJM-YF;NJM-YE;NJM-YD;NJM-YC;NJM-YA;NJM-WY;NJM-WW;NJM-WV;NJM-WT;NJM-WS;NJM-WR;NJM-WQ;NJM-WP;NJM-WN;NJM-WM;NJM-WL;NJM-WK;NJM-WI;NJM-WH;NJM-WG;NJM-WF;NJM-WE;NJM-WD;NJM-WC;NJM-WA;N…
RDHMVLLEFVTAAGITHGMDELYK	24	2 Oxidation (M)	_RDHM(ox)VLLEFVTAAGITHGM(ox)DELYK_		RDHM(1)VLLEFVTAAGITHGM(1)DELYK			RDHM(54.52)VLLEFVTAAGITHGM(54.52)DELYK		0	0	2	0	1	NJM-;NJM-Y;NJM-W;NJM-V;NJM-T;NJM-S;NJM-R;NJM-Q;NJM-P;NJM-N;NJM-M;NJM-L;NJM-K;NJM-I;NJM-H;NJM-G;NJM-F;NJM-E;NJM-D;NJM-C;NJM-A;NJM-YY;NJM-YW;NJM-YV;NJM-YT;NJM-YS;NJM-YR;NJM-YP;NJM-YN;NJM-YM;NJM-YL;NJM-YK;NJM-YI;NJM-YH;NJM-YG;NJM-YF;NJM-YE;NJM-YD;NJM-YC;NJM-YA;NJM-WY;NJM-WW;NJM-WV;NJM-WT;NJM-WS;NJM-WR;NJM-WQ;NJM-WP;NJM-WN;NJM-WM;NJM-WL;NJM-WK;NJM-WI;NJM-WH;NJM-WG;NJM-WF;NJM-WE;NJM-WD;NJM-WC;NJM-WA;N…
RDHMVLLEFVTAAGITHGMDELYK	24	2 Oxidation (M)	_RDHM(ox)VLLEFVTAAGITHGM(ox)DELYK_		RDHM(1)VLLEFVTAAGITHGM(1)DELYK			RDHM(64.96)VLLEFVTAAGITHGM(64.96)DELYK		0	0	2	0	1	NJM-;NJM-Y;NJM-W;NJM-V;NJM-T;NJM-S;NJM-R;NJM-Q;NJM-P;NJM-N;NJM-M;NJM-L;NJM-K;NJM-I;NJM-H;NJM-G;NJM-F;NJM-E;NJM-D;NJM-C;NJM-A;NJM-YY;NJM-YW;NJM-YV;NJM-YT;NJM-YS;NJM-YR;NJM-YP;NJM-YN;NJM-YM;NJM-YL;NJM-YK;NJM-YI;NJM-YH;NJM-YG;NJM-YF;NJM-YE;NJM-YD;NJM-YC;NJM-YA;NJM-WY;NJM-WW;NJM-WV;NJM-WT;NJM-WS;NJM-WR;NJM-WQ;NJM-WP;NJM-WN;NJM-WM;NJM-WL;NJM-WK;NJM-WI;NJM-WH;NJM-WG;NJM-WF;NJM-WE;NJM-WD;NJM-WC;NJM-WA;N…
RDHMVLLEFVTAAGITHGMDELYK	24	2 Oxidation (M)	_RDHM(ox)VLLEFVTAAGITHGM(ox)DELYK_		RDHM(1)VLLEFVTAAGITHGM(1)DELYK			RDHM(47.7)VLLEFVTAAGITHGM(47.7)DELYK		0	0	2	0	1	NJM-;NJM-Y;NJM-W;NJM-V;NJM-T;NJM-S;NJM-R;NJM-Q;NJM-P;NJM-N;NJM-M;NJM-L;NJM-K;NJM-I;NJM-H;NJM-G;NJM-F;NJM-E;NJM-D;NJM-C;NJM-A;NJM-YY;NJM-YW;NJM-YV;NJM-YT;NJM-YS;NJM-YR;NJM-YP;NJM-YN;NJM-YM;NJM-YL;NJM-YK;NJM-YI;NJM-YH;NJM-YG;NJM-YF;NJM-YE;NJM-YD;NJM-YC;NJM-YA;NJM-WY;NJM-WW;NJM-WV;NJM-WT;NJM-WS;NJM-WR;NJM-WQ;NJM-WP;NJM-WN;NJM-WM;NJM-WL;NJM-WK;NJM-WI;NJM-WH;NJM-WG;NJM-WF;NJM-WE;NJM-WD;NJM-WC;NJM-WA;N…
RDHMVLLEFVTAAGITHGMDELYK	24	Oxidation (M)	_RDHMVLLEFVTAAGITHGM(ox)DELYK_		RDHMVLLEFVTAAGITHGM(1)DELYK			RDHM(-43.36)VLLEFVTAAGITHGM(43.36)DELYK		0	0	1	0	1	NJM-;NJM-Y;NJM-W;NJM-V;NJM-T;NJM-S;NJM-R;NJM-Q;NJM-P;NJM-N;NJM-M;NJM-L;NJM-K;NJM-I;NJM-H;NJM-G;NJM-F;NJM-E;NJM-D;NJM-C;NJM-A;NJM-YY;NJM-YW;NJM-YV;NJM-YT;NJM-YS;NJM-YR;NJM-YP;NJM-YN;NJM-YM;NJM-YL;NJM-YK;NJM-YI;NJM-YH;NJM-YG;NJM-YF;NJM-YE;NJM-YD;NJM-YC;NJM-YA;NJM-WY;NJM-WW;NJM-WV;NJM-WT;NJM-WS;NJM-WR;NJM-WQ;NJM-WP;NJM-WN;NJM-WM;NJM-WL;NJM-WK;NJM-WI;NJM-WH;NJM-WG;NJM-WF;NJM-WE;NJM-WD;NJM-WC;NJM-WA;N…
RDHMVLLEFVTAAGITHGMDELYK	24	Oxidation (M)	_RDHMVLLEFVTAAGITHGM(ox)DELYK_		RDHMVLLEFVTAAGITHGM(1)DELYK			RDHM(-55.99)VLLEFVTAAGITHGM(55.99)DELYK		0	0	1	0	1	NJM-;NJM-Y;NJM-W;NJM-V;NJM-T;NJM-S;NJM-R;NJM-Q;NJM-P;NJM-N;NJM-M;NJM-L;NJM-K;NJM-I;NJM-H;NJM-G;NJM-F;NJM-E;NJM-D;NJM-C;NJM-A;NJM-YY;NJM-YW;NJM-YV;NJM-YT;NJM-YS;NJM-YR;NJM-YP;NJM-YN;NJM-YM;NJM-YL;NJM-YK;NJM-YI;NJM-YH;NJM-YG;NJM-YF;NJM-YE;NJM-YD;NJM-YC;NJM-YA;NJM-WY;NJM-WW;NJM-WV;NJM-WT;NJM-WS;NJM-WR;NJM-WQ;NJM-WP;NJM-WN;NJM-WM;NJM-WL;NJM-WK;NJM-WI;NJM-WH;NJM-WG;NJM-WF;NJM-WE;NJM-WD;NJM-WC;NJM-WA;N…
RDHMVLLEFVTAAGITHGMDELYK	24	Oxidation (M)	_RDHMVLLEFVTAAGITHGM(ox)DELYK_		RDHMVLLEFVTAAGITHGM(1)DELYK			RDHM(-79.24)VLLEFVTAAGITHGM(79.24)DELYK		0	0	1	0	1	NJM-;NJM-Y;NJM-W;NJM-V;NJM-T;NJM-S;NJM-R;NJM-Q;NJM-P;NJM-N;NJM-M;NJM-L;NJM-K;NJM-I;NJM-H;NJM-G;NJM-F;NJM-E;NJM-D;NJM-C;NJM-A;NJM-YY;NJM-YW;NJM-YV;NJM-YT;NJM-YS;NJM-YR;NJM-YP;NJM-YN;NJM-YM;NJM-YL;NJM-YK;NJM-YI;NJM-YH;NJM-YG;NJM-YF;NJM-YE;NJM-YD;NJM-YC;NJM-YA;NJM-WY;NJM-WW;NJM-WV;NJM-WT;NJM-WS;NJM-WR;NJM-WQ;NJM-WP;NJM-WN;NJM-WM;NJM-WL;NJM-WK;NJM-WI;NJM-WH;NJM-WG;NJM-WF;NJM-WE;NJM-WD;NJM-WC;NJM-WA;N…
RDHMVLLEFVTAAGITHGMDELYK	24	Oxidation (M)	_RDHM(ox)VLLEFVTAAGITHGMDELYK_		RDHM(1)VLLEFVTAAGITHGMDELYK			RDHM(80.16)VLLEFVTAAGITHGM(-80.16)DELYK		0	0	1	0	1	NJM-;NJM-Y;NJM-W;NJM-V;NJM-T;NJM-S;NJM-R;NJM-Q;NJM-P;NJM-N;NJM-M;NJM-L;NJM-K;NJM-I;NJM-H;NJM-G;NJM-F;NJM-E;NJM-D;NJM-C;NJM-A;NJM-YY;NJM-YW;NJM-YV;NJM-YT;NJM-YS;NJM-YR;NJM-YP;NJM-YN;NJM-YM;NJM-YL;NJM-YK;NJM-YI;NJM-YH;NJM-YG;NJM-YF;NJM-YE;NJM-YD;NJM-YC;NJM-YA;NJM-WY;NJM-WW;NJM-WV;NJM-WT;NJM-WS;NJM-WR;NJM-WQ;NJM-WP;NJM-WN;NJM-WM;NJM-WL;NJM-WK;NJM-WI;NJM-WH;NJM-WG;NJM-WF;NJM-WE;NJM-WD;NJM-WC;NJM-WA;N…
RDHMVLLEFVTAAGITHGMDELYK	24	Oxidation (M)	_RDHM(ox)VLLEFVTAAGITHGMDELYK_		RDHM(1)VLLEFVTAAGITHGMDELYK			RDHM(51.9)VLLEFVTAAGITHGM(-51.9)DELYK		0	0	1	0	1	NJM-;NJM-Y;NJM-W;NJM-V;NJM-T;NJM-S;NJM-R;NJM-Q;NJM-P;NJM-N;NJM-M;NJM-L;NJM-K;NJM-I;NJM-H;NJM-G;NJM-F;NJM-E;NJM-D;NJM-C;NJM-A;NJM-YY;NJM-YW;NJM-YV;NJM-YT;NJM-YS;NJM-YR;NJM-YP;NJM-YN;NJM-YM;NJM-YL;NJM-YK;NJM-YI;NJM-YH;NJM-YG;NJM-YF;NJM-YE;NJM-YD;NJM-YC;NJM-YA;NJM-WY;NJM-WW;NJM-WV;NJM-WT;NJM-WS;NJM-WR;NJM-WQ;NJM-WP;NJM-WN;NJM-WM;NJM-WL;NJM-WK;NJM-WI;NJM-WH;NJM-WG;NJM-WF;NJM-WE;NJM-WD;NJM-WC;NJM-WA;N…
RDHMVLLEFVTAAGITHGMDELYK	24	Oxidation (M)	_RDHMVLLEFVTAAGITHGM(ox)DELYK_		RDHMVLLEFVTAAGITHGM(1)DELYK			RDHM(-48.21)VLLEFVTAAGITHGM(48.21)DELYK		0	0	1	0	1	NJM-;NJM-Y;NJM-W;NJM-V;NJM-T;NJM-S;NJM-R;NJM-Q;NJM-P;NJM-N;NJM-M;NJM-L;NJM-K;NJM-I;NJM-H;NJM-G;NJM-F;NJM-E;NJM-D;NJM-C;NJM-A;NJM-YY;NJM-YW;NJM-YV;NJM-YT;NJM-YS;NJM-YR;NJM-YP;NJM-YN;NJM-YM;NJM-YL;NJM-YK;NJM-YI;NJM-YH;NJM-YG;NJM-YF;NJM-YE;NJM-YD;NJM-YC;NJM-YA;NJM-WY;NJM-WW;NJM-WV;NJM-WT;NJM-WS;NJM-WR;NJM-WQ;NJM-WP;NJM-WN;NJM-WM;NJM-WL;NJM-WK;NJM-WI;NJM-WH;NJM-WG;NJM-WF;NJM-WE;NJM-WD;NJM-WC;NJM-WA;N…
RDHMVLLEFVTAAGITHGMDELYK	24	Oxidation (M)	_RDHMVLLEFVTAAGITHGM(ox)DELYK_		RDHMVLLEFVTAAGITHGM(1)DELYK			RDHM(-70.75)VLLEFVTAAGITHGM(70.75)DELYK		0	0	1	0	1	NJM-;NJM-Y;NJM-W;NJM-V;NJM-T;NJM-S;NJM-R;NJM-Q;NJM-P;NJM-N;NJM-M;NJM-L;NJM-K;NJM-I;NJM-H;NJM-G;NJM-F;NJM-E;NJM-D;NJM-C;NJM-A;NJM-YY;NJM-YW;NJM-YV;NJM-YT;NJM-YS;NJM-YR;NJM-YP;NJM-YN;NJM-YM;NJM-YL;NJM-YK;NJM-YI;NJM-YH;NJM-YG;NJM-YF;NJM-YE;NJM-YD;NJM-YC;NJM-YA;NJM-WY;NJM-WW;NJM-WV;NJM-WT;NJM-WS;NJM-WR;NJM-WQ;NJM-WP;NJM-WN;NJM-WM;NJM-WL;NJM-WK;NJM-WI;NJM-WH;NJM-WG;NJM-WF;NJM-WE;NJM-WD;NJM-WC;NJM-WA;N…
RDHMVLLEFVTAAGITHGMDELYK	24	Oxidation (M)	_RDHMVLLEFVTAAGITHGM(ox)DELYK_		RDHMVLLEFVTAAGITHGM(1)DELYK			RDHM(-50.04)VLLEFVTAAGITHGM(50.04)DELYK		0	0	1	0	1	NJM-;NJM-Y;NJM-W;NJM-V;NJM-T;NJM-S;NJM-R;NJM-Q;NJM-P;NJM-N;NJM-M;NJM-L;NJM-K;NJM-I;NJM-H;NJM-G;NJM-F;NJM-E;NJM-D;NJM-C;NJM-A;NJM-YY;NJM-YW;NJM-YV;NJM-YT;NJM-YS;NJM-YR;NJM-YP;NJM-YN;NJM-YM;NJM-YL;NJM-YK;NJM-YI;NJM-YH;NJM-YG;NJM-YF;NJM-YE;NJM-YD;NJM-YC;NJM-YA;NJM-WY;NJM-WW;NJM-WV;NJM-WT;NJM-WS;NJM-WR;NJM-WQ;NJM-WP;NJM-WN;NJM-WM;NJM-WL;NJM-WK;NJM-WI;NJM-WH;NJM-WG;NJM-WF;NJM-WE;NJM-WD;NJM-WC;NJM-WA;N…
RDHMVLLEFVTAAGITHGMDELYK	24	Oxidation (M)	_RDHM(ox)VLLEFVTAAGITHGMDELYK_		RDHM(1)VLLEFVTAAGITHGMDELYK			RDHM(36.16)VLLEFVTAAGITHGM(-36.16)DELYK		0	0	1	0	1	NJM-;NJM-Y;NJM-W;NJM-V;NJM-T;NJM-S;NJM-R;NJM-Q;NJM-P;NJM-N;NJM-M;NJM-L;NJM-K;NJM-I;NJM-H;NJM-G;NJM-F;NJM-E;NJM-D;NJM-C;NJM-A;NJM-YY;NJM-YW;NJM-YV;NJM-YT;NJM-YS;NJM-YR;NJM-YP;NJM-YN;NJM-YM;NJM-YL;NJM-YK;NJM-YI;NJM-YH;NJM-YG;NJM-YF;NJM-YE;NJM-YD;NJM-YC;NJM-YA;NJM-WY;NJM-WW;NJM-WV;NJM-WT;NJM-WS;NJM-WR;NJM-WQ;NJM-WP;NJM-WN;NJM-WM;NJM-WL;NJM-WK;NJM-WI;NJM-WH;NJM-WG;NJM-WF;NJM-WE;NJM-WD;NJM-WC;NJM-WA;N…
RDHMVLLEFVTAAGITHGMDELYK	24	Oxidation (M)	_RDHM(ox)VLLEFVTAAGITHGMDELYK_		RDHM(1)VLLEFVTAAGITHGMDELYK			RDHM(60.79)VLLEFVTAAGITHGM(-60.79)DELYK		0	0	1	0	1	NJM-;NJM-Y;NJM-W;NJM-V;NJM-T;NJM-S;NJM-R;NJM-Q;NJM-P;NJM-N;NJM-M;NJM-L;NJM-K;NJM-I;NJM-H;NJM-G;NJM-F;NJM-E;NJM-D;NJM-C;NJM-A;NJM-YY;NJM-YW;NJM-YV;NJM-YT;NJM-YS;NJM-YR;NJM-YP;NJM-YN;NJM-YM;NJM-YL;NJM-YK;NJM-YI;NJM-YH;NJM-YG;NJM-YF;NJM-YE;NJM-YD;NJM-YC;NJM-YA;NJM-WY;NJM-WW;NJM-WV;NJM-WT;NJM-WS;NJM-WR;NJM-WQ;NJM-WP;NJM-WN;NJM-WM;NJM-WL;NJM-WK;NJM-WI;NJM-WH;NJM-WG;NJM-WF;NJM-WE;NJM-WD;NJM-WC;NJM-WA;N…
RDHMVLLEFVTAAGITHGMDELYK	24	Oxidation (M)	_RDHM(ox)VLLEFVTAAGITHGMDELYK_		RDHM(1)VLLEFVTAAGITHGMDELYK			RDHM(56.88)VLLEFVTAAGITHGM(-56.88)DELYK		0	0	1	0	1	NJM-;NJM-Y;NJM-W;NJM-V;NJM-T;NJM-S;NJM-R;NJM-Q;NJM-P;NJM-N;NJM-M;NJM-L;NJM-K;NJM-I;NJM-H;NJM-G;NJM-F;NJM-E;NJM-D;NJM-C;NJM-A;NJM-YY;NJM-YW;NJM-YV;NJM-YT;NJM-YS;NJM-YR;NJM-YP;NJM-YN;NJM-YM;NJM-YL;NJM-YK;NJM-YI;NJM-YH;NJM-YG;NJM-YF;NJM-YE;NJM-YD;NJM-YC;NJM-YA;NJM-WY;NJM-WW;NJM-WV;NJM-WT;NJM-WS;NJM-WR;NJM-WQ;NJM-WP;NJM-WN;NJM-WM;NJM-WL;NJM-WK;NJM-WI;NJM-WH;NJM-WG;NJM-WF;NJM-WE;NJM-WD;NJM-WC;NJM-WA;N…
RDHMVLLEFVTAAGITHGMDELYK	24	Oxidation (M)	_RDHM(ox)VLLEFVTAAGITHGMDELYK_		RDHM(1)VLLEFVTAAGITHGMDELYK			RDHM(74.19)VLLEFVTAAGITHGM(-74.19)DELYK		0	0	1	0	1	NJM-;NJM-Y;NJM-W;NJM-V;NJM-T;NJM-S;NJM-R;NJM-Q;NJM-P;NJM-N;NJM-M;NJM-L;NJM-K;NJM-I;NJM-H;NJM-G;NJM-F;NJM-E;NJM-D;NJM-C;NJM-A;NJM-YY;NJM-YW;NJM-YV;NJM-YT;NJM-YS;NJM-YR;NJM-YP;NJM-YN;NJM-YM;NJM-YL;NJM-YK;NJM-YI;NJM-YH;NJM-YG;NJM-YF;NJM-YE;NJM-YD;NJM-YC;NJM-YA;NJM-WY;NJM-WW;NJM-WV;NJM-WT;NJM-WS;NJM-WR;NJM-WQ;NJM-WP;NJM-WN;NJM-WM;NJM-WL;NJM-WK;NJM-WI;NJM-WH;NJM-WG;NJM-WF;NJM-WE;NJM-WD;NJM-WC;NJM-WA;N…
RDHMVLLEFVTAAGITHGMDELYK	24	Oxidation (M)	_RDHM(ox)VLLEFVTAAGITHGMDELYK_		RDHM(1)VLLEFVTAAGITHGMDELYK			RDHM(64.73)VLLEFVTAAGITHGM(-64.73)DELYK		0	0	1	0	1	NJM-;NJM-Y;NJM-W;NJM-V;NJM-T;NJM-S;NJM-R;NJM-Q;NJM-P;NJM-N;NJM-M;NJM-L;NJM-K;NJM-I;NJM-H;NJM-G;NJM-F;NJM-E;NJM-D;NJM-C;NJM-A;NJM-YY;NJM-YW;NJM-YV;NJM-YT;NJM-YS;NJM-YR;NJM-YP;NJM-YN;NJM-YM;NJM-YL;NJM-YK;NJM-YI;NJM-YH;NJM-YG;NJM-YF;NJM-YE;NJM-YD;NJM-YC;NJM-YA;NJM-WY;NJM-WW;NJM-WV;NJM-WT;NJM-WS;NJM-WR;NJM-WQ;NJM-WP;NJM-WN;NJM-WM;NJM-WL;NJM-WK;NJM-WI;NJM-WH;NJM-WG;NJM-WF;NJM-WE;NJM-WD;NJM-WC;NJM-WA;N…
RDHMVLLEFVTAAGITHGMDELYK	24	Oxidation (M)	_RDHM(ox)VLLEFVTAAGITHGMDELYK_		RDHM(1)VLLEFVTAAGITHGMDELYK			RDHM(40.97)VLLEFVTAAGITHGM(-40.97)DELYK		0	0	1	0	1	NJM-;NJM-Y;NJM-W;NJM-V;NJM-T;NJM-S;NJM-R;NJM-Q;NJM-P;NJM-N;NJM-M;NJM-L;NJM-K;NJM-I;NJM-H;NJM-G;NJM-F;NJM-E;NJM-D;NJM-C;NJM-A;NJM-YY;NJM-YW;NJM-YV;NJM-YT;NJM-YS;NJM-YR;NJM-YP;NJM-YN;NJM-YM;NJM-YL;NJM-YK;NJM-YI;NJM-YH;NJM-YG;NJM-YF;NJM-YE;NJM-YD;NJM-YC;NJM-YA;NJM-WY;NJM-WW;NJM-WV;NJM-WT;NJM-WS;NJM-WR;NJM-WQ;NJM-WP;NJM-WN;NJM-WM;NJM-WL;NJM-WK;NJM-WI;NJM-WH;NJM-WG;NJM-WF;NJM-WE;NJM-WD;NJM-WC;NJM-WA;N…
RDHMVLLEFVTAAGITHGMDELYK	24	Oxidation (M)	_RDHMVLLEFVTAAGITHGM(ox)DELYK_		RDHMVLLEFVTAAGITHGM(1)DELYK			RDHM(-63.96)VLLEFVTAAGITHGM(63.96)DELYK		0	0	1	0	1	NJM-;NJM-Y;NJM-W;NJM-V;NJM-T;NJM-S;NJM-R;NJM-Q;NJM-P;NJM-N;NJM-M;NJM-L;NJM-K;NJM-I;NJM-H;NJM-G;NJM-F;NJM-E;NJM-D;NJM-C;NJM-A;NJM-YY;NJM-YW;NJM-YV;NJM-YT;NJM-YS;NJM-YR;NJM-YP;NJM-YN;NJM-YM;NJM-YL;NJM-YK;NJM-YI;NJM-YH;NJM-YG;NJM-YF;NJM-YE;NJM-YD;NJM-YC;NJM-YA;NJM-WY;NJM-WW;NJM-WV;NJM-WT;NJM-WS;NJM-WR;NJM-WQ;NJM-WP;NJM-WN;NJM-WM;NJM-WL;NJM-WK;NJM-WI;NJM-WH;NJM-WG;NJM-WF;NJM-WE;NJM-WD;NJM-WC;NJM-WA;N…
RDHMVLLEFVTAAGITHGMDELYK	24	Oxidation (M)	_RDHMVLLEFVTAAGITHGM(ox)DELYK_		RDHMVLLEFVTAAGITHGM(1)DELYK			RDHM(-63.84)VLLEFVTAAGITHGM(63.84)DELYK		0	0	1	0	1	NJM-;NJM-Y;NJM-W;NJM-V;NJM-T;NJM-S;NJM-R;NJM-Q;NJM-P;NJM-N;NJM-M;NJM-L;NJM-K;NJM-I;NJM-H;NJM-G;NJM-F;NJM-E;NJM-D;NJM-C;NJM-A;NJM-YY;NJM-YW;NJM-YV;NJM-YT;NJM-YS;NJM-YR;NJM-YP;NJM-YN;NJM-YM;NJM-YL;NJM-YK;NJM-YI;NJM-YH;NJM-YG;NJM-YF;NJM-YE;NJM-YD;NJM-YC;NJM-YA;NJM-WY;NJM-WW;NJM-WV;NJM-WT;NJM-WS;NJM-WR;NJM-WQ;NJM-WP;NJM-WN;NJM-WM;NJM-WL;NJM-WK;NJM-WI;NJM-WH;NJM-WG;NJM-WF;NJM-WE;NJM-WD;NJM-WC;NJM-WA;N…
RDHMVLLEFVTAAGITHGMDELYK	24	Oxidation (M)	_RDHM(ox)VLLEFVTAAGITHGMDELYK_		RDHM(1)VLLEFVTAAGITHGMDELYK			RDHM(36.57)VLLEFVTAAGITHGM(-36.57)DELYK		0	0	1	0	1	NJM-;NJM-Y;NJM-W;NJM-V;NJM-T;NJM-S;NJM-R;NJM-Q;NJM-P;NJM-N;NJM-M;NJM-L;NJM-K;NJM-I;NJM-H;NJM-G;NJM-F;NJM-E;NJM-D;NJM-C;NJM-A;NJM-YY;NJM-YW;NJM-YV;NJM-YT;NJM-YS;NJM-YR;NJM-YP;NJM-YN;NJM-YM;NJM-YL;NJM-YK;NJM-YI;NJM-YH;NJM-YG;NJM-YF;NJM-YE;NJM-YD;NJM-YC;NJM-YA;NJM-WY;NJM-WW;NJM-WV;NJM-WT;NJM-WS;NJM-WR;NJM-WQ;NJM-WP;NJM-WN;NJM-WM;NJM-WL;NJM-WK;NJM-WI;NJM-WH;NJM-WG;NJM-WF;NJM-WE;NJM-WD;NJM-WC;NJM-WA;N…
RDHMVLLEFVTAAGITHGMDELYK	24	Oxidation (M)	_RDHM(ox)VLLEFVTAAGITHGMDELYK_		RDHM(1)VLLEFVTAAGITHGMDELYK			RDHM(73.36)VLLEFVTAAGITHGM(-73.36)DELYK		0	0	1	0	1	NJM-;NJM-Y;NJM-W;NJM-V;NJM-T;NJM-S;NJM-R;NJM-Q;NJM-P;NJM-N;NJM-M;NJM-L;NJM-K;NJM-I;NJM-H;NJM-G;NJM-F;NJM-E;NJM-D;NJM-C;NJM-A;NJM-YY;NJM-YW;NJM-YV;NJM-YT;NJM-YS;NJM-YR;NJM-YP;NJM-YN;NJM-YM;NJM-YL;NJM-YK;NJM-YI;NJM-YH;NJM-YG;NJM-YF;NJM-YE;NJM-YD;NJM-YC;NJM-YA;NJM-WY;NJM-WW;NJM-WV;NJM-WT;NJM-WS;NJM-WR;NJM-WQ;NJM-WP;NJM-WN;NJM-WM;NJM-WL;NJM-WK;NJM-WI;NJM-WH;NJM-WG;NJM-WF;NJM-WE;NJM-WD;NJM-WC;NJM-WA;N…
RDHMVLLEFVTAAGITHGMDELYK	24	Oxidation (M)	_RDHM(ox)VLLEFVTAAGITHGMDELYK_		RDHM(1)VLLEFVTAAGITHGMDELYK			RDHM(35.97)VLLEFVTAAGITHGM(-35.97)DELYK		0	0	1	0	1	NJM-;NJM-Y;NJM-W;NJM-V;NJM-T;NJM-S;NJM-R;NJM-Q;NJM-P;NJM-N;NJM-M;NJM-L;NJM-K;NJM-I;NJM-H;NJM-G;NJM-F;NJM-E;NJM-D;NJM-C;NJM-A;NJM-YY;NJM-YW;NJM-YV;NJM-YT;NJM-YS;NJM-YR;NJM-YP;NJM-YN;NJM-YM;NJM-YL;NJM-YK;NJM-YI;NJM-YH;NJM-YG;NJM-YF;NJM-YE;NJM-YD;NJM-YC;NJM-YA;NJM-WY;NJM-WW;NJM-WV;NJM-WT;NJM-WS;NJM-WR;NJM-WQ;NJM-WP;NJM-WN;NJM-WM;NJM-WL;NJM-WK;NJM-WI;NJM-WH;NJM-WG;NJM-WF;NJM-WE;NJM-WD;NJM-WC;NJM-WA;N…
RDHMVLLEFVTAAGITHGMDELYK	24	Oxidation (M)	_RDHMVLLEFVTAAGITHGM(ox)DELYK_		RDHMVLLEFVTAAGITHGM(1)DELYK			RDHM(-50.36)VLLEFVTAAGITHGM(50.36)DELYK		0	0	1	0	1	NJM-;NJM-Y;NJM-W;NJM-V;NJM-T;NJM-S;NJM-R;NJM-Q;NJM-P;NJM-N;NJM-M;NJM-L;NJM-K;NJM-I;NJM-H;NJM-G;NJM-F;NJM-E;NJM-D;NJM-C;NJM-A;NJM-YY;NJM-YW;NJM-YV;NJM-YT;NJM-YS;NJM-YR;NJM-YP;NJM-YN;NJM-YM;NJM-YL;NJM-YK;NJM-YI;NJM-YH;NJM-YG;NJM-YF;NJM-YE;NJM-YD;NJM-YC;NJM-YA;NJM-WY;NJM-WW;NJM-WV;NJM-WT;NJM-WS;NJM-WR;NJM-WQ;NJM-WP;NJM-WN;NJM-WM;NJM-WL;NJM-WK;NJM-WI;NJM-WH;NJM-WG;NJM-WF;NJM-WE;NJM-WD;NJM-WC;NJM-WA;N…
RDHMVLLEFVTAAGITHGMDELYK	24	Oxidation (M)	_RDHM(ox)VLLEFVTAAGITHGMDELYK_		RDHM(1)VLLEFVTAAGITHGMDELYK			RDHM(71.64)VLLEFVTAAGITHGM(-71.64)DELYK		0	0	1	0	1	NJM-;NJM-Y;NJM-W;NJM-V;NJM-T;NJM-S;NJM-R;NJM-Q;NJM-P;NJM-N;NJM-M;NJM-L;NJM-K;NJM-I;NJM-H;NJM-G;NJM-F;NJM-E;NJM-D;NJM-C;NJM-A;NJM-YY;NJM-YW;NJM-YV;NJM-YT;NJM-YS;NJM-YR;NJM-YP;NJM-YN;NJM-YM;NJM-YL;NJM-YK;NJM-YI;NJM-YH;NJM-YG;NJM-YF;NJM-YE;NJM-YD;NJM-YC;NJM-YA;NJM-WY;NJM-WW;NJM-WV;NJM-WT;NJM-WS;NJM-WR;NJM-WQ;NJM-WP;NJM-WN;NJM-WM;NJM-WL;NJM-WK;NJM-WI;NJM-WH;NJM-WG;NJM-WF;NJM-WE;NJM-WD;NJM-WC;NJM-WA;N…
RDHMVLLEFVTAAGITHGMDELYK	24	Oxidation (M)	_RDHM(ox)VLLEFVTAAGITHGMDELYK_		RDHM(1)VLLEFVTAAGITHGMDELYK			RDHM(64.86)VLLEFVTAAGITHGM(-64.86)DELYK		0	0	1	0	1	NJM-;NJM-Y;NJM-W;NJM-V;NJM-T;NJM-S;NJM-R;NJM-Q;NJM-P;NJM-N;NJM-M;NJM-L;NJM-K;NJM-I;NJM-H;NJM-G;NJM-F;NJM-E;NJM-D;NJM-C;NJM-A;NJM-YY;NJM-YW;NJM-YV;NJM-YT;NJM-YS;NJM-YR;NJM-YP;NJM-YN;NJM-YM;NJM-YL;NJM-YK;NJM-YI;NJM-YH;NJM-YG;NJM-YF;NJM-YE;NJM-YD;NJM-YC;NJM-YA;NJM-WY;NJM-WW;NJM-WV;NJM-WT;NJM-WS;NJM-WR;NJM-WQ;NJM-WP;NJM-WN;NJM-WM;NJM-WL;NJM-WK;NJM-WI;NJM-WH;NJM-WG;NJM-WF;NJM-WE;NJM-WD;NJM-WC;NJM-WA;N…
RDHMVLLEFVTAAGITHGMDELYK	24	Oxidation (M)	_RDHMVLLEFVTAAGITHGM(ox)DELYK_		RDHMVLLEFVTAAGITHGM(1)DELYK			RDHM(-52.38)VLLEFVTAAGITHGM(52.38)DELYK		0	0	1	0	1	NJM-;NJM-Y;NJM-W;NJM-V;NJM-T;NJM-S;NJM-R;NJM-Q;NJM-P;NJM-N;NJM-M;NJM-L;NJM-K;NJM-I;NJM-H;NJM-G;NJM-F;NJM-E;NJM-D;NJM-C;NJM-A;NJM-YY;NJM-YW;NJM-YV;NJM-YT;NJM-YS;NJM-YR;NJM-YP;NJM-YN;NJM-YM;NJM-YL;NJM-YK;NJM-YI;NJM-YH;NJM-YG;NJM-YF;NJM-YE;NJM-YD;NJM-YC;NJM-YA;NJM-WY;NJM-WW;NJM-WV;NJM-WT;NJM-WS;NJM-WR;NJM-WQ;NJM-WP;NJM-WN;NJM-WM;NJM-WL;NJM-WK;NJM-WI;NJM-WH;NJM-WG;NJM-WF;NJM-WE;NJM-WD;NJM-WC;NJM-WA;N…
RDHMVLLEFVTAAGITHGMDELYK	24	Oxidation (M)	_RDHM(ox)VLLEFVTAAGITHGMDELYK_		RDHM(1)VLLEFVTAAGITHGMDELYK			RDHM(63.65)VLLEFVTAAGITHGM(-63.65)DELYK		0	0	1	0	1	NJM-;NJM-Y;NJM-W;NJM-V;NJM-T;NJM-S;NJM-R;NJM-Q;NJM-P;NJM-N;NJM-M;NJM-L;NJM-K;NJM-I;NJM-H;NJM-G;NJM-F;NJM-E;NJM-D;NJM-C;NJM-A;NJM-YY;NJM-YW;NJM-YV;NJM-YT;NJM-YS;NJM-YR;NJM-YP;NJM-YN;NJM-YM;NJM-YL;NJM-YK;NJM-YI;NJM-YH;NJM-YG;NJM-YF;NJM-YE;NJM-YD;NJM-YC;NJM-YA;NJM-WY;NJM-WW;NJM-WV;NJM-WT;NJM-WS;NJM-WR;NJM-WQ;NJM-WP;NJM-WN;NJM-WM;NJM-WL;NJM-WK;NJM-WI;NJM-WH;NJM-WG;NJM-WF;NJM-WE;NJM-WD;NJM-WC;NJM-WA;N…
RDHMVLLEFVTAAGITHGMDELYK	24	Oxidation (M)	_RDHM(ox)VLLEFVTAAGITHGMDELYK_		RDHM(1)VLLEFVTAAGITHGMDELYK			RDHM(71.23)VLLEFVTAAGITHGM(-71.23)DELYK		0	0	1	0	1	NJM-;NJM-Y;NJM-W;NJM-V;NJM-T;NJM-S;NJM-R;NJM-Q;NJM-P;NJM-N;NJM-M;NJM-L;NJM-K;NJM-I;NJM-H;NJM-G;NJM-F;NJM-E;NJM-D;NJM-C;NJM-A;NJM-YY;NJM-YW;NJM-YV;NJM-YT;NJM-YS;NJM-YR;NJM-YP;NJM-YN;NJM-YM;NJM-YL;NJM-YK;NJM-YI;NJM-YH;NJM-YG;NJM-YF;NJM-YE;NJM-YD;NJM-YC;NJM-YA;NJM-WY;NJM-WW;NJM-WV;NJM-WT;NJM-WS;NJM-WR;NJM-WQ;NJM-WP;NJM-WN;NJM-WM;NJM-WL;NJM-WK;NJM-WI;NJM-WH;NJM-WG;NJM-WF;NJM-WE;NJM-WD;NJM-WC;NJM-WA;N…
RDHMVLLEFVTAAGITHGMDELYK	24	Oxidation (M)	_RDHM(ox)VLLEFVTAAGITHGMDELYK_		RDHM(1)VLLEFVTAAGITHGMDELYK			RDHM(58.33)VLLEFVTAAGITHGM(-58.33)DELYK		0	0	1	0	1	NJM-;NJM-Y;NJM-W;NJM-V;NJM-T;NJM-S;NJM-R;NJM-Q;NJM-P;NJM-N;NJM-M;NJM-L;NJM-K;NJM-I;NJM-H;NJM-G;NJM-F;NJM-E;NJM-D;NJM-C;NJM-A;NJM-YY;NJM-YW;NJM-YV;NJM-YT;NJM-YS;NJM-YR;NJM-YP;NJM-YN;NJM-YM;NJM-YL;NJM-YK;NJM-YI;NJM-YH;NJM-YG;NJM-YF;NJM-YE;NJM-YD;NJM-YC;NJM-YA;NJM-WY;NJM-WW;NJM-WV;NJM-WT;NJM-WS;NJM-WR;NJM-WQ;NJM-WP;NJM-WN;NJM-WM;NJM-WL;NJM-WK;NJM-WI;NJM-WH;NJM-WG;NJM-WF;NJM-WE;NJM-WD;NJM-WC;NJM-WA;N…
RDHMVLLEFVTAAGITHGMDELYK	24	Oxidation (M)	_RDHMVLLEFVTAAGITHGM(ox)DELYK_		RDHMVLLEFVTAAGITHGM(1)DELYK			RDHM(-60.83)VLLEFVTAAGITHGM(60.83)DELYK		0	0	1	0	1	NJM-;NJM-Y;NJM-W;NJM-V;NJM-T;NJM-S;NJM-R;NJM-Q;NJM-P;NJM-N;NJM-M;NJM-L;NJM-K;NJM-I;NJM-H;NJM-G;NJM-F;NJM-E;NJM-D;NJM-C;NJM-A;NJM-YY;NJM-YW;NJM-YV;NJM-YT;NJM-YS;NJM-YR;NJM-YP;NJM-YN;NJM-YM;NJM-YL;NJM-YK;NJM-YI;NJM-YH;NJM-YG;NJM-YF;NJM-YE;NJM-YD;NJM-YC;NJM-YA;NJM-WY;NJM-WW;NJM-WV;NJM-WT;NJM-WS;NJM-WR;NJM-WQ;NJM-WP;NJM-WN;NJM-WM;NJM-WL;NJM-WK;NJM-WI;NJM-WH;NJM-WG;NJM-WF;NJM-WE;NJM-WD;NJM-WC;NJM-WA;N…
RDHMVLLEFVTAAGITHGMDELYK	24	Oxidation (M)	_RDHM(ox)VLLEFVTAAGITHGMDELYK_		RDHM(1)VLLEFVTAAGITHGMDELYK			RDHM(76.27)VLLEFVTAAGITHGM(-76.27)DELYK		0	0	1	0	1	NJM-;NJM-Y;NJM-W;NJM-V;NJM-T;NJM-S;NJM-R;NJM-Q;NJM-P;NJM-N;NJM-M;NJM-L;NJM-K;NJM-I;NJM-H;NJM-G;NJM-F;NJM-E;NJM-D;NJM-C;NJM-A;NJM-YY;NJM-YW;NJM-YV;NJM-YT;NJM-YS;NJM-YR;NJM-YP;NJM-YN;NJM-YM;NJM-YL;NJM-YK;NJM-YI;NJM-YH;NJM-YG;NJM-YF;NJM-YE;NJM-YD;NJM-YC;NJM-YA;NJM-WY;NJM-WW;NJM-WV;NJM-WT;NJM-WS;NJM-WR;NJM-WQ;NJM-WP;NJM-WN;NJM-WM;NJM-WL;NJM-WK;NJM-WI;NJM-WH;NJM-WG;NJM-WF;NJM-WE;NJM-WD;NJM-WC;NJM-WA;N…
RDHMVLLEFVTAAGITHGMDELYK	24	Oxidation (M)	_RDHM(ox)VLLEFVTAAGITHGMDELYK_		RDHM(1)VLLEFVTAAGITHGMDELYK			RDHM(77.5)VLLEFVTAAGITHGM(-77.5)DELYK		0	0	1	0	1	NJM-;NJM-Y;NJM-W;NJM-V;NJM-T;NJM-S;NJM-R;NJM-Q;NJM-P;NJM-N;NJM-M;NJM-L;NJM-K;NJM-I;NJM-H;NJM-G;NJM-F;NJM-E;NJM-D;NJM-C;NJM-A;NJM-YY;NJM-YW;NJM-YV;NJM-YT;NJM-YS;NJM-YR;NJM-YP;NJM-YN;NJM-YM;NJM-YL;NJM-YK;NJM-YI;NJM-YH;NJM-YG;NJM-YF;NJM-YE;NJM-YD;NJM-YC;NJM-YA;NJM-WY;NJM-WW;NJM-WV;NJM-WT;NJM-WS;NJM-WR;NJM-WQ;NJM-WP;NJM-WN;NJM-WM;NJM-WL;NJM-WK;NJM-WI;NJM-WH;NJM-WG;NJM-WF;NJM-WE;NJM-WD;NJM-WC;NJM-WA;N…
RDHMVLLEFVTAAGITHGMDELYK	24	Oxidation (M)	_RDHM(ox)VLLEFVTAAGITHGMDELYK_		RDHM(1)VLLEFVTAAGITHGMDELYK			RDHM(57.79)VLLEFVTAAGITHGM(-57.79)DELYK		0	0	1	0	1	NJM-;NJM-Y;NJM-W;NJM-V;NJM-T;NJM-S;NJM-R;NJM-Q;NJM-P;NJM-N;NJM-M;NJM-L;NJM-K;NJM-I;NJM-H;NJM-G;NJM-F;NJM-E;NJM-D;NJM-C;NJM-A;NJM-YY;NJM-YW;NJM-YV;NJM-YT;NJM-YS;NJM-YR;NJM-YP;NJM-YN;NJM-YM;NJM-YL;NJM-YK;NJM-YI;NJM-YH;NJM-YG;NJM-YF;NJM-YE;NJM-YD;NJM-YC;NJM-YA;NJM-WY;NJM-WW;NJM-WV;NJM-WT;NJM-WS;NJM-WR;NJM-WQ;NJM-WP;NJM-WN;NJM-WM;NJM-WL;NJM-WK;NJM-WI;NJM-WH;NJM-WG;NJM-WF;NJM-WE;NJM-WD;NJM-WC;NJM-WA;N…
RDHMVLLEFVTAAGITHGMDELYK	24	Oxidation (M)	_RDHMVLLEFVTAAGITHGM(ox)DELYK_		RDHMVLLEFVTAAGITHGM(1)DELYK			RDHM(-48.23)VLLEFVTAAGITHGM(48.23)DELYK		0	0	1	0	1	NJM-;NJM-Y;NJM-W;NJM-V;NJM-T;NJM-S;NJM-R;NJM-Q;NJM-P;NJM-N;NJM-M;NJM-L;NJM-K;NJM-I;NJM-H;NJM-G;NJM-F;NJM-E;NJM-D;NJM-C;NJM-A;NJM-YY;NJM-YW;NJM-YV;NJM-YT;NJM-YS;NJM-YR;NJM-YP;NJM-YN;NJM-YM;NJM-YL;NJM-YK;NJM-YI;NJM-YH;NJM-YG;NJM-YF;NJM-YE;NJM-YD;NJM-YC;NJM-YA;NJM-WY;NJM-WW;NJM-WV;NJM-WT;NJM-WS;NJM-WR;NJM-WQ;NJM-WP;NJM-WN;NJM-WM;NJM-WL;NJM-WK;NJM-WI;NJM-WH;NJM-WG;NJM-WF;NJM-WE;NJM-WD;NJM-WC;NJM-WA;N…
RDHMVLLEFVTAAGITHGMDELYK	24	Oxidation (M)	_RDHM(ox)VLLEFVTAAGITHGMDELYK_		RDHM(1)VLLEFVTAAGITHGMDELYK			RDHM(74.99)VLLEFVTAAGITHGM(-74.99)DELYK		0	0	1	0	1	NJM-;NJM-Y;NJM-W;NJM-V;NJM-T;NJM-S;NJM-R;NJM-Q;NJM-P;NJM-N;NJM-M;NJM-L;NJM-K;NJM-I;NJM-H;NJM-G;NJM-F;NJM-E;NJM-D;NJM-C;NJM-A;NJM-YY;NJM-YW;NJM-YV;NJM-YT;NJM-YS;NJM-YR;NJM-YP;NJM-YN;NJM-YM;NJM-YL;NJM-YK;NJM-YI;NJM-YH;NJM-YG;NJM-YF;NJM-YE;NJM-YD;NJM-YC;NJM-YA;NJM-WY;NJM-WW;NJM-WV;NJM-WT;NJM-WS;NJM-WR;NJM-WQ;NJM-WP;NJM-WN;NJM-WM;NJM-WL;NJM-WK;NJM-WI;NJM-WH;NJM-WG;NJM-WF;NJM-WE;NJM-WD;NJM-WC;NJM-WA;N…
RDHMVLLEFVTAAGITHGMDELYK	24	Oxidation (M)	_RDHM(ox)VLLEFVTAAGITHGMDELYK_		RDHM(1)VLLEFVTAAGITHGMDELYK			RDHM(79.73)VLLEFVTAAGITHGM(-79.73)DELYK		0	0	1	0	1	NJM-;NJM-Y;NJM-W;NJM-V;NJM-T;NJM-S;NJM-R;NJM-Q;NJM-P;NJM-N;NJM-M;NJM-L;NJM-K;NJM-I;NJM-H;NJM-G;NJM-F;NJM-E;NJM-D;NJM-C;NJM-A;NJM-YY;NJM-YW;NJM-YV;NJM-YT;NJM-YS;NJM-YR;NJM-YP;NJM-YN;NJM-YM;NJM-YL;NJM-YK;NJM-YI;NJM-YH;NJM-YG;NJM-YF;NJM-YE;NJM-YD;NJM-YC;NJM-YA;NJM-WY;NJM-WW;NJM-WV;NJM-WT;NJM-WS;NJM-WR;NJM-WQ;NJM-WP;NJM-WN;NJM-WM;NJM-WL;NJM-WK;NJM-WI;NJM-WH;NJM-WG;NJM-WF;NJM-WE;NJM-WD;NJM-WC;NJM-WA;N…
RDHMVLLEFVTAAGITHGMDELYK	24	Unmodified	_RDHMVLLEFVTAAGITHGMDELYK_							0	0	0	0	1	NJM-;NJM-Y;NJM-W;NJM-V;NJM-T;NJM-S;NJM-R;NJM-Q;NJM-P;NJM-N;NJM-M;NJM-L;NJM-K;NJM-I;NJM-H;NJM-G;NJM-F;NJM-E;NJM-D;NJM-C;NJM-A;NJM-YY;NJM-YW;NJM-YV;NJM-YT;NJM-YS;NJM-YR;NJM-YP;NJM-YN;NJM-YM;NJM-YL;NJM-YK;NJM-YI;NJM-YH;NJM-YG;NJM-YF;NJM-YE;NJM-YD;NJM-YC;NJM-YA;NJM-WY;NJM-WW;NJM-WV;NJM-WT;NJM-WS;NJM-WR;NJM-WQ;NJM-WP;NJM-WN;NJM-WM;NJM-WL;NJM-WK;NJM-WI;NJM-WH;NJM-WG;NJM-WF;NJM-WE;NJM-WD;NJM-WC;NJM-WA;N…
RDHMVLLEFVTAAGITHGMDELYK	24	Unmodified	_RDHMVLLEFVTAAGITHGMDELYK_							0	0	0	0	1	NJM-;NJM-Y;NJM-W;NJM-V;NJM-T;NJM-S;NJM-R;NJM-Q;NJM-P;NJM-N;NJM-M;NJM-L;NJM-K;NJM-I;NJM-H;NJM-G;NJM-F;NJM-E;NJM-D;NJM-C;NJM-A;NJM-YY;NJM-YW;NJM-YV;NJM-YT;NJM-YS;NJM-YR;NJM-YP;NJM-YN;NJM-YM;NJM-YL;NJM-YK;NJM-YI;NJM-YH;NJM-YG;NJM-YF;NJM-YE;NJM-YD;NJM-YC;NJM-YA;NJM-WY;NJM-WW;NJM-WV;NJM-WT;NJM-WS;NJM-WR;NJM-WQ;NJM-WP;NJM-WN;NJM-WM;NJM-WL;NJM-WK;NJM-WI;NJM-WH;NJM-WG;NJM-WF;NJM-WE;NJM-WD;NJM-WC;NJM-WA;N…
RDHMVLLEFVTAAGITHGMDELYK	24	Unmodified	_RDHMVLLEFVTAAGITHGMDELYK_							0	0	0	0	1	NJM-;NJM-Y;NJM-W;NJM-V;NJM-T;NJM-S;NJM-R;NJM-Q;NJM-P;NJM-N;NJM-M;NJM-L;NJM-K;NJM-I;NJM-H;NJM-G;NJM-F;NJM-E;NJM-D;NJM-C;NJM-A;NJM-YY;NJM-YW;NJM-YV;NJM-YT;NJM-YS;NJM-YR;NJM-YP;NJM-YN;NJM-YM;NJM-YL;NJM-YK;NJM-YI;NJM-YH;NJM-YG;NJM-YF;NJM-YE;NJM-YD;NJM-YC;NJM-YA;NJM-WY;NJM-WW;NJM-WV;NJM-WT;NJM-WS;NJM-WR;NJM-WQ;NJM-WP;NJM-WN;NJM-WM;NJM-WL;NJM-WK;NJM-WI;NJM-WH;NJM-WG;NJM-WF;NJM-WE;NJM-WD;NJM-WC;NJM-WA;N…
RDHMVLLEFVTAAGITHGMDELYK	24	Unmodified	_RDHMVLLEFVTAAGITHGMDELYK_							0	0	0	0	1	NJM-;NJM-Y;NJM-W;NJM-V;NJM-T;NJM-S;NJM-R;NJM-Q;NJM-P;NJM-N;NJM-M;NJM-L;NJM-K;NJM-I;NJM-H;NJM-G;NJM-F;NJM-E;NJM-D;NJM-C;NJM-A;NJM-YY;NJM-YW;NJM-YV;NJM-YT;NJM-YS;NJM-YR;NJM-YP;NJM-YN;NJM-YM;NJM-YL;NJM-YK;NJM-YI;NJM-YH;NJM-YG;NJM-YF;NJM-YE;NJM-YD;NJM-YC;NJM-YA;NJM-WY;NJM-WW;NJM-WV;NJM-WT;NJM-WS;NJM-WR;NJM-WQ;NJM-WP;NJM-WN;NJM-WM;NJM-WL;NJM-WK;NJM-WI;NJM-WH;NJM-WG;NJM-WF;NJM-WE;NJM-WD;NJM-WC;NJM-WA;N…
RDHMVLLEFVTAAGITHGMDELYK	24	Unmodified	_RDHMVLLEFVTAAGITHGMDELYK_							0	0	0	0	1	NJM-;NJM-Y;NJM-W;NJM-V;NJM-T;NJM-S;NJM-R;NJM-Q;NJM-P;NJM-N;NJM-M;NJM-L;NJM-K;NJM-I;NJM-H;NJM-G;NJM-F;NJM-E;NJM-D;NJM-C;NJM-A;NJM-YY;NJM-YW;NJM-YV;NJM-YT;NJM-YS;NJM-YR;NJM-YP;NJM-YN;NJM-YM;NJM-YL;NJM-YK;NJM-YI;NJM-YH;NJM-YG;NJM-YF;NJM-YE;NJM-YD;NJM-YC;NJM-YA;NJM-WY;NJM-WW;NJM-WV;NJM-WT;NJM-WS;NJM-WR;NJM-WQ;NJM-WP;NJM-WN;NJM-WM;NJM-WL;NJM-WK;NJM-WI;NJM-WH;NJM-WG;NJM-WF;NJM-WE;NJM-WD;NJM-WC;NJM-WA;N…
RDHMVLLEFVTAAGITHGMDELYK	24	Unmodified	_RDHMVLLEFVTAAGITHGMDELYK_							0	0	0	0	1	NJM-;NJM-Y;NJM-W;NJM-V;NJM-T;NJM-S;NJM-R;NJM-Q;NJM-P;NJM-N;NJM-M;NJM-L;NJM-K;NJM-I;NJM-H;NJM-G;NJM-F;NJM-E;NJM-D;NJM-C;NJM-A;NJM-YY;NJM-YW;NJM-YV;NJM-YT;NJM-YS;NJM-YR;NJM-YP;NJM-YN;NJM-YM;NJM-YL;NJM-YK;NJM-YI;NJM-YH;NJM-YG;NJM-YF;NJM-YE;NJM-YD;NJM-YC;NJM-YA;NJM-WY;NJM-WW;NJM-WV;NJM-WT;NJM-WS;NJM-WR;NJM-WQ;NJM-WP;NJM-WN;NJM-WM;NJM-WL;NJM-WK;NJM-WI;NJM-WH;NJM-WG;NJM-WF;NJM-WE;NJM-WD;NJM-WC;NJM-WA;N…
RDHMVLLEFVTAAGITHGMDELYK	24	Unmodified	_RDHMVLLEFVTAAGITHGMDELYK_							0	0	0	0	1	NJM-;NJM-Y;NJM-W;NJM-V;NJM-T;NJM-S;NJM-R;NJM-Q;NJM-P;NJM-N;NJM-M;NJM-L;NJM-K;NJM-I;NJM-H;NJM-G;NJM-F;NJM-E;NJM-D;NJM-C;NJM-A;NJM-YY;NJM-YW;NJM-YV;NJM-YT;NJM-YS;NJM-YR;NJM-YP;NJM-YN;NJM-YM;NJM-YL;NJM-YK;NJM-YI;NJM-YH;NJM-YG;NJM-YF;NJM-YE;NJM-YD;NJM-YC;NJM-YA;NJM-WY;NJM-WW;NJM-WV;NJM-WT;NJM-WS;NJM-WR;NJM-WQ;NJM-WP;NJM-WN;NJM-WM;NJM-WL;NJM-WK;NJM-WI;NJM-WH;NJM-WG;NJM-WF;NJM-WE;NJM-WD;NJM-WC;NJM-WA;N…
RDHMVLLEFVTAAGITHGMDELYK	24	Unmodified	_RDHMVLLEFVTAAGITHGMDELYK_							0	0	0	0	1	NJM-;NJM-Y;NJM-W;NJM-V;NJM-T;NJM-S;NJM-R;NJM-Q;NJM-P;NJM-N;NJM-M;NJM-L;NJM-K;NJM-I;NJM-H;NJM-G;NJM-F;NJM-E;NJM-D;NJM-C;NJM-A;NJM-YY;NJM-YW;NJM-YV;NJM-YT;NJM-YS;NJM-YR;NJM-YP;NJM-YN;NJM-YM;NJM-YL;NJM-YK;NJM-YI;NJM-YH;NJM-YG;NJM-YF;NJM-YE;NJM-YD;NJM-YC;NJM-YA;NJM-WY;NJM-WW;NJM-WV;NJM-WT;NJM-WS;NJM-WR;NJM-WQ;NJM-WP;NJM-WN;NJM-WM;NJM-WL;NJM-WK;NJM-WI;NJM-WH;NJM-WG;NJM-WF;NJM-WE;NJM-WD;NJM-WC;NJM-WA;N…
RDHMVLLEFVTAAGITHGMDELYK	24	Unmodified	_RDHMVLLEFVTAAGITHGMDELYK_							0	0	0	0	1	NJM-;NJM-Y;NJM-W;NJM-V;NJM-T;NJM-S;NJM-R;NJM-Q;NJM-P;NJM-N;NJM-M;NJM-L;NJM-K;NJM-I;NJM-H;NJM-G;NJM-F;NJM-E;NJM-D;NJM-C;NJM-A;NJM-YY;NJM-YW;NJM-YV;NJM-YT;NJM-YS;NJM-YR;NJM-YP;NJM-YN;NJM-YM;NJM-YL;NJM-YK;NJM-YI;NJM-YH;NJM-YG;NJM-YF;NJM-YE;NJM-YD;NJM-YC;NJM-YA;NJM-WY;NJM-WW;NJM-WV;NJM-WT;NJM-WS;NJM-WR;NJM-WQ;NJM-WP;NJM-WN;NJM-WM;NJM-WL;NJM-WK;NJM-WI;NJM-WH;NJM-WG;NJM-WF;NJM-WE;NJM-WD;NJM-WC;NJM-WA;N…
RDHMVLLEFVTAAGITHGMDELYK	24	Unmodified	_RDHMVLLEFVTAAGITHGMDELYK_							0	0	0	0	1	NJM-;NJM-Y;NJM-W;NJM-V;NJM-T;NJM-S;NJM-R;NJM-Q;NJM-P;NJM-N;NJM-M;NJM-L;NJM-K;NJM-I;NJM-H;NJM-G;NJM-F;NJM-E;NJM-D;NJM-C;NJM-A;NJM-YY;NJM-YW;NJM-YV;NJM-YT;NJM-YS;NJM-YR;NJM-YP;NJM-YN;NJM-YM;NJM-YL;NJM-YK;NJM-YI;NJM-YH;NJM-YG;NJM-YF;NJM-YE;NJM-YD;NJM-YC;NJM-YA;NJM-WY;NJM-WW;NJM-WV;NJM-WT;NJM-WS;NJM-WR;NJM-WQ;NJM-WP;NJM-WN;NJM-WM;NJM-WL;NJM-WK;NJM-WI;NJM-WH;NJM-WG;NJM-WF;NJM-WE;NJM-WD;NJM-WC;NJM-WA;N…
RDHMVLLEFVTAAGITHGMDELYK	24	Unmodified	_RDHMVLLEFVTAAGITHGMDELYK_							0	0	0	0	1	NJM-;NJM-Y;NJM-W;NJM-V;NJM-T;NJM-S;NJM-R;NJM-Q;NJM-P;NJM-N;NJM-M;NJM-L;NJM-K;NJM-I;NJM-H;NJM-G;NJM-F;NJM-E;NJM-D;NJM-C;NJM-A;NJM-YY;NJM-YW;NJM-YV;NJM-YT;NJM-YS;NJM-YR;NJM-YP;NJM-YN;NJM-YM;NJM-YL;NJM-YK;NJM-YI;NJM-YH;NJM-YG;NJM-YF;NJM-YE;NJM-YD;NJM-YC;NJM-YA;NJM-WY;NJM-WW;NJM-WV;NJM-WT;NJM-WS;NJM-WR;NJM-WQ;NJM-WP;NJM-WN;NJM-WM;NJM-WL;NJM-WK;NJM-WI;NJM-WH;NJM-WG;NJM-WF;NJM-WE;NJM-WD;NJM-WC;NJM-WA;N…
RDHMVLLEFVTAAGITHGMDELYK	24	Unmodified	_RDHMVLLEFVTAAGITHGMDELYK_							0	0	0	0	1	NJM-;NJM-Y;NJM-W;NJM-V;NJM-T;NJM-S;NJM-R;NJM-Q;NJM-P;NJM-N;NJM-M;NJM-L;NJM-K;NJM-I;NJM-H;NJM-G;NJM-F;NJM-E;NJM-D;NJM-C;NJM-A;NJM-YY;NJM-YW;NJM-YV;NJM-YT;NJM-YS;NJM-YR;NJM-YP;NJM-YN;NJM-YM;NJM-YL;NJM-YK;NJM-YI;NJM-YH;NJM-YG;NJM-YF;NJM-YE;NJM-YD;NJM-YC;NJM-YA;NJM-WY;NJM-WW;NJM-WV;NJM-WT;NJM-WS;NJM-WR;NJM-WQ;NJM-WP;NJM-WN;NJM-WM;NJM-WL;NJM-WK;NJM-WI;NJM-WH;NJM-WG;NJM-WF;NJM-WE;NJM-WD;NJM-WC;NJM-WA;N…
RDHMVLLEFVTAAGITHGMDELYK	24	Unmodified	_RDHMVLLEFVTAAGITHGMDELYK_							0	0	0	0	1	NJM-;NJM-Y;NJM-W;NJM-V;NJM-T;NJM-S;NJM-R;NJM-Q;NJM-P;NJM-N;NJM-M;NJM-L;NJM-K;NJM-I;NJM-H;NJM-G;NJM-F;NJM-E;NJM-D;NJM-C;NJM-A;NJM-YY;NJM-YW;NJM-YV;NJM-YT;NJM-YS;NJM-YR;NJM-YP;NJM-YN;NJM-YM;NJM-YL;NJM-YK;NJM-YI;NJM-YH;NJM-YG;NJM-YF;NJM-YE;NJM-YD;NJM-YC;NJM-YA;NJM-WY;NJM-WW;NJM-WV;NJM-WT;NJM-WS;NJM-WR;NJM-WQ;NJM-WP;NJM-WN;NJM-WM;NJM-WL;NJM-WK;NJM-WI;NJM-WH;NJM-WG;NJM-WF;NJM-WE;NJM-WD;NJM-WC;NJM-WA;N…
RDHMVLLEFVTAAGITHGMDELYK	24	Unmodified	_RDHMVLLEFVTAAGITHGMDELYK_							0	0	0	0	1	NJM-;NJM-Y;NJM-W;NJM-V;NJM-T;NJM-S;NJM-R;NJM-Q;NJM-P;NJM-N;NJM-M;NJM-L;NJM-K;NJM-I;NJM-H;NJM-G;NJM-F;NJM-E;NJM-D;NJM-C;NJM-A;NJM-YY;NJM-YW;NJM-YV;NJM-YT;NJM-YS;NJM-YR;NJM-YP;NJM-YN;NJM-YM;NJM-YL;NJM-YK;NJM-YI;NJM-YH;NJM-YG;NJM-YF;NJM-YE;NJM-YD;NJM-YC;NJM-YA;NJM-WY;NJM-WW;NJM-WV;NJM-WT;NJM-WS;NJM-WR;NJM-WQ;NJM-WP;NJM-WN;NJM-WM;NJM-WL;NJM-WK;NJM-WI;NJM-WH;NJM-WG;NJM-WF;NJM-WE;NJM-WD;NJM-WC;NJM-WA;N…
RDHMVLLEFVTAAGITHGMDELYK	24	Unmodified	_RDHMVLLEFVTAAGITHGMDELYK_							0	0	0	0	1	NJM-;NJM-Y;NJM-W;NJM-V;NJM-T;NJM-S;NJM-R;NJM-Q;NJM-P;NJM-N;NJM-M;NJM-L;NJM-K;NJM-I;NJM-H;NJM-G;NJM-F;NJM-E;NJM-D;NJM-C;NJM-A;NJM-YY;NJM-YW;NJM-YV;NJM-YT;NJM-YS;NJM-YR;NJM-YP;NJM-YN;NJM-YM;NJM-YL;NJM-YK;NJM-YI;NJM-YH;NJM-YG;NJM-YF;NJM-YE;NJM-YD;NJM-YC;NJM-YA;NJM-WY;NJM-WW;NJM-WV;NJM-WT;NJM-WS;NJM-WR;NJM-WQ;NJM-WP;NJM-WN;NJM-WM;NJM-WL;NJM-WK;NJM-WI;NJM-WH;NJM-WG;NJM-WF;NJM-WE;NJM-WD;NJM-WC;NJM-WA;N…
RDHMVLLEFVTAAGITHGMDELYK	24	Unmodified	_RDHMVLLEFVTAAGITHGMDELYK_							0	0	0	0	1	NJM-;NJM-Y;NJM-W;NJM-V;NJM-T;NJM-S;NJM-R;NJM-Q;NJM-P;NJM-N;NJM-M;NJM-L;NJM-K;NJM-I;NJM-H;NJM-G;NJM-F;NJM-E;NJM-D;NJM-C;NJM-A;NJM-YY;NJM-YW;NJM-YV;NJM-YT;NJM-YS;NJM-YR;NJM-YP;NJM-YN;NJM-YM;NJM-YL;NJM-YK;NJM-YI;NJM-YH;NJM-YG;NJM-YF;NJM-YE;NJM-YD;NJM-YC;NJM-YA;NJM-WY;NJM-WW;NJM-WV;NJM-WT;NJM-WS;NJM-WR;NJM-WQ;NJM-WP;NJM-WN;NJM-WM;NJM-WL;NJM-WK;NJM-WI;NJM-WH;NJM-WG;NJM-WF;NJM-WE;NJM-WD;NJM-WC;NJM-WA;N…
RDHMVLLEFVTAAGITHGMDELYK	24	Unmodified	_RDHMVLLEFVTAAGITHGMDELYK_							0	0	0	0	1	NJM-;NJM-Y;NJM-W;NJM-V;NJM-T;NJM-S;NJM-R;NJM-Q;NJM-P;NJM-N;NJM-M;NJM-L;NJM-K;NJM-I;NJM-H;NJM-G;NJM-F;NJM-E;NJM-D;NJM-C;NJM-A;NJM-YY;NJM-YW;NJM-YV;NJM-YT;NJM-YS;NJM-YR;NJM-YP;NJM-YN;NJM-YM;NJM-YL;NJM-YK;NJM-YI;NJM-YH;NJM-YG;NJM-YF;NJM-YE;NJM-YD;NJM-YC;NJM-YA;NJM-WY;NJM-WW;NJM-WV;NJM-WT;NJM-WS;NJM-WR;NJM-WQ;NJM-WP;NJM-WN;NJM-WM;NJM-WL;NJM-WK;NJM-WI;NJM-WH;NJM-WG;NJM-WF;NJM-WE;NJM-WD;NJM-WC;NJM-WA;N…
RDHMVLLEFVTAAGITHGMDELYK	24	Unmodified	_RDHMVLLEFVTAAGITHGMDELYK_							0	0	0	0	1	NJM-;NJM-Y;NJM-W;NJM-V;NJM-T;NJM-S;NJM-R;NJM-Q;NJM-P;NJM-N;NJM-M;NJM-L;NJM-K;NJM-I;NJM-H;NJM-G;NJM-F;NJM-E;NJM-D;NJM-C;NJM-A;NJM-YY;NJM-YW;NJM-YV;NJM-YT;NJM-YS;NJM-YR;NJM-YP;NJM-YN;NJM-YM;NJM-YL;NJM-YK;NJM-YI;NJM-YH;NJM-YG;NJM-YF;NJM-YE;NJM-YD;NJM-YC;NJM-YA;NJM-WY;NJM-WW;NJM-WV;NJM-WT;NJM-WS;NJM-WR;NJM-WQ;NJM-WP;NJM-WN;NJM-WM;NJM-WL;NJM-WK;NJM-WI;NJM-WH;NJM-WG;NJM-WF;NJM-WE;NJM-WD;NJM-WC;NJM-WA;N…
RDHMVLLEFVTAAGITHGMDELYK	24	Unmodified	_RDHMVLLEFVTAAGITHGMDELYK_							0	0	0	0	1	NJM-;NJM-Y;NJM-W;NJM-V;NJM-T;NJM-S;NJM-R;NJM-Q;NJM-P;NJM-N;NJM-M;NJM-L;NJM-K;NJM-I;NJM-H;NJM-G;NJM-F;NJM-E;NJM-D;NJM-C;NJM-A;NJM-YY;NJM-YW;NJM-YV;NJM-YT;NJM-YS;NJM-YR;NJM-YP;NJM-YN;NJM-YM;NJM-YL;NJM-YK;NJM-YI;NJM-YH;NJM-YG;NJM-YF;NJM-YE;NJM-YD;NJM-YC;NJM-YA;NJM-WY;NJM-WW;NJM-WV;NJM-WT;NJM-WS;NJM-WR;NJM-WQ;NJM-WP;NJM-WN;NJM-WM;NJM-WL;NJM-WK;NJM-WI;NJM-WH;NJM-WG;NJM-WF;NJM-WE;NJM-WD;NJM-WC;NJM-WA;N…
RDHMVLLEFVTAAGITHGMDELYK	24	Unmodified	_RDHMVLLEFVTAAGITHGMDELYK_							0	0	0	0	1	NJM-;NJM-Y;NJM-W;NJM-V;NJM-T;NJM-S;NJM-R;NJM-Q;NJM-P;NJM-N;NJM-M;NJM-L;NJM-K;NJM-I;NJM-H;NJM-G;NJM-F;NJM-E;NJM-D;NJM-C;NJM-A;NJM-YY;NJM-YW;NJM-YV;NJM-YT;NJM-YS;NJM-YR;NJM-YP;NJM-YN;NJM-YM;NJM-YL;NJM-YK;NJM-YI;NJM-YH;NJM-YG;NJM-YF;NJM-YE;NJM-YD;NJM-YC;NJM-YA;NJM-WY;NJM-WW;NJM-WV;NJM-WT;NJM-WS;NJM-WR;NJM-WQ;NJM-WP;NJM-WN;NJM-WM;NJM-WL;NJM-WK;NJM-WI;NJM-WH;NJM-WG;NJM-WF;NJM-WE;NJM-WD;NJM-WC;NJM-WA;N…
RDHMVLLEFVTAAGITHGMDELYK	24	Unmodified	_RDHMVLLEFVTAAGITHGMDELYK_							0	0	0	0	1	NJM-;NJM-Y;NJM-W;NJM-V;NJM-T;NJM-S;NJM-R;NJM-Q;NJM-P;NJM-N;NJM-M;NJM-L;NJM-K;NJM-I;NJM-H;NJM-G;NJM-F;NJM-E;NJM-D;NJM-C;NJM-A;NJM-YY;NJM-YW;NJM-YV;NJM-YT;NJM-YS;NJM-YR;NJM-YP;NJM-YN;NJM-YM;NJM-YL;NJM-YK;NJM-YI;NJM-YH;NJM-YG;NJM-YF;NJM-YE;NJM-YD;NJM-YC;NJM-YA;NJM-WY;NJM-WW;NJM-WV;NJM-WT;NJM-WS;NJM-WR;NJM-WQ;NJM-WP;NJM-WN;NJM-WM;NJM-WL;NJM-WK;NJM-WI;NJM-WH;NJM-WG;NJM-WF;NJM-WE;NJM-WD;NJM-WC;NJM-WA;N…
RDHMVLLEFVTAAGITHGMDELYK	24	Unmodified	_RDHMVLLEFVTAAGITHGMDELYK_							0	0	0	0	1	NJM-;NJM-Y;NJM-W;NJM-V;NJM-T;NJM-S;NJM-R;NJM-Q;NJM-P;NJM-N;NJM-M;NJM-L;NJM-K;NJM-I;NJM-H;NJM-G;NJM-F;NJM-E;NJM-D;NJM-C;NJM-A;NJM-YY;NJM-YW;NJM-YV;NJM-YT;NJM-YS;NJM-YR;NJM-YP;NJM-YN;NJM-YM;NJM-YL;NJM-YK;NJM-YI;NJM-YH;NJM-YG;NJM-YF;NJM-YE;NJM-YD;NJM-YC;NJM-YA;NJM-WY;NJM-WW;NJM-WV;NJM-WT;NJM-WS;NJM-WR;NJM-WQ;NJM-WP;NJM-WN;NJM-WM;NJM-WL;NJM-WK;NJM-WI;NJM-WH;NJM-WG;NJM-WF;NJM-WE;NJM-WD;NJM-WC;NJM-WA;N…
RDHMVLLEFVTAAGITHGMDELYK	24	Unmodified	_RDHMVLLEFVTAAGITHGMDELYK_							0	0	0	0	1	NJM-;NJM-Y;NJM-W;NJM-V;NJM-T;NJM-S;NJM-R;NJM-Q;NJM-P;NJM-N;NJM-M;NJM-L;NJM-K;NJM-I;NJM-H;NJM-G;NJM-F;NJM-E;NJM-D;NJM-C;NJM-A;NJM-YY;NJM-YW;NJM-YV;NJM-YT;NJM-YS;NJM-YR;NJM-YP;NJM-YN;NJM-YM;NJM-YL;NJM-YK;NJM-YI;NJM-YH;NJM-YG;NJM-YF;NJM-YE;NJM-YD;NJM-YC;NJM-YA;NJM-WY;NJM-WW;NJM-WV;NJM-WT;NJM-WS;NJM-WR;NJM-WQ;NJM-WP;NJM-WN;NJM-WM;NJM-WL;NJM-WK;NJM-WI;NJM-WH;NJM-WG;NJM-WF;NJM-WE;NJM-WD;NJM-WC;NJM-WA;N…
RDHMVLLEFVTAAGITHGMDELYK	24	Unmodified	_RDHMVLLEFVTAAGITHGMDELYK_							0	0	0	0	1	NJM-;NJM-Y;NJM-W;NJM-V;NJM-T;NJM-S;NJM-R;NJM-Q;NJM-P;NJM-N;NJM-M;NJM-L;NJM-K;NJM-I;NJM-H;NJM-G;NJM-F;NJM-E;NJM-D;NJM-C;NJM-A;NJM-YY;NJM-YW;NJM-YV;NJM-YT;NJM-YS;NJM-YR;NJM-YP;NJM-YN;NJM-YM;NJM-YL;NJM-YK;NJM-YI;NJM-YH;NJM-YG;NJM-YF;NJM-YE;NJM-YD;NJM-YC;NJM-YA;NJM-WY;NJM-WW;NJM-WV;NJM-WT;NJM-WS;NJM-WR;NJM-WQ;NJM-WP;NJM-WN;NJM-WM;NJM-WL;NJM-WK;NJM-WI;NJM-WH;NJM-WG;NJM-WF;NJM-WE;NJM-WD;NJM-WC;NJM-WA;N…
RDHMVLLEFVTAAGITHGMDELYK	24	Unmodified	_RDHMVLLEFVTAAGITHGMDELYK_							0	0	0	0	1	NJM-;NJM-Y;NJM-W;NJM-V;NJM-T;NJM-S;NJM-R;NJM-Q;NJM-P;NJM-N;NJM-M;NJM-L;NJM-K;NJM-I;NJM-H;NJM-G;NJM-F;NJM-E;NJM-D;NJM-C;NJM-A;NJM-YY;NJM-YW;NJM-YV;NJM-YT;NJM-YS;NJM-YR;NJM-YP;NJM-YN;NJM-YM;NJM-YL;NJM-YK;NJM-YI;NJM-YH;NJM-YG;NJM-YF;NJM-YE;NJM-YD;NJM-YC;NJM-YA;NJM-WY;NJM-WW;NJM-WV;NJM-WT;NJM-WS;NJM-WR;NJM-WQ;NJM-WP;NJM-WN;NJM-WM;NJM-WL;NJM-WK;NJM-WI;NJM-WH;NJM-WG;NJM-WF;NJM-WE;NJM-WD;NJM-WC;NJM-WA;N…
RDHMVLLEFVTAAGITHGMDELYK	24	Unmodified	_RDHMVLLEFVTAAGITHGMDELYK_							0	0	0	0	1	NJM-;NJM-Y;NJM-W;NJM-V;NJM-T;NJM-S;NJM-R;NJM-Q;NJM-P;NJM-N;NJM-M;NJM-L;NJM-K;NJM-I;NJM-H;NJM-G;NJM-F;NJM-E;NJM-D;NJM-C;NJM-A;NJM-YY;NJM-YW;NJM-YV;NJM-YT;NJM-YS;NJM-YR;NJM-YP;NJM-YN;NJM-YM;NJM-YL;NJM-YK;NJM-YI;NJM-YH;NJM-YG;NJM-YF;NJM-YE;NJM-YD;NJM-YC;NJM-YA;NJM-WY;NJM-WW;NJM-WV;NJM-WT;NJM-WS;NJM-WR;NJM-WQ;NJM-WP;NJM-WN;NJM-WM;NJM-WL;NJM-WK;NJM-WI;NJM-WH;NJM-WG;NJM-WF;NJM-WE;NJM-WD;NJM-WC;NJM-WA;N…
RDHMVLLEFVTAAGITHGMDELYK	24	Unmodified	_RDHMVLLEFVTAAGITHGMDELYK_							0	0	0	0	1	NJM-;NJM-Y;NJM-W;NJM-V;NJM-T;NJM-S;NJM-R;NJM-Q;NJM-P;NJM-N;NJM-M;NJM-L;NJM-K;NJM-I;NJM-H;NJM-G;NJM-F;NJM-E;NJM-D;NJM-C;NJM-A;NJM-YY;NJM-YW;NJM-YV;NJM-YT;NJM-YS;NJM-YR;NJM-YP;NJM-YN;NJM-YM;NJM-YL;NJM-YK;NJM-YI;NJM-YH;NJM-YG;NJM-YF;NJM-YE;NJM-YD;NJM-YC;NJM-YA;NJM-WY;NJM-WW;NJM-WV;NJM-WT;NJM-WS;NJM-WR;NJM-WQ;NJM-WP;NJM-WN;NJM-WM;NJM-WL;NJM-WK;NJM-WI;NJM-WH;NJM-WG;NJM-WF;NJM-WE;NJM-WD;NJM-WC;NJM-WA;N…
RDHMVLLEFVTAAGITHGMDELYK	24	Unmodified	_RDHMVLLEFVTAAGITHGMDELYK_							0	0	0	0	1	NJM-;NJM-Y;NJM-W;NJM-V;NJM-T;NJM-S;NJM-R;NJM-Q;NJM-P;NJM-N;NJM-M;NJM-L;NJM-K;NJM-I;NJM-H;NJM-G;NJM-F;NJM-E;NJM-D;NJM-C;NJM-A;NJM-YY;NJM-YW;NJM-YV;NJM-YT;NJM-YS;NJM-YR;NJM-YP;NJM-YN;NJM-YM;NJM-YL;NJM-YK;NJM-YI;NJM-YH;NJM-YG;NJM-YF;NJM-YE;NJM-YD;NJM-YC;NJM-YA;NJM-WY;NJM-WW;NJM-WV;NJM-WT;NJM-WS;NJM-WR;NJM-WQ;NJM-WP;NJM-WN;NJM-WM;NJM-WL;NJM-WK;NJM-WI;NJM-WH;NJM-WG;NJM-WF;NJM-WE;NJM-WD;NJM-WC;NJM-WA;N…
RDHMVLLEFVTAAGITHGMDELYK	24	Unmodified	_RDHMVLLEFVTAAGITHGMDELYK_							0	0	0	0	1	NJM-;NJM-Y;NJM-W;NJM-V;NJM-T;NJM-S;NJM-R;NJM-Q;NJM-P;NJM-N;NJM-M;NJM-L;NJM-K;NJM-I;NJM-H;NJM-G;NJM-F;NJM-E;NJM-D;NJM-C;NJM-A;NJM-YY;NJM-YW;NJM-YV;NJM-YT;NJM-YS;NJM-YR;NJM-YP;NJM-YN;NJM-YM;NJM-YL;NJM-YK;NJM-YI;NJM-YH;NJM-YG;NJM-YF;NJM-YE;NJM-YD;NJM-YC;NJM-YA;NJM-WY;NJM-WW;NJM-WV;NJM-WT;NJM-WS;NJM-WR;NJM-WQ;NJM-WP;NJM-WN;NJM-WM;NJM-WL;NJM-WK;NJM-WI;NJM-WH;NJM-WG;NJM-WF;NJM-WE;NJM-WD;NJM-WC;NJM-WA;N…
RDHMVLLEFVTAAGITHGMDELYK	24	Unmodified	_RDHMVLLEFVTAAGITHGMDELYK_							0	0	0	0	1	NJM-;NJM-Y;NJM-W;NJM-V;NJM-T;NJM-S;NJM-R;NJM-Q;NJM-P;NJM-N;NJM-M;NJM-L;NJM-K;NJM-I;NJM-H;NJM-G;NJM-F;NJM-E;NJM-D;NJM-C;NJM-A;NJM-YY;NJM-YW;NJM-YV;NJM-YT;NJM-YS;NJM-YR;NJM-YP;NJM-YN;NJM-YM;NJM-YL;NJM-YK;NJM-YI;NJM-YH;NJM-YG;NJM-YF;NJM-YE;NJM-YD;NJM-YC;NJM-YA;NJM-WY;NJM-WW;NJM-WV;NJM-WT;NJM-WS;NJM-WR;NJM-WQ;NJM-WP;NJM-WN;NJM-WM;NJM-WL;NJM-WK;NJM-WI;NJM-WH;NJM-WG;NJM-WF;NJM-WE;NJM-WD;NJM-WC;NJM-WA;N…
RDHMVLLEFVTAAGITHGMDELYK	24	Unmodified	_RDHMVLLEFVTAAGITHGMDELYK_							0	0	0	0	1	NJM-;NJM-Y;NJM-W;NJM-V;NJM-T;NJM-S;NJM-R;NJM-Q;NJM-P;NJM-N;NJM-M;NJM-L;NJM-K;NJM-I;NJM-H;NJM-G;NJM-F;NJM-E;NJM-D;NJM-C;NJM-A;NJM-YY;NJM-YW;NJM-YV;NJM-YT;NJM-YS;NJM-YR;NJM-YP;NJM-YN;NJM-YM;NJM-YL;NJM-YK;NJM-YI;NJM-YH;NJM-YG;NJM-YF;NJM-YE;NJM-YD;NJM-YC;NJM-YA;NJM-WY;NJM-WW;NJM-WV;NJM-WT;NJM-WS;NJM-WR;NJM-WQ;NJM-WP;NJM-WN;NJM-WM;NJM-WL;NJM-WK;NJM-WI;NJM-WH;NJM-WG;NJM-WF;NJM-WE;NJM-WD;NJM-WC;NJM-WA;N…
RDHMVLLEFVTAAGITHGMDELYK	24	Unmodified	_RDHMVLLEFVTAAGITHGMDELYK_							0	0	0	0	1	NJM-;NJM-Y;NJM-W;NJM-V;NJM-T;NJM-S;NJM-R;NJM-Q;NJM-P;NJM-N;NJM-M;NJM-L;NJM-K;NJM-I;NJM-H;NJM-G;NJM-F;NJM-E;NJM-D;NJM-C;NJM-A;NJM-YY;NJM-YW;NJM-YV;NJM-YT;NJM-YS;NJM-YR;NJM-YP;NJM-YN;NJM-YM;NJM-YL;NJM-YK;NJM-YI;NJM-YH;NJM-YG;NJM-YF;NJM-YE;NJM-YD;NJM-YC;NJM-YA;NJM-WY;NJM-WW;NJM-WV;NJM-WT;NJM-WS;NJM-WR;NJM-WQ;NJM-WP;NJM-WN;NJM-WM;NJM-WL;NJM-WK;NJM-WI;NJM-WH;NJM-WG;NJM-WF;NJM-WE;NJM-WD;NJM-WC;NJM-WA;N…
RDHMVLLEFVTAAGITHGMDELYK	24	Unmodified	_RDHMVLLEFVTAAGITHGMDELYK_							0	0	0	0	1	NJM-;NJM-Y;NJM-W;NJM-V;NJM-T;NJM-S;NJM-R;NJM-Q;NJM-P;NJM-N;NJM-M;NJM-L;NJM-K;NJM-I;NJM-H;NJM-G;NJM-F;NJM-E;NJM-D;NJM-C;NJM-A;NJM-YY;NJM-YW;NJM-YV;NJM-YT;NJM-YS;NJM-YR;NJM-YP;NJM-YN;NJM-YM;NJM-YL;NJM-YK;NJM-YI;NJM-YH;NJM-YG;NJM-YF;NJM-YE;NJM-YD;NJM-YC;NJM-YA;NJM-WY;NJM-WW;NJM-WV;NJM-WT;NJM-WS;NJM-WR;NJM-WQ;NJM-WP;NJM-WN;NJM-WM;NJM-WL;NJM-WK;NJM-WI;NJM-WH;NJM-WG;NJM-WF;NJM-WE;NJM-WD;NJM-WC;NJM-WA;N…
RDHMVLLEFVTAAGITHGMDELYK	24	Unmodified	_RDHMVLLEFVTAAGITHGMDELYK_							0	0	0	0	1	NJM-;NJM-Y;NJM-W;NJM-V;NJM-T;NJM-S;NJM-R;NJM-Q;NJM-P;NJM-N;NJM-M;NJM-L;NJM-K;NJM-I;NJM-H;NJM-G;NJM-F;NJM-E;NJM-D;NJM-C;NJM-A;NJM-YY;NJM-YW;NJM-YV;NJM-YT;NJM-YS;NJM-YR;NJM-YP;NJM-YN;NJM-YM;NJM-YL;NJM-YK;NJM-YI;NJM-YH;NJM-YG;NJM-YF;NJM-YE;NJM-YD;NJM-YC;NJM-YA;NJM-WY;NJM-WW;NJM-WV;NJM-WT;NJM-WS;NJM-WR;NJM-WQ;NJM-WP;NJM-WN;NJM-WM;NJM-WL;NJM-WK;NJM-WI;NJM-WH;NJM-WG;NJM-WF;NJM-WE;NJM-WD;NJM-WC;NJM-WA;N…
RDHMVLLEFVTAAGITHGMDELYK	24	Unmodified	_RDHMVLLEFVTAAGITHGMDELYK_							0	0	0	0	1	NJM-;NJM-Y;NJM-W;NJM-V;NJM-T;NJM-S;NJM-R;NJM-Q;NJM-P;NJM-N;NJM-M;NJM-L;NJM-K;NJM-I;NJM-H;NJM-G;NJM-F;NJM-E;NJM-D;NJM-C;NJM-A;NJM-YY;NJM-YW;NJM-YV;NJM-YT;NJM-YS;NJM-YR;NJM-YP;NJM-YN;NJM-YM;NJM-YL;NJM-YK;NJM-YI;NJM-YH;NJM-YG;NJM-YF;NJM-YE;NJM-YD;NJM-YC;NJM-YA;NJM-WY;NJM-WW;NJM-WV;NJM-WT;NJM-WS;NJM-WR;NJM-WQ;NJM-WP;NJM-WN;NJM-WM;NJM-WL;NJM-WK;NJM-WI;NJM-WH;NJM-WG;NJM-WF;NJM-WE;NJM-WD;NJM-WC;NJM-WA;N…
RDHMVLLEFVTAAGITHGMDELYK	24	Unmodified	_RDHMVLLEFVTAAGITHGMDELYK_							0	0	0	0	1	NJM-;NJM-Y;NJM-W;NJM-V;NJM-T;NJM-S;NJM-R;NJM-Q;NJM-P;NJM-N;NJM-M;NJM-L;NJM-K;NJM-I;NJM-H;NJM-G;NJM-F;NJM-E;NJM-D;NJM-C;NJM-A;NJM-YY;NJM-YW;NJM-YV;NJM-YT;NJM-YS;NJM-YR;NJM-YP;NJM-YN;NJM-YM;NJM-YL;NJM-YK;NJM-YI;NJM-YH;NJM-YG;NJM-YF;NJM-YE;NJM-YD;NJM-YC;NJM-YA;NJM-WY;NJM-WW;NJM-WV;NJM-WT;NJM-WS;NJM-WR;NJM-WQ;NJM-WP;NJM-WN;NJM-WM;NJM-WL;NJM-WK;NJM-WI;NJM-WH;NJM-WG;NJM-WF;NJM-WE;NJM-WD;NJM-WC;NJM-WA;N…
RDHMVLLEFVTAAGITHGMDELYK	24	Unmodified	_RDHMVLLEFVTAAGITHGMDELYK_							0	0	0	0	1	NJM-;NJM-Y;NJM-W;NJM-V;NJM-T;NJM-S;NJM-R;NJM-Q;NJM-P;NJM-N;NJM-M;NJM-L;NJM-K;NJM-I;NJM-H;NJM-G;NJM-F;NJM-E;NJM-D;NJM-C;NJM-A;NJM-YY;NJM-YW;NJM-YV;NJM-YT;NJM-YS;NJM-YR;NJM-YP;NJM-YN;NJM-YM;NJM-YL;NJM-YK;NJM-YI;NJM-YH;NJM-YG;NJM-YF;NJM-YE;NJM-YD;NJM-YC;NJM-YA;NJM-WY;NJM-WW;NJM-WV;NJM-WT;NJM-WS;NJM-WR;NJM-WQ;NJM-WP;NJM-WN;NJM-WM;NJM-WL;NJM-WK;NJM-WI;NJM-WH;NJM-WG;NJM-WF;NJM-WE;NJM-WD;NJM-WC;NJM-WA;N…
RDHMVLLEFVTAAGITHGMDELYK	24	Unmodified	_RDHMVLLEFVTAAGITHGMDELYK_							0	0	0	0	1	NJM-;NJM-Y;NJM-W;NJM-V;NJM-T;NJM-S;NJM-R;NJM-Q;NJM-P;NJM-N;NJM-M;NJM-L;NJM-K;NJM-I;NJM-H;NJM-G;NJM-F;NJM-E;NJM-D;NJM-C;NJM-A;NJM-YY;NJM-YW;NJM-YV;NJM-YT;NJM-YS;NJM-YR;NJM-YP;NJM-YN;NJM-YM;NJM-YL;NJM-YK;NJM-YI;NJM-YH;NJM-YG;NJM-YF;NJM-YE;NJM-YD;NJM-YC;NJM-YA;NJM-WY;NJM-WW;NJM-WV;NJM-WT;NJM-WS;NJM-WR;NJM-WQ;NJM-WP;NJM-WN;NJM-WM;NJM-WL;NJM-WK;NJM-WI;NJM-WH;NJM-WG;NJM-WF;NJM-WE;NJM-WD;NJM-WC;NJM-WA;N…
RDHMVLLEFVTAAGITHGMDELYK	24	Unmodified	_RDHMVLLEFVTAAGITHGMDELYK_							0	0	0	0	1	NJM-;NJM-Y;NJM-W;NJM-V;NJM-T;NJM-S;NJM-R;NJM-Q;NJM-P;NJM-N;NJM-M;NJM-L;NJM-K;NJM-I;NJM-H;NJM-G;NJM-F;NJM-E;NJM-D;NJM-C;NJM-A;NJM-YY;NJM-YW;NJM-YV;NJM-YT;NJM-YS;NJM-YR;NJM-YP;NJM-YN;NJM-YM;NJM-YL;NJM-YK;NJM-YI;NJM-YH;NJM-YG;NJM-YF;NJM-YE;NJM-YD;NJM-YC;NJM-YA;NJM-WY;NJM-WW;NJM-WV;NJM-WT;NJM-WS;NJM-WR;NJM-WQ;NJM-WP;NJM-WN;NJM-WM;NJM-WL;NJM-WK;NJM-WI;NJM-WH;NJM-WG;NJM-WF;NJM-WE;NJM-WD;NJM-WC;NJM-WA;N…
RDHMVLLEFVTAAGITHGMDELYK	24	Unmodified	_RDHMVLLEFVTAAGITHGMDELYK_							0	0	0	0	1	NJM-;NJM-Y;NJM-W;NJM-V;NJM-T;NJM-S;NJM-R;NJM-Q;NJM-P;NJM-N;NJM-M;NJM-L;NJM-K;NJM-I;NJM-H;NJM-G;NJM-F;NJM-E;NJM-D;NJM-C;NJM-A;NJM-YY;NJM-YW;NJM-YV;NJM-YT;NJM-YS;NJM-YR;NJM-YP;NJM-YN;NJM-YM;NJM-YL;NJM-YK;NJM-YI;NJM-YH;NJM-YG;NJM-YF;NJM-YE;NJM-YD;NJM-YC;NJM-YA;NJM-WY;NJM-WW;NJM-WV;NJM-WT;NJM-WS;NJM-WR;NJM-WQ;NJM-WP;NJM-WN;NJM-WM;NJM-WL;NJM-WK;NJM-WI;NJM-WH;NJM-WG;NJM-WF;NJM-WE;NJM-WD;NJM-WC;NJM-WA;N…
RDHMVLLEFVTAAGITHGMDELYK	24	Unmodified	_RDHMVLLEFVTAAGITHGMDELYK_							0	0	0	0	1	NJM-;NJM-Y;NJM-W;NJM-V;NJM-T;NJM-S;NJM-R;NJM-Q;NJM-P;NJM-N;NJM-M;NJM-L;NJM-K;NJM-I;NJM-H;NJM-G;NJM-F;NJM-E;NJM-D;NJM-C;NJM-A;NJM-YY;NJM-YW;NJM-YV;NJM-YT;NJM-YS;NJM-YR;NJM-YP;NJM-YN;NJM-YM;NJM-YL;NJM-YK;NJM-YI;NJM-YH;NJM-YG;NJM-YF;NJM-YE;NJM-YD;NJM-YC;NJM-YA;NJM-WY;NJM-WW;NJM-WV;NJM-WT;NJM-WS;NJM-WR;NJM-WQ;NJM-WP;NJM-WN;NJM-WM;NJM-WL;NJM-WK;NJM-WI;NJM-WH;NJM-WG;NJM-WF;NJM-WE;NJM-WD;NJM-WC;NJM-WA;N…
RDHMVLLEFVTAAGITHGMDELYK	24	Unmodified	_RDHMVLLEFVTAAGITHGMDELYK_							0	0	0	0	1	NJM-;NJM-Y;NJM-W;NJM-V;NJM-T;NJM-S;NJM-R;NJM-Q;NJM-P;NJM-N;NJM-M;NJM-L;NJM-K;NJM-I;NJM-H;NJM-G;NJM-F;NJM-E;NJM-D;NJM-C;NJM-A;NJM-YY;NJM-YW;NJM-YV;NJM-YT;NJM-YS;NJM-YR;NJM-YP;NJM-YN;NJM-YM;NJM-YL;NJM-YK;NJM-YI;NJM-YH;NJM-YG;NJM-YF;NJM-YE;NJM-YD;NJM-YC;NJM-YA;NJM-WY;NJM-WW;NJM-WV;NJM-WT;NJM-WS;NJM-WR;NJM-WQ;NJM-WP;NJM-WN;NJM-WM;NJM-WL;NJM-WK;NJM-WI;NJM-WH;NJM-WG;NJM-WF;NJM-WE;NJM-WD;NJM-WC;NJM-WA;N…
RDHMVLLEFVTAAGITHGMDELYK	24	Unmodified	_RDHMVLLEFVTAAGITHGMDELYK_							0	0	0	0	1	NJM-;NJM-Y;NJM-W;NJM-V;NJM-T;NJM-S;NJM-R;NJM-Q;NJM-P;NJM-N;NJM-M;NJM-L;NJM-K;NJM-I;NJM-H;NJM-G;NJM-F;NJM-E;NJM-D;NJM-C;NJM-A;NJM-YY;NJM-YW;NJM-YV;NJM-YT;NJM-YS;NJM-YR;NJM-YP;NJM-YN;NJM-YM;NJM-YL;NJM-YK;NJM-YI;NJM-YH;NJM-YG;NJM-YF;NJM-YE;NJM-YD;NJM-YC;NJM-YA;NJM-WY;NJM-WW;NJM-WV;NJM-WT;NJM-WS;NJM-WR;NJM-WQ;NJM-WP;NJM-WN;NJM-WM;NJM-WL;NJM-WK;NJM-WI;NJM-WH;NJM-WG;NJM-WF;NJM-WE;NJM-WD;NJM-WC;NJM-WA;N…
[truncated: 19 more columns]

## Sheet: Filtered Data
Sequence	Length	Modifications	Modified sequence	Deamidation (NQ) Probabilities	Oxidation (M) Probabilities	Phospho (STY) Probabilities	Deamidation (NQ) Score Diffs	Oxidation (M) Score Diffs	Phospho (STY) Score Diffs	Acetyl (Protein N-term)	Deamidation (NQ)	Oxidation (M)	Phospho (STY)	Missed cleavages	Proteins	Leading Proteins	Leading Razor Protein	Type	Raw file	Fraction	Experiment	MS/MS m/z	Charge	m/z	Mass	Resolution	Uncalibrated - Calibrated m/z [ppm]	Uncalibrated - Calibrated m/z [Da]	Mass Error [ppm]	Mass Error [Da]	Uncalibrated Mass Error [ppm]	Uncalibrated Mass Error [Da]	Max intensity m/z 0	Retention time	Retention length	Calibrated retention time	Calibrated retention time start	Calibrated retention time finish	Retention time calibration	Match time difference	Match m/z difference	Match q-value	Match score	Number of data points	Number of scans	Number of isotopic peaks	PIF	Fraction of total spectrum	Base peak fraction
AAATGEALSLVCVDEHK	17	Unmodified	_AAATGEALSLVCVDEHK_							0	0	0	0	0	gnl|ECOLI|EG11235-MONOMER	gnl|ECOLI|EG11235-MONOMER	gnl|ECOLI|EG11235-MONOMER	MULTI-MSMS	VOT16-1542	1	1170	590.96	3	590.961	1769.86	27526	0.69283	0.00040944	0.5914	0.00034949	1.2842	0.00075893	590.962	45.823	1.396	45.823	45.286	46.682	0					58	19	6	0	0	0
AAATGEALSLVCVDEHK	17	Unmodified	_AAATGEALSLVCVDEHK_							0	0	0	0	0	gnl|ECOLI|EG11235-MONOMER	gnl|ECOLI|EG11235-MONOMER	gnl|ECOLI|EG11235-MONOMER	MULTI-MSMS	VOT16-1542	1	1170	885.94	2	885.938	1769.86	22382.2	1.0828	0.00095933	0.45934	0.00040694	1.5422	0.0013663	886.439	45.812	0.5751	45.812	45.575	46.15	0					16	7	3	0	0	0
AAATGEALSLVCVDEHK	17	Unmodified	_AAATGEALSLVCVDEHK_							0	0	0	0	0	gnl|ECOLI|EG11235-MONOMER	gnl|ECOLI|EG11235-MONOMER	gnl|ECOLI|EG11235-MONOMER	MULTI-MSMS	VOT16-1571	1	1170_R	590.93	3	590.961	1769.86	27467.5	0.0052655	3.1117e-06	1.0786	0.0006374	1.0839	0.00064051	590.962	45.672	1.8565	45.672	45.194	47.051	0					72	24	6	0	0	0
AADMTGADIEAMTR	14	Unmodified	_AADMTGADIEAMTR_							0	0	0	0	0	gnl|ECOLI|EG10872-MONOMER	gnl|ECOLI|EG10872-MONOMER	gnl|ECOLI|EG10872-MONOMER	MULTI-MSMS	VOT16-1571	1	1170_R	484.89	3	484.887	1451.64	27599.2	0.58248	0.00028243	-0.43187	-0.00020941	0.15061	7.3028e-05	484.887	46.348	0.61074	46.348	46.077	46.687	0					11	7	3	0	0	0
AADSCHVSQPTLSGQIR	17	Unmodified	_AADSCHVSQPTLSGQIR_							0	0	0	0	0	gnl|ECOLI|PD00214	gnl|ECOLI|PD00214	gnl|ECOLI|PD00214	MULTI-MSMS	VOT16-1545	1	1171	609.97	3	609.632	1825.87	27266.9	-0.076113	-4.6401e-05	1.4247	0.00086855	1.3486	0.00082215	609.633	29.725	0.51825	29.725	29.538	30.056	0					20	6	4	0	0	0
AAEIIHIGQAIMEQK	15	Unmodified	_AAEIIHIGQAIMEQK_							0	0	0	0	0	gnl|ECOLI|UDHA-MONOMER	gnl|ECOLI|UDHA-MONOMER	gnl|ECOLI|UDHA-MONOMER	MULTI-MSMS	VOT16-1568	1	1171_R	551.3	3	551.299	1650.88	29113.4	1.127	0.00062133	-0.29083	-0.00016033	0.83621	0.000461	551.299	59.833	0.48692	59.833	59.482	59.969	0					21	6	5	0	0	0
AAFGGSGGR	9	Unmodified	_AAFGGSGGR_							0	0	0	0	0	CON__P35908	CON__P35908	CON__P35908	MULTI-MSMS	VOT16-1568	1	1171_R	390.19	2	390.193	778.372	37000	-0.10522	-4.1055e-05	0.50436	0.0001968	0.39915	0.00015574	390.194	17.009	0.59297	17.009	16.753	17.346	-1.9073e-06					18	11	2	0	0	0
AAGASVFALSNR	12	Unmodified	_AAGASVFALSNR_							0	0	0	0	0	gnl|ECOLI|NACMURLALAAMI1-MONOMER	gnl|ECOLI|NACMURLALAAMI1-MONOMER	gnl|ECOLI|NACMURLALAAMI1-MONOMER	MULTI-MSMS	VOT16-1542	1	1170	582.31	2	582.312	1162.61	28070.6	0.71429	0.00041594	0.3347	0.0001949	1.049	0.00061084	582.312	43.562	0.60542	43.562	43.236	43.842	0					19	8	3	0	0	0
AAGEKPENGVFWESAGEGEYTVADITK	27	Unmodified	_AAGEKPENGVFWESAGEGEYTVADITK_							0	0	0	0	1	gnl|ECOLI|EG10461-MONOMER	gnl|ECOLI|EG10461-MONOMER	gnl|ECOLI|EG10461-MONOMER	MULTI-MSMS	VOT16-1542	1	1170	952.79	3	952.451	2854.33	21578	1.6459	0.0015676	0.59453	0.00056626	2.2404	0.0021339	952.785	64.14	1.2582	64.14	63.648	64.907	0					57	16	6	0	0	0
AAGEKPENGVFWESAGEGEYTVADITK	27	Unmodified	_AAGEKPENGVFWESAGEGEYTVADITK_							0	0	0	0	1	gnl|ECOLI|EG10461-MONOMER	gnl|ECOLI|EG10461-MONOMER	gnl|ECOLI|EG10461-MONOMER	MULTI-MSMS	VOT16-1571	1	1170_R	952.79	3	952.451	2854.33	21408.5	1.7852	0.0017003	-0.13628	-0.0001298	1.6489	0.0015705	952.784	64.547	1.1459	64.547	64.129	65.275	0					58	14	7	0	0	0
AAGLHLQESIAEQGALR	17	Unmodified	_AAGLHLQESIAEQGALR_							0	0	0	0	0	gnl|ECOLI|SDH-FLAVO	gnl|ECOLI|SDH-FLAVO	gnl|ECOLI|SDH-FLAVO	MULTI-MSMS	VOT16-1542	1	1170	588.99	3	588.651	1762.93	27886.2	0.50106	0.00029495	1.1186	0.00065846	1.6196	0.0009534	588.986	44.69	0.93232	44.69	44.428	45.36	0					37	13	4	0	0	0
AAIEAK	6	Unmodified	_AAIEAK_							0	0	0	0	0	gnl|ECOLI|EG10241-MONOMER	gnl|ECOLI|EG10241-MONOMER	gnl|ECOLI|EG10241-MONOMER	MULTI-SECPEP	VOT16-1542	1	1170	602.31	1	602.351	601.344	28801.2	0.72708	0.00043796	-0.62966	-0.00037928	0.097419	5.8681e-05	602.35	15.412	0.27854	15.412	15.244	15.523	0					5	3	2	0	0	0
AAIEAK	6	Unmodified	_AAIEAK_							0	0	0	0	0	gnl|ECOLI|EG10241-MONOMER	gnl|ECOLI|EG10241-MONOMER	gnl|ECOLI|EG10241-MONOMER	MULTI-MSMS	VOT16-1545	1	1171	301.68	2	301.679	601.344	38902.5	0.77482	0.00023375	-0.47837	-0.00014431	0.29646	8.9435e-05	301.679	15.244	0.54425	15.244	15.016	15.561	0					17	7	3	0	0	0
AAIEAK	6	Unmodified	_AAIEAK_							0	0	0	0	0	gnl|ECOLI|EG10241-MONOMER	gnl|ECOLI|EG10241-MONOMER	gnl|ECOLI|EG10241-MONOMER	MULTI-MSMS	VOT16-1548	1	1180	301.68	2	301.679	601.344	39241.8	0.8898	0.00026843	-0.39459	-0.00011904	0.49521	0.00014939	301.679	15.295	0.62525	15.295	15.004	15.63	0					24	11	3	0	0	0
AAIEAK	6	Unmodified	_AAIEAK_							0	0	0	0	0	gnl|ECOLI|EG10241-MONOMER	gnl|ECOLI|EG10241-MONOMER	gnl|ECOLI|EG10241-MONOMER	MULTI-MSMS	VOT16-1551	1	1181	301.68	2	301.679	601.344	38552.3	0.34673	0.0001046	0.013003	3.9227e-06	0.35973	0.00010852	301.679	15.188	0.99144	15.188	14.868	15.86	0					22	13	3	0	0	0
AAIEAK	6	Unmodified	_AAIEAK_							0	0	0	0	0	gnl|ECOLI|EG10241-MONOMER	gnl|ECOLI|EG10241-MONOMER	gnl|ECOLI|EG10241-MONOMER	MULTI-MSMS	VOT16-1565	1	1180_R	301.68	2	301.679	601.344	38704.4	1.0608	0.00032002	-0.59675	-0.00018003	0.46406	0.00014	301.679	15.152	0.5495	15.152	14.882	15.432	0					20	9	3	0	0	0
AALELAEQR	9	Unmodified	_AALELAEQR_							0	0	0	0	0	gnl|ECOLI|EG10903-MONOMER	gnl|ECOLI|EG10903-MONOMER	gnl|ECOLI|EG10903-MONOMER	MULTI-MSMS	VOT16-1568	1	1171_R	500.77	2	500.775	999.535	29836.8	-1.4554	-0.00072885	-0.18988	-9.5086e-05	-1.6453	-0.00082393	500.775	30.252	0.38483	30.252	30.048	30.433	0					13	6	3	0	0	0
AALISALQTLYPECSIYDR	19	Unmodified	_AALISALQTLYPECSIYDR_							0	0	0	0	0	gnl|ECOLI|G6501-MONOMER	gnl|ECOLI|G6501-MONOMER	gnl|ECOLI|G6501-MONOMER	MULTI-MSMS	VOT16-1542	1	1170	1093.06	2	1092.55	2183.09	20106.6	1.4794	0.0016164	-0.77359	-0.00084518	0.70585	0.00077118	1093.05	75.56	0.44197	75.56	75.379	75.821	0					14	5	4	0	0	0
AALISALQTLYPECSIYDR	19	Unmodified	_AALISALQTLYPECSIYDR_							0	0	0	0	0	gnl|ECOLI|G6501-MONOMER	gnl|ECOLI|G6501-MONOMER	gnl|ECOLI|G6501-MONOMER	MULTI-MSMS	VOT16-1571	1	1170_R	1093.05	2	1092.55	2183.09	20505.2	-0.29477	-0.00032205	-2.1241	-0.0023207	-2.4189	-0.0026428	1093.05	75.594	0.27534	75.594	75.477	75.752	0					10	3	4	0	0	0
AALQISQSGQTCALLSK	17	Unmodified	_AALQISQSGQTCALLSK_							0	0	0	0	0	gnl|ECOLI|SDH-FLAVO	gnl|ECOLI|SDH-FLAVO	gnl|ECOLI|SDH-FLAVO	MULTI-MSMS	VOT16-1542	1	1170	888.97	2	888.47	1774.92	22275	1.251	0.0011115	-0.16283	-0.00014467	1.0882	0.00096679	888.47	46.748	0.58783	46.748	46.447	47.035	0					25	8	4	0	0	0
AAMEDVLK	8	Unmodified	_AAMEDVLK_							0	0	0	0	0	gnl|ECOLI|EG12712-MONOMER	gnl|ECOLI|EG12712-MONOMER	gnl|ECOLI|EG12712-MONOMER	MULTI-MSMS	VOT16-1542	1	1170	438.73	2	438.728	875.442	33213.3	0.8252	0.00036204	-0.48196	-0.00021145	0.34324	0.00015059	438.728	34.533	0.70641	34.533	34.11	34.816	0					17	10	2	0	0	0
AAMEDVLK	8	Unmodified	_AAMEDVLK_							0	0	0	0	0	gnl|ECOLI|EG12712-MONOMER	gnl|ECOLI|EG12712-MONOMER	gnl|ECOLI|EG12712-MONOMER	MULTI-MSMS	VOT16-1551	1	1181	438.73	2	438.728	875.442	31993	0.57303	0.0002514	-0.55256	-0.00024242	0.020471	8.9811e-06	438.728	34.304	1.1435	34.304	33.865	35.008	0					22	15	2	0	0	0
AAMEDVLK	8	Unmodified	_AAMEDVLK_							0	0	0	0	0	gnl|ECOLI|EG12712-MONOMER	gnl|ECOLI|EG12712-MONOMER	gnl|ECOLI|EG12712-MONOMER	MULTI-MSMS	VOT16-1562	1	1181_R	438.73	2	438.728	875.442	31748.4	-1.2174	-0.00053409	-0.12725	-5.5827e-05	-1.3446	-0.00058992	438.728	34.378	0.80967	34.378	34.036	34.846	0					22	11	3	0	0	0
AAMEDVLK	8	Unmodified	_AAMEDVLK_							0	0	0	0	0	gnl|ECOLI|EG12712-MONOMER	gnl|ECOLI|EG12712-MONOMER	gnl|ECOLI|EG12712-MONOMER	MULTI-MSMS	VOT16-1571	1	1170_R	438.73	2	438.728	875.442	32787.9	-1.778	-0.00078006	1.2954	0.00056834	-0.48258	-0.00021172	438.729	34.089	0.79809	34.089	33.779	34.578	0					15	10	2	0	0	0
AANKFPAIIYGGK	13	Unmodified	_AANKFPAIIYGGK_							0	0	0	0	1	gnl|ECOLI|EG10885-MONOMER	gnl|ECOLI|EG10885-MONOMER	gnl|ECOLI|EG10885-MONOMER	MULTI-MSMS	VOT16-1542	1	1170	450.59	3	450.591	1348.75	32674.7	0.60146	0.00027101	0.73714	0.00033215	1.3386	0.00060316	450.591	45.721	1.3072	45.721	45.14	46.447	0					31	17	2	0	0	0
AAPGYYLAK	9	Unmodified	_AAPGYYLAK_							0	0	0	0	0	gnl|ECOLI|MALDEXPHOSPHORYL-MONOMER	gnl|ECOLI|MALDEXPHOSPHORYL-MONOMER	gnl|ECOLI|MALDEXPHOSPHORYL-MONOMER	MSMS	VOT16-1542	1	1170	477.26	2	477.258	952.502	NaN	NaN	NaN	NaN	NaN	NaN	NaN	NaN	31.057	1	31.057	30.557	31.557	0								0	0	0
AAPGYYLAK	9	Unmodified	_AAPGYYLAK_							0	0	0	0	0	gnl|ECOLI|MALDEXPHOSPHORYL-MONOMER	gnl|ECOLI|MALDEXPHOSPHORYL-MONOMER	gnl|ECOLI|MALDEXPHOSPHORYL-MONOMER	MSMS	VOT16-1571	1	1170_R	477.26	2	477.258	952.502	NaN	NaN	NaN	NaN	NaN	NaN	NaN	NaN	31.026	1	31.026	30.526	31.526	0								0	0	0
AAPVIRPNK	9	Unmodified	_AAPVIRPNK_							0	0	0	0	1	gnl|ECOLI|EG10666-MONOMER	gnl|ECOLI|EG10666-MONOMER	gnl|ECOLI|EG10666-MONOMER	MSMS	VOT16-1542	1	1170	322.53	3	322.535	964.582	NaN	NaN	NaN	NaN	NaN	NaN	NaN	NaN	17.162	1	17.162	16.662	17.662	0								0	0	0
AAQYVASHPGEVCPAK	16	Unmodified	_AAQYVASHPGEVCPAK_							0	0	0	0	0	gnl|ECOLI|EG11384-MONOMER	gnl|ECOLI|EG11384-MONOMER	gnl|ECOLI|EG11384-MONOMER	MULTI-MSMS	VOT16-1571	1	1170_R	562.61	3	562.275	1683.8	28143.7	-0.24857	-0.00013976	0.72187	0.00040589	0.4733	0.00026613	562.276	20.804	0.87066	20.804	20.595	21.465	0					35	18	3	0	0	0
AASAAGLSIHVPFAPGR	17	Unmodified	_AASAAGLSIHVPFAPGR_							0	0	0	0	0	gnl|ECOLI|HYDROPEROXIDI-MONOMER	gnl|ECOLI|HYDROPEROXIDI-MONOMER	gnl|ECOLI|HYDROPEROXIDI-MONOMER	MULTI-MSMS	VOT16-1545	1	1171	541.97	3	541.298	1620.87	28507	1.1123	0.00060206	0.010653	5.7664e-06	1.1229	0.00060783	541.298	58.309	0.7275	58.309	57.951	58.678	0					18	9	3	0	0	0
AASAAGLSIHVPFAPGR	17	Unmodified	_AASAAGLSIHVPFAPGR_							0	0	0	0	0	gnl|ECOLI|HYDROPEROXIDI-MONOMER	gnl|ECOLI|HYDROPEROXIDI-MONOMER	gnl|ECOLI|HYDROPEROXIDI-MONOMER	MULTI-MSMS	VOT16-1568	1	1171_R	541.3	3	541.298	1620.87	27412.9	0.50701	0.00027445	-0.66482	-0.00035987	-0.15781	-8.542e-05	541.298	56.867	0.53251	56.867	56.529	57.061	3.8147e-06					18	6	4	0	0	0
AASIEALK	8	Unmodified	_AASIEALK_							0	0	0	0	0	gnl|ECOLI|NUOE-MONOMER	gnl|ECOLI|NUOE-MONOMER	gnl|ECOLI|NUOE-MONOMER	MULTI-MSMS	VOT16-1545	1	1171	401.74	2	401.737	801.46	33651.9	-0.57477	-0.00023091	2.2327	0.00089697	1.658	0.00066607	401.738	28.33	1.1322	28.33	27.792	28.924	0					30	15	3	0	0	0
AASIEALK	8	Unmodified	_AASIEALK_							0	0	0	0	0	gnl|ECOLI|NUOE-MONOMER	gnl|ECOLI|NUOE-MONOMER	gnl|ECOLI|NUOE-MONOMER	MULTI-MSMS	VOT16-1551	1	1181	401.74	2	401.737	801.46	32693.1	-0.076225	-3.0622e-05	1.6403	0.00065897	1.5641	0.00062835	401.738	27.398	1.4462	27.398	26.848	28.294	0					69	32	3	0	0	0
AASIEALK	8	Unmodified	_AASIEALK_							0	0	0	0	0	gnl|ECOLI|NUOE-MONOMER	gnl|ECOLI|NUOE-MONOMER	gnl|ECOLI|NUOE-MONOMER	MULTI-MSMS	VOT16-1562	1	1181_R	401.74	2	401.737	801.46	32751.7	-0.29864	-0.00011997	1.8818	0.00075599	1.5832	0.00063602	401.738	27.368	1.6152	27.368	26.631	28.246	0					72	37	3	0	0	0
AASIEALK	8	Unmodified	_AASIEALK_							0	0	0	0	0	gnl|ECOLI|NUOE-MONOMER	gnl|ECOLI|NUOE-MONOMER	gnl|ECOLI|NUOE-MONOMER	MULTI-MSMS	VOT16-1565	1	1180_R	401.74	2	401.737	801.46	32968.5	-0.201	-8.0749e-05	1.6559	0.00066524	1.4549	0.00058449	401.738	27.554	0.84129	27.554	27.177	28.018	0					46	26	3	0	0	0
AASIEALK	8	Unmodified	_AASIEALK_							0	0	0	0	0	gnl|ECOLI|NUOE-MONOMER	gnl|ECOLI|NUOE-MONOMER	gnl|ECOLI|NUOE-MONOMER	MULTI-MSMS	VOT16-1568	1	1171_R	401.74	2	401.737	801.46	34539.1	0.93744	0.00037661	0.42045	0.00016891	1.3579	0.00054552	401.737	27.422	0.85049	27.422	27.05	27.901	-1.9073e-06					35	16	3	0	0	0
AAVEEGVVAGGGVALIR	17	Unmodified	_AAVEEGVVAGGGVALIR_							0	0	0	0	0	gnl|ECOLI|EG10599-MONOMER	gnl|ECOLI|EG10599-MONOMER	gnl|ECOLI|EG10599-MONOMER	MULTI-SECPEP	VOT16-1551	1	1181	784.39	2	784.444	1566.87	23977	1.5233	0.0011949	-0.062673	-4.9163e-05	1.4606	0.0011458	784.444	52.459	0.81208	52.459	52.077	52.889	-3.8147e-06					27	10	4	0	0	0
AAVLVK	6	Unmodified	_AAVLVK_							0	0	0	0	0	gnl|ECOLI|EG10882-MONOMER	gnl|ECOLI|EG10882-MONOMER	gnl|ECOLI|EG10882-MONOMER	MSMS	VOT16-1545	1	1171	300.63	2	300.708	599.401	NaN	NaN	NaN	NaN	NaN	NaN	NaN	NaN	19.323	1	19.323	18.823	19.823	0								0	0	0
AAVTMPSSK	9	Unmodified	_AAVTMPSSK_							0	0	0	0	0	gnl|ECOLI|EG10907-MONOMER	gnl|ECOLI|EG10907-MONOMER	gnl|ECOLI|EG10907-MONOMER	MSMS	VOT16-1571	1	1170_R	446.23	2	446.234	890.453	NaN	NaN	NaN	NaN	NaN	NaN	NaN	NaN	19.966	1	19.966	19.466	20.466	-1.9073e-06								0	0	0
ACIAGR	6	Unmodified	_ACIAGR_							0	0	0	0	0	gnl|ECOLI|THRS-MONOMER	gnl|ECOLI|THRS-MONOMER	gnl|ECOLI|THRS-MONOMER	MULTI-MSMS	VOT16-1571	1	1170_R	324.17	2	324.168	646.322	35370.3	-0.83347	-0.00027019	0.8148	0.00026413	-0.018673	-6.0531e-06	324.169	15.525	0.34886	15.525	15.342	15.69	0					7	4	2	0	0	0
ADAFAVIVK	9	Unmodified	_ADAFAVIVK_							0	0	0	0	0	gnl|ECOLI|TPI-MONOMER	gnl|ECOLI|TPI-MONOMER	gnl|ECOLI|TPI-MONOMER	MULTI-MSMS	VOT16-1542	1	1170	467.27	2	467.274	932.533	30588.7	1.2621	0.00058976	-0.41356	-0.00019324	0.84857	0.00039651	467.274	48.659	2.751	48.659	48.169	50.92	0					91	39	5	0	0	0
ADAFAVIVK	9	Unmodified	_ADAFAVIVK_							0	0	0	0	0	gnl|ECOLI|TPI-MONOMER	gnl|ECOLI|TPI-MONOMER	gnl|ECOLI|TPI-MONOMER	MULTI-MSMS	VOT16-1545	1	1171	467.27	2	467.274	932.533	30586.3	0.7601	0.00035517	0.68241	0.00031887	1.4425	0.00067405	467.274	50.104	1.1253	50.104	49.653	50.779	0					50	16	4	0	0	0
ADAFAVIVK	9	Unmodified	_ADAFAVIVK_							0	0	0	0	0	gnl|ECOLI|TPI-MONOMER	gnl|ECOLI|TPI-MONOMER	gnl|ECOLI|TPI-MONOMER	MSMS	VOT16-1545	1	1171	467.27	2	467.274	932.533	NaN	NaN	NaN	NaN	NaN	NaN	NaN	NaN	51.348	1	51.348	50.848	51.848	0								0	0	0
ADAFAVIVK	9	Unmodified	_ADAFAVIVK_							0	0	0	0	0	gnl|ECOLI|TPI-MONOMER	gnl|ECOLI|TPI-MONOMER	gnl|ECOLI|TPI-MONOMER	MULTI-SECPEP	VOT16-1551	1	1181	467.91	2	467.274	932.533	30456.2	1.1831	0.00055282	-1.0203	-0.00047676	0.16278	7.6062e-05	467.273	48.521	1.1893	48.521	48.153	49.343	0					39	16	4	0	0	0
ADAFAVIVK	9	Unmodified	_ADAFAVIVK_							0	0	0	0	0	gnl|ECOLI|TPI-MONOMER	gnl|ECOLI|TPI-MONOMER	gnl|ECOLI|TPI-MONOMER	MULTI-SECPEP	VOT16-1562	1	1181_R	467.58	2	467.274	932.533	30800.4	1.2881	0.00060192	-2.2442	-0.0010486	-0.95602	-0.00044672	467.273	48.672	1.102	48.672	48.324	49.426	0					30	14	3	0	0	0
ADAFAVIVK	9	Unmodified	_ADAFAVIVK_							0	0	0	0	0	gnl|ECOLI|TPI-MONOMER	gnl|ECOLI|TPI-MONOMER	gnl|ECOLI|TPI-MONOMER	MULTI-MSMS	VOT16-1568	1	1171_R	467.27	2	467.274	932.533	30936.2	0.4066	0.00019	-0.47751	-0.00022313	-0.070903	-3.3131e-05	467.274	48.415	1.5029	48.415	47.999	49.502	0					68	21	4	0	0	0
ADAFAVIVK	9	Unmodified	_ADAFAVIVK_							0	0	0	0	0	gnl|ECOLI|TPI-MONOMER	gnl|ECOLI|TPI-MONOMER	gnl|ECOLI|TPI-MONOMER	MULTI-MSMS	VOT16-1571	1	1170_R	467.27	2	467.274	932.533	30647.8	0.66653	0.00031145	-1.3822	-0.00064587	-0.71569	-0.00033443	467.273	48.333	1.5776	48.333	47.894	49.471	0					72	20	5	0	0	0
ADAVVVLENDLHR	13	Unmodified	_ADAVVVLENDLHR_							0	0	0	0	0	gnl|ECOLI|NUOG-MONOMER	gnl|ECOLI|NUOG-MONOMER	gnl|ECOLI|NUOG-MONOMER	MULTI-MSMS	VOT16-1568	1	1171_R	484.26	3	484.26	1449.76	31586.9	0.57608	0.00027897	0.39971	0.00019356	0.97579	0.00047254	484.26	56.039	0.61254	56.039	55.691	56.303	0					19	7	3	0	0	0
ADFLSDPNK	9	Unmodified	_ADFLSDPNK_							0	0	0	0	0	gnl|ECOLI|HYDROPEROXIDII-MONOMER	gnl|ECOLI|HYDROPEROXIDII-MONOMER	gnl|ECOLI|HYDROPEROXIDII-MONOMER	MULTI-MSMS	VOT16-1551	1	1181	503.75	2	503.746	1005.48	29509.4	-0.044523	-2.2428e-05	-1.1521	-0.00058037	-1.1966	-0.0006028	503.745	31.452	1.0969	31.452	31.127	32.224	0					39	18	3	0	0	0
ADFLSDPNK	9	Unmodified	_ADFLSDPNK_							0	0	0	0	0	gnl|ECOLI|HYDROPEROXIDII-MONOMER	gnl|ECOLI|HYDROPEROXIDII-MONOMER	gnl|ECOLI|HYDROPEROXIDII-MONOMER	MULTI-MSMS	VOT16-1562	1	1181_R	503.75	2	503.746	1005.48	29690.2	-0.75077	-0.0003782	0.83741	0.00042184	0.086636	4.3642e-05	503.746	31.663	1.9709	31.663	31.345	33.316	0					56	34	3	0	0	0
ADGFQQLK	8	Unmodified	_ADGFQQLK_							0	0	0	0	0	gnl|ECOLI|EG12234-MONOMER	gnl|ECOLI|EG12234-MONOMER	gnl|ECOLI|EG12234-MONOMER	MULTI-MSMS	VOT16-1542	1	1170	453.74	2	453.738	905.461	31271.5	-0.23346	-0.00010593	3.083	0.0013989	2.8495	0.0012929	453.739	28.688	1.6983	28.688	27.504	29.202	0					60	28	4	0	0	0
ADIDYNTSEAHTTYGVIGVK	20	Unmodified	_ADIDYNTSEAHTTYGVIGVK_							0	0	0	0	0	gnl|ECOLI|EG10902-MONOMER	gnl|ECOLI|EG10902-MONOMER	gnl|ECOLI|EG10902-MONOMER	MULTI-MSMS	VOT16-1542	1	1170	719.02	3	718.683	2153.03	24564.3	1.0005	0.00071906	-1.0909	-0.00078404	-0.090419	-6.4983e-05	719.016	44.142	1.1206	44.142	43.699	44.819	0					40	16	4	0	0	0
ADIDYNTSEAHTTYGVIGVK	20	Unmodified	_ADIDYNTSEAHTTYGVIGVK_							0	0	0	0	0	gnl|ECOLI|EG10902-MONOMER	gnl|ECOLI|EG10902-MONOMER	gnl|ECOLI|EG10902-MONOMER	MULTI-MSMS	VOT16-1545	1	1171	719.02	3	718.683	2153.03	24853	1.1758	0.00084503	0.090389	6.4961e-05	1.2662	0.00090999	719.018	45.871	0.62252	45.871	45.365	45.988	0					25	8	5	0	0	0
ADIDYNTSEAHTTYGVIGVK	20	Unmodified	_ADIDYNTSEAHTTYGVIGVK_							0	0	0	0	0	gnl|ECOLI|EG10902-MONOMER	gnl|ECOLI|EG10902-MONOMER	gnl|ECOLI|EG10902-MONOMER	MULTI-MSMS	VOT16-1551	1	1181	719.02	3	718.683	2153.03	25218.5	1.3218	0.00094994	0.49669	0.00035696	1.8185	0.0013069	718.683	44.391	0.49952	44.391	44.1	44.599	0					22	6	4	0	0	0
ADIDYNTSEAHTTYGVIGVK	20	Unmodified	_ADIDYNTSEAHTTYGVIGVK_							0	0	0	0	0	gnl|ECOLI|EG10902-MONOMER	gnl|ECOLI|EG10902-MONOMER	gnl|ECOLI|EG10902-MONOMER	MULTI-MSMS	VOT16-1562	1	1181_R	718.69	3	718.683	2153.03	24465.4	0.42825	0.00030777	2.0359	0.0014632	2.4642	0.001771	719.018	44.608	0.6109	44.608	44.271	44.882	0					22	7	4	0	0	0
ADIDYNTSEAHTTYGVIGVK	20	Unmodified	_ADIDYNTSEAHTTYGVIGVK_							0	0	0	0	0	gnl|ECOLI|EG10902-MONOMER	gnl|ECOLI|EG10902-MONOMER	gnl|ECOLI|EG10902-MONOMER	MULTI-MSMS	VOT16-1568	1	1171_R	719.02	3	718.683	2153.03	25722.3	1.1709	0.00084148	0.40689	0.00029242	1.5777	0.0011339	719.017	44.307	0.6823	44.307	43.872	44.554	0					23	8	4	0	0	0
ADIDYNTSEAHTTYGVIGVK	20	Unmodified	_ADIDYNTSEAHTTYGVIGVK_							0	0	0	0	0	gnl|ECOLI|EG10902-MONOMER	gnl|ECOLI|EG10902-MONOMER	gnl|ECOLI|EG10902-MONOMER	MULTI-MSMS	VOT16-1571	1	1170_R	719.02	3	718.683	2153.03	24733.6	0.63654	0.00045747	-0.56425	-0.00040552	0.072285	5.195e-05	719.017	44.202	1.5129	44.202	43.102	44.615	0					46	19	5	0	0	0
ADILTFHTPLFK	12	Unmodified	_ADILTFHTPLFK_							0	0	0	0	0	gnl|ECOLI|ERYTHRON4PDEHYDROG-MONOMER	gnl|ECOLI|ERYTHRON4PDEHYDROG-MONOMER	gnl|ECOLI|ERYTHRON4PDEHYDROG-MONOMER	MULTI-MSMS	VOT16-1542	1	1170	468.26	3	468.262	1401.77	31324.5	2.2317	0.001045	-1.481	-0.00069349	0.75071	0.00035153	468.596	67.892	0.80984	67.892	67.642	68.452	0					24	10	3	0	0	0
ADILTFHTPLFK	12	Unmodified	_ADILTFHTPLFK_							0	0	0	0	0	gnl|ECOLI|ERYTHRON4PDEHYDROG-MONOMER	gnl|ECOLI|ERYTHRON4PDEHYDROG-MONOMER	gnl|ECOLI|ERYTHRON4PDEHYDROG-MONOMER	MULTI-MSMS	VOT16-1571	1	1170_R	468.26	3	468.262	1401.77	30117.2	1.7124	0.00080184	0.5796	0.00027141	2.292	0.0010733	468.263	67.871	0.61359	67.871	67.722	68.335	0					12	7	2	0	0	0
ADQVLQDK	8	Unmodified	_ADQVLQDK_							0	0	0	0	0	gnl|ECOLI|EG11385-MONOMER	gnl|ECOLI|EG11385-MONOMER	gnl|ECOLI|EG11385-MONOMER	MULTI-MSMS	VOT16-1542	1	1170	458.74	2	458.74	915.466	31403.4	-0.088756	-4.0716e-05	0.87912	0.00040329	0.79036	0.00036257	458.741	18.365	1.0986	18.365	17.763	18.862	0					38	16	5	0	0	0
ADQVLQDK	8	Unmodified	_ADQVLQDK_							0	0	0	0	0	gnl|ECOLI|EG11385-MONOMER	gnl|ECOLI|EG11385-MONOMER	gnl|ECOLI|EG11385-MONOMER	MULTI-SECPEP	VOT16-1571	1	1170_R	459.51	2	458.74	915.466	31014.7	-0.53227	-0.00024417	1.4859	0.00068165	0.95366	0.00043748	458.741	17.929	1.0727	17.929	17.318	18.39	0					34	14	3	0	0	0
AEAESLYQSK	10	Unmodified	_AEAESLYQSK_							0	0	0	0	0	CON__P04264	CON__P04264	CON__P04264	MULTI-MSMS	VOT16-1542	1	1170	563.27	2	563.275	1124.53	28219.7	0.44074	0.00024826	0.20225	0.00011392	0.64298	0.00036218	563.275	23.096	0.68867	23.096	22.733	23.421	0					40	14	4	0	0	0
AEAESLYQSK	10	Unmodified	_AEAESLYQSK_							0	0	0	0	0	CON__P04264	CON__P04264	CON__P04264	MULTI-MSMS	VOT16-1571	1	1170_R	563.27	2	563.275	1124.53	27801.2	0.39846	0.00022444	0.41506	0.00023379	0.81352	0.00045823	563.275	22.899	0.86329	22.899	22.439	23.302	0					39	15	6	0	0	0
AEAFVTMR	8	Unmodified	_AEAFVTMR_							0	0	0	0	0	gnl|ECOLI|EG11666-MONOMER	gnl|ECOLI|EG11666-MONOMER	gnl|ECOLI|EG11666-MONOMER	MULTI-MSMS	VOT16-1571	1	1170_R	462.73	2	462.734	923.453	30432.2	0.94293	0.00043632	0.31546	0.00014598	1.2584	0.0005823	462.734	36.138	0.59991	36.138	35.834	36.434	0					11	7	2	0	0	0
AEAQIAK	7	Unmodified	_AEAQIAK_							0	0	0	0	0	gnl|ECOLI|G6939-MONOMER	gnl|ECOLI|G6939-MONOMER	gnl|ECOLI|G6939-MONOMER	MULTI-SECPEP	VOT16-1545	1	1171	365.67	2	365.708	729.402	35435.8	0.54656	0.00019988	0.23468	8.5823e-05	0.78124	0.0002857	365.708	15.601	0.55292	15.601	15.418	15.971	0					14	7	3	0	0	0
AEAQIAK	7	Unmodified	_AEAQIAK_							0	0	0	0	0	gnl|ECOLI|G6939-MONOMER	gnl|ECOLI|G6939-MONOMER	gnl|ECOLI|G6939-MONOMER	MULTI-MSMS	VOT16-1548	1	1180	365.71	2	365.708	729.402	35291	0.45806	0.00016752	-0.1552	-5.6758e-05	0.30286	0.00011076	365.708	15.622	0.78024	15.622	15.432	16.212	9.5367e-07					49	20	4	0	0	0
AEAQIAK	7	Unmodified	_AEAQIAK_							0	0	0	0	0	gnl|ECOLI|G6939-MONOMER	gnl|ECOLI|G6939-MONOMER	gnl|ECOLI|G6939-MONOMER	MULTI-MSMS	VOT16-1551	1	1181	365.71	2	365.708	729.402	34730.9	0.83146	0.00030407	-0.90911	-0.00033247	-0.07765	-2.8397e-05	365.708	15.618	0.7276	15.618	15.297	16.025	0					25	10	4	0	0	0
AEAQIAK	7	Unmodified	_AEAQIAK_							0	0	0	0	0	gnl|ECOLI|G6939-MONOMER	gnl|ECOLI|G6939-MONOMER	gnl|ECOLI|G6939-MONOMER	MULTI-MSMS	VOT16-1562	1	1181_R	365.71	2	365.708	729.402	34756	0.51991	0.00019013	-0.51088	-0.00018683	0.0090256	3.3007e-06	365.708	15.475	0.73356	15.475	15.294	16.027	0					28	12	4	0	0	0
AEAQIAK	7	Unmodified	_AEAQIAK_							0	0	0	0	0	gnl|ECOLI|G6939-MONOMER	gnl|ECOLI|G6939-MONOMER	gnl|ECOLI|G6939-MONOMER	MULTI-SECPEP	VOT16-1562	1	1181_R	731.36	1	730.409	729.402	24554.7	0.58368	0.00042632	0.66298	0.00048425	1.2467	0.00091057	730.41	15.529	0.42399	15.529	15.366	15.79	-9.5367e-07					11	5	3	0	0	0
AEAQIAK	7	Unmodified	_AEAQIAK_							0	0	0	0	0	gnl|ECOLI|G6939-MONOMER	gnl|ECOLI|G6939-MONOMER	gnl|ECOLI|G6939-MONOMER	MULTI-MSMS	VOT16-1565	1	1180_R	365.71	2	365.708	729.402	34849.3	0.43997	0.0001609	-0.11188	-4.0916e-05	0.32809	0.00011998	365.708	15.46	0.66883	15.46	15.293	15.962	0					47	16	4	0	0	0
AEAQIAK	7	Unmodified	_AEAQIAK_							0	0	0	0	0	gnl|ECOLI|G6939-MONOMER	gnl|ECOLI|G6939-MONOMER	gnl|ECOLI|G6939-MONOMER	MULTI-MSMS	VOT16-1568	1	1171_R	365.71	2	365.708	729.402	34762.3	0.21782	7.9658e-05	0.42494	0.0001554	0.64275	0.00023506	365.708	15.549	0.4576	15.549	15.381	15.838	0					17	7	3	0	0	0
AEELAR	6	Unmodified	_AEELAR_							0	0	0	0	0	gnl|ECOLI|EG12207-MONOMER	gnl|ECOLI|EG12207-MONOMER	gnl|ECOLI|EG12207-MONOMER	MULTI-MSMS	VOT16-1542	1	1170	344.69	2	344.685	687.355	36143	0.1222	4.2119e-05	0.99086	0.00034154	1.1131	0.00038365	344.685	16.575	0.49693	16.575	16.409	16.906	0					9	7	2	0	0	0
AEITASLVK	9	Unmodified	_AEITASLVK_							0	0	0	0	0	gnl|ECOLI|EG11033-MONOMER	gnl|ECOLI|EG11033-MONOMER	gnl|ECOLI|EG11033-MONOMER	MULTI-MSMS	VOT16-1542	1	1170	466.28	2	466.277	930.539	31486.2	1.6494	0.00076907	-0.62314	-0.00029056	1.0262	0.00047851	466.276	34.519	0.70858	34.519	34.322	35.031	0					11	9	2	0	0	0
AEITASLVK	9	Unmodified	_AEITASLVK_							0	0	0	0	0	gnl|ECOLI|EG11033-MONOMER	gnl|ECOLI|EG11033-MONOMER	gnl|ECOLI|EG11033-MONOMER	MSMS	VOT16-1551	1	1181	466.28	2	466.277	930.539	NaN	NaN	NaN	NaN	NaN	NaN	NaN	NaN	34.163	1	34.163	33.663	34.663	0								0	0	0
AEITASLVK	9	Unmodified	_AEITASLVK_							0	0	0	0	0	gnl|ECOLI|EG11033-MONOMER	gnl|ECOLI|EG11033-MONOMER	gnl|ECOLI|EG11033-MONOMER	MULTI-MSMS	VOT16-1571	1	1170_R	466.28	2	466.277	930.539	31143.2	-1.5586	-0.00072673	1.8708	0.00087229	0.31219	0.00014556	466.277	33.977	0.49342	33.977	33.709	34.203	0					9	6	2	0	0	0
AEITLDYQLK	10	Unmodified	_AEITLDYQLK_							0	0	0	0	0	gnl|ECOLI|EG10680-MONOMER	gnl|ECOLI|EG10680-MONOMER	gnl|ECOLI|EG10680-MONOMER	MULTI-MSMS	VOT16-1542	1	1170	597.32	2	597.324	1192.63	26571.1	0.97288	0.00058112	-0.38869	-0.00023217	0.58419	0.00034895	597.324	51.383	0.88723	51.383	50.995	51.882	0					23	11	3	0	0	0
AEMENLR	7	Unmodified	_AEMENLR_							0	0	0	0	0	gnl|ECOLI|EG10416-MONOMER	gnl|ECOLI|EG10416-MONOMER	gnl|ECOLI|EG10416-MONOMER	MULTI-MSMS	VOT16-1545	1	1171	431.71	2	431.708	861.401	31593.1	0.25262	0.00010906	0.046777	2.0194e-05	0.29939	0.00012925	431.707	22.179	1.2682	22.179	21.268	22.536	0					24	20	2	0	0	0
AEMENLR	7	Unmodified	_AEMENLR_							0	0	0	0	0	gnl|ECOLI|EG10416-MONOMER	gnl|ECOLI|EG10416-MONOMER	gnl|ECOLI|EG10416-MONOMER	MSMS	VOT16-1551	1	1181	431.71	2	431.708	861.401	NaN	NaN	NaN	NaN	NaN	NaN	NaN	NaN	21.668	1	21.668	21.168	22.168	0								0	0	0
AETLYYIVK	9	Unmodified	_AETLYYIVK_							0	0	0	0	0	gnl|ECOLI|PD00257	gnl|ECOLI|PD00257	gnl|ECOLI|PD00257	MULTI-MSMS	VOT16-1542	1	1170	550.31	2	550.305	1098.6	28301.3	0.94481	0.00051993	0.76708	0.00042213	1.7119	0.00094206	550.306	50.429	3.6857	50.429	49.882	53.568	3.8147e-06					149	49	6	0	0	0
AETLYYIVK	9	Unmodified	_AETLYYIVK_							0	0	0	0	0	gnl|ECOLI|PD00257	gnl|ECOLI|PD00257	gnl|ECOLI|PD00257	MULTI-MSMS	VOT16-1545	1	1171	550.31	2	550.305	1098.6	28390.5	0.57418	0.00031597	1.1896	0.00065463	1.7638	0.0009706	550.306	51.993	2.3491	51.993	51.506	53.855	0					88	31	5	0	0	0
AETLYYIVK	9	Unmodified	_AETLYYIVK_							0	0	0	0	0	gnl|ECOLI|PD00257	gnl|ECOLI|PD00257	gnl|ECOLI|PD00257	MULTI-MSMS	VOT16-1551	1	1181	550.31	2	550.305	1098.6	28270.9	1.0461	0.00057565	0.97908	0.00053879	2.0251	0.0011144	550.306	50.586	0.88747	50.586	50.236	51.124	0					30	11	4	0	0	0
AETLYYIVK	9	Unmodified	_AETLYYIVK_							0	0	0	0	0	gnl|ECOLI|PD00257	gnl|ECOLI|PD00257	gnl|ECOLI|PD00257	MULTI-MSMS	VOT16-1562	1	1181_R	550.31	2	550.305	1098.6	28450.6	0.60632	0.00033366	1.1833	0.00065116	1.7896	0.00098482	550.306	50.839	0.83936	50.839	50.534	51.373	0					22	10	3	0	0	0
AETLYYIVK	9	Unmodified	_AETLYYIVK_							0	0	0	0	0	gnl|ECOLI|PD00257	gnl|ECOLI|PD00257	gnl|ECOLI|PD00257	MULTI-MSMS	VOT16-1568	1	1171_R	550.31	2	550.305	1098.6	28004.7	0.040614	2.235e-05	1.7928	0.00098658	1.8334	0.0010089	550.306	50.536	2.0662	50.536	50.117	52.183	0					79	27	5	0	0	0
AETLYYIVK	9	Unmodified	_AETLYYIVK_							0	0	0	0	0	gnl|ECOLI|PD00257	gnl|ECOLI|PD00257	gnl|ECOLI|PD00257	MULTI-MSMS	VOT16-1571	1	1170_R	550.31	2	550.305	1098.6	28277	0.42632	0.0002346	0.73913	0.00040675	1.1654	0.00064135	550.306	50.404	2.9214	50.404	49.98	52.902	0					129	37	6	0	0	0
AEVKFEGDTLVNR	13	Unmodified	_AEVKFEGDTLVNR_							0	0	0	0	1	CON__Q9U6Y5	CON__Q9U6Y5	CON__Q9U6Y5	MULTI-MSMS	VOT16-1545	1	1171	739.39	2	739.386	1476.76	25623.8	1.5117	0.0011177	0.70796	0.00052346	2.2197	0.0016412	739.386	38.661	0.46249	38.661	38.377	38.839	0					8	5	2	0	0	0
AEVKFEGDTLVNR	13	Unmodified	_AEVKFEGDTLVNR_							0	0	0	0	1	CON__Q9U6Y5	CON__Q9U6Y5	CON__Q9U6Y5	MSMS	VOT16-1545	1	1171	493.26	3	493.26	1476.76	NaN	NaN	NaN	NaN	NaN	NaN	NaN	NaN	38.43	1	38.43	37.93	38.93	-3.8147e-06								0	0	0
AEVKFEGDTLVNR	13	Unmodified	_AEVKFEGDTLVNR_							0	0	0	0	1	CON__Q9U6Y5	CON__Q9U6Y5	CON__Q9U6Y5	MSMS	VOT16-1545	1	1171	493.26	3	493.26	1476.76	NaN	NaN	NaN	NaN	NaN	NaN	NaN	NaN	39.473	1	39.473	38.973	39.973	-3.8147e-06								0	0	0
AEVKFEGDTLVNR	13	Unmodified	_AEVKFEGDTLVNR_							0	0	0	0	1	CON__Q9U6Y5	CON__Q9U6Y5	CON__Q9U6Y5	MULTI-MSMS	VOT16-1548	1	1180	493.59	3	493.26	1476.76	30138.4	1.0101	0.00049827	0.55508	0.0002738	1.5652	0.00077206	493.26	37.791	1.5551	37.791	37.411	38.966	-3.8147e-06					81	31	4	0	0	0
AEVKFEGDTLVNR	13	Unmodified	_AEVKFEGDTLVNR_							0	0	0	0	1	CON__Q9U6Y5	CON__Q9U6Y5	CON__Q9U6Y5	MULTI-MSMS	VOT16-1551	1	1181	739.39	2	739.386	1476.76	25359.1	1.0995	0.00081292	1.5394	0.0011382	2.6389	0.0019511	739.387	37.218	0.47992	37.218	36.952	37.432	0					10	6	2	0	0	0
AEVKFEGDTLVNR	13	Unmodified	_AEVKFEGDTLVNR_							0	0	0	0	1	CON__Q9U6Y5	CON__Q9U6Y5	CON__Q9U6Y5	MULTI-MSMS	VOT16-1551	1	1181	493.26	3	493.26	1476.76	30105.3	0.97815	0.00048248	1.4746	0.00072738	2.4528	0.0012099	493.26	37.22	1.7614	37.22	36.797	38.558	-3.8147e-06					53	24	4	0	0	0
AEVKFEGDTLVNR	13	Unmodified	_AEVKFEGDTLVNR_							0	0	0	0	1	CON__Q9U6Y5	CON__Q9U6Y5	CON__Q9U6Y5	MULTI-MSMS	VOT16-1562	1	1181_R	493.26	3	493.26	1476.76	30210.7	-0.051254	-2.5281e-05	1.4643	0.00072227	1.413	0.00069698	493.26	37.297	2.7988	37.297	36.89	39.688	0					64	40	4	0	0	0
AEVKFEGDTLVNR	13	Unmodified	_AEVKFEGDTLVNR_							0	0	0	0	1	CON__Q9U6Y5	CON__Q9U6Y5	CON__Q9U6Y5	MULTI-MSMS	VOT16-1565	1	1180_R	493.26	3	493.26	1476.76	30054.8	0.74422	0.00036709	0.86111	0.00042475	1.6053	0.00079184	493.26	37.27	1.5532	37.27	36.906	38.459	0					69	27	4	0	0	0
AEVKFEGDTLVNR	13	Unmodified	_AEVKFEGDTLVNR_							0	0	0	0	1	CON__Q9U6Y5	CON__Q9U6Y5	CON__Q9U6Y5	MSMS	VOT16-1568	1	1171_R	739.39	2	739.386	1476.76	NaN	NaN	NaN	NaN	NaN	NaN	NaN	NaN	37.175	1	37.175	36.675	37.675	0								0	0	0
AEVKFEGDTLVNR	13	Unmodified	_AEVKFEGDTLVNR_							0	0	0	0	1	CON__Q9U6Y5	CON__Q9U6Y5	CON__Q9U6Y5	MSMS	VOT16-1568	1	1171_R	493.26	3	493.26	1476.76	NaN	NaN	NaN	NaN	NaN	NaN	NaN	NaN	38.362	1	38.362	37.862	38.862	-3.8147e-06								0	0	0
AEVKFEGDTLVNR	13	Unmodified	_AEVKFEGDTLVNR_							0	0	0	0	1	CON__Q9U6Y5	CON__Q9U6Y5	CON__Q9U6Y5	MSMS	VOT16-1568	1	1171_R	493.26	3	493.26	1476.76	NaN	NaN	NaN	NaN	NaN	NaN	NaN	NaN	39.431	1	39.431	38.931	39.931	0								0	0	0
AEVKFEGDTLVNRIELK	17	Unmodified	_AEVKFEGDTLVNRIELK_							0	0	0	0	2	CON__Q9U6Y5	CON__Q9U6Y5	CON__Q9U6Y5	MULTI-MSMS	VOT16-1542	1	1170	654.7	3	654.362	1960.06	26333	0.93845	0.00061408	0.94926	0.00062116	1.8877	0.0012352	654.362	53.196	0.65984	53.196	52.836	53.495	3.8147e-06					24	8	4	0	0	0
AEVKFEGDTLVNRIELK	17	Unmodified	_AEVKFEGDTLVNRIELK_							0	0	0	0	2	CON__Q9U6Y5	CON__Q9U6Y5	CON__Q9U6Y5	MULTI-MSMS	VOT16-1545	1	1171	491.27	4	491.023	1960.06	30334.9	1.0034	0.00049268	0.44803	0.00021999	1.4514	0.00071268	491.274	54.689	1.182	54.689	54.225	55.407	-3.8147e-06					54	15	5	0	0	0
AEVKFEGDTLVNRIELK	17	Unmodified	_AEVKFEGDTLVNRIELK_							0	0	0	0	2	CON__Q9U6Y5	CON__Q9U6Y5	CON__Q9U6Y5	MULTI-MSMS	VOT16-1545	1	1171	654.7	3	654.362	1960.06	26284.3	1.0087	0.00066007	0.69473	0.0004546	1.7035	0.0011147	654.362	54.716	0.96344	54.716	54.298	55.261	-3.8147e-06					36	12	4	0	0	0
AEVKFEGDTLVNRIELK	17	Unmodified	_AEVKFEGDTLVNRIELK_							0	0	0	0	2	CON__Q9U6Y5	CON__Q9U6Y5	CON__Q9U6Y5	MULTI-MSMS	VOT16-1551	1	1181	491.27	4	491.023	1960.06	31095.2	1.4321	0.0007032	0.116	5.6958e-05	1.5481	0.00076016	491.023	53.311	0.74494	53.311	52.964	53.709	-3.8147e-06					35	9	5	0	0	0
AEVKFEGDTLVNRIELK	17	Unmodified	_AEVKFEGDTLVNRIELK_							0	0	0	0	2	CON__Q9U6Y5	CON__Q9U6Y5	CON__Q9U6Y5	MULTI-MSMS	VOT16-1551	1	1181	654.36	3	654.362	1960.06	26304.5	0.90623	0.000593	0.72647	0.00047538	1.6327	0.0010684	654.362	53.322	0.6703	53.322	52.964	53.634	0					25	8	4	0	0	0
AEVKFEGDTLVNRIELK	17	Unmodified	_AEVKFEGDTLVNRIELK_							0	0	0	0	2	CON__Q9U6Y5	CON__Q9U6Y5	CON__Q9U6Y5	MULTI-MSMS	VOT16-1562	1	1181_R	654.36	3	654.362	1960.06	26966.5	0.7303	0.00047788	1.1067	0.00072421	1.837	0.0012021	654.696	53.681	0.69006	53.681	53.336	54.026	0					22	8	4	0	0	0
AEVKFEGDTLVNRIELK	17	Unmodified	_AEVKFEGDTLVNRIELK_							0	0	0	0	2	CON__Q9U6Y5	CON__Q9U6Y5	CON__Q9U6Y5	MULTI-MSMS	VOT16-1568	1	1171_R	654.7	3	654.362	1960.06	25797.3	0.36242	0.00023715	2.0439	0.0013374	2.4063	0.0015746	654.697	53.318	0.83434	53.318	53.013	53.847	0					35	10	5	0	0	0
AEVKFEGDTLVNRIELK	17	Unmodified	_AEVKFEGDTLVNRIELK_							0	0	0	0	2	CON__Q9U6Y5	CON__Q9U6Y5	CON__Q9U6Y5	MULTI-MSMS	VOT16-1571	1	1170_R	654.36	3	654.362	1960.06	26268.8	0.6416	0.00041984	0.44253	0.00028958	1.0841	0.00070942	654.362	53.19	0.75652	53.19	52.902	53.658	3.8147e-06					25	9	4	0	0	0
AEVVAHGR	8	Unmodified	_AEVVAHGR_							0	0	0	0	0	gnl|ECOLI|EG50001-MONOMER	gnl|ECOLI|EG50001-MONOMER	gnl|ECOLI|EG50001-MONOMER	MULTI-MSMS	VOT16-1542	1	1170	419.73	2	419.73	837.446	31864.3	0.45198	0.00018971	-0.069719	-2.9263e-05	0.38227	0.00016045	419.73	14.835	0.21625	14.835	14.741	14.957	-9.5367e-07					7	3	3	0	0	0
AEYTPHVDTGDYIIVLNADK	20	Unmodified	_AEYTPHVDTGDYIIVLNADK_							0	0	0	0	0	gnl|ECOLI|EG10874-MONOMER	gnl|ECOLI|EG10874-MONOMER	gnl|ECOLI|EG10874-MONOMER	MULTI-MSMS	VOT16-1542	1	1170	745.71	3	745.371	2233.09	24352.7	1.4748	0.0010993	-0.33777	-0.00025176	1.1371	0.00084754	745.705	60.97	5.974	60.97	60.56	66.534	3.8147e-06					206	81	7	0	0	0
AEYTPHVDTGDYIIVLNADK	20	Unmodified	_AEYTPHVDTGDYIIVLNADK_							0	0	0	0	0	gnl|ECOLI|EG10874-MONOMER	gnl|ECOLI|EG10874-MONOMER	gnl|ECOLI|EG10874-MONOMER	MULTI-MSMS	VOT16-1571	1	1170_R	745.71	3	745.371	2233.09	24400.2	2.3778	0.0017724	-0.18847	-0.00014048	2.1894	0.0016319	745.705	60.988	2.8922	60.988	60.557	63.449	0					121	38	4	0	0	0
AEYTPHVDTGDYIIVLNADK	20	Unmodified	_AEYTPHVDTGDYIIVLNADK_							0	0	0	0	0	gnl|ECOLI|EG10874-MONOMER	gnl|ECOLI|EG10874-MONOMER	gnl|ECOLI|EG10874-MONOMER	MULTI-MSMS	VOT16-1571	1	1170_R	745.37	3	745.371	2233.09	24378.6	2.7453	0.0020462	-0.22419	-0.0001671	2.5211	0.0018791	745.705	63.637	4.2072	63.637	63.219	67.426	0					118	54	3	0	0	0
AFAHYR	6	Unmodified	_AFAHYR_							0	0	0	0	0	gnl|ECOLI|EG10906-MONOMER	gnl|ECOLI|EG10906-MONOMER	gnl|ECOLI|EG10906-MONOMER	MULTI-MSMS	VOT16-1542	1	1170	382.7	2	382.696	763.377	33109.6	-0.41049	-0.00015709	1.0914	0.00041766	0.68087	0.00026057	382.696	18.082	0.78009	18.082	17.69	18.47	0					20	10	3	0	0	0
AFDQIDNAPEEK	12	Unmodified	_AFDQIDNAPEEK_							0	0	0	0	0	gnl|ECOLI|EG11037-MONOMER;gnl|ECOLI|EG11036-MONOMER	gnl|ECOLI|EG11037-MONOMER	gnl|ECOLI|EG11037-MONOMER	MSMS	VOT16-1542	1	1170	688.82	2	688.82	1375.63	NaN	NaN	NaN	NaN	NaN	NaN	NaN	NaN	30.356	1	30.356	29.856	30.856	1.9073e-06								0	0	0
AFDQIDNAPEEK	12	Unmodified	_AFDQIDNAPEEK_							0	0	0	0	0	gnl|ECOLI|EG11037-MONOMER;gnl|ECOLI|EG11036-MONOMER	gnl|ECOLI|EG11037-MONOMER	gnl|ECOLI|EG11037-MONOMER	MSMS	VOT16-1571	1	1170_R	688.82	2	688.82	1375.63	NaN	NaN	NaN	NaN	NaN	NaN	NaN	NaN	30.31	1	30.31	29.81	30.81	-1.9073e-06								0	0	0
AFLDAGHYQPLR	12	Unmodified	_AFLDAGHYQPLR_							0	0	0	0	0	gnl|ECOLI|EG12207-MONOMER	gnl|ECOLI|EG12207-MONOMER	gnl|ECOLI|EG12207-MONOMER	MULTI-MSMS	VOT16-1542	1	1170	694.36	2	694.359	1386.7	18025.9	0.9285	0.00064471	-1.5884	-0.0011029	-0.65992	-0.00045822	694.358	45.174	0.68642	45.174	44.889	45.575	0					26	9	4	0	0	0
AFLDAGHYQPLR	12	Unmodified	_AFLDAGHYQPLR_							0	0	0	0	0	gnl|ECOLI|EG12207-MONOMER	gnl|ECOLI|EG12207-MONOMER	gnl|ECOLI|EG12207-MONOMER	MULTI-MSMS	VOT16-1542	1	1170	463.24	3	463.242	1386.7	30982.5	1.264	0.00058552	-0.05482	-2.5395e-05	1.2091	0.00056013	463.242	45.174	1.7712	45.174	44.741	46.512	0					69	24	5	0	0	0
AFLDAGHYQPLR	12	Unmodified	_AFLDAGHYQPLR_							0	0	0	0	0	gnl|ECOLI|EG12207-MONOMER	gnl|ECOLI|EG12207-MONOMER	gnl|ECOLI|EG12207-MONOMER	MULTI-MSMS	VOT16-1571	1	1170_R	694.86	2	694.359	1386.7	26825.2	-0.06876	-4.7744e-05	0.64301	0.00044648	0.57425	0.00039873	694.359	45.173	0.73233	45.173	44.824	45.557	0					21	10	3	0	0	0
AFLSER	6	Unmodified	_AFLSER_							0	0	0	0	0	gnl|ECOLI|G6541-MONOMER	gnl|ECOLI|G6541-MONOMER	gnl|ECOLI|G6541-MONOMER	MULTI-MSMS	VOT16-1542	1	1170	361.7	2	361.695	721.376	37806.9	0.2271	8.2141e-05	1.2473	0.00045114	1.4744	0.00053329	361.696	28.327	1.219	28.327	27.698	28.917	0					32	20	2	0	0	0
AFLSER	6	Unmodified	_AFLSER_							0	0	0	0	0	gnl|ECOLI|G6541-MONOMER	gnl|ECOLI|G6541-MONOMER	gnl|ECOLI|G6541-MONOMER	MULTI-MSMS	VOT16-1571	1	1170_R	361.7	2	361.695	721.376	37109	0.092524	3.3466e-05	-0.75538	-0.00027322	-0.66285	-0.00023975	361.695	28.169	1.0055	28.169	27.591	28.596	0					25	17	2	0	0	0
AFNEMQPIVDR	11	Unmodified	_AFNEMQPIVDR_							0	0	0	0	0	gnl|ECOLI|EG10919-MONOMER	gnl|ECOLI|EG10919-MONOMER	gnl|ECOLI|EG10919-MONOMER	MULTI-MSMS	VOT16-1542	1	1170	660.32	2	660.324	1318.63	25375.7	0.32463	0.00021436	-1.9627	-0.001296	-1.6381	-0.0010817	660.323	44.58	1.9613	44.58	44.189	46.15	-3.8147e-06					75	28	4	0	0	0
AFNEMQPIVDR	11	Unmodified	_AFNEMQPIVDR_							0	0	0	0	0	gnl|ECOLI|EG10919-MONOMER	gnl|ECOLI|EG10919-MONOMER	gnl|ECOLI|EG10919-MONOMER	MULTI-MSMS	VOT16-1548	1	1180	660.32	2	660.324	1318.63	27282.8	1.22	0.00080557	-0.75188	-0.00049648	0.46809	0.00030909	660.323	45.454	0.72608	45.454	45.094	45.82	0					28	12	3	0	0	0
AFNEMQPIVDR	11	Unmodified	_AFNEMQPIVDR_							0	0	0	0	0	gnl|ECOLI|EG10919-MONOMER	gnl|ECOLI|EG10919-MONOMER	gnl|ECOLI|EG10919-MONOMER	MULTI-MSMS	VOT16-1565	1	1180_R	660.33	2	660.324	1318.63	26056	1.3015	0.00085944	-0.93702	-0.00061874	0.36452	0.0002407	660.324	44.942	0.62284	44.942	44.627	45.25	0					27	9	4	0	0	0
AFNEMQPIVDR	11	Unmodified	_AFNEMQPIVDR_							0	0	0	0	0	gnl|ECOLI|EG10919-MONOMER	gnl|ECOLI|EG10919-MONOMER	gnl|ECOLI|EG10919-MONOMER	MULTI-MSMS	VOT16-1571	1	1170_R	660.32	2	660.324	1318.63	26053.3	-0.42221	-0.0002788	-1.9184	-0.0012667	-2.3406	-0.0015455	660.323	44.522	2.2169	44.522	43.937	46.153	0					75	30	4	0	0	0
AGDIAAAIGLK	11	Unmodified	_AGDIAAAIGLK_							0	0	0	0	0	gnl|ECOLI|EG10360-MONOMER	gnl|ECOLI|EG10360-MONOMER	gnl|ECOLI|EG10360-MONOMER	MULTI-MSMS	VOT16-1542	1	1170	500.3	2	500.295	998.576	30060.2	0.87057	0.00043554	1.3804	0.00069059	2.2509	0.0011261	500.295	52.242	0.43835	52.242	51.956	52.394	0					8	5	2	0	0	0
AGDNAPMAYIELVDR	15	Unmodified	_AGDNAPMAYIELVDR_							0	0	0	0	0	gnl|ECOLI|EG10878-MONOMER	gnl|ECOLI|EG10878-MONOMER	gnl|ECOLI|EG10878-MONOMER	MULTI-MSMS	VOT16-1542	1	1170	818.4	2	817.896	1633.78	23313.8	2.0831	0.0017037	-0.22259	-0.00018205	1.8605	0.0015217	817.896	69.681	2.7394	69.681	68.901	71.64	0					141	36	7	0	0	0
AGDNAPMAYIELVDR	15	Unmodified	_AGDNAPMAYIELVDR_							0	0	0	0	0	gnl|ECOLI|EG10878-MONOMER	gnl|ECOLI|EG10878-MONOMER	gnl|ECOLI|EG10878-MONOMER	MULTI-MSMS	VOT16-1542	1	1170	545.6	3	545.6	1633.78	29013.7	1.7332	0.00094563	-0.92842	-0.00050655	0.80477	0.00043908	545.599	69.674	1.4862	69.674	69.121	70.608	0					49	19	4	0	0	0
AGDNAPMAYIELVDR	15	Unmodified	_AGDNAPMAYIELVDR_							0	0	0	0	0	gnl|ECOLI|EG10878-MONOMER	gnl|ECOLI|EG10878-MONOMER	gnl|ECOLI|EG10878-MONOMER	MULTI-MSMS	VOT16-1545	1	1171	817.9	2	817.896	1633.78	23166.2	1.4968	0.0012242	0.32396	0.00026496	1.8207	0.0014892	817.896	71.098	1.9291	71.098	70.37	72.299	0					102	25	6	0	0	0
AGDNAPMAYIELVDR	15	Unmodified	_AGDNAPMAYIELVDR_							0	0	0	0	0	gnl|ECOLI|EG10878-MONOMER	gnl|ECOLI|EG10878-MONOMER	gnl|ECOLI|EG10878-MONOMER	MULTI-MSMS	VOT16-1551	1	1181	817.9	2	817.896	1633.78	23287	1.7427	0.0014254	0.17714	0.00014488	1.9199	0.0015703	817.896	70.089	2.3088	70.089	69.261	71.569	0					117	30	5	0	0	0
AGDNAPMAYIELVDR	15	Unmodified	_AGDNAPMAYIELVDR_							0	0	0	0	0	gnl|ECOLI|EG10878-MONOMER	gnl|ECOLI|EG10878-MONOMER	gnl|ECOLI|EG10878-MONOMER	MULTI-MSMS	VOT16-1562	1	1181_R	817.9	2	817.896	1633.78	23003.7	1.6625	0.0013598	0.11687	9.5585e-05	1.7794	0.0014554	817.896	70.245	2.0308	70.245	69.674	71.705	0					104	26	6	0	0	0
AGDNAPMAYIELVDR	15	Unmodified	_AGDNAPMAYIELVDR_							0	0	0	0	0	gnl|ECOLI|EG10878-MONOMER	gnl|ECOLI|EG10878-MONOMER	gnl|ECOLI|EG10878-MONOMER	MULTI-MSMS	VOT16-1562	1	1181_R	545.6	3	545.6	1633.78	28744	1.1348	0.00061916	0.23659	0.00012908	1.3714	0.00074824	545.6	70.416	1.2841	70.416	69.829	71.113	0					50	16	4	0	0	0
AGDNAPMAYIELVDR	15	Unmodified	_AGDNAPMAYIELVDR_							0	0	0	0	0	gnl|ECOLI|EG10878-MONOMER	gnl|ECOLI|EG10878-MONOMER	gnl|ECOLI|EG10878-MONOMER	MULTI-MSMS	VOT16-1568	1	1171_R	817.9	2	817.896	1633.78	23104.2	0.97754	0.00079952	0.92297	0.00075489	1.9005	0.0015544	817.897	70.021	1.9016	70.021	69.411	71.313	0					102	24	7	0	0	0
AGDNAPMAYIELVDR	15	Unmodified	_AGDNAPMAYIELVDR_							0	0	0	0	0	gnl|ECOLI|EG10878-MONOMER	gnl|ECOLI|EG10878-MONOMER	gnl|ECOLI|EG10878-MONOMER	MULTI-MSMS	VOT16-1571	1	1170_R	818.4	2	817.896	1633.78	23138	1.1832	0.00096775	0.70498	0.0005766	1.8882	0.0015444	817.897	69.993	2.7876	69.993	69.254	72.042	0					161	36	7	0	0	0
AGDNAPMAYIELVDR	15	Unmodified	_AGDNAPMAYIELVDR_							0	0	0	0	0	gnl|ECOLI|EG10878-MONOMER	gnl|ECOLI|EG10878-MONOMER	gnl|ECOLI|EG10878-MONOMER	MULTI-MSMS	VOT16-1571	1	1170_R	545.6	3	545.6	1633.78	28883.7	1.111	0.00060614	0.28597	0.00015602	1.3969	0.00076216	545.6	70.014	1.4319	70.014	69.407	70.839	0					63	18	4	0	0	0
AGDQIQSGVDAAIKPGNTLPMR	22	Unmodified	_AGDQIQSGVDAAIKPGNTLPMR_							0	0	0	0	1	gnl|ECOLI|EG10865-MONOMER	gnl|ECOLI|EG10865-MONOMER	gnl|ECOLI|EG10865-MONOMER	MULTI-MSMS	VOT16-1542	1	1170	747.06	3	747.055	2238.14	24269.4	1.3014	0.00097223	-0.78242	-0.00058451	0.51899	0.00038772	747.389	48.124	1.26	48.124	47.645	48.905	0					71	16	6	0	0	0
AGDQIQSGVDAAIKPGNTLPMR	22	Unmodified	_AGDQIQSGVDAAIKPGNTLPMR_							0	0	0	0	1	gnl|ECOLI|EG10865-MONOMER	gnl|ECOLI|EG10865-MONOMER	gnl|ECOLI|EG10865-MONOMER	MULTI-MSMS	VOT16-1545	1	1171	747.39	3	747.055	2238.14	24524.4	1.0626	0.00079384	-0.7994	-0.00059719	0.26323	0.00019664	747.389	49.688	1.5422	49.688	49.169	50.711	0					96	22	6	0	0	0
AGDQIQSGVDAAIKPGNTLPMR	22	Unmodified	_AGDQIQSGVDAAIKPGNTLPMR_							0	0	0	0	1	gnl|ECOLI|EG10865-MONOMER	gnl|ECOLI|EG10865-MONOMER	gnl|ECOLI|EG10865-MONOMER	MULTI-MSMS	VOT16-1551	1	1181	747.39	3	747.055	2238.14	24502.2	1.4012	0.0010468	-0.31072	-0.00023213	1.0905	0.00081464	747.389	48.28	0.93943	48.28	47.824	48.763	-3.8147e-06					52	13	6	0	0	0
AGDQIQSGVDAAIKPGNTLPMR	22	Unmodified	_AGDQIQSGVDAAIKPGNTLPMR_							0	0	0	0	1	gnl|ECOLI|EG10865-MONOMER	gnl|ECOLI|EG10865-MONOMER	gnl|ECOLI|EG10865-MONOMER	MULTI-MSMS	VOT16-1562	1	1181_R	747.39	3	747.055	2238.14	24116.7	0.99266	0.00074157	-0.27887	-0.00020833	0.71379	0.00053324	747.055	48.465	0.95324	48.465	48.017	48.97	3.8147e-06					49	12	6	0	0	0
AGDQIQSGVDAAIKPGNTLPMR	22	Unmodified	_AGDQIQSGVDAAIKPGNTLPMR_							0	0	0	0	1	gnl|ECOLI|EG10865-MONOMER	gnl|ECOLI|EG10865-MONOMER	gnl|ECOLI|EG10865-MONOMER	MULTI-MSMS	VOT16-1568	1	1171_R	747.06	3	747.055	2238.14	24437.5	0.89068	0.00066539	-0.49788	-0.00037195	0.3928	0.00029344	747.389	48.26	1.8107	48.26	47.691	49.502	0					103	25	6	0	0	0
AGDQIQSGVDAAIKPGNTLPMR	22	Unmodified	_AGDQIQSGVDAAIKPGNTLPMR_							0	0	0	0	1	gnl|ECOLI|EG10865-MONOMER	gnl|ECOLI|EG10865-MONOMER	gnl|ECOLI|EG10865-MONOMER	MULTI-MSMS	VOT16-1571	1	1170_R	747.39	3	747.055	2238.14	24678.2	1.597	0.0011931	-1.1213	-0.00083767	0.47573	0.0003554	747.389	48.16	1.8106	48.16	47.59	49.4	0					83	23	6	0	0	0
AGDRPINLR	9	Unmodified	_AGDRPINLR_							0	0	0	0	1	gnl|ECOLI|PD04418	gnl|ECOLI|PD04418	gnl|ECOLI|PD04418	MULTI-MSMS	VOT16-1542	1	1170	506.29	2	506.288	1010.56	29419.1	0.31947	0.00016174	-0.58517	-0.00029626	-0.26571	-0.00013452	506.288	21.114	0.98683	21.114	20.777	21.764	0					46	20	4	0	0	0
AGDRPINLR	9	Unmodified	_AGDRPINLR_							0	0	0	0	1	gnl|ECOLI|PD04418	gnl|ECOLI|PD04418	gnl|ECOLI|PD04418	MULTI-MSMS	VOT16-1571	1	1170_R	506.29	2	506.288	1010.56	29720.5	-0.14194	-7.1863e-05	-0.59826	-0.00030289	-0.7402	-0.00037475	506.288	20.659	1.1659	20.659	20.259	21.425	0					59	28	3	0	0	0
AGEEFTIDVTFPEEYHAENLK	21	Unmodified	_AGEEFTIDVTFPEEYHAENLK_							0	0	0	0	0	gnl|ECOLI|EG11003-MONOMER	gnl|ECOLI|EG11003-MONOMER	gnl|ECOLI|EG11003-MONOMER	MULTI-MSMS	VOT16-1551	1	1181	814.05	3	813.717	2438.13	23297.5	1.7863	0.0014536	-0.12718	-0.00010349	1.6592	0.0013501	814.051	68.26	0.8903	68.26	67.775	68.665	0					38	11	5	0	0	0
AGEEFTIDVTFPEEYHAENLK	21	Unmodified	_AGEEFTIDVTFPEEYHAENLK_							0	0	0	0	0	gnl|ECOLI|EG11003-MONOMER	gnl|ECOLI|EG11003-MONOMER	gnl|ECOLI|EG11003-MONOMER	MULTI-MSMS	VOT16-1562	1	1181_R	814.05	3	813.717	2438.13	23154	1.7795	0.001448	-0.44146	-0.00035922	1.338	0.0010888	814.051	68.577	0.91847	68.577	68.144	69.063	0					37	11	5	0	0	0
AGEEFTIDVTFPEEYHAENLK	21	Unmodified	_AGEEFTIDVTFPEEYHAENLK_							0	0	0	0	0	gnl|ECOLI|EG11003-MONOMER	gnl|ECOLI|EG11003-MONOMER	gnl|ECOLI|EG11003-MONOMER	MULTI-MSMS	VOT16-1571	1	1170_R	814.05	3	813.717	2438.13	23015.9	1.81	0.0014728	-0.02104	-1.7121e-05	1.789	0.0014557	814.051	68.265	0.92551	68.265	67.874	68.8	0					34	11	4	0	0	0
AGFLAAIAK	9	Unmodified	_AGFLAAIAK_							0	0	0	0	0	gnl|ECOLI|ACONITATEDEHYDRB-MONOMER	gnl|ECOLI|ACONITATEDEHYDRB-MONOMER	gnl|ECOLI|ACONITATEDEHYDRB-MONOMER	MSMS	VOT16-1542	1	1170	431.26	2	431.263	860.512	NaN	NaN	NaN	NaN	NaN	NaN	NaN	NaN	52.342	1	52.342	51.842	52.842	0								0	0	0
AGGYTR	6	Unmodified	_AGGYTR_							0	0	0	0	0	gnl|ECOLI|EG10878-MONOMER	gnl|ECOLI|EG10878-MONOMER	gnl|ECOLI|EG10878-MONOMER	MULTI-SECPEP	VOT16-1571	1	1170_R	313.14	2	312.659	623.303	38976.1	-0.52618	-0.00016451	0.90871	0.00028412	0.38253	0.0001196	312.659	14.792	0.41891	14.792	14.479	14.898	0					9	5	2	0	0	0
AGLPAQVMIDFSHANSSK	18	Unmodified	_AGLPAQVMIDFSHANSSK_							0	0	0	0	0	gnl|ECOLI|AROG-MONOMER	gnl|ECOLI|AROG-MONOMER	gnl|ECOLI|AROG-MONOMER	MULTI-MSMS	VOT16-1542	1	1170	625.32	3	624.981	1871.92	27423.8	1.6877	0.0010548	-0.7147	-0.00044667	0.97299	0.0006081	624.98	61.962	0.65575	61.962	61.641	62.297	-3.8147e-06					26	8	5	0	0	0
AGLPAQVMIDFSHANSSK	18	Unmodified	_AGLPAQVMIDFSHANSSK_							0	0	0	0	0	gnl|ECOLI|AROG-MONOMER	gnl|ECOLI|AROG-MONOMER	gnl|ECOLI|AROG-MONOMER	MULTI-MSMS	VOT16-1571	1	1170_R	624.98	3	624.981	1871.92	27664	2.4627	0.0015392	-0.67279	-0.00042048	1.79	0.0011187	624.98	62.139	0.59969	62.139	61.94	62.54	3.8147e-06					20	7	5	0	0	0
AGLVELVEINHVHR	14	Unmodified	_AGLVELVEINHVHR_							0	0	0	0	0	gnl|ECOLI|SPERMACTRAN-MONOMER	gnl|ECOLI|SPERMACTRAN-MONOMER	gnl|ECOLI|SPERMACTRAN-MONOMER	MULTI-MSMS	VOT16-1545	1	1171	529.3	3	529.298	1584.87	28407	0.60461	0.00032002	-0.10286	-5.4446e-05	0.50174	0.00026557	529.298	51.331	0.6677	51.331	51.058	51.726	0					19	8	3	0	0	0
AGLVELVEINHVHR	14	Unmodified	_AGLVELVEINHVHR_							0	0	0	0	0	gnl|ECOLI|SPERMACTRAN-MONOMER	gnl|ECOLI|SPERMACTRAN-MONOMER	gnl|ECOLI|SPERMACTRAN-MONOMER	MULTI-MSMS	VOT16-1545	1	1171	397.23	4	397.226	1584.87	34728.6	0.5169	0.00020532	0.30861	0.00012259	0.8255	0.00032791	397.476	51.283	0.59359	51.283	51.058	51.652	3.8147e-06					12	7	2	0	0	0
AGLVELVEINHVHR	14	Unmodified	_AGLVELVEINHVHR_							0	0	0	0	0	gnl|ECOLI|SPERMACTRAN-MONOMER	gnl|ECOLI|SPERMACTRAN-MONOMER	gnl|ECOLI|SPERMACTRAN-MONOMER	MULTI-MSMS	VOT16-1551	1	1181	397.22	4	397.226	1584.87	NaN	0.82917	0.00032937	-1.7989	-0.00071455	-0.96969	-0.00038518	397.225	49.768	0.5396	49.768	49.62	50.16	0					9	7	2	0	0	0
AGLVELVEINHVHR	14	Unmodified	_AGLVELVEINHVHR_							0	0	0	0	0	gnl|ECOLI|SPERMACTRAN-MONOMER	gnl|ECOLI|SPERMACTRAN-MONOMER	gnl|ECOLI|SPERMACTRAN-MONOMER	MULTI-MSMS	VOT16-1568	1	1171_R	529.63	3	529.298	1584.87	23851.5	0.078761	4.1688e-05	-3.7338	-0.0019763	-3.6551	-0.0019346	529.631	49.685	0.30367	49.685	49.575	49.878	0					7	4	2	0	0	0
AGNVAADGVIK	11	Unmodified	_AGNVAADGVIK_							0	0	0	0	0	gnl|ECOLI|EG11033-MONOMER	gnl|ECOLI|EG11033-MONOMER	gnl|ECOLI|EG11033-MONOMER	MULTI-MSMS	VOT16-1542	1	1170	507.78	2	507.783	1013.55	29039.2	0.42992	0.00021831	1.1044	0.00056077	1.5343	0.00077908	507.783	24.307	0.3355	24.307	24.124	24.46	0					13	5	3	0	0	0
AGQSVQFDVHQGPK	14	Unmodified	_AGQSVQFDVHQGPK_							0	0	0	0	0	gnl|ECOLI|EG11111-MONOMER	gnl|ECOLI|EG11111-MONOMER	gnl|ECOLI|EG11111-MONOMER	MULTI-MSMS	VOT16-1542	1	1170	499.92	3	499.92	1496.74	29445.7	1.5359	0.0007678	-0.17566	-8.7815e-05	1.3602	0.00067999	499.92	26.866	0.67184	26.866	26.633	27.305	0					26	9	4	0	0	0
AGQSVQFDVHQGPK	14	Unmodified	_AGQSVQFDVHQGPK_							0	0	0	0	0	gnl|ECOLI|EG11111-MONOMER	gnl|ECOLI|EG11111-MONOMER	gnl|ECOLI|EG11111-MONOMER	MULTI-MSMS	VOT16-1545	1	1171	500.26	3	499.92	1496.74	31468.5	-0.28026	-0.00014011	2.1798	0.0010897	1.8996	0.00094964	499.921	27.749	0.46752	27.749	27.533	28	-1.9073e-06					14	6	3	0	0	0
AGQSVQFDVHQGPK	14	Unmodified	_AGQSVQFDVHQGPK_							0	0	0	0	0	gnl|ECOLI|EG11111-MONOMER	gnl|ECOLI|EG11111-MONOMER	gnl|ECOLI|EG11111-MONOMER	MULTI-MSMS	VOT16-1568	1	1171_R	500.26	3	499.92	1496.74	31492.1	0.85635	0.00042811	-0.27436	-0.00013716	0.58199	0.00029095	500.254	26.905	0.44317	26.905	26.701	27.144	0					22	13	2	0	0	0
AGQSVQFDVHQGPK	14	Unmodified	_AGQSVQFDVHQGPK_							0	0	0	0	0	gnl|ECOLI|EG11111-MONOMER	gnl|ECOLI|EG11111-MONOMER	gnl|ECOLI|EG11111-MONOMER	MULTI-MSMS	VOT16-1571	1	1170_R	499.92	3	499.92	1496.74	30392.4	0.69469	0.00034729	0.95297	0.00047641	1.6477	0.0008237	499.92	26.658	0.58575	26.658	26.375	26.961	0					32	12	4	0	0	0
AGQWQQVQLESWK	13	Unmodified	_AGQWQQVQLESWK_							0	0	0	0	0	gnl|ECOLI|EG11153-MONOMER	gnl|ECOLI|EG11153-MONOMER	gnl|ECOLI|EG11153-MONOMER	MULTI-MSMS	VOT16-1542	1	1170	794.4	2	794.399	1586.78	23507.3	1.6149	0.0012829	0.40592	0.00032246	2.0209	0.0016054	794.4	56.907	1.1569	56.907	56.474	57.631	0					52	15	5	0	0	0
AGQWQQVQLESWK	13	Unmodified	_AGQWQQVQLESWK_							0	0	0	0	0	gnl|ECOLI|EG11153-MONOMER	gnl|ECOLI|EG11153-MONOMER	gnl|ECOLI|EG11153-MONOMER	MULTI-MSMS	VOT16-1542	1	1170	529.94	3	529.935	1586.78	28741.5	1.2224	0.00064777	0.81914	0.00043409	2.0415	0.0010819	529.936	56.879	0.64684	56.879	56.62	57.267	-3.8147e-06					21	8	4	0	0	0
AGQWQQVQLESWK	13	Unmodified	_AGQWQQVQLESWK_							0	0	0	0	0	gnl|ECOLI|EG11153-MONOMER	gnl|ECOLI|EG11153-MONOMER	gnl|ECOLI|EG11153-MONOMER	MULTI-MSMS	VOT16-1545	1	1171	529.94	3	529.935	1586.78	30021.5	1.1804	0.00062555	0.21492	0.00011389	1.3953	0.00073944	529.936	58.585	0.43626	58.585	58.316	58.752	0					12	5	3	0	0	0
AGQWQQVQLESWK	13	Unmodified	_AGQWQQVQLESWK_							0	0	0	0	0	gnl|ECOLI|EG11153-MONOMER	gnl|ECOLI|EG11153-MONOMER	gnl|ECOLI|EG11153-MONOMER	MULTI-MSMS	VOT16-1548	1	1180	794.4	2	794.399	1586.78	23369.5	1.3507	0.001073	0.47147	0.00037453	1.8222	0.0014475	794.4	58.03	0.82083	58.03	57.627	58.448	3.8147e-06					28	10	4	0	0	0
AGQWQQVQLESWK	13	Unmodified	_AGQWQQVQLESWK_							0	0	0	0	0	gnl|ECOLI|EG11153-MONOMER	gnl|ECOLI|EG11153-MONOMER	gnl|ECOLI|EG11153-MONOMER	MULTI-MSMS	VOT16-1551	1	1181	794.4	2	794.399	1586.78	23316.2	1.6538	0.0013138	0.62256	0.00049456	2.2764	0.0018083	794.4	57.368	0.88583	57.368	57	57.886	0					42	11	5	0	0	0
AGQWQQVQLESWK	13	Unmodified	_AGQWQQVQLESWK_							0	0	0	0	0	gnl|ECOLI|EG11153-MONOMER	gnl|ECOLI|EG11153-MONOMER	gnl|ECOLI|EG11153-MONOMER	MULTI-MSMS	VOT16-1551	1	1181	529.95	3	529.935	1586.78	28542.2	1.0587	0.00056105	1.1544	0.00061176	2.2131	0.0011728	529.936	57.369	0.58911	57.369	57.149	57.738	0					19	7	3	0	0	0
AGQWQQVQLESWK	13	Unmodified	_AGQWQQVQLESWK_							0	0	0	0	0	gnl|ECOLI|EG11153-MONOMER	gnl|ECOLI|EG11153-MONOMER	gnl|ECOLI|EG11153-MONOMER	MULTI-MSMS	VOT16-1562	1	1181_R	529.95	3	529.935	1586.78	28863.8	0.81453	0.00043165	2.1752	0.0011527	2.9898	0.0015844	529.937	57.767	0.53441	57.767	57.513	58.048	0					15	6	3	0	0	0
AGQWQQVQLESWK	13	Unmodified	_AGQWQQVQLESWK_							0	0	0	0	0	gnl|ECOLI|EG11153-MONOMER	gnl|ECOLI|EG11153-MONOMER	gnl|ECOLI|EG11153-MONOMER	MULTI-MSMS	VOT16-1562	1	1181_R	794.4	2	794.399	1586.78	23342.9	1.2983	0.0010314	0.74995	0.00059576	2.0483	0.0016272	794.4	57.78	0.76359	57.78	57.36	58.124	0					32	9	5	0	0	0
AGQWQQVQLESWK	13	Unmodified	_AGQWQQVQLESWK_							0	0	0	0	0	gnl|ECOLI|EG11153-MONOMER	gnl|ECOLI|EG11153-MONOMER	gnl|ECOLI|EG11153-MONOMER	MULTI-MSMS	VOT16-1565	1	1180_R	794.4	2	794.399	1586.78	23519.8	1.3606	0.0010808	0.70982	0.00056388	2.0704	0.0016447	794.4	57.558	0.65292	57.558	57.257	57.91	0					23	8	4	0	0	0
AGQWQQVQLESWK	13	Unmodified	_AGQWQQVQLESWK_							0	0	0	0	0	gnl|ECOLI|EG11153-MONOMER	gnl|ECOLI|EG11153-MONOMER	gnl|ECOLI|EG11153-MONOMER	MULTI-MSMS	VOT16-1568	1	1171_R	794.9	2	794.399	1586.78	23879.8	1.4984	0.0011903	0.66538	0.00052857	2.1638	0.0017189	794.4	57.468	0.84375	57.468	57.138	57.982	0					31	10	5	0	0	0
AGQWQQVQLESWK	13	Unmodified	_AGQWQQVQLESWK_							0	0	0	0	0	gnl|ECOLI|EG11153-MONOMER	gnl|ECOLI|EG11153-MONOMER	gnl|ECOLI|EG11153-MONOMER	MULTI-MSMS	VOT16-1571	1	1170_R	794.4	2	794.399	1586.78	23451.5	0.94072	0.00074731	0.50843	0.0004039	1.4491	0.0011512	794.4	57.353	1.1504	57.353	56.931	58.081	0					45	14	5	0	0	0
AGQWQQVQLESWK	13	Unmodified	_AGQWQQVQLESWK_							0	0	0	0	0	gnl|ECOLI|EG11153-MONOMER	gnl|ECOLI|EG11153-MONOMER	gnl|ECOLI|EG11153-MONOMER	MULTI-MSMS	VOT16-1571	1	1170_R	529.94	3	529.935	1586.78	29430.1	0.77863	0.00041263	0.71607	0.00037947	1.4947	0.0007921	529.936	57.279	0.61015	57.279	57.085	57.695	0					21	7	4	0	0	0
AGQYAYR	7	Unmodified	_AGQYAYR_							0	0	0	0	0	gnl|ECOLI|EG10881-MONOMER	gnl|ECOLI|EG10881-MONOMER	gnl|ECOLI|EG10881-MONOMER	MULTI-MSMS	VOT16-1545	1	1171	414.7	2	414.704	827.393	36330	-0.10975	-4.5513e-05	-1.1899	-0.00049347	-1.2997	-0.00053899	414.704	18.412	0.55508	18.412	18.231	18.786	0					11	7	2	0	0	0
AGVEAGR	7	Unmodified	_AGVEAGR_							0	0	0	0	0	gnl|ECOLI|EG10866-MONOMER	gnl|ECOLI|EG10866-MONOMER	gnl|ECOLI|EG10866-MONOMER	MULTI-MSMS	VOT16-1545	1	1171	330.18	2	330.177	658.34	37928.2	0.92966	0.00030695	-0.63359	-0.0002092	0.29607	9.7756e-05	330.177	14.779	0.33883	14.779	14.607	14.946	9.5367e-07					7	4	2	0	0	0
AGVHFGHQTR	10	Unmodified	_AGVHFGHQTR_							0	0	0	0	0	gnl|ECOLI|EG10901-MONOMER	gnl|ECOLI|EG10901-MONOMER	gnl|ECOLI|EG10901-MONOMER	MULTI-MSMS	VOT16-1545	1	1171	370.52	3	370.525	1108.55	34321	0.10524	3.8994e-05	0.45256	0.00016769	0.5578	0.00020668	370.525	16.712	0.96824	16.712	16.475	17.443	0					26	13	4	0	0	0
AGVHFGHQTR	10	Unmodified	_AGVHFGHQTR_							0	0	0	0	0	gnl|ECOLI|EG10901-MONOMER	gnl|ECOLI|EG10901-MONOMER	gnl|ECOLI|EG10901-MONOMER	MULTI-MSMS	VOT16-1548	1	1180	370.52	3	370.525	1108.55	34999.5	0.39092	0.00014484	0.0592	2.1935e-05	0.45012	0.00016678	370.525	16.805	1.1149	16.805	16.628	17.743	0					71	44	4	0	0	0
AGVHFGHQTR	10	Unmodified	_AGVHFGHQTR_							0	0	0	0	0	gnl|ECOLI|EG10901-MONOMER	gnl|ECOLI|EG10901-MONOMER	gnl|ECOLI|EG10901-MONOMER	MULTI-MSMS	VOT16-1551	1	1181	555.28	2	555.284	1108.55	28515.5	0.20698	0.00011493	-0.94832	-0.00052659	-0.74134	-0.00041165	555.283	16.569	0.29243	16.569	16.45	16.742	0					7	4	2	0	0	0
AGVHFGHQTR	10	Unmodified	_AGVHFGHQTR_							0	0	0	0	0	gnl|ECOLI|EG10901-MONOMER	gnl|ECOLI|EG10901-MONOMER	gnl|ECOLI|EG10901-MONOMER	MULTI-MSMS	VOT16-1562	1	1181_R	370.53	3	370.525	1108.55	34512.7	0.26421	9.7895e-05	0.2152	7.9735e-05	0.4794	0.00017763	370.525	16.47	0.65251	16.47	16.342	16.994	0					26	11	3	0	0	0
AGVHFGHQTR	10	Unmodified	_AGVHFGHQTR_							0	0	0	0	0	gnl|ECOLI|EG10901-MONOMER	gnl|ECOLI|EG10901-MONOMER	gnl|ECOLI|EG10901-MONOMER	MULTI-MSMS	VOT16-1562	1	1181_R	555.28	2	555.284	1108.55	28914.4	0.096471	5.3569e-05	0.402	0.00022322	0.49847	0.00027679	555.284	16.47	0.347	16.47	16.361	16.708	0					11	6	2	0	0	0
AGVHFGHQTR	10	Unmodified	_AGVHFGHQTR_							0	0	0	0	0	gnl|ECOLI|EG10901-MONOMER	gnl|ECOLI|EG10901-MONOMER	gnl|ECOLI|EG10901-MONOMER	MULTI-MSMS	VOT16-1565	1	1180_R	370.52	3	370.525	1108.55	34962.3	0.37286	0.00013815	0.14477	5.364e-05	0.51763	0.00019179	370.525	16.666	0.94332	16.666	16.413	17.356	0					50	28	4	0	0	0
AGVHFGHQTR	10	Unmodified	_AGVHFGHQTR_							0	0	0	0	0	gnl|ECOLI|EG10901-MONOMER	gnl|ECOLI|EG10901-MONOMER	gnl|ECOLI|EG10901-MONOMER	MULTI-MSMS	VOT16-1568	1	1171_R	370.52	3	370.525	1108.55	34223.7	0.018964	7.0265e-06	0.5976	0.00022143	0.61657	0.00022845	370.525	16.565	0.91015	16.565	16.436	17.346	0					25	16	4	0	0	0
AGVHFGHQTR	10	Unmodified	_AGVHFGHQTR_							0	0	0	0	0	gnl|ECOLI|EG10901-MONOMER	gnl|ECOLI|EG10901-MONOMER	gnl|ECOLI|EG10901-MONOMER	MULTI-MSMS	VOT16-1571	1	1170_R	370.52	3	370.525	1108.55	36989	-0.57133	-0.00021169	-1.0005	-0.00037071	-1.5718	-0.00058241	370.524	16.454	0.28283	16.454	16.36	16.643	0					5	3	2	0	0	0
AGVLAEVR	8	Unmodified	_AGVLAEVR_							0	0	0	0	0	gnl|ECOLI|EG10920-MONOMER	gnl|ECOLI|EG10920-MONOMER	gnl|ECOLI|EG10920-MONOMER	MULTI-MSMS	VOT16-1571	1	1170_R	407.74	2	407.743	813.471	32873.8	-1.2341	-0.00050321	0.65155	0.00026567	-0.58259	-0.00023755	407.743	30.262	0.46783	30.262	30.025	30.493	-1.9073e-06					11	6	3	0	0	0
AGVPVQDMEMWQFHPTGIAGAGVLVTEGCR	30	Unmodified	_AGVPVQDMEMWQFHPTGIAGAGVLVTEGCR_							0	0	0	0	0	gnl|ECOLI|SDH-FLAVO	gnl|ECOLI|SDH-FLAVO	gnl|ECOLI|SDH-FLAVO	MULTI-MSMS	VOT16-1542	1	1170	1072.18	3	1071.85	3212.52	20637.4	1.5074	0.0016157	0.068417	7.3333e-05	1.5758	0.001689	1072.18	74.401	0.67491	74.401	73.974	74.649	0					24	8	6	0	0	0
AHEFLHEMNR	10	Unmodified	_AHEFLHEMNR_							0	0	0	0	0	gnl|ECOLI|TRE6PHYDRO-MONOMER	gnl|ECOLI|TRE6PHYDRO-MONOMER	gnl|ECOLI|TRE6PHYDRO-MONOMER	MULTI-MSMS	VOT16-1571	1	1170_R	428.87	3	428.537	1282.59	32647.1	-0.03218	-1.379e-05	0.10579	4.5337e-05	0.073614	3.1546e-05	428.537	24.021	1.3105	24.021	23.403	24.713	0					84	29	6	0	0	0
AHEFLHEMNR	10	Unmodified	_AHEFLHEMNR_							0	0	0	0	0	gnl|ECOLI|TRE6PHYDRO-MONOMER	gnl|ECOLI|TRE6PHYDRO-MONOMER	gnl|ECOLI|TRE6PHYDRO-MONOMER	MULTI-SECPEP	VOT16-1571	1	1170_R	322.17	4	321.654	1282.59	37106.8	0.60244	0.00019378	-0.60274	-0.00019387	-0.00029493	-9.4865e-08	321.654	24.047	1.0285	24.047	23.403	24.431	0					49	19	4	0	0	0
AHHLDAHYITR	11	Unmodified	_AHHLDAHYITR_							0	0	0	0	0	gnl|ECOLI|CHORISMUTPREPHENDEHYDRAT-MONOMER	gnl|ECOLI|CHORISMUTPREPHENDEHYDRAT-MONOMER	gnl|ECOLI|CHORISMUTPREPHENDEHYDRAT-MONOMER	MULTI-MSMS	VOT16-1542	1	1170	334.17	4	334.174	1332.67	36894.4	-0.63441	-0.000212	0.73752	0.00024646	0.10311	3.4456e-05	334.175	18.801	0.59393	18.801	18.47	19.064	1.9073e-06					28	9	4	0	0	0
AHIEK	5	Unmodified	_AHIEK_							0	0	0	0	0	gnl|ECOLI|EG10904-MONOMER	gnl|ECOLI|EG10904-MONOMER	gnl|ECOLI|EG10904-MONOMER	MULTI-SECPEP	VOT16-1565	1	1180_R	598.26	1	597.335	596.328	27917.4	0.31157	0.00018611	1.5612	0.00093258	1.8728	0.0011187	597.336	23.191	0.5585	23.191	23.012	23.57	1.9073e-06					21	17	2	0	0	0
AHIEK	5	Acetyl (Protein N-term)	_(ac)AHIEK_							1	0	0	0	0	gnl|ECOLI|EG10904-MONOMER	gnl|ECOLI|EG10904-MONOMER	gnl|ECOLI|EG10904-MONOMER	MULTI-MSMS	VOT16-1571	1	1170_R	320.18	2	320.177	638.339	37302.4	-0.78505	-0.00025135	-2.1778	-0.00069728	-2.9628	-0.00094863	320.176	16.207	0.47108	16.207	16.022	16.493	0					13	8	2	0	0	0
AHKPGSATIALNK	13	Unmodified	_AHKPGSATIALNK_							0	0	0	0	1	gnl|ECOLI|EG11782-MONOMER	gnl|ECOLI|EG11782-MONOMER	gnl|ECOLI|EG11782-MONOMER	MULTI-MSMS	VOT16-1545	1	1171	436.59	3	436.586	1306.74	33290.7	-0.179	-7.8149e-05	0.93317	0.00040741	0.75417	0.00032926	436.586	17.968	0.35767	17.968	17.8	18.158	0					10	4	3	0	0	0
AHKPGSATIALNK	13	Unmodified	_AHKPGSATIALNK_							0	0	0	0	1	gnl|ECOLI|EG11782-MONOMER	gnl|ECOLI|EG11782-MONOMER	gnl|ECOLI|EG11782-MONOMER	MULTI-MSMS	VOT16-1568	1	1171_R	436.59	3	436.586	1306.74	31855.1	-0.048843	-2.1324e-05	0.53115	0.00023189	0.48231	0.00021057	436.586	17.638	0.317	17.638	17.497	17.814	0					12	4	3	0	0	0
AHKPGSATIALNK	13	Unmodified	_AHKPGSATIALNK_							0	0	0	0	1	gnl|ECOLI|EG11782-MONOMER	gnl|ECOLI|EG11782-MONOMER	gnl|ECOLI|EG11782-MONOMER	MULTI-MSMS	VOT16-1571	1	1170_R	654.38	2	654.375	1306.74	26568.4	-0.75294	-0.00049271	1.9113	0.0012507	1.1584	0.00075803	654.377	17.584	0.29991	17.584	17.394	17.694	0					6	3	2	0	0	0
AHYVLMNVEAPQEVIDELETTFR	23	Oxidation (M)	_AHYVLM(ox)NVEAPQEVIDELETTFR_		AHYVLM(1)NVEAPQEVIDELETTFR			AHYVLM(142.23)NVEAPQEVIDELETTFR		0	0	1	0	0	gnl|ECOLI|EG10905-MONOMER	gnl|ECOLI|EG10905-MONOMER	gnl|ECOLI|EG10905-MONOMER	MULTI-MSMS	VOT16-1562	1	1181_R	907.78	3	907.446	2719.32	22298.4	1.012	0.00091838	0.20499	0.00018602	1.217	0.0011044	907.781	77.3	1.0544	77.3	77.037	78.091	0					41	13	6	0	0	0
AHYVLMNVEAPQEVIDELETTFR	23	Oxidation (M)	_AHYVLM(ox)NVEAPQEVIDELETTFR_		AHYVLM(1)NVEAPQEVIDELETTFR			AHYVLM(107.39)NVEAPQEVIDELETTFR		0	0	1	0	0	gnl|ECOLI|EG10905-MONOMER	gnl|ECOLI|EG10905-MONOMER	gnl|ECOLI|EG10905-MONOMER	MSMS	VOT16-1568	1	1171_R	907.78	3	907.446	2719.32	NaN	NaN	NaN	NaN	NaN	NaN	NaN	NaN	77.153	1	77.153	76.653	77.653	0								0	0	0
AIAEQLK	7	Unmodified	_AIAEQLK_							0	0	0	0	0	gnl|ECOLI|EG10879-MONOMER	gnl|ECOLI|EG10879-MONOMER	gnl|ECOLI|EG10879-MONOMER	MULTI-MSMS	VOT16-1542	1	1170	386.73	2	386.732	771.449	33415.7	0.50843	0.00019663	-0.26094	-0.00010091	0.24749	9.5714e-05	386.732	21.673	3.9222	21.673	20.538	24.46	1.9073e-06					171	81	5	0	0	0
AIAEQLK	7	Unmodified	_AIAEQLK_							0	0	0	0	0	gnl|ECOLI|EG10879-MONOMER	gnl|ECOLI|EG10879-MONOMER	gnl|ECOLI|EG10879-MONOMER	MULTI-MSMS	VOT16-1545	1	1171	386.73	2	386.732	771.449	34051.7	0.24826	9.601e-05	0.59808	0.0002313	0.84634	0.00032731	386.732	21.826	3.5047	21.826	20.652	24.157	-1.9073e-06					115	58	5	0	0	0
AIAEQLK	7	Unmodified	_AIAEQLK_							0	0	0	0	0	gnl|ECOLI|EG10879-MONOMER	gnl|ECOLI|EG10879-MONOMER	gnl|ECOLI|EG10879-MONOMER	MULTI-MSMS	VOT16-1548	1	1180	386.73	2	386.732	771.449	34547.9	0.13652	5.2797e-05	0.44205	0.00017096	0.57857	0.00022375	386.732	21.805	1.5652	21.805	21.255	22.82	1.9073e-06					146	66	4	0	0	0
AIAEQLK	7	Unmodified	_AIAEQLK_							0	0	0	0	0	gnl|ECOLI|EG10879-MONOMER	gnl|ECOLI|EG10879-MONOMER	gnl|ECOLI|EG10879-MONOMER	MULTI-MSMS	VOT16-1551	1	1181	386.73	2	386.732	771.449	33609.8	-0.18441	-7.1319e-05	0.90358	0.00034944	0.71917	0.00027812	386.732	21.221	1.9845	21.221	20.346	22.331	0					121	55	5	0	0	0
AIAEQLK	7	Unmodified	_AIAEQLK_							0	0	0	0	0	gnl|ECOLI|EG10879-MONOMER	gnl|ECOLI|EG10879-MONOMER	gnl|ECOLI|EG10879-MONOMER	MULTI-MSMS	VOT16-1562	1	1181_R	386.73	2	386.732	771.449	33904.3	-0.013283	-5.1369e-06	0.71967	0.00027832	0.70639	0.00027318	386.732	21.236	2.2997	21.236	20.356	22.655	0					123	60	4	0	0	0
AIAEQLK	7	Unmodified	_AIAEQLK_							0	0	0	0	0	gnl|ECOLI|EG10879-MONOMER	gnl|ECOLI|EG10879-MONOMER	gnl|ECOLI|EG10879-MONOMER	MULTI-MSMS	VOT16-1565	1	1180_R	386.73	2	386.732	771.449	34423.5	0.13371	5.1712e-05	0.57772	0.00022342	0.71143	0.00027513	386.732	21.398	1.5835	21.398	20.803	22.387	0					141	65	4	0	0	0
AIAEQLK	7	Unmodified	_AIAEQLK_							0	0	0	0	0	gnl|ECOLI|EG10879-MONOMER	gnl|ECOLI|EG10879-MONOMER	gnl|ECOLI|EG10879-MONOMER	MULTI-MSMS	VOT16-1568	1	1171_R	386.73	2	386.732	771.449	34269.6	0.036153	1.3981e-05	0.52705	0.00020383	0.5632	0.00021781	386.732	21.282	2.5993	21.282	20.323	22.922	0					167	71	5	0	0	0
AIAEQLK	7	Unmodified	_AIAEQLK_							0	0	0	0	0	gnl|ECOLI|EG10879-MONOMER	gnl|ECOLI|EG10879-MONOMER	gnl|ECOLI|EG10879-MONOMER	MULTI-MSMS	VOT16-1571	1	1170_R	386.73	2	386.732	771.449	34105	-0.16892	-6.5328e-05	0.1909	7.3828e-05	0.021979	8.5001e-06	386.732	21.18	4.3619	21.18	20.01	24.372	0					190	95	5	0	0	0
AIALIELK	8	Unmodified	_AIALIELK_							0	0	0	0	0	gnl|ECOLI|MONOMER0-2677	gnl|ECOLI|MONOMER0-2677	gnl|ECOLI|MONOMER0-2677	MULTI-MSMS	VOT16-1542	1	1170	435.79	2	435.787	869.559	27845.1	1.1738	0.00051153	-1.4013	-0.00061066	-0.22746	-9.9126e-05	435.786	55.405	0.521	55.405	55.068	55.589	0					11	6	2	0	0	0
AIALIELK	8	Unmodified	_AIALIELK_							0	0	0	0	0	gnl|ECOLI|MONOMER0-2677	gnl|ECOLI|MONOMER0-2677	gnl|ECOLI|MONOMER0-2677	MULTI-MSMS	VOT16-1545	1	1171	435.79	2	435.787	869.559	28485.2	0.91199	0.00039743	-0.69331	-0.00030214	0.21868	9.5296e-05	435.786	56.671	0.37167	56.671	56.469	56.841	0					6	4	2	0	0	0
AIALIELK	8	Unmodified	_AIALIELK_							0	0	0	0	0	gnl|ECOLI|MONOMER0-2677	gnl|ECOLI|MONOMER0-2677	gnl|ECOLI|MONOMER0-2677	MSMS	VOT16-1568	1	1171_R	435.79	2	435.787	869.559	NaN	NaN	NaN	NaN	NaN	NaN	NaN	NaN	55.03	1	55.03	54.53	55.53	-3.8147e-06								0	0	0
AIAQVGTISANSDETVGK	18	Unmodified	_AIAQVGTISANSDETVGK_							0	0	0	0	0	gnl|ECOLI|EG10599-MONOMER	gnl|ECOLI|EG10599-MONOMER	gnl|ECOLI|EG10599-MONOMER	MULTI-MSMS	VOT16-1551	1	1181	881.46	2	880.955	1759.9	23056	1.2154	0.0010707	1.3491	0.0011885	2.5645	0.0022592	880.956	35.309	0.48067	35.309	35.14	35.621	0					11	6	3	0	0	0
AIAQVGTISANSDETVGK	18	Unmodified	_AIAQVGTISANSDETVGK_							0	0	0	0	0	gnl|ECOLI|EG10599-MONOMER	gnl|ECOLI|EG10599-MONOMER	gnl|ECOLI|EG10599-MONOMER	MULTI-MSMS	VOT16-1562	1	1181_R	880.95	2	880.955	1759.9	23148.3	-0.40789	-0.00035933	1.2417	0.0010939	0.83377	0.00073452	881.457	35.35	0.4525	35.35	35.129	35.581	0					7	5	2	0	0	0
AIASDCADGMTK	12	Unmodified	_AIASDCADGMTK_							0	0	0	0	0	gnl|ECOLI|E3-MONOMER	gnl|ECOLI|E3-MONOMER	gnl|ECOLI|E3-MONOMER	MSMS	VOT16-1571	1	1170_R	620.27	2	620.271	1238.53	NaN	NaN	NaN	NaN	NaN	NaN	NaN	NaN	20.368	1	20.368	19.868	20.868	-1.9073e-06								0	0	0
AIDKPFLLPIEDVFSISGR	19	Unmodified	_AIDKPFLLPIEDVFSISGR_							0	0	0	0	1	gnl|ECOLI|EG11037-MONOMER;gnl|ECOLI|EG11036-MONOMER	gnl|ECOLI|EG11037-MONOMER	gnl|ECOLI|EG11037-MONOMER	MULTI-MSMS	VOT16-1542	1	1170	706.4	3	706.393	2116.16	25768.2	2.0379	0.0014395	-0.27913	-0.00019718	1.7587	0.0012423	706.727	88.733	1.597	88.733	88.375	89.972	0					105	29	5	0	0	0
AIDKPFLLPIEDVFSISGR	19	Unmodified	_AIDKPFLLPIEDVFSISGR_							0	0	0	0	1	gnl|ECOLI|EG11037-MONOMER;gnl|ECOLI|EG11036-MONOMER	gnl|ECOLI|EG11037-MONOMER	gnl|ECOLI|EG11037-MONOMER	MULTI-MSMS	VOT16-1548	1	1180	706.73	3	706.393	2116.16	25340.3	1.6392	0.0011579	0.16351	0.0001155	1.8027	0.0012734	706.727	77.421	1.1199	77.421	76.939	78.059	0					49	15	4	0	0	0
AIDKPFLLPIEDVFSISGR	19	Unmodified	_AIDKPFLLPIEDVFSISGR_							0	0	0	0	1	gnl|ECOLI|EG11037-MONOMER;gnl|ECOLI|EG11036-MONOMER	gnl|ECOLI|EG11037-MONOMER	gnl|ECOLI|EG11037-MONOMER	MULTI-MSMS	VOT16-1548	1	1180	706.73	3	706.393	2116.16	25485.1	1.8001	0.0012715	-0.15775	-0.00011143	1.6423	0.0011601	706.727	88.771	1.7072	88.771	88.309	90.017	0					142	41	4	0	0	0
AIDKPFLLPIEDVFSISGR	19	Unmodified	_AIDKPFLLPIEDVFSISGR_							0	0	0	0	1	gnl|ECOLI|EG11037-MONOMER;gnl|ECOLI|EG11036-MONOMER	gnl|ECOLI|EG11037-MONOMER	gnl|ECOLI|EG11037-MONOMER	MULTI-MSMS	VOT16-1551	1	1181	706.73	3	706.393	2116.16	26263	1.2174	0.00085997	0.47748	0.00033729	1.6949	0.0011973	706.728	88.461	1.4437	88.461	88.215	89.659	0					69	25	4	0	0	0
AIDMHISNLR	10	Unmodified	_AIDMHISNLR_							0	0	0	0	0	gnl|ECOLI|CPXR-MONOMER	gnl|ECOLI|CPXR-MONOMER	gnl|ECOLI|CPXR-MONOMER	MULTI-MSMS	VOT16-1565	1	1180_R	390.54	3	390.541	1168.6	33850.8	0.64462	0.00025175	0.76035	0.00029695	1.405	0.0005487	390.541	39.467	0.45183	39.467	39.213	39.664	0					12	9	2	0	0	0
AIISDVNASDEDR	13	Unmodified	_AIISDVNASDEDR_							0	0	0	0	0	gnl|ECOLI|EG10913-MONOMER	gnl|ECOLI|EG10913-MONOMER	gnl|ECOLI|EG10913-MONOMER	MULTI-MSMS	VOT16-1542	1	1170	702.83	2	702.834	1403.65	25300.3	-0.64029	-0.00045002	-1.7593	-0.0012365	-2.3995	-0.0016865	702.832	29.741	1.0399	29.741	29.55	30.59	0					72	18	5	0	0	0
AIISDVNASDEDR	13	Unmodified	_AIISDVNASDEDR_							0	0	0	0	0	gnl|ECOLI|EG10913-MONOMER	gnl|ECOLI|EG10913-MONOMER	gnl|ECOLI|EG10913-MONOMER	MULTI-MSMS	VOT16-1545	1	1171	702.83	2	702.834	1403.65	25468	-0.44297	-0.00031134	-2.4197	-0.0017006	-2.8627	-0.002012	702.832	30.673	0.94442	30.673	30.522	31.467	-1.9073e-06					38	17	4	0	0	0
AIISDVNASDEDR	13	Unmodified	_AIISDVNASDEDR_							0	0	0	0	0	gnl|ECOLI|EG10913-MONOMER	gnl|ECOLI|EG10913-MONOMER	gnl|ECOLI|EG10913-MONOMER	MULTI-MSMS	VOT16-1548	1	1180	702.84	2	702.834	1403.65	25504.8	1.2048	0.0008468	-0.64879	-0.00045599	0.55605	0.00039081	702.833	30.772	1.3911	30.772	30.422	31.813	-1.9073e-06					73	27	5	0	0	0
AIISDVNASDEDR	13	Unmodified	_AIISDVNASDEDR_							0	0	0	0	0	gnl|ECOLI|EG10913-MONOMER	gnl|ECOLI|EG10913-MONOMER	gnl|ECOLI|EG10913-MONOMER	MULTI-MSMS	VOT16-1551	1	1181	702.83	2	702.834	1403.65	25925.5	-0.52797	-0.00037108	1.6171	0.0011366	1.0892	0.0007655	702.835	28.985	0.41644	28.985	28.68	29.096	0					9	5	2	0	0	0
AIISDVNASDEDR	13	Unmodified	_AIISDVNASDEDR_							0	0	0	0	0	gnl|ECOLI|EG10913-MONOMER	gnl|ECOLI|EG10913-MONOMER	gnl|ECOLI|EG10913-MONOMER	MULTI-MSMS	VOT16-1551	1	1181	702.83	2	702.834	1403.65	25358.2	-0.6628	-0.00046584	-1.5957	-0.0011215	-2.2585	-0.0015874	702.832	29.554	1.3554	29.554	29.301	30.657	0					69	21	5	0	0	0
AIISDVNASDEDR	13	Unmodified	_AIISDVNASDEDR_							0	0	0	0	0	gnl|ECOLI|EG10913-MONOMER	gnl|ECOLI|EG10913-MONOMER	gnl|ECOLI|EG10913-MONOMER	MULTI-MSMS	VOT16-1562	1	1181_R	702.83	2	702.834	1403.65	25422.3	-0.24104	-0.00016941	1.4734	0.0010356	1.2324	0.00086616	702.835	29.118	0.40775	29.118	28.816	29.224	0					11	5	3	0	0	0
AIISDVNASDEDR	13	Unmodified	_AIISDVNASDEDR_							0	0	0	0	0	gnl|ECOLI|EG10913-MONOMER	gnl|ECOLI|EG10913-MONOMER	gnl|ECOLI|EG10913-MONOMER	MULTI-MSMS	VOT16-1565	1	1180_R	702.83	2	702.834	1403.65	25568.2	0.033778	2.374e-05	-2.0053	-0.0014094	-1.9715	-0.0013857	702.832	30.247	1.3103	30.247	29.938	31.248	0					67	26	4	0	0	0
AIISDVNASDEDR	13	Unmodified	_AIISDVNASDEDR_							0	0	0	0	0	gnl|ECOLI|EG10913-MONOMER	gnl|ECOLI|EG10913-MONOMER	gnl|ECOLI|EG10913-MONOMER	MULTI-SECPEP	VOT16-1568	1	1171_R	702.73	2	702.834	1403.65	25280.5	-0.43916	-0.00030866	-2.5547	-0.0017956	-2.9939	-0.0021042	702.832	29.682	0.59117	29.682	29.546	30.137	1.9073e-06					21	9	4	0	0	0
AIISDVNASDEDR	13	Unmodified	_AIISDVNASDEDR_							0	0	0	0	0	gnl|ECOLI|EG10913-MONOMER	gnl|ECOLI|EG10913-MONOMER	gnl|ECOLI|EG10913-MONOMER	MULTI-MSMS	VOT16-1571	1	1170_R	702.83	2	702.834	1403.65	26624	-0.60451	-0.00042487	2.2256	0.0015642	1.6211	0.0011394	702.836	28.885	0.45692	28.885	28.596	29.053	0					12	5	3	0	0	0
AIISDVNASDEDR	13	Unmodified	_AIISDVNASDEDR_							0	0	0	0	0	gnl|ECOLI|EG10913-MONOMER	gnl|ECOLI|EG10913-MONOMER	gnl|ECOLI|EG10913-MONOMER	MULTI-MSMS	VOT16-1571	1	1170_R	702.83	2	702.834	1403.65	25317.4	-0.79787	-0.00056077	-0.60898	-0.00042802	-1.4069	-0.00098878	702.833	29.527	1.1131	29.527	29.315	30.428	0					58	19	5	0	0	0
AIISDVNASDEDR	13	Deamidation (NQ)	_AIISDVN(de)ASDEDR_	AIISDVN(1)ASDEDR			AIISDVN(82.07)ASDEDR			0	1	0	0	0	gnl|ECOLI|EG10913-MONOMER	gnl|ECOLI|EG10913-MONOMER	gnl|ECOLI|EG10913-MONOMER	MSMS	VOT16-1551	1	1181	703.32	2	703.326	1404.64	NaN	NaN	NaN	NaN	NaN	NaN	NaN	NaN	32.313	1	32.313	31.813	32.813	0								0	0	0
AIISDVNASDEDR	13	Deamidation (NQ)	_AIISDVN(de)ASDEDR_	AIISDVN(1)ASDEDR			AIISDVN(73.93)ASDEDR			0	1	0	0	0	gnl|ECOLI|EG10913-MONOMER	gnl|ECOLI|EG10913-MONOMER	gnl|ECOLI|EG10913-MONOMER	MSMS	VOT16-1562	1	1181_R	703.32	2	703.326	1404.64	NaN	NaN	NaN	NaN	NaN	NaN	NaN	NaN	32.332	1	32.332	31.832	32.832	3.8147e-06								0	0	0
AIISDVNASDEDRWNAVLK	19	Unmodified	_AIISDVNASDEDRWNAVLK_							0	0	0	0	1	gnl|ECOLI|EG10913-MONOMER	gnl|ECOLI|EG10913-MONOMER	gnl|ECOLI|EG10913-MONOMER	MULTI-MSMS	VOT16-1542	1	1170	706.36	3	706.027	2115.06	24643.7	1.901	0.0013422	-0.1265	-8.9312e-05	1.7745	0.0012529	706.361	57.02	1.0089	57.02	56.548	57.557	0					53	13	6	0	0	0
AIISDVNASDEDRWNAVLK	19	Unmodified	_AIISDVNASDEDRWNAVLK_							0	0	0	0	1	gnl|ECOLI|EG10913-MONOMER	gnl|ECOLI|EG10913-MONOMER	gnl|ECOLI|EG10913-MONOMER	MULTI-MSMS	VOT16-1548	1	1180	706.36	3	706.027	2115.06	24551.2	1.3593	0.0009597	0.2619	0.00018491	1.6212	0.0011446	706.362	57.881	1.0462	57.881	57.402	58.448	3.8147e-06					52	13	6	0	0	0
AIISDVNASDEDRWNAVLK	19	Unmodified	_AIISDVNASDEDRWNAVLK_							0	0	0	0	1	gnl|ECOLI|EG10913-MONOMER	gnl|ECOLI|EG10913-MONOMER	gnl|ECOLI|EG10913-MONOMER	MULTI-MSMS	VOT16-1551	1	1181	706.36	3	706.027	2115.06	24556.9	1.4826	0.0010467	-0.061147	-4.3171e-05	1.4214	0.0010036	706.361	57.26	1.1056	57.26	56.781	57.886	0					55	14	6	0	0	0
AIISDVNASDEDRWNAVLK	19	Unmodified	_AIISDVNASDEDRWNAVLK_							0	0	0	0	1	gnl|ECOLI|EG10913-MONOMER	gnl|ECOLI|EG10913-MONOMER	gnl|ECOLI|EG10913-MONOMER	MULTI-MSMS	VOT16-1562	1	1181_R	706.36	3	706.027	2115.06	24656.2	1.2375	0.00087369	0.29657	0.00020939	1.534	0.0010831	706.362	57.627	1.072	57.627	57.206	58.278	0					56	13	6	0	0	0
AIISDVNASDEDRWNAVLK	19	Unmodified	_AIISDVNASDEDRWNAVLK_							0	0	0	0	1	gnl|ECOLI|EG10913-MONOMER	gnl|ECOLI|EG10913-MONOMER	gnl|ECOLI|EG10913-MONOMER	MULTI-MSMS	VOT16-1565	1	1180_R	706.36	3	706.027	2115.06	24931	1.3304	0.00093932	0.27112	0.00019142	1.6015	0.0011307	706.362	57.369	0.87883	57.369	57.031	57.91	0					46	11	6	0	0	0
AIISDVNASDEDRWNAVLK	19	Unmodified	_AIISDVNASDEDRWNAVLK_							0	0	0	0	1	gnl|ECOLI|EG10913-MONOMER	gnl|ECOLI|EG10913-MONOMER	gnl|ECOLI|EG10913-MONOMER	MULTI-MSMS	VOT16-1571	1	1170_R	706.36	3	706.027	2115.06	24613.8	1.0358	0.00073133	-0.47007	-0.00033188	0.56577	0.00039945	706.361	57.202	0.91847	57.202	56.854	57.772	3.8147e-06					41	11	5	0	0	0
AILAAAGIAEDVK	13	Unmodified	_AILAAAGIAEDVK_							0	0	0	0	0	gnl|ECOLI|EG10912-MONOMER	gnl|ECOLI|EG10912-MONOMER	gnl|ECOLI|EG10912-MONOMER	MULTI-MSMS	VOT16-1542	1	1170	621.36	2	621.359	1240.7	26607.1	1.771	0.0011004	-0.31828	-0.00019777	1.4527	0.00090267	621.358	50.958	2.8793	50.958	50.318	53.197	0					100	38	5	0	0	0
AILAAAGIAEDVK	13	Unmodified	_AILAAAGIAEDVK_							0	0	0	0	0	gnl|ECOLI|EG10912-MONOMER	gnl|ECOLI|EG10912-MONOMER	gnl|ECOLI|EG10912-MONOMER	MULTI-MSMS	VOT16-1545	1	1171	621.36	2	621.359	1240.7	26586	1.1499	0.0007145	0.29047	0.00018049	1.4404	0.00089499	621.359	52.404	2.424	52.404	51.948	54.372	0					99	32	6	0	0	0
AILAAAGIAEDVK	13	Unmodified	_AILAAAGIAEDVK_							0	0	0	0	0	gnl|ECOLI|EG10912-MONOMER	gnl|ECOLI|EG10912-MONOMER	gnl|ECOLI|EG10912-MONOMER	MULTI-MSMS	VOT16-1545	1	1171	414.58	3	414.575	1240.7	33066.6	0.56644	0.00023483	0.50901	0.00021102	1.0755	0.00044585	414.575	52.395	1.0927	52.395	51.948	53.041	0					33	14	3	0	0	0
AILAAAGIAEDVK	13	Unmodified	_AILAAAGIAEDVK_							0	0	0	0	0	gnl|ECOLI|EG10912-MONOMER	gnl|ECOLI|EG10912-MONOMER	gnl|ECOLI|EG10912-MONOMER	MULTI-MSMS	VOT16-1548	1	1180	621.36	2	621.359	1240.7	26583.8	1.2794	0.00079499	0.237	0.00014726	1.5164	0.00094225	621.359	51.497	2.1336	51.497	51.05	53.183	0					100	42	5	0	0	0
AILAAAGIAEDVK	13	Unmodified	_AILAAAGIAEDVK_							0	0	0	0	0	gnl|ECOLI|EG10912-MONOMER	gnl|ECOLI|EG10912-MONOMER	gnl|ECOLI|EG10912-MONOMER	MULTI-MSMS	VOT16-1551	1	1181	621.36	2	621.359	1240.7	26893.7	0.98436	0.00061164	0.64309	0.00039959	1.6274	0.0010112	621.359	50.899	2.2823	50.899	50.459	52.741	0					100	30	5	0	0	0
AILAAAGIAEDVK	13	Unmodified	_AILAAAGIAEDVK_							0	0	0	0	0	gnl|ECOLI|EG10912-MONOMER	gnl|ECOLI|EG10912-MONOMER	gnl|ECOLI|EG10912-MONOMER	MULTI-MSMS	VOT16-1562	1	1181_R	621.36	2	621.359	1240.7	26672.6	0.78468	0.00048757	0.74587	0.00046345	1.5305	0.00095102	621.359	51.101	2.4178	51.101	50.692	53.11	0					96	31	5	0	0	0
AILAAAGIAEDVK	13	Unmodified	_AILAAAGIAEDVK_							0	0	0	0	0	gnl|ECOLI|EG10912-MONOMER	gnl|ECOLI|EG10912-MONOMER	gnl|ECOLI|EG10912-MONOMER	MULTI-MSMS	VOT16-1565	1	1180_R	621.36	2	621.359	1240.7	26604.9	1.3451	0.00083579	0.1647	0.00010234	1.5098	0.00093812	621.359	50.977	1.4172	50.977	50.647	52.064	-3.8147e-06					67	25	5	0	0	0
AILAAAGIAEDVK	13	Unmodified	_AILAAAGIAEDVK_							0	0	0	0	0	gnl|ECOLI|EG10912-MONOMER	gnl|ECOLI|EG10912-MONOMER	gnl|ECOLI|EG10912-MONOMER	MULTI-MSMS	VOT16-1568	1	1171_R	621.36	2	621.359	1240.7	26874.9	0.4731	0.00029397	1.15	0.00071457	1.6231	0.0010085	621.359	50.831	2.5922	50.831	50.421	53.013	0					98	34	5	0	0	0
AILAAAGIAEDVK	13	Unmodified	_AILAAAGIAEDVK_							0	0	0	0	0	gnl|ECOLI|EG10912-MONOMER	gnl|ECOLI|EG10912-MONOMER	gnl|ECOLI|EG10912-MONOMER	MULTI-MSMS	VOT16-1571	1	1170_R	621.36	2	621.359	1240.7	26431.8	0.88805	0.0005518	0.4413	0.0002742	1.3294	0.000826	621.359	50.711	2.6118	50.711	50.29	52.902	0					103	33	5	0	0	0
AIMVNGR	7	Deamidation (NQ)	_AIMVN(de)GR_	AIMVN(1)GR			AIMVN(54.53)GR			0	1	0	0	0	gnl|ECOLI|EG10903-MONOMER	gnl|ECOLI|EG10903-MONOMER	gnl|ECOLI|EG10903-MONOMER	MULTI-MSMS	VOT16-1545	1	1171	381.2	2	381.202	760.39	33525.5	0.29107	0.00011096	1.1999	0.00045739	1.4909	0.00056835	381.203	22.124	0.67942	22.124	21.857	22.536	1.9073e-06					14	9	2	0	0	0
AIMVNGR	7	Unmodified	_AIMVNGR_							0	0	0	0	0	gnl|ECOLI|EG10903-MONOMER	gnl|ECOLI|EG10903-MONOMER	gnl|ECOLI|EG10903-MONOMER	MSMS	VOT16-1545	1	1171	380.71	2	380.71	759.406	NaN	NaN	NaN	NaN	NaN	NaN	NaN	NaN	20.367	1	20.367	19.867	20.867	-1.9073e-06								0	0	0
AIMVNGR	7	Unmodified	_AIMVNGR_							0	0	0	0	0	gnl|ECOLI|EG10903-MONOMER	gnl|ECOLI|EG10903-MONOMER	gnl|ECOLI|EG10903-MONOMER	MULTI-MSMS	VOT16-1568	1	1171_R	380.71	2	380.71	759.406	35832.9	0.029892	1.138e-05	0.12801	4.8736e-05	0.1579	6.0116e-05	380.71	20.048	0.55692	20.048	19.766	20.323	0					19	14	2	0	0	0
AINVSDQVPAK	11	Unmodified	_AINVSDQVPAK_							0	0	0	0	0	gnl|ECOLI|CHORISMUTPREPHENDEHYDRAT-MONOMER	gnl|ECOLI|CHORISMUTPREPHENDEHYDRAT-MONOMER	gnl|ECOLI|CHORISMUTPREPHENDEHYDRAT-MONOMER	MULTI-MSMS	VOT16-1542	1	1170	571.32	2	571.314	1140.61	27485	1.7747	0.0010139	-0.1264	-7.2215e-05	1.6483	0.00094167	571.314	27.012	0.76375	27.012	26.74	27.504	1.9073e-06					28	12	3	0	0	0
AINVSDQVPAK	11	Unmodified	_AINVSDQVPAK_							0	0	0	0	0	gnl|ECOLI|CHORISMUTPREPHENDEHYDRAT-MONOMER	gnl|ECOLI|CHORISMUTPREPHENDEHYDRAT-MONOMER	gnl|ECOLI|CHORISMUTPREPHENDEHYDRAT-MONOMER	MULTI-MSMS	VOT16-1545	1	1171	571.32	2	571.314	1140.61	27770.3	-0.19985	-0.00011418	1.7784	0.001016	1.5785	0.00090182	571.315	27.729	0.83185	27.729	27.391	28.223	1.9073e-06					27	11	3	0	0	0
AINVSDQVPAK	11	Unmodified	_AINVSDQVPAK_							0	0	0	0	0	gnl|ECOLI|CHORISMUTPREPHENDEHYDRAT-MONOMER	gnl|ECOLI|CHORISMUTPREPHENDEHYDRAT-MONOMER	gnl|ECOLI|CHORISMUTPREPHENDEHYDRAT-MONOMER	MULTI-MSMS	VOT16-1568	1	1171_R	571.32	2	571.314	1140.61	28172	1.0026	0.00057281	0.40596	0.00023193	1.4086	0.00080473	571.314	26.734	0.71825	26.734	26.495	27.213	0					46	18	3	0	0	0
AISLSVR	7	Unmodified	_AISLSVR_							0	0	0	0	0	gnl|ECOLI|EG10900-MONOMER	gnl|ECOLI|EG10900-MONOMER	gnl|ECOLI|EG10900-MONOMER	MSMS	VOT16-1562	1	1181_R	373.23	2	373.232	744.449	NaN	NaN	NaN	NaN	NaN	NaN	NaN	NaN	32.538	1	32.538	32.038	33.038	0								0	0	0
AITDYGVTGR	10	Unmodified	_AITDYGVTGR_							0	0	0	0	0	gnl|ECOLI|EG11023-MONOMER	gnl|ECOLI|EG11023-MONOMER	gnl|ECOLI|EG11023-MONOMER	MULTI-MSMS	VOT16-1571	1	1170_R	526.77	2	526.772	1051.53	28851.7	-0.9173	-0.00048321	-0.01906	-1.004e-05	-0.93636	-0.00049325	526.772	29.61	0.39525	29.61	29.431	29.826	-1.9073e-06					7	6	2	0	0	0
AKLESLVEDLVNR	13	Unmodified	_AKLESLVEDLVNR_							0	0	0	0	1	gnl|ECOLI|EG10241-MONOMER	gnl|ECOLI|EG10241-MONOMER	gnl|ECOLI|EG10241-MONOMER	MULTI-MSMS	VOT16-1542	1	1170	496.28	3	495.947	1484.82	29996.8	1.568	0.00077767	0.12058	5.9803e-05	1.6886	0.00083747	495.947	69.233	1.7068	69.233	68.752	70.458	0					71	22	5	0	0	0
AKLESLVEDLVNR	13	Unmodified	_AKLESLVEDLVNR_							0	0	0	0	1	gnl|ECOLI|EG10241-MONOMER	gnl|ECOLI|EG10241-MONOMER	gnl|ECOLI|EG10241-MONOMER	MULTI-MSMS	VOT16-1545	1	1171	495.95	3	495.947	1484.82	29549.3	1.4513	0.00071975	0.24416	0.00012109	1.6954	0.00084084	495.947	70.701	1.5632	70.701	70.221	71.784	0					66	20	5	0	0	0
AKLESLVEDLVNR	13	Unmodified	_AKLESLVEDLVNR_							0	0	0	0	1	gnl|ECOLI|EG10241-MONOMER	gnl|ECOLI|EG10241-MONOMER	gnl|ECOLI|EG10241-MONOMER	MULTI-MSMS	VOT16-1548	1	1180	495.95	3	495.947	1484.82	29980.3	1.3367	0.00066295	-0.091033	-4.5148e-05	1.2457	0.0006178	495.947	70.388	1.6106	70.388	69.965	71.576	0					69	30	5	0	0	0
AKLESLVEDLVNR	13	Unmodified	_AKLESLVEDLVNR_							0	0	0	0	1	gnl|ECOLI|EG10241-MONOMER	gnl|ECOLI|EG10241-MONOMER	gnl|ECOLI|EG10241-MONOMER	MULTI-MSMS	VOT16-1551	1	1181	495.95	3	495.947	1484.82	29754.2	1.5906	0.00078887	0.062521	3.1007e-05	1.6532	0.00081988	495.947	69.647	1.6371	69.647	69.187	70.824	0					68	21	5	0	0	0
AKLESLVEDLVNR	13	Unmodified	_AKLESLVEDLVNR_							0	0	0	0	1	gnl|ECOLI|EG10241-MONOMER	gnl|ECOLI|EG10241-MONOMER	gnl|ECOLI|EG10241-MONOMER	MULTI-MSMS	VOT16-1562	1	1181_R	495.95	3	495.947	1484.82	29640.4	1.4531	0.00072067	0.034474	1.7097e-05	1.4876	0.00073776	495.947	70.018	1.8137	70.018	69.522	71.336	0					68	23	5	0	0	0
AKLESLVEDLVNR	13	Unmodified	_AKLESLVEDLVNR_							0	0	0	0	1	gnl|ECOLI|EG10241-MONOMER	gnl|ECOLI|EG10241-MONOMER	gnl|ECOLI|EG10241-MONOMER	MULTI-MSMS	VOT16-1562	1	1181_R	743.42	2	743.417	1484.82	23931.5	1.5	0.0011151	0.50122	0.00037261	2.0012	0.0014878	743.418	70.028	1.1426	70.028	69.597	70.74	0					32	14	4	0	0	0
AKLESLVEDLVNR	13	Unmodified	_AKLESLVEDLVNR_							0	0	0	0	1	gnl|ECOLI|EG10241-MONOMER	gnl|ECOLI|EG10241-MONOMER	gnl|ECOLI|EG10241-MONOMER	MULTI-MSMS	VOT16-1565	1	1180_R	495.95	3	495.947	1484.82	29776.2	1.4317	0.00071004	-0.098922	-4.906e-05	1.3328	0.00066098	495.947	69.94	1.4059	69.94	69.531	70.937	0					77	27	6	0	0	0
AKLESLVEDLVNR	13	Unmodified	_AKLESLVEDLVNR_							0	0	0	0	1	gnl|ECOLI|EG10241-MONOMER	gnl|ECOLI|EG10241-MONOMER	gnl|ECOLI|EG10241-MONOMER	MULTI-MSMS	VOT16-1565	1	1180_R	743.42	2	743.417	1484.82	24383.3	1.3261	0.00098581	0.18678	0.00013886	1.5128	0.0011247	743.417	69.96	0.72784	69.96	69.67	70.397	0					27	11	4	0	0	0
AKLESLVEDLVNR	13	Unmodified	_AKLESLVEDLVNR_							0	0	0	0	1	gnl|ECOLI|EG10241-MONOMER	gnl|ECOLI|EG10241-MONOMER	gnl|ECOLI|EG10241-MONOMER	MULTI-MSMS	VOT16-1568	1	1171_R	496.28	3	495.947	1484.82	29491.6	0.43048	0.0002135	1.3448	0.00066695	1.7753	0.00088044	495.948	69.672	1.3653	69.672	69.186	70.551	-7.6294e-06					57	17	5	0	0	0
AKLESLVEDLVNR	13	Unmodified	_AKLESLVEDLVNR_							0	0	0	0	1	gnl|ECOLI|EG10241-MONOMER	gnl|ECOLI|EG10241-MONOMER	gnl|ECOLI|EG10241-MONOMER	MULTI-MSMS	VOT16-1571	1	1170_R	495.95	3	495.947	1484.82	29846.3	1.3391	0.0006641	0.34578	0.00017149	1.6848	0.00083559	495.947	69.596	2.5597	69.596	69.18	71.74	0					97	33	6	0	0	0
AKPEVWQTLAAK	12	Unmodified	_AKPEVWQTLAAK_							0	0	0	0	1	gnl|ECOLI|EG12207-MONOMER	gnl|ECOLI|EG12207-MONOMER	gnl|ECOLI|EG12207-MONOMER	MULTI-MSMS	VOT16-1542	1	1170	447.92	3	447.922	1340.75	31523.9	0.7215	0.00032318	0.44645	0.00019998	1.168	0.00052315	447.922	41.223	0.80426	41.223	40.89	41.695	0					34	10	4	0	0	0
AKPEVWQTLAAK	12	Unmodified	_AKPEVWQTLAAK_							0	0	0	0	1	gnl|ECOLI|EG12207-MONOMER	gnl|ECOLI|EG12207-MONOMER	gnl|ECOLI|EG12207-MONOMER	MULTI-MSMS	VOT16-1542	1	1170	671.38	2	671.38	1340.75	25501.5	0.79725	0.00053526	-0.41235	-0.00027684	0.3849	0.00025842	671.38	41.272	0.73168	41.272	40.963	41.695	0					28	9	4	0	0	0
AKPEVWQTLAAK	12	Unmodified	_AKPEVWQTLAAK_							0	0	0	0	1	gnl|ECOLI|EG12207-MONOMER	gnl|ECOLI|EG12207-MONOMER	gnl|ECOLI|EG12207-MONOMER	MULTI-MSMS	VOT16-1571	1	1170_R	447.92	3	447.922	1340.75	31878.4	-0.31581	-0.00014146	1.2492	0.00055956	0.93343	0.00041811	447.923	41.397	0.84363	41.397	41.05	41.894	0					36	10	5	0	0	0
ALADFK	6	Unmodified	_ALADFK_							0	0	0	0	0	gnl|ECOLI|EG11235-MONOMER	gnl|ECOLI|EG11235-MONOMER	gnl|ECOLI|EG11235-MONOMER	MULTI-MSMS	VOT16-1542	1	1170	332.69	2	332.687	663.359	37358.8	-0.66977	-0.00022282	1.7477	0.00058144	1.0779	0.00035862	332.687	28.932	0.81025	28.932	28.392	29.202	0					22	12	3	0	0	0
ALDDFCQSLVDYLSAGHFSIYER	23	Unmodified	_ALDDFCQSLVDYLSAGHFSIYER_							0	0	0	0	0	gnl|ECOLI|EG11738-MONOMER	gnl|ECOLI|EG11738-MONOMER	gnl|ECOLI|EG11738-MONOMER	MULTI-MSMS	VOT16-1545	1	1171	903.09	3	902.755	2705.24	21958	0.94813	0.00085593	0.17925	0.00016182	1.1274	0.0010177	903.425	78.105	0.52106	78.105	77.769	78.29	0					20	6	5	0	0	0
ALDDFCQSLVDYLSAGHFSIYER	23	Unmodified	_ALDDFCQSLVDYLSAGHFSIYER_							0	0	0	0	0	gnl|ECOLI|EG11738-MONOMER	gnl|ECOLI|EG11738-MONOMER	gnl|ECOLI|EG11738-MONOMER	MULTI-MSMS	VOT16-1562	1	1181_R	903.09	3	902.755	2705.24	22220.4	0.98578	0.00088992	-0.45334	-0.00040925	0.53245	0.00048067	903.089	78.024	0.50687	78.024	77.863	78.37	0					16	6	5	0	0	0
ALEEAGAEVEVK	12	Unmodified	_ALEEAGAEVEVK_							0	0	0	0	0	gnl|ECOLI|EG10873-MONOMER	gnl|ECOLI|EG10873-MONOMER	gnl|ECOLI|EG10873-MONOMER	MULTI-MSMS	VOT16-1548	1	1180	622.82	2	622.822	1243.63	25679.3	1.2077	0.00075219	1.5833	0.00098614	2.791	0.0017383	622.823	30.702	0.52082	30.702	30.486	31.007	0					15	10	2	0	0	0
ALEEAGAEVEVK	12	Unmodified	_ALEEAGAEVEVK_							0	0	0	0	0	gnl|ECOLI|EG10873-MONOMER	gnl|ECOLI|EG10873-MONOMER	gnl|ECOLI|EG10873-MONOMER	MULTI-MSMS	VOT16-1565	1	1180_R	623.32	2	622.822	1243.63	26425	0.034582	2.1539e-05	0.42563	0.00026509	0.46021	0.00028663	622.822	30.178	0.4105	30.178	29.938	30.348	1.9073e-06					21	9	3	0	0	0
ALEESNYELEGK	12	Unmodified	_ALEESNYELEGK_							0	0	0	0	0	CON__P13645;CON__P02535-1	CON__P13645	CON__P13645	MULTI-MSMS	VOT16-1565	1	1180_R	691.33	2	691.328	1380.64	25177.6	0.26888	0.00018588	1.2627	0.00087293	1.5316	0.0010588	691.328	33.025	0.97615	33.025	32.623	33.599	0					51	20	4	0	0	0
ALEESNYELEGK	12	Unmodified	_ALEESNYELEGK_							0	0	0	0	0	CON__P13645;CON__P02535-1	CON__P13645	CON__P13645	MULTI-MSMS	VOT16-1568	1	1171_R	691.32	2	691.328	1380.64	25477	-0.45418	-0.00031398	0.033347	2.3054e-05	-0.42083	-0.00029093	691.328	32.895	0.76933	32.895	32.523	33.292	0					27	13	3	0	0	0
ALEGDAEWEAK	11	Unmodified	_ALEGDAEWEAK_							0	0	0	0	0	gnl|ECOLI|EG11037-MONOMER;gnl|ECOLI|EG11036-MONOMER	gnl|ECOLI|EG11037-MONOMER	gnl|ECOLI|EG11037-MONOMER	MULTI-MSMS	VOT16-1542	1	1170	609.79	2	609.785	1217.56	NaN	1.8846	0.0011492	-0.32061	-0.00019551	1.564	0.00095369	609.785	34.543	0.4935	34.543	34.322	34.816	0					9	6	2	0	0	0
ALGMELER	8	Unmodified	_ALGMELER_							0	0	0	0	0	gnl|ECOLI|EG11467-MONOMER	gnl|ECOLI|EG11467-MONOMER	gnl|ECOLI|EG11467-MONOMER	MULTI-MSMS	VOT16-1571	1	1170_R	459.74	2	459.739	917.464	30853.2	1.1628	0.00053461	-0.34674	-0.00015941	0.81611	0.0003752	459.74	37.908	0.38242	37.908	37.715	38.097	0					6	4	2	0	0	0
ALILTPTR	8	Unmodified	_ALILTPTR_							0	0	0	0	0	gnl|ECOLI|EG11235-MONOMER	gnl|ECOLI|EG11235-MONOMER	gnl|ECOLI|EG11235-MONOMER	MULTI-MSMS	VOT16-1571	1	1170_R	442.78	2	442.782	883.549	32503	1.8453	0.00081705	-1.3332	-0.00059031	0.5121	0.00022675	442.781	36.97	1.0509	36.97	36.434	37.485	0					28	13	3	0	0	0
ALLAAFDFPFR	11	Unmodified	_ALLAAFDFPFR_							0	0	0	0	0	gnl|ECOLI|EG10868-MONOMER	gnl|ECOLI|EG10868-MONOMER	gnl|ECOLI|EG10868-MONOMER	MULTI-MSMS	VOT16-1542	1	1170	634.35	2	634.345	1266.68	26719	1.687	0.0010702	1.2261	0.00077777	2.9131	0.0018479	634.346	77.283	0.59681	77.283	77.1	77.697	0					12	7	2	0	0	0
ALLDTVVATSDK	12	Unmodified	_ALLDTVVATSDK_							0	0	0	0	0	gnl|ECOLI|G7928-MONOMER	gnl|ECOLI|G7928-MONOMER	gnl|ECOLI|G7928-MONOMER	MULTI-MSMS	VOT16-1542	1	1170	616.84	2	616.84	1231.67	27603.7	1.932	0.0011918	-0.025832	-1.5934e-05	1.9062	0.0011758	616.84	46.178	0.8946	46.178	45.787	46.682	0					37	12	4	0	0	0
ALLDTVVATSDK	12	Unmodified	_ALLDTVVATSDK_							0	0	0	0	0	gnl|ECOLI|G7928-MONOMER	gnl|ECOLI|G7928-MONOMER	gnl|ECOLI|G7928-MONOMER	MULTI-MSMS	VOT16-1571	1	1170_R	616.84	2	616.84	1231.67	26627.4	0.48766	0.00030081	1.6054	0.0009903	2.0931	0.0012911	616.841	45.818	1.2018	45.818	45.486	46.687	0					40	15	4	0	0	0
ALLENTELSAR	11	Unmodified	_ALLENTELSAR_							0	0	0	0	0	gnl|ECOLI|EG11676-MONOMER	gnl|ECOLI|EG11676-MONOMER	gnl|ECOLI|EG11676-MONOMER	MULTI-MSMS	VOT16-1542	1	1170	608.83	2	608.83	1215.65	28640	1.2675	0.00077166	-2.0556	-0.0012515	-0.78812	-0.00047983	608.829	39.739	0.63092	39.739	39.45	40.081	0					15	9	2	0	0	0
ALLENTELSAR	11	Unmodified	_ALLENTELSAR_							0	0	0	0	0	gnl|ECOLI|EG11676-MONOMER	gnl|ECOLI|EG11676-MONOMER	gnl|ECOLI|EG11676-MONOMER	MULTI-MSMS	VOT16-1548	1	1180	608.83	2	608.83	1215.65	26639	1.2277	0.00074744	0.36638	0.00022307	1.594	0.00097051	608.83	40.325	0.51883	40.325	40.01	40.528	0					19	7	3	0	0	0
ALLENTELSAR	11	Unmodified	_ALLENTELSAR_							0	0	0	0	0	gnl|ECOLI|EG11676-MONOMER	gnl|ECOLI|EG11676-MONOMER	gnl|ECOLI|EG11676-MONOMER	MSMS	VOT16-1562	1	1181_R	608.83	2	608.83	1215.65	NaN	NaN	NaN	NaN	NaN	NaN	NaN	NaN	39.758	1	39.758	39.258	40.258	0								0	0	0
ALLENTELSAR	11	Unmodified	_ALLENTELSAR_							0	0	0	0	0	gnl|ECOLI|EG11676-MONOMER	gnl|ECOLI|EG11676-MONOMER	gnl|ECOLI|EG11676-MONOMER	MULTI-MSMS	VOT16-1565	1	1180_R	608.83	2	608.83	1215.65	27171.2	0.89944	0.00054761	0.62301	0.00037931	1.5225	0.00092692	608.831	39.748	0.59202	39.748	39.432	40.024	0					25	10	3	0	0	0
ALLNSMVIGVTEGFTK	16	Unmodified	_ALLNSMVIGVTEGFTK_							0	0	0	0	0	gnl|ECOLI|EG10869-MONOMER	gnl|ECOLI|EG10869-MONOMER	gnl|ECOLI|EG10869-MONOMER	MULTI-MSMS	VOT16-1542	1	1170	840.96	2	840.455	1678.9	22550.1	1.8349	0.0015422	0.97136	0.00081638	2.8063	0.0023585	840.958	76.069	0.4359	76.069	75.892	76.328	0					17	5	4	0	0	0
ALLNSMVIGVTEGFTK	16	Unmodified	_ALLNSMVIGVTEGFTK_							0	0	0	0	0	gnl|ECOLI|EG10869-MONOMER	gnl|ECOLI|EG10869-MONOMER	gnl|ECOLI|EG10869-MONOMER	MULTI-MSMS	VOT16-1542	1	1170	560.64	3	560.639	1678.9	27585.8	1.5563	0.00087252	0.27735	0.0001555	1.8336	0.001028	560.64	76.069	0.36147	76.069	75.892	76.254	0					15	4	5	0	0	0
ALLNSMVIGVTEGFTK	16	Unmodified	_ALLNSMVIGVTEGFTK_							0	0	0	0	0	gnl|ECOLI|EG10869-MONOMER	gnl|ECOLI|EG10869-MONOMER	gnl|ECOLI|EG10869-MONOMER	MULTI-MSMS	VOT16-1571	1	1170_R	840.46	2	840.455	1678.9	22524.6	0.14172	0.00011911	2.0871	0.0017541	2.2288	0.0018732	840.456	76.101	0.37192	76.101	75.966	76.338	0					11	4	4	0	0	0
ALMEYDESLR	10	Unmodified	_ALMEYDESLR_							0	0	0	0	0	gnl|ECOLI|EG10908-MONOMER	gnl|ECOLI|EG10908-MONOMER	gnl|ECOLI|EG10908-MONOMER	MULTI-MSMS	VOT16-1545	1	1171	613.79	2	613.79	1225.56	27445.1	1.4113	0.00086625	0.6305	0.000387	2.0418	0.0012532	613.79	45.376	0.91475	45.376	44.87	45.785	0					15	12	2	0	0	0
ALMEYDESLR	10	Unmodified	_ALMEYDESLR_							0	0	0	0	0	gnl|ECOLI|EG10908-MONOMER	gnl|ECOLI|EG10908-MONOMER	gnl|ECOLI|EG10908-MONOMER	MULTI-MSMS	VOT16-1568	1	1171_R	613.79	2	613.79	1225.56	27515	0.88594	0.00054378	0.22637	0.00013894	1.1123	0.00068273	613.79	43.945	0.52943	43.945	43.643	44.172	0					15	6	3	0	0	0
ALMVHVGGDNMSDQPKPLGGGGER	24	Unmodified	_ALMVHVGGDNMSDQPKPLGGGGER_							0	0	0	0	1	gnl|ECOLI|G6886-MONOMER	gnl|ECOLI|G6886-MONOMER	gnl|ECOLI|G6886-MONOMER	MULTI-MSMS	VOT16-1545	1	1171	606.3	4	606.296	2421.15	27468.3	1.6426	0.0009959	-0.89316	-0.00054152	0.74944	0.00045438	606.546	39.673	0.85351	39.673	39.341	40.195	3.8147e-06					34	11	4	0	0	0
ALMVHVGGDNMSDQPKPLGGGGER	24	Unmodified	_ALMVHVGGDNMSDQPKPLGGGGER_							0	0	0	0	1	gnl|ECOLI|G6886-MONOMER	gnl|ECOLI|G6886-MONOMER	gnl|ECOLI|G6886-MONOMER	MULTI-MSMS	VOT16-1545	1	1171	808.39	3	808.058	2421.15	NaN	1.2649	0.0010221	-1.0462	-0.00084536	0.21871	0.00017673	808.392	39.678	0.36916	39.678	39.489	39.858	0					10	4	3	0	0	0
ALMVHVGGDNMSDQPKPLGGGGER	24	Unmodified	_ALMVHVGGDNMSDQPKPLGGGGER_							0	0	0	0	1	gnl|ECOLI|G6886-MONOMER	gnl|ECOLI|G6886-MONOMER	gnl|ECOLI|G6886-MONOMER	MULTI-MSMS	VOT16-1562	1	1181_R	606.55	4	606.296	2421.15	28013.3	0.11018	6.68e-05	0.3093	0.00018753	0.41948	0.00025433	606.547	38.241	0.72542	38.241	37.921	38.646	0					14	9	2	0	0	0
ALMVHVGGDNMSDQPKPLGGGGER	24	Unmodified	_ALMVHVGGDNMSDQPKPLGGGGER_							0	0	0	0	1	gnl|ECOLI|G6886-MONOMER	gnl|ECOLI|G6886-MONOMER	gnl|ECOLI|G6886-MONOMER	MULTI-MSMS	VOT16-1568	1	1171_R	606.55	4	606.296	2421.15	27398.7	0.52591	0.00031885	0.23478	0.00014235	0.76069	0.0004612	606.547	38.072	0.79516	38.072	37.772	38.567	3.8147e-06					32	10	5	0	0	0
ALMVHVGGDNMSDQPKPLGGGGER	24	Unmodified	_ALMVHVGGDNMSDQPKPLGGGGER_							0	0	0	0	1	gnl|ECOLI|G6886-MONOMER	gnl|ECOLI|G6886-MONOMER	gnl|ECOLI|G6886-MONOMER	MULTI-MSMS	VOT16-1568	1	1171_R	808.06	3	808.058	2421.15	24315.2	0.78137	0.00063139	0.1963	0.00015862	0.97767	0.00079001	808.393	38.147	0.52942	38.147	37.846	38.376	-3.8147e-06					10	6	2	0	0	0
ALNAAGFR	8	Unmodified	_ALNAAGFR_							0	0	0	0	0	gnl|ECOLI|EG10910-MONOMER	gnl|ECOLI|EG10910-MONOMER	gnl|ECOLI|EG10910-MONOMER	MULTI-MSMS	VOT16-1542	1	1170	410.23	2	410.227	818.44	33870.6	-1.6886	-0.00069271	-0.61356	-0.0002517	-2.3022	-0.00094441	410.227	29.773	0.31433	29.773	29.601	29.915	0					10	5	3	0	0	0
ALNAAGFR	8	Unmodified	_ALNAAGFR_							0	0	0	0	0	gnl|ECOLI|EG10910-MONOMER	gnl|ECOLI|EG10910-MONOMER	gnl|ECOLI|EG10910-MONOMER	MULTI-MSMS	VOT16-1571	1	1170_R	410.23	2	410.227	818.44	33761.1	-1.2248	-0.00050243	-0.082758	-3.395e-05	-1.3075	-0.00053638	410.227	29.719	0.335	29.719	29.491	29.826	0					8	5	2	0	0	0
ALNAYLQR	8	Unmodified	_ALNAYLQR_							0	0	0	0	0	gnl|ECOLI|THRS-MONOMER	gnl|ECOLI|THRS-MONOMER	gnl|ECOLI|THRS-MONOMER	MULTI-MSMS	VOT16-1571	1	1170_R	474.77	2	474.767	947.519	31196.8	0.4279	0.00020315	0.91833	0.00043599	1.3462	0.00063915	474.767	35.663	0.57941	35.663	35.328	35.908	0					13	7	2	0	0	0
ALNVEEQSVQETEQEER	17	Unmodified	_ALNVEEQSVQETEQEER_							0	0	0	0	0	gnl|ECOLI|EG10859-MONOMER	gnl|ECOLI|EG10859-MONOMER	gnl|ECOLI|EG10859-MONOMER	MULTI-MSMS	VOT16-1551	1	1181	1009.97	2	1009.47	2016.92	20955.5	0.43934	0.0004435	-1.1171	-0.0011277	-0.67777	-0.00068419	1009.97	36.865	0.37708	36.865	36.648	37.025	0					6	4	2	0	0	0
ALNVEEQSVQETEQEER	17	Unmodified	_ALNVEEQSVQETEQEER_							0	0	0	0	0	gnl|ECOLI|EG10859-MONOMER	gnl|ECOLI|EG10859-MONOMER	gnl|ECOLI|EG10859-MONOMER	MULTI-MSMS	VOT16-1562	1	1181_R	1009.97	2	1009.47	2016.92	22239.6	-0.51133	-0.00051617	2.908	0.0029355	2.3966	0.0024193	1009.97	37.069	0.32642	37.069	36.814	37.14	3.8147e-06					7	4	2	0	0	0
ALPPGEHGFHIHAK	14	Unmodified	_ALPPGEHGFHIHAK_							0	0	0	0	0	gnl|ECOLI|G6886-MONOMER	gnl|ECOLI|G6886-MONOMER	gnl|ECOLI|G6886-MONOMER	MULTI-MSMS	VOT16-1545	1	1171	378.45	4	378.453	1509.78	34355.8	0.24947	9.4413e-05	0.52009	0.00019683	0.76956	0.00029124	378.704	23.092	2.3634	23.092	22.594	24.957	-1.9073e-06					48	37	2	0	0	0
ALSNPDLYEGDGELR	15	Unmodified	_ALSNPDLYEGDGELR_							0	0	0	0	0	gnl|ECOLI|EG10461-MONOMER	gnl|ECOLI|EG10461-MONOMER	gnl|ECOLI|EG10461-MONOMER	MULTI-MSMS	VOT16-1542	1	1170	824.89	2	824.894	1647.77	22827.2	0.92826	0.00076572	-1.8064	-0.0014901	-0.87812	-0.00072436	824.893	44.602	1.0889	44.602	44.122	45.211	0					40	16	4	0	0	0
ALSNPDLYEGDGELR	15	Unmodified	_ALSNPDLYEGDGELR_							0	0	0	0	0	gnl|ECOLI|EG10461-MONOMER	gnl|ECOLI|EG10461-MONOMER	gnl|ECOLI|EG10461-MONOMER	MULTI-MSMS	VOT16-1571	1	1170_R	824.89	2	824.894	1647.77	22764.4	0.29522	0.00024353	0.84351	0.00069581	1.1387	0.00093933	824.895	43.61	0.52892	43.61	43.331	43.86	0					9	6	2	0	0	0
ALSNPDLYEGDGELR	15	Unmodified	_ALSNPDLYEGDGELR_							0	0	0	0	0	gnl|ECOLI|EG10461-MONOMER	gnl|ECOLI|EG10461-MONOMER	gnl|ECOLI|EG10461-MONOMER	MULTI-MSMS	VOT16-1571	1	1170_R	824.89	2	824.894	1647.77	23121.7	-0.096861	-7.99e-05	-1.7727	-0.0014623	-1.8696	-0.0015422	825.394	44.697	0.86725	44.697	44.398	45.266	0					26	12	3	0	0	0
ALTICTVSDHIR	12	Unmodified	_ALTICTVSDHIR_							0	0	0	0	0	gnl|ECOLI|DEOD-MONOMER	gnl|ECOLI|DEOD-MONOMER	gnl|ECOLI|DEOD-MONOMER	MULTI-MSMS	VOT16-1542	1	1170	463.25	3	462.578	1384.71	NaN	2.0758	0.00096022	0.96986	0.00044863	3.0457	0.0014089	462.913	42.052	0.37533	42.052	41.768	42.143	-3.8147e-06					6	4	2	0	0	0
AMHDIIASDTFDK	13	Oxidation (M)	_AM(ox)HDIIASDTFDK_		AM(1)HDIIASDTFDK			AM(43.76)HDIIASDTFDK		0	0	1	0	0	gnl|ECOLI|G6939-MONOMER	gnl|ECOLI|G6939-MONOMER	gnl|ECOLI|G6939-MONOMER	MULTI-MSMS	VOT16-1545	1	1171	493.9	3	493.898	1478.67	31246	0.90721	0.00044807	-1.1543	-0.0005701	-0.24708	-0.00012203	493.897	35.705	0.57917	35.705	35.415	35.994	0					9	8	2	0	0	0
AMHDIIASDTFDK	13	Oxidation (M)	_AM(ox)HDIIASDTFDK_		AM(1)HDIIASDTFDK			AM(85.45)HDIIASDTFDK		0	0	1	0	0	gnl|ECOLI|G6939-MONOMER	gnl|ECOLI|G6939-MONOMER	gnl|ECOLI|G6939-MONOMER	MULTI-MSMS	VOT16-1551	1	1181	740.35	2	740.343	1478.67	24374.1	1.3881	0.0010277	0.047769	3.5365e-05	1.4359	0.001063	740.343	34.462	0.98408	34.462	34.088	35.072	0					30	13	3	0	0	0
AMHDIIASDTFDK	13	Oxidation (M)	_AM(ox)HDIIASDTFDK_		AM(1)HDIIASDTFDK			AM(43.03)HDIIASDTFDK		0	0	1	0	0	gnl|ECOLI|G6939-MONOMER	gnl|ECOLI|G6939-MONOMER	gnl|ECOLI|G6939-MONOMER	MULTI-MSMS	VOT16-1551	1	1181	493.9	3	493.898	1478.67	29400.3	1.2524	0.00061855	-0.26913	-0.00013292	0.98326	0.00048563	493.898	34.506	2.785	34.506	34.012	36.797	0					92	38	5	0	0	0
AMHDIIASDTFDK	13	Oxidation (M)	_AM(ox)HDIIASDTFDK_		AM(1)HDIIASDTFDK			AM(59.23)HDIIASDTFDK		0	0	1	0	0	gnl|ECOLI|G6939-MONOMER	gnl|ECOLI|G6939-MONOMER	gnl|ECOLI|G6939-MONOMER	MULTI-MSMS	VOT16-1551	1	1181	493.9	3	493.898	1478.67	29651.1	0.87157	0.00043047	0.76272	0.0003767	1.6343	0.00080717	493.898	37.788	3.2564	37.788	36.367	39.623	0					122	45	4	0	0	0
AMHDIIASDTFDK	13	Oxidation (M)	_AM(ox)HDIIASDTFDK_		AM(1)HDIIASDTFDK			AM(92.65)HDIIASDTFDK		0	0	1	0	0	gnl|ECOLI|G6939-MONOMER	gnl|ECOLI|G6939-MONOMER	gnl|ECOLI|G6939-MONOMER	MULTI-MSMS	VOT16-1562	1	1181_R	740.34	2	740.343	1478.67	24488	-0.5175	-0.00038313	-0.0067689	-5.0113e-06	-0.52427	-0.00038814	740.343	34.57	0.78	34.57	34.278	35.058	0					23	10	3	0	0	0
AMHDIIASDTFDK	13	Oxidation (M)	_AM(ox)HDIIASDTFDK_		AM(1)HDIIASDTFDK			AM(74.99)HDIIASDTFDK		0	0	1	0	0	gnl|ECOLI|G6939-MONOMER	gnl|ECOLI|G6939-MONOMER	gnl|ECOLI|G6939-MONOMER	MULTI-MSMS	VOT16-1562	1	1181_R	493.9	3	493.898	1478.67	29771.7	-0.52157	-0.0002576	-0.69615	-0.00034383	-1.2177	-0.00060143	493.897	34.565	1.5563	34.565	34.097	35.653	0					64	21	5	0	0	0
AMHDIIASDTFDK	13	Oxidation (M)	_AM(ox)HDIIASDTFDK_		AM(1)HDIIASDTFDK			AM(65.29)HDIIASDTFDK		0	0	1	0	0	gnl|ECOLI|G6939-MONOMER	gnl|ECOLI|G6939-MONOMER	gnl|ECOLI|G6939-MONOMER	MULTI-MSMS	VOT16-1562	1	1181_R	493.9	3	493.898	1478.67	29832.5	0.057017	2.816e-05	1.4923	0.00073705	1.5493	0.00076521	493.898	38.087	2.622	38.087	37.14	39.762	0					98	37	4	0	0	0
AMHDIIASDTFDK	13	Oxidation (M)	_AM(ox)HDIIASDTFDK_		AM(1)HDIIASDTFDK			AM(43.76)HDIIASDTFDK		0	0	1	0	0	gnl|ECOLI|G6939-MONOMER	gnl|ECOLI|G6939-MONOMER	gnl|ECOLI|G6939-MONOMER	MULTI-MSMS	VOT16-1565	1	1180_R	494.23	3	493.898	1478.67	30192.4	0.515	0.00025435	0.89827	0.00044365	1.4133	0.00069801	493.898	34.557	2.6029	34.557	34.21	36.813	0					74	45	4	0	0	0
AMHDIIASDTFDK	13	Unmodified	_AMHDIIASDTFDK_							0	0	0	0	0	gnl|ECOLI|G6939-MONOMER	gnl|ECOLI|G6939-MONOMER	gnl|ECOLI|G6939-MONOMER	MULTI-MSMS	VOT16-1545	1	1171	732.35	2	732.345	1462.68	24665.8	1.3181	0.00096533	0.091318	6.6876e-05	1.4094	0.0010322	732.346	43.209	0.86669	43.209	42.831	43.697	0					36	12	4	0	0	0
AMHDIIASDTFDK	13	Unmodified	_AMHDIIASDTFDK_							0	0	0	0	0	gnl|ECOLI|G6939-MONOMER	gnl|ECOLI|G6939-MONOMER	gnl|ECOLI|G6939-MONOMER	MULTI-MSMS	VOT16-1545	1	1171	488.9	3	488.566	1462.68	29661.5	1.0672	0.00052141	0.067958	3.3202e-05	1.1352	0.00055461	488.566	43.161	1.4216	43.161	42.78	44.202	3.8147e-06					66	20	5	0	0	0
AMHDIIASDTFDK	13	Unmodified	_AMHDIIASDTFDK_							0	0	0	0	0	gnl|ECOLI|G6939-MONOMER	gnl|ECOLI|G6939-MONOMER	gnl|ECOLI|G6939-MONOMER	MULTI-MSMS	VOT16-1548	1	1180	488.57	3	488.566	1462.68	29669.3	0.97512	0.00047641	0.1638	8.003e-05	1.1389	0.00055644	488.566	42.641	3.3984	42.641	42.109	45.508	0					185	60	6	0	0	0
AMHDIIASDTFDK	13	Unmodified	_AMHDIIASDTFDK_							0	0	0	0	0	gnl|ECOLI|G6939-MONOMER	gnl|ECOLI|G6939-MONOMER	gnl|ECOLI|G6939-MONOMER	MULTI-MSMS	VOT16-1548	1	1180	732.35	2	732.345	1462.68	24529.3	1.2163	0.00089074	-0.037988	-2.782e-05	1.1783	0.00086292	732.346	42.62	1.3173	42.62	42.244	43.561	0					71	22	5	0	0	0
AMHDIIASDTFDK	13	Unmodified	_AMHDIIASDTFDK_							0	0	0	0	0	gnl|ECOLI|G6939-MONOMER	gnl|ECOLI|G6939-MONOMER	gnl|ECOLI|G6939-MONOMER	MULTI-MSMS	VOT16-1551	1	1181	732.35	2	732.345	1462.68	24713.8	1.1168	0.00081789	-0.06066	-4.4424e-05	1.0561	0.00077346	732.345	41.699	3.1366	41.699	41.172	44.309	0					129	44	6	0	0	0
AMHDIIASDTFDK	13	Unmodified	_AMHDIIASDTFDK_							0	0	0	0	0	gnl|ECOLI|G6939-MONOMER	gnl|ECOLI|G6939-MONOMER	gnl|ECOLI|G6939-MONOMER	MULTI-MSMS	VOT16-1551	1	1181	488.57	3	488.566	1462.68	29506.4	1.1136	0.00054406	-0.42493	-0.00020761	0.68866	0.00033646	488.566	41.704	5.6295	41.704	41.107	46.737	0					235	80	6	0	0	0
AMHDIIASDTFDK	13	Unmodified	_AMHDIIASDTFDK_							0	0	0	0	0	gnl|ECOLI|G6939-MONOMER	gnl|ECOLI|G6939-MONOMER	gnl|ECOLI|G6939-MONOMER	MSMS	VOT16-1551	1	1181	732.35	2	732.345	1462.68	NaN	NaN	NaN	NaN	NaN	NaN	NaN	NaN	39.085	1	39.085	38.585	39.585	0								0	0	0
AMHDIIASDTFDK	13	Unmodified	_AMHDIIASDTFDK_							0	0	0	0	0	gnl|ECOLI|G6939-MONOMER	gnl|ECOLI|G6939-MONOMER	gnl|ECOLI|G6939-MONOMER	MSMS	VOT16-1551	1	1181	488.57	3	488.566	1462.68	NaN	NaN	NaN	NaN	NaN	NaN	NaN	NaN	45.494	1	45.494	44.994	45.994	0								0	0	0
AMHDIIASDTFDK	13	Unmodified	_AMHDIIASDTFDK_							0	0	0	0	0	gnl|ECOLI|G6939-MONOMER	gnl|ECOLI|G6939-MONOMER	gnl|ECOLI|G6939-MONOMER	MSMS	VOT16-1551	1	1181	488.57	3	488.566	1462.68	NaN	NaN	NaN	NaN	NaN	NaN	NaN	NaN	46.535	1	46.535	46.035	47.035	0								0	0	0
AMHDIIASDTFDK	13	Unmodified	_AMHDIIASDTFDK_							0	0	0	0	0	gnl|ECOLI|G6939-MONOMER	gnl|ECOLI|G6939-MONOMER	gnl|ECOLI|G6939-MONOMER	MULTI-SECPEP	VOT16-1551	1	1181	489.46	3	488.566	1462.68	30911.2	0.95526	0.00046671	-0.3785	-0.00018492	0.57676	0.00028179	488.566	40.859	0.72468	40.859	40.447	41.172	-3.8147e-06					23	10	3	0	0	0
AMHDIIASDTFDK	13	Unmodified	_AMHDIIASDTFDK_							0	0	0	0	0	gnl|ECOLI|G6939-MONOMER	gnl|ECOLI|G6939-MONOMER	gnl|ECOLI|G6939-MONOMER	MULTI-MSMS	VOT16-1562	1	1181_R	488.9	3	488.566	1462.68	31326.7	0.28256	0.00013805	1.2447	0.00060813	1.5273	0.00074618	488.567	39.22	0.60958	39.22	38.94	39.549	0					26	9	4	0	0	0
AMHDIIASDTFDK	13	Unmodified	_AMHDIIASDTFDK_							0	0	0	0	0	gnl|ECOLI|G6939-MONOMER	gnl|ECOLI|G6939-MONOMER	gnl|ECOLI|G6939-MONOMER	MULTI-MSMS	VOT16-1562	1	1181_R	488.57	3	488.566	1462.68	32163.6	0.14308	6.9902e-05	0.12289	6.0039e-05	0.26597	0.00012994	488.566	41.066	0.67677	41.066	40.621	41.297	0					16	9	2	0	0	0
AMHDIIASDTFDK	13	Unmodified	_AMHDIIASDTFDK_							0	0	0	0	0	gnl|ECOLI|G6939-MONOMER	gnl|ECOLI|G6939-MONOMER	gnl|ECOLI|G6939-MONOMER	MULTI-MSMS	VOT16-1562	1	1181_R	732.35	2	732.345	1462.68	24611	-0.01188	-8.7003e-06	-0.57547	-0.00042144	-0.58735	-0.00043014	732.345	41.892	2.9334	41.892	41.492	44.425	0					126	39	6	0	0	0
AMHDIIASDTFDK	13	Unmodified	_AMHDIIASDTFDK_							0	0	0	0	0	gnl|ECOLI|G6939-MONOMER	gnl|ECOLI|G6939-MONOMER	gnl|ECOLI|G6939-MONOMER	MULTI-MSMS	VOT16-1562	1	1181_R	488.57	3	488.566	1462.68	29465.7	0.071609	3.4986e-05	-0.95615	-0.00046714	-0.88454	-0.00043216	488.566	41.895	3.8822	41.895	41.359	45.241	0					213	52	7	0	0	0
AMHDIIASDTFDK	13	Unmodified	_AMHDIIASDTFDK_							0	0	0	0	0	gnl|ECOLI|G6939-MONOMER	gnl|ECOLI|G6939-MONOMER	gnl|ECOLI|G6939-MONOMER	MULTI-MSMS	VOT16-1562	1	1181_R	488.57	3	488.566	1462.68	31082.1	0.79769	0.00038972	-0.025119	-1.2272e-05	0.77257	0.00037745	488.9	45.759	3.5359	45.759	45.097	48.633	0					78	47	2	0	0	0
AMHDIIASDTFDK	13	Unmodified	_AMHDIIASDTFDK_							0	0	0	0	0	gnl|ECOLI|G6939-MONOMER	gnl|ECOLI|G6939-MONOMER	gnl|ECOLI|G6939-MONOMER	MULTI-MSMS	VOT16-1565	1	1180_R	488.9	3	488.566	1462.68	32356.2	0.86423	0.00042224	0.24739	0.00012087	1.1116	0.0005431	488.566	39.108	0.43084	39.108	38.908	39.339	3.8147e-06					14	8	2	0	0	0
AMHDIIASDTFDK	13	Unmodified	_AMHDIIASDTFDK_							0	0	0	0	0	gnl|ECOLI|G6939-MONOMER	gnl|ECOLI|G6939-MONOMER	gnl|ECOLI|G6939-MONOMER	MULTI-MSMS	VOT16-1565	1	1180_R	732.35	2	732.345	1462.68	24819	1.0772	0.0007889	-0.0084661	-6.2001e-06	1.0688	0.0007827	732.346	42.081	1.2332	42.081	41.709	42.942	0					75	20	5	0	0	0
AMHDIIASDTFDK	13	Unmodified	_AMHDIIASDTFDK_							0	0	0	0	0	gnl|ECOLI|G6939-MONOMER	gnl|ECOLI|G6939-MONOMER	gnl|ECOLI|G6939-MONOMER	MULTI-MSMS	VOT16-1565	1	1180_R	488.57	3	488.566	1462.68	29595	1.1253	0.00054978	-0.13682	-6.6846e-05	0.98847	0.00048293	488.566	42.077	2.4002	42.077	41.668	44.069	0					143	43	6	0	0	0
AMHDIIASDTFDK	13	Unmodified	_AMHDIIASDTFDK_							0	0	0	0	0	gnl|ECOLI|G6939-MONOMER	gnl|ECOLI|G6939-MONOMER	gnl|ECOLI|G6939-MONOMER	MULTI-MSMS	VOT16-1568	1	1171_R	488.57	3	488.566	1462.68	30638.2	0.7633	0.00037292	0.066593	3.2535e-05	0.82989	0.00040546	488.566	41.655	1.5699	41.655	41.241	42.811	0					63	20	5	0	0	0
AMHDIIASDTFDK	13	Unmodified	_AMHDIIASDTFDK_							0	0	0	0	0	gnl|ECOLI|G6939-MONOMER	gnl|ECOLI|G6939-MONOMER	gnl|ECOLI|G6939-MONOMER	MULTI-SECPEP	VOT16-1568	1	1171_R	732.1	2	732.345	1462.68	24494.3	1.4418	0.0010559	-0.45441	-0.00033278	0.98736	0.00072309	732.345	41.647	1.0536	41.647	41.309	42.363	0					33	13	4	0	0	0
AMHELDFDPYGFEWLVVDDK	20	Unmodified	_AMHELDFDPYGFEWLVVDDK_							0	0	0	0	0	gnl|ECOLI|GLYCOGEN-BRANCH-MONOMER	gnl|ECOLI|GLYCOGEN-BRANCH-MONOMER	gnl|ECOLI|GLYCOGEN-BRANCH-MONOMER	MULTI-MSMS	VOT16-1542	1	1170	809.37	3	809.372	2425.09	23803.4	1.8016	0.0014581	0.74395	0.00060213	2.5455	0.0020603	809.373	76.936	0.43009	76.936	76.818	77.248	0					17	5	5	0	0	0
AMHELDFDPYGFEWLVVDDK	20	Unmodified	_AMHELDFDPYGFEWLVVDDK_							0	0	0	0	0	gnl|ECOLI|GLYCOGEN-BRANCH-MONOMER	gnl|ECOLI|GLYCOGEN-BRANCH-MONOMER	gnl|ECOLI|GLYCOGEN-BRANCH-MONOMER	MULTI-MSMS	VOT16-1571	1	1170_R	809.71	3	809.372	2425.09	23734.2	0.28025	0.00022683	0.88748	0.0007183	1.1677	0.00094513	809.373	77.003	0.36	77.003	76.819	77.179	0					14	4	5	0	0	0
AMLAEVGLVGK	11	Unmodified	_AMLAEVGLVGK_							0	0	0	0	0	gnl|ECOLI|BETACOMP-MONOMER	gnl|ECOLI|BETACOMP-MONOMER	gnl|ECOLI|BETACOMP-MONOMER	MULTI-MSMS	VOT16-1571	1	1170_R	544.31	2	544.313	1086.61	28502	0.46408	0.00025261	2.0895	0.0011373	2.5536	0.0013899	544.313	50.789	0.62159	50.789	50.517	51.139	0					15	7	3	0	0	0
AMQEVLQQFAHVK	13	Unmodified	_AMQEVLQQFAHVK_							0	0	0	0	0	gnl|ECOLI|E1O-MONOMER	gnl|ECOLI|E1O-MONOMER	gnl|ECOLI|E1O-MONOMER	MULTI-MSMS	VOT16-1542	1	1170	510.27	3	510.27	1527.79	30405.1	1.0662	0.00054407	-0.77835	-0.00039717	0.2879	0.00014691	510.269	58.144	0.75666	58.144	57.778	58.535	3.8147e-06					16	9	3	0	0	0
AMQEVLQQFAHVK	13	Unmodified	_AMQEVLQQFAHVK_							0	0	0	0	0	gnl|ECOLI|E1O-MONOMER	gnl|ECOLI|E1O-MONOMER	gnl|ECOLI|E1O-MONOMER	MULTI-MSMS	VOT16-1571	1	1170_R	510.27	3	510.27	1527.79	30633.2	0.78198	0.00039902	-0.95246	-0.00048601	-0.17047	-8.6988e-05	510.269	58.144	0.60482	58.144	57.849	58.454	0					16	7	4	0	0	0
AMYSIAK	7	Unmodified	_AMYSIAK_							0	0	0	0	0	gnl|ECOLI|TRYPTOPHAN-MONOMER	gnl|ECOLI|TRYPTOPHAN-MONOMER	gnl|ECOLI|TRYPTOPHAN-MONOMER	MULTI-MSMS	VOT16-1542	1	1170	392.21	2	392.207	782.4	35344.7	0.17644	6.9202e-05	2.6502	0.0010394	2.8266	0.0011086	392.208	28.109	0.25679	28.109	27.966	28.223	0					6	3	2	0	0	0
ANAVPMVR	8	Deamidation (NQ)	_AN(de)AVPMVR_	AN(1)AVPMVR			AN(56.55)AVPMVR			0	1	0	0	0	gnl|ECOLI|G7595-MONOMER	gnl|ECOLI|G7595-MONOMER	gnl|ECOLI|G7595-MONOMER	MULTI-MSMS	VOT16-1542	1	1170	429.73	2	429.729	857.443	31881.3	-0.89609	-0.00038507	-1.8424	-0.00079173	-2.7385	-0.0011768	429.728	30.823	5.9986	30.823	30.59	36.589	0					165	99	2	0	0	0
ANDIDVPAALIDSEIDVLR	19	Unmodified	_ANDIDVPAALIDSEIDVLR_							0	0	0	0	0	gnl|ECOLI|EG11003-MONOMER	gnl|ECOLI|EG11003-MONOMER	gnl|ECOLI|EG11003-MONOMER	MSMS	VOT16-1562	1	1181_R	1020.03	2	1020.04	2038.06	NaN	NaN	NaN	NaN	NaN	NaN	NaN	NaN	77.482	1	77.482	76.982	77.982	0								0	0	0
ANDIDVPAALIDSEIDVLR	19	Unmodified	_ANDIDVPAALIDSEIDVLR_							0	0	0	0	0	gnl|ECOLI|EG11003-MONOMER	gnl|ECOLI|EG11003-MONOMER	gnl|ECOLI|EG11003-MONOMER	MSMS	VOT16-1571	1	1170_R	1020.04	2	1020.04	2038.06	NaN	NaN	NaN	NaN	NaN	NaN	NaN	NaN	77.389	1	77.389	76.889	77.889	0								0	0	0
ANELTWHDVLAEEK	14	Unmodified	_ANELTWHDVLAEEK_							0	0	0	0	0	gnl|ECOLI|EG11058-MONOMER	gnl|ECOLI|EG11058-MONOMER	gnl|ECOLI|EG11058-MONOMER	MULTI-SECPEP	VOT16-1571	1	1170_R	552.94	3	552.274	1653.8	29430.7	1.1662	0.00064406	-1.4968	-0.00082662	-0.33057	-0.00018256	552.608	54.768	0.52593	54.768	54.495	55.02	0					11	6	3	0	0	0
ANHQPVWVETCPQYLLLDER	20	Unmodified	_ANHQPVWVETCPQYLLLDER_							0	0	0	0	0	gnl|ECOLI|G7492-MONOMER	gnl|ECOLI|G7492-MONOMER	gnl|ECOLI|G7492-MONOMER	MULTI-MSMS	VOT16-1571	1	1170_R	824.08	3	823.406	2467.2	24159.3	1.7566	0.0014464	0.8434	0.00069446	2.6	0.0021409	824.075	68.369	0.54292	68.369	68.102	68.645	0					16	6	3	0	0	0
ANKPSAEELK	10	Unmodified	_ANKPSAEELK_							0	0	0	0	1	gnl|ECOLI|EG12394-MONOMER	gnl|ECOLI|EG12394-MONOMER	gnl|ECOLI|EG12394-MONOMER	MULTI-MSMS	VOT16-1545	1	1171	362.86	3	362.865	1085.57	35629.1	0.11739	4.2598e-05	0.36749	0.00013335	0.48488	0.00017595	362.865	16.738	0.42549	16.738	16.542	16.968	0					13	5	3	0	0	0
ANKPSAEELKK	11	Unmodified	_ANKPSAEELKK_							0	0	0	0	2	gnl|ECOLI|EG12394-MONOMER	gnl|ECOLI|EG12394-MONOMER	gnl|ECOLI|EG12394-MONOMER	MULTI-MSMS	VOT16-1545	1	1171	405.56	3	405.563	1213.67	32858.4	0.60025	0.00024344	-0.15724	-6.3771e-05	0.44301	0.00017967	405.563	15.452	0.61692	15.452	15.281	15.898	0					16	8	3	0	0	0
ANKPSAEELKK	11	Unmodified	_ANKPSAEELKK_							0	0	0	0	2	gnl|ECOLI|EG12394-MONOMER	gnl|ECOLI|EG12394-MONOMER	gnl|ECOLI|EG12394-MONOMER	MULTI-MSMS	VOT16-1551	1	1181	304.42	4	304.424	1213.67	37191.4	0.31993	9.7393e-05	0.70233	0.00021381	1.0223	0.0003112	304.424	15.333	0.21442	15.333	15.225	15.439	0					6	2	3	0	0	0
ANKPSAEELKK	11	Unmodified	_ANKPSAEELKK_							0	0	0	0	2	gnl|ECOLI|EG12394-MONOMER	gnl|ECOLI|EG12394-MONOMER	gnl|ECOLI|EG12394-MONOMER	MULTI-MSMS	VOT16-1568	1	1171_R	405.56	3	405.563	1213.67	33164.5	0.047292	1.918e-05	-0.43135	-0.00017494	-0.38406	-0.00015576	405.563	15.344	0.66027	15.344	15.178	15.838	0					23	10	4	0	0	0
ANMLAHMETQNK	12	Unmodified	_ANMLAHMETQNK_							0	0	0	0	0	gnl|ECOLI|G6939-MONOMER	gnl|ECOLI|G6939-MONOMER	gnl|ECOLI|G6939-MONOMER	MULTI-MSMS	VOT16-1545	1	1171	694.33	2	694.326	1386.64	25273.9	-0.4305	-0.00029891	1.5457	0.0010732	1.1152	0.00077429	694.328	29.759	0.50442	29.759	29.479	29.983	1.9073e-06					17	6	4	0	0	0
ANMLAHMETQNK	12	Unmodified	_ANMLAHMETQNK_							0	0	0	0	0	gnl|ECOLI|G6939-MONOMER	gnl|ECOLI|G6939-MONOMER	gnl|ECOLI|G6939-MONOMER	MULTI-MSMS	VOT16-1548	1	1180	463.22	3	463.22	1386.64	30290	0.72874	0.00033757	-0.26408	-0.00012233	0.46466	0.00021524	463.22	29.633	1.3515	29.633	29.005	30.356	0					128	33	6	0	0	0
ANMLAHMETQNK	12	Unmodified	_ANMLAHMETQNK_							0	0	0	0	0	gnl|ECOLI|G6939-MONOMER	gnl|ECOLI|G6939-MONOMER	gnl|ECOLI|G6939-MONOMER	MULTI-MSMS	VOT16-1551	1	1181	694.33	2	694.326	1386.64	24794.1	-0.50343	-0.00034955	0.9946	0.00069058	0.49117	0.00034103	694.328	28.763	0.9716	28.763	28.125	29.096	0					58	16	6	0	0	0
ANMLAHMETQNK	12	Unmodified	_ANMLAHMETQNK_							0	0	0	0	0	gnl|ECOLI|G6939-MONOMER	gnl|ECOLI|G6939-MONOMER	gnl|ECOLI|G6939-MONOMER	MULTI-SECPEP	VOT16-1551	1	1181	464.14	3	463.22	1386.64	29975.6	-0.54504	-0.00025247	0.35623	0.00016501	-0.18881	-8.7461e-05	463.221	28.762	1.1734	28.762	28.06	29.233	0					86	19	8	0	0	0
ANMLAHMETQNK	12	Unmodified	_ANMLAHMETQNK_							0	0	0	0	0	gnl|ECOLI|G6939-MONOMER	gnl|ECOLI|G6939-MONOMER	gnl|ECOLI|G6939-MONOMER	MULTI-MSMS	VOT16-1562	1	1181_R	694.83	2	694.326	1386.64	24700.4	-0.15899	-0.00011039	0.58391	0.00040542	0.42492	0.00029503	694.327	28.853	1.0467	28.853	28.246	29.293	-1.9073e-06					62	15	6	0	0	0
ANMLAHMETQNK	12	Unmodified	_ANMLAHMETQNK_							0	0	0	0	0	gnl|ECOLI|G6939-MONOMER	gnl|ECOLI|G6939-MONOMER	gnl|ECOLI|G6939-MONOMER	MULTI-SECPEP	VOT16-1562	1	1181_R	464.14	3	463.22	1386.64	29770.3	-0.14882	-6.8936e-05	0.027676	1.282e-05	-0.12114	-5.6116e-05	463.22	28.853	1.6113	28.853	27.821	29.432	0					104	25	7	0	0	0
ANMLAHMETQNK	12	Unmodified	_ANMLAHMETQNK_							0	0	0	0	0	gnl|ECOLI|G6939-MONOMER	gnl|ECOLI|G6939-MONOMER	gnl|ECOLI|G6939-MONOMER	MULTI-MSMS	VOT16-1568	1	1171_R	694.33	2	694.326	1386.64	24844.8	0.1919	0.00013324	0.2977	0.0002067	0.48959	0.00033994	694.327	28.951	0.57767	28.951	28.67	29.247	0					21	8	4	0	0	0
ANMLAHMETQNK	12	Oxidation (M)	_ANM(ox)LAHMETQNK_		ANM(1)LAHMETQNK			ANM(35.21)LAHM(-35.21)ETQNK		0	0	1	0	0	gnl|ECOLI|G6939-MONOMER	gnl|ECOLI|G6939-MONOMER	gnl|ECOLI|G6939-MONOMER	MULTI-MSMS	VOT16-1551	1	1181	702.33	2	702.324	1402.63	25324.6	0.016662	1.1702e-05	0.56001	0.00039331	0.57667	0.00040501	702.325	18.455	0.54841	18.455	18.101	18.649	0					30	9	4	0	0	0
ANMLAHMETQNK	12	Oxidation (M)	_ANMLAHM(ox)ETQNK_		ANM(0.002)LAHM(0.998)ETQNK			ANM(-26.46)LAHM(26.46)ETQNK		0	0	1	0	0	gnl|ECOLI|G6939-MONOMER	gnl|ECOLI|G6939-MONOMER	gnl|ECOLI|G6939-MONOMER	MULTI-MSMS	VOT16-1562	1	1181_R	702.33	2	702.324	1402.63	25379.7	0.32013	0.00022484	-0.36109	-0.0002536	-0.040959	-2.8767e-05	702.324	17.254	0.63873	17.254	16.994	17.633	0					16	8	3	0	0	0
ANMLAHMETQNK	12	Oxidation (M)	_ANM(ox)LAHMETQNK_		ANM(0.993)LAHM(0.007)ETQNK			ANM(21.72)LAHM(-21.72)ETQNK		0	0	1	0	0	gnl|ECOLI|G6939-MONOMER	gnl|ECOLI|G6939-MONOMER	gnl|ECOLI|G6939-MONOMER	MULTI-MSMS	VOT16-1562	1	1181_R	702.32	2	702.324	1402.63	24976.8	0.2509	0.00017621	0.16249	0.00011412	0.41339	0.00029033	702.324	18.474	0.54767	18.474	18.15	18.698	0					26	9	4	0	0	0
ANMLAHMETQNK	12	Deamidation (NQ)	_AN(de)MLAHMETQNK_	AN(1)MLAHMETQNK			AN(66.5)MLAHMETQ(-66.5)N(-69.59)K			0	1	0	0	0	gnl|ECOLI|G6939-MONOMER	gnl|ECOLI|G6939-MONOMER	gnl|ECOLI|G6939-MONOMER	MULTI-MSMS	VOT16-1562	1	1181_R	463.88	3	463.548	1387.62	31994.5	-0.062765	-2.9095e-05	1.3922	0.00064534	1.3294	0.00061625	463.549	36.421	0.458	36.421	36.154	36.612	0					14	5	3	0	0	0
ANQFDAPISIYEVHLGSWR	19	Unmodified	_ANQFDAPISIYEVHLGSWR_							0	0	0	0	0	gnl|ECOLI|GLYCOGEN-BRANCH-MONOMER	gnl|ECOLI|GLYCOGEN-BRANCH-MONOMER	gnl|ECOLI|GLYCOGEN-BRANCH-MONOMER	MULTI-MSMS	VOT16-1542	1	1170	735.37	3	735.036	2202.09	24536	1.9576	0.0014389	-0.32356	-0.00023783	1.6341	0.0012011	735.37	73.721	0.5015	73.721	73.546	74.048	0					20	6	6	0	0	0
ANQFDAPISIYEVHLGSWR	19	Unmodified	_ANQFDAPISIYEVHLGSWR_							0	0	0	0	0	gnl|ECOLI|GLYCOGEN-BRANCH-MONOMER	gnl|ECOLI|GLYCOGEN-BRANCH-MONOMER	gnl|ECOLI|GLYCOGEN-BRANCH-MONOMER	MULTI-MSMS	VOT16-1571	1	1170_R	735.37	3	735.036	2202.09	24142.3	1.017	0.00074755	-0.53874	-0.00039599	0.47828	0.00035156	735.369	73.796	0.513	73.796	73.681	74.194	0					13	6	5	0	0	0
ANSYVIGDR	9	Unmodified	_ANSYVIGDR_							0	0	0	0	0	gnl|ECOLI|IMIDPHOSPHADEHYDHISTIDPHOSPHA-MONOMER	gnl|ECOLI|IMIDPHOSPHADEHYDHISTIDPHOSPHA-MONOMER	gnl|ECOLI|IMIDPHOSPHADEHYDHISTIDPHOSPHA-MONOMER	MULTI-SECPEP	VOT16-1542	1	1170	497.77	2	497.751	993.488	29246.3	1.4503	0.0007219	1.3942	0.00069395	2.8445	0.0014158	497.752	26.667	1.1791	26.667	26.241	27.42	1.9073e-06					31	23	2	0	0	0
APAPEYVPEAPR	12	Unmodified	_APAPEYVPEAPR_							0	0	0	0	0	gnl|ECOLI|EG10859-MONOMER	gnl|ECOLI|EG10859-MONOMER	gnl|ECOLI|EG10859-MONOMER	MULTI-MSMS	VOT16-1562	1	1181_R	648.83	2	648.833	1295.65	25545.2	-0.69028	-0.00044787	-0.2974	-0.00019296	-0.98767	-0.00064084	648.833	34.031	0.93667	34.031	33.625	34.561	0					29	13	3	0	0	0
APECIEFANK	10	Unmodified	_APECIEFANK_							0	0	0	0	0	gnl|ECOLI|DIOHBUTANONEPSYN-MONOMER	gnl|ECOLI|DIOHBUTANONEPSYN-MONOMER	gnl|ECOLI|DIOHBUTANONEPSYN-MONOMER	MULTI-SECPEP	VOT16-1551	1	1181	589.32	2	589.779	1177.54	29788.6	0.83303	0.0004913	-0.3275	-0.00019315	0.50553	0.00029815	589.778	33.36	0.42242	33.36	33.087	33.509	0					8	6	2	0	0	0
APECIEFANK	10	Unmodified	_APECIEFANK_							0	0	0	0	0	gnl|ECOLI|DIOHBUTANONEPSYN-MONOMER	gnl|ECOLI|DIOHBUTANONEPSYN-MONOMER	gnl|ECOLI|DIOHBUTANONEPSYN-MONOMER	MULTI-MSMS	VOT16-1568	1	1171_R	589.78	2	589.779	1177.54	26428.3	-0.37802	-0.00022295	-0.16689	-9.8431e-05	-0.54491	-0.00032138	589.779	33.345	0.5455	33.345	33.116	33.662	0					15	10	2	0	0	0
APVEDQAR	8	Unmodified	_APVEDQAR_							0	0	0	0	0	gnl|ECOLI|NUOG-MONOMER	gnl|ECOLI|NUOG-MONOMER	gnl|ECOLI|NUOG-MONOMER	MULTI-MSMS	VOT16-1542	1	1170	443.23	2	443.225	884.435	31053	-0.061305	-2.7172e-05	0.23658	0.00010486	0.17527	7.7684e-05	443.225	15.702	0.25727	15.702	15.596	15.853	0					5	3	2	0	0	0
APVVVPAGVDVK	12	Unmodified	_APVVVPAGVDVK_							0	0	0	0	0	gnl|ECOLI|EG10869-MONOMER	gnl|ECOLI|EG10869-MONOMER	gnl|ECOLI|EG10869-MONOMER	MULTI-MSMS	VOT16-1542	1	1170	575.84	2	575.845	1149.68	28341.3	0.61216	0.00035251	-1.4893	-0.00085762	-0.87716	-0.00050511	575.844	39.667	0.92299	39.667	39.384	40.307	0					31	13	4	0	0	0
APVVVPAGVDVK	12	Unmodified	_APVVVPAGVDVK_							0	0	0	0	0	gnl|ECOLI|EG10869-MONOMER	gnl|ECOLI|EG10869-MONOMER	gnl|ECOLI|EG10869-MONOMER	MULTI-SECPEP	VOT16-1551	1	1181	575.5	2	575.845	1149.68	28356.9	0.64856	0.00037347	0.78191	0.00045026	1.4305	0.00082372	575.845	39.235	0.7095	39.235	38.847	39.557	0					27	9	4	0	0	0
APVVVPAGVDVK	12	Unmodified	_APVVVPAGVDVK_							0	0	0	0	0	gnl|ECOLI|EG10869-MONOMER	gnl|ECOLI|EG10869-MONOMER	gnl|ECOLI|EG10869-MONOMER	MULTI-MSMS	VOT16-1568	1	1171_R	575.85	2	575.845	1149.68	28443.7	0.47959	0.00027617	0.75331	0.00043379	1.2329	0.00070996	575.845	39.145	0.73616	39.145	38.774	39.511	0					22	9	3	0	0	0
AQIIQQAGNSVLAK	14	Unmodified	_AQIIQQAGNSVLAK_							0	0	0	0	0	gnl|ECOLI|EG10321-MONOMER	gnl|ECOLI|EG10321-MONOMER	gnl|ECOLI|EG10321-MONOMER	MULTI-MSMS	VOT16-1542	1	1170	720.91	2	720.912	1439.81	26100	1.3129	0.00094649	-0.1913	-0.00013791	1.1216	0.00080858	720.912	38.483	0.53083	38.483	38.217	38.748	0					11	6	2	0	0	0
AQIIQQAGNSVLAK	14	Unmodified	_AQIIQQAGNSVLAK_							0	0	0	0	0	gnl|ECOLI|EG10321-MONOMER	gnl|ECOLI|EG10321-MONOMER	gnl|ECOLI|EG10321-MONOMER	MULTI-MSMS	VOT16-1571	1	1170_R	721.41	2	720.912	1439.81	26360.6	1.7924	0.0012922	-0.9049	-0.00065236	0.88748	0.0006398	720.911	38.137	0.45875	38.137	37.945	38.404	0					9	5	2	0	0	0
AQIVGMNVGTLK	12	Unmodified	_AQIVGMNVGTLK_							0	0	0	0	0	gnl|ECOLI|UDHA-MONOMER	gnl|ECOLI|UDHA-MONOMER	gnl|ECOLI|UDHA-MONOMER	MULTI-MSMS	VOT16-1545	1	1171	615.85	2	615.847	1229.68	26943.8	1.2375	0.0007621	0.039918	2.4583e-05	1.2774	0.00078668	615.848	49.168	0.92485	49.168	48.801	49.726	0					33	12	4	0	0	0
AQLQEIAQTK	10	Unmodified	_AQLQEIAQTK_							0	0	0	0	0	gnl|ECOLI|EG10872-MONOMER	gnl|ECOLI|EG10872-MONOMER	gnl|ECOLI|EG10872-MONOMER	MULTI-MSMS	VOT16-1545	1	1171	565.32	2	565.314	1128.61	29669.8	-0.25184	-0.00014237	1.7652	0.00099788	1.5133	0.00085551	565.316	27.591	0.59189	27.591	27.334	27.926	-1.9073e-06					12	8	2	0	0	0
AQLQEIAQTK	10	Unmodified	_AQLQEIAQTK_							0	0	0	0	0	gnl|ECOLI|EG10872-MONOMER	gnl|ECOLI|EG10872-MONOMER	gnl|ECOLI|EG10872-MONOMER	MULTI-MSMS	VOT16-1568	1	1171_R	565.31	2	565.314	1128.61	28800.4	0.90977	0.00051431	-0.3887	-0.00021974	0.52108	0.00029457	565.315	26.786	0.35816	26.786	26.546	26.904	0					14	8	2	0	0	0
AQLQEIAQTK	10	Unmodified	_AQLQEIAQTK_							0	0	0	0	0	gnl|ECOLI|EG10872-MONOMER	gnl|ECOLI|EG10872-MONOMER	gnl|ECOLI|EG10872-MONOMER	MULTI-SECPEP	VOT16-1571	1	1170_R	565.8	2	565.314	1128.61	19276.6	0.55831	0.00031562	0.68749	0.00038865	1.2458	0.00070427	565.315	26.525	0.786	26.525	26.225	27.011	1.9073e-06					32	17	3	0	0	0
AQSHAILTSSATVLADDPALTVR	23	Unmodified	_AQSHAILTSSATVLADDPALTVR_							0	0	0	0	0	gnl|ECOLI|RIBOFLAVINSYNDEAM-MONOMER	gnl|ECOLI|RIBOFLAVINSYNDEAM-MONOMER	gnl|ECOLI|RIBOFLAVINSYNDEAM-MONOMER	MULTI-MSMS	VOT16-1571	1	1170_R	780.09	3	779.752	2336.23	24030.5	0.89556	0.00069832	1.1303	0.00088137	2.0259	0.0015797	780.086	58.041	0.68365	58.041	57.695	58.379	-3.8147e-06					27	8	5	0	0	0
AQSIMTELFYHK	12	Unmodified	_AQSIMTELFYHK_							0	0	0	0	0	gnl|ECOLI|G6531-MONOMER	gnl|ECOLI|G6531-MONOMER	gnl|ECOLI|G6531-MONOMER	MULTI-MSMS	VOT16-1542	1	1170	490.25	3	489.915	1466.72	31336.7	1.4221	0.00069669	0.51166	0.00025067	1.9337	0.00094736	489.915	65.067	0.4402	65.067	64.683	65.123	7.6294e-06					11	5	3	0	0	0
AQTFTLVAK	9	Unmodified	_AQTFTLVAK_							0	0	0	0	0	gnl|ECOLI|G6660-MONOMER	gnl|ECOLI|G6660-MONOMER	gnl|ECOLI|G6660-MONOMER	MULTI-MSMS	VOT16-1542	1	1170	489.79	2	489.785	977.555	30029.2	0.56973	0.00027905	0.9218	0.00045148	1.4915	0.00073053	489.785	38.64	1.1188	38.64	38.144	39.263	0					35	14	4	0	0	0
AQTFTLVAK	9	Unmodified	_AQTFTLVAK_							0	0	0	0	0	gnl|ECOLI|G6660-MONOMER	gnl|ECOLI|G6660-MONOMER	gnl|ECOLI|G6660-MONOMER	MULTI-MSMS	VOT16-1571	1	1170_R	489.79	2	489.785	977.555	29527.6	1.0832	0.00053055	0.32265	0.00015803	1.4059	0.00068858	489.785	38.284	0.98817	38.284	37.869	38.857	0					27	12	3	0	0	0
AQVGTMPVGSK	11	Unmodified	_AQVGTMPVGSK_							0	0	0	0	0	gnl|ECOLI|EG10463-MONOMER	gnl|ECOLI|EG10463-MONOMER	gnl|ECOLI|EG10463-MONOMER	MULTI-MSMS	VOT16-1545	1	1171	537.78	2	537.784	1073.55	29693.4	0.34245	0.00018417	0.86339	0.00046432	1.2058	0.00064849	537.785	22.999	0.46775	22.999	22.698	23.165	1.9073e-06					15	7	3	0	0	0
AQYEEIAQR	9	Unmodified	_AQYEEIAQR_							0	0	0	0	0	CON__P35908	CON__P35908	CON__P35908	MULTI-MSMS	VOT16-1548	1	1180	554.28	2	554.275	1106.54	28083.1	0.70301	0.00038966	-0.069268	-3.8394e-05	0.63374	0.00035127	554.275	24.662	0.95058	24.662	24.202	25.153	0					97	37	4	0	0	0
AQYEEIAQR	9	Unmodified	_AQYEEIAQR_							0	0	0	0	0	CON__P35908	CON__P35908	CON__P35908	MULTI-MSMS	VOT16-1551	1	1181	554.27	2	554.275	1106.54	29120.5	0.90754	0.00050303	-1.8762	-0.0010399	-0.96863	-0.00053689	554.274	23.729	0.61747	23.729	23.48	24.097	0					21	13	2	0	0	0
AQYEEIAQR	9	Unmodified	_AQYEEIAQR_							0	0	0	0	0	CON__P35908	CON__P35908	CON__P35908	MULTI-MSMS	VOT16-1565	1	1180_R	554.28	2	554.275	1106.54	28601.8	0.39189	0.00021722	0.47994	0.00026602	0.87184	0.00048324	554.275	24.234	1.1483	24.234	23.687	24.836	0					106	43	4	0	0	0
AQYEEIAQR	9	Unmodified	_AQYEEIAQR_							0	0	0	0	0	CON__P35908	CON__P35908	CON__P35908	MULTI-MSMS	VOT16-1568	1	1171_R	554.28	2	554.275	1106.54	28294.2	0.27713	0.0001536	0.098015	5.4327e-05	0.37514	0.00020793	554.275	23.91	1.0137	23.91	23.345	24.359	0					48	20	3	0	0	0
AQYEEIAQR	9	Unmodified	_AQYEEIAQR_							0	0	0	0	0	CON__P35908	CON__P35908	CON__P35908	MULTI-MSMS	VOT16-1571	1	1170_R	554.28	2	554.275	1106.54	28261.6	0.5642	0.00031272	-0.11594	-6.4262e-05	0.44827	0.00024846	554.275	23.796	0.92093	23.796	23.302	24.223	-1.9073e-06					37	17	3	0	0	0
ASGLEVSENAIR	12	Unmodified	_ASGLEVSENAIR_							0	0	0	0	0	gnl|ECOLI|FOLC-MONOMER	gnl|ECOLI|FOLC-MONOMER	gnl|ECOLI|FOLC-MONOMER	MULTI-MSMS	VOT16-1542	1	1170	623.33	2	623.325	1244.64	26831	2.0293	0.0012649	-0.063708	-3.9711e-05	1.9656	0.0012252	623.325	35.825	0.85949	35.825	35.358	36.217	3.8147e-06					26	11	4	0	0	0
ASGLEVSENAIR	12	Unmodified	_ASGLEVSENAIR_							0	0	0	0	0	gnl|ECOLI|FOLC-MONOMER	gnl|ECOLI|FOLC-MONOMER	gnl|ECOLI|FOLC-MONOMER	MULTI-MSMS	VOT16-1571	1	1170_R	623.83	2	623.325	1244.64	26904.1	0.87752	0.00054698	0.97536	0.00060796	1.8529	0.0011549	623.326	35.584	0.73125	35.584	35.252	35.983	0					25	9	4	0	0	0
ASGTEHHGGVCFLIK	15	Unmodified	_ASGTEHHGGVCFLIK_							0	0	0	0	0	gnl|ECOLI|EG11786-MONOMER	gnl|ECOLI|EG11786-MONOMER	gnl|ECOLI|EG11786-MONOMER	MULTI-MSMS	VOT16-1542	1	1170	403.95	4	403.953	1611.78	33605.7	0.49393	0.00019952	0.125	5.0496e-05	0.61893	0.00025002	403.953	35.482	0.7685	35.482	35.098	35.866	3.8147e-06					29	10	4	0	0	0
ASLGETIDIVDHQGK	15	Unmodified	_ASLGETIDIVDHQGK_							0	0	0	0	0	gnl|ECOLI|G6501-MONOMER	gnl|ECOLI|G6501-MONOMER	gnl|ECOLI|G6501-MONOMER	MULTI-MSMS	VOT16-1571	1	1170_R	528.27	3	528.274	1581.8	29003.9	0.69146	0.00036528	0.24464	0.00012924	0.9361	0.00049452	528.274	48.817	0.97692	48.817	48.423	49.4	0					36	12	5	0	0	0
ASLSAFDYLIR	11	Unmodified	_ASLSAFDYLIR_							0	0	0	0	0	gnl|ECOLI|EG11385-MONOMER	gnl|ECOLI|EG11385-MONOMER	gnl|ECOLI|EG11385-MONOMER	MULTI-MSMS	VOT16-1542	1	1170	628.34	2	628.338	1254.66	26595.2	1.9701	0.0012379	-0.028249	-1.775e-05	1.9419	0.0012202	628.338	73.441	1.6093	73.441	73.111	74.72	0					58	21	5	0	0	0
ASLSAFDYLIR	11	Unmodified	_ASLSAFDYLIR_							0	0	0	0	0	gnl|ECOLI|EG11385-MONOMER	gnl|ECOLI|EG11385-MONOMER	gnl|ECOLI|EG11385-MONOMER	MULTI-MSMS	VOT16-1571	1	1170_R	628.34	2	628.338	1254.66	26621.1	0.56651	0.00035596	-0.60055	-0.00037735	-0.034039	-2.1388e-05	628.337	73.571	1.4059	73.571	73.312	74.718	0					42	18	5	0	0	0
ASLVWDEAQK	10	Unmodified	_ASLVWDEAQK_							0	0	0	0	0	gnl|ECOLI|HYDROPEROXIDII-MONOMER	gnl|ECOLI|HYDROPEROXIDII-MONOMER	gnl|ECOLI|HYDROPEROXIDII-MONOMER	MULTI-MSMS	VOT16-1551	1	1181	573.79	2	573.793	1145.57	28006	0.91735	0.00052637	0.12819	7.3554e-05	1.0455	0.00059993	573.793	41.562	1.2093	41.562	41.107	42.317	0					49	17	4	0	0	0
ASLVWDEAQK	10	Unmodified	_ASLVWDEAQK_							0	0	0	0	0	gnl|ECOLI|HYDROPEROXIDII-MONOMER	gnl|ECOLI|HYDROPEROXIDII-MONOMER	gnl|ECOLI|HYDROPEROXIDII-MONOMER	MULTI-MSMS	VOT16-1562	1	1181_R	573.79	2	573.793	1145.57	27768.5	-0.045149	-2.5906e-05	-0.14425	-8.2767e-05	-0.18939	-0.00010867	573.793	41.76	1.1745	41.76	41.237	42.411	0					47	16	5	0	0	0
ASLVWDEAQK	10	Unmodified	_ASLVWDEAQK_							0	0	0	0	0	gnl|ECOLI|HYDROPEROXIDII-MONOMER	gnl|ECOLI|HYDROPEROXIDII-MONOMER	gnl|ECOLI|HYDROPEROXIDII-MONOMER	MULTI-MSMS	VOT16-1565	1	1180_R	573.79	2	573.793	1145.57	28380.6	1.1619	0.00066666	0.12779	7.3327e-05	1.2896	0.00073999	573.793	41.69	0.84084	41.69	41.321	42.162	0					42	16	4	0	0	0
ASSGLNEDEIQK	12	Unmodified	_ASSGLNEDEIQK_							0	0	0	0	0	gnl|ECOLI|EG10241-MONOMER	gnl|ECOLI|EG10241-MONOMER	gnl|ECOLI|EG10241-MONOMER	MULTI-MSMS	VOT16-1542	1	1170	645.81	2	645.812	1289.61	26197.8	0.11137	7.1922e-05	0.61105	0.00039462	0.72241	0.00046654	645.813	23.449	2.2471	23.449	22.32	24.567	0					145	43	6	0	0	0
ASSGLNEDEIQK	12	Unmodified	_ASSGLNEDEIQK_							0	0	0	0	0	gnl|ECOLI|EG10241-MONOMER	gnl|ECOLI|EG10241-MONOMER	gnl|ECOLI|EG10241-MONOMER	MULTI-MSMS	VOT16-1545	1	1171	645.81	2	645.812	1289.61	26332.2	0.37313	0.00024098	0.72566	0.00046864	1.0988	0.00070961	645.813	23.919	2.3059	23.919	22.651	24.957	0					121	36	6	0	0	0
ASSGLNEDEIQK	12	Unmodified	_ASSGLNEDEIQK_							0	0	0	0	0	gnl|ECOLI|EG10241-MONOMER	gnl|ECOLI|EG10241-MONOMER	gnl|ECOLI|EG10241-MONOMER	MULTI-MSMS	VOT16-1548	1	1180	645.81	2	645.812	1289.61	26175.3	0.70527	0.00045547	0.11025	7.1202e-05	0.81552	0.00052667	645.812	24.119	3.2345	24.119	22.706	25.94	0					311	124	6	0	0	0
ASSGLNEDEIQK	12	Unmodified	_ASSGLNEDEIQK_							0	0	0	0	0	gnl|ECOLI|EG10241-MONOMER	gnl|ECOLI|EG10241-MONOMER	gnl|ECOLI|EG10241-MONOMER	MULTI-MSMS	VOT16-1551	1	1181	645.81	2	645.812	1289.61	26133.9	0.30925	0.00019972	0.4596	0.00029682	0.76885	0.00049653	645.813	23.249	2.2423	23.249	22.123	24.365	0					178	52	6	0	0	0
ASSGLNEDEIQK	12	Unmodified	_ASSGLNEDEIQK_							0	0	0	0	0	gnl|ECOLI|EG10241-MONOMER	gnl|ECOLI|EG10241-MONOMER	gnl|ECOLI|EG10241-MONOMER	MULTI-MSMS	VOT16-1562	1	1181_R	645.81	2	645.812	1289.61	26244.1	0.72713	0.00046959	-0.10217	-6.5982e-05	0.62497	0.00040361	645.812	23.271	2.3743	23.271	22.044	24.419	0					202	57	6	0	0	0
ASSGLNEDEIQK	12	Unmodified	_ASSGLNEDEIQK_							0	0	0	0	0	gnl|ECOLI|EG10241-MONOMER	gnl|ECOLI|EG10241-MONOMER	gnl|ECOLI|EG10241-MONOMER	MULTI-MSMS	VOT16-1565	1	1180_R	645.81	2	645.812	1289.61	25958.1	0.20969	0.00013542	0.66686	0.00043067	0.87655	0.00056609	645.813	23.657	3.0961	23.657	22.233	25.329	0					271	115	5	0	0	0
ASSGLNEDEIQK	12	Unmodified	_ASSGLNEDEIQK_							0	0	0	0	0	gnl|ECOLI|EG10241-MONOMER	gnl|ECOLI|EG10241-MONOMER	gnl|ECOLI|EG10241-MONOMER	MULTI-MSMS	VOT16-1568	1	1171_R	645.81	2	645.812	1289.61	26369.1	0.32521	0.00021003	0.37951	0.00024509	0.70472	0.00045512	645.812	23.375	2.258	23.375	22.224	24.482	0					183	53	6	0	0	0
ASSGLNEDEIQK	12	Unmodified	_ASSGLNEDEIQK_							0	0	0	0	0	gnl|ECOLI|EG10241-MONOMER	gnl|ECOLI|EG10241-MONOMER	gnl|ECOLI|EG10241-MONOMER	MULTI-MSMS	VOT16-1571	1	1170_R	645.81	2	645.812	1289.61	26321.5	0.53383	0.00034475	0.13823	8.9272e-05	0.67206	0.00043402	645.812	23.225	2.3786	23.225	22.052	24.431	0					163	47	6	0	0	0
ASSGLNEDEIQK	12	Deamidation (NQ)	_ASSGLN(de)EDEIQK_	ASSGLN(1)EDEIQK			ASSGLN(53.49)EDEIQ(-53.49)K			0	1	0	0	0	gnl|ECOLI|EG10241-MONOMER	gnl|ECOLI|EG10241-MONOMER	gnl|ECOLI|EG10241-MONOMER	MULTI-MSMS	VOT16-1551	1	1181	646.3	2	646.304	1290.59	23257.3	0.79068	0.00051102	-3.2827	-0.0021216	-2.492	-0.0016106	646.301	24.377	0.42701	24.377	24.054	24.481	0					12	8	2	0	0	0
ATDAVIAPR	9	Unmodified	_ATDAVIAPR_							0	0	0	0	0	gnl|ECOLI|G6886-MONOMER	gnl|ECOLI|G6886-MONOMER	gnl|ECOLI|G6886-MONOMER	MULTI-MSMS	VOT16-1565	1	1180_R	457.26	2	457.259	912.503	30714.7	0.062607	2.8628e-05	-0.77105	-0.00035257	-0.70844	-0.00032394	457.259	22.093	0.846	22.093	21.739	22.585	0					76	33	3	0	0	0
ATDIQLAENMGITGLR	16	Unmodified	_ATDIQLAENMGITGLR_							0	0	0	0	0	gnl|ECOLI|IMIDPHOSPHADEHYDHISTIDPHOSPHA-MONOMER	gnl|ECOLI|IMIDPHOSPHADEHYDHISTIDPHOSPHA-MONOMER	gnl|ECOLI|IMIDPHOSPHADEHYDHISTIDPHOSPHA-MONOMER	MULTI-MSMS	VOT16-1542	1	1170	851.95	2	851.943	1701.87	23891.5	2.1317	0.0018161	1.4886	0.0012682	3.6203	0.0030843	852.446	65.67	0.89241	65.67	65.346	66.238	0					37	11	4	0	0	0
ATDIQLAENMGITGLR	16	Unmodified	_ATDIQLAENMGITGLR_							0	0	0	0	0	gnl|ECOLI|IMIDPHOSPHADEHYDHISTIDPHOSPHA-MONOMER	gnl|ECOLI|IMIDPHOSPHADEHYDHISTIDPHOSPHA-MONOMER	gnl|ECOLI|IMIDPHOSPHADEHYDHISTIDPHOSPHA-MONOMER	MULTI-MSMS	VOT16-1542	1	1170	568.3	3	568.298	1701.87	28329.5	1.821	0.0010349	-0.027449	-1.5599e-05	1.7936	0.0010193	568.298	65.646	0.89241	65.646	65.346	66.238	-7.6294e-06					37	11	5	0	0	0
ATDIQLAENMGITGLR	16	Unmodified	_ATDIQLAENMGITGLR_							0	0	0	0	0	gnl|ECOLI|IMIDPHOSPHADEHYDHISTIDPHOSPHA-MONOMER	gnl|ECOLI|IMIDPHOSPHADEHYDHISTIDPHOSPHA-MONOMER	gnl|ECOLI|IMIDPHOSPHADEHYDHISTIDPHOSPHA-MONOMER	MULTI-MSMS	VOT16-1571	1	1170_R	851.95	2	851.943	1701.87	23488.9	1.9306	0.0016448	1.9937	0.0016985	3.9243	0.0033433	851.945	66	0.99841	66	65.658	66.656	0					34	12	4	0	0	0
ATDIQLAENMGITGLR	16	Unmodified	_ATDIQLAENMGITGLR_							0	0	0	0	0	gnl|ECOLI|IMIDPHOSPHADEHYDHISTIDPHOSPHA-MONOMER	gnl|ECOLI|IMIDPHOSPHADEHYDHISTIDPHOSPHA-MONOMER	gnl|ECOLI|IMIDPHOSPHADEHYDHISTIDPHOSPHA-MONOMER	MULTI-MSMS	VOT16-1571	1	1170_R	568.3	3	568.298	1701.87	28331.8	1.8462	0.0010492	-0.36654	-0.0002083	1.4797	0.00084089	568.298	66.025	1.0758	66.025	65.58	66.656	0					39	13	5	0	0	0
ATEVNYHDSGATIR	14	Unmodified	_ATEVNYHDSGATIR_							0	0	0	0	0	gnl|ECOLI|UDP-NACMURALGLDAPLIG-MONOMER	gnl|ECOLI|UDP-NACMURALGLDAPLIG-MONOMER	gnl|ECOLI|UDP-NACMURALGLDAPLIG-MONOMER	MULTI-MSMS	VOT16-1542	1	1170	511.92	3	511.915	1532.72	29382.5	0.38854	0.0001989	0.43469	0.00022253	0.82323	0.00042142	511.915	22.401	0.46558	22.401	22.229	22.694	-1.9073e-06					17	7	3	0	0	0
ATIDGLENMNSPEMVAAK	18	Unmodified	_ATIDGLENMNSPEMVAAK_							0	0	0	0	0	gnl|ECOLI|EG10904-MONOMER	gnl|ECOLI|EG10904-MONOMER	gnl|ECOLI|EG10904-MONOMER	MULTI-MSMS	VOT16-1542	1	1170	946.45	2	945.95	1889.89	21337.6	1.1943	0.0011297	0.042747	4.0437e-05	1.237	0.0011702	946.452	51.556	1.3257	51.556	51.069	52.394	0					59	17	5	0	0	0
ATIDGLENMNSPEMVAAK	18	Unmodified	_ATIDGLENMNSPEMVAAK_							0	0	0	0	0	gnl|ECOLI|EG10904-MONOMER	gnl|ECOLI|EG10904-MONOMER	gnl|ECOLI|EG10904-MONOMER	MULTI-MSMS	VOT16-1545	1	1171	946.46	2	945.95	1889.89	21233.2	0.53961	0.00051045	0.61077	0.00057776	1.1504	0.0010882	945.951	53.049	0.70547	53.049	52.78	53.485	0					27	9	4	0	0	0
ATIDGLENMNSPEMVAAK	18	Unmodified	_ATIDGLENMNSPEMVAAK_							0	0	0	0	0	gnl|ECOLI|EG10904-MONOMER	gnl|ECOLI|EG10904-MONOMER	gnl|ECOLI|EG10904-MONOMER	MULTI-MSMS	VOT16-1568	1	1171_R	946.45	2	945.95	1889.89	21083.7	0.233	0.00022041	1.8535	0.0017534	2.0865	0.0019738	946.454	51.742	0.85589	51.742	51.327	52.183	0					28	11	4	0	0	0
ATIDGLENMNSPEMVAAK	18	Unmodified	_ATIDGLENMNSPEMVAAK_							0	0	0	0	0	gnl|ECOLI|EG10904-MONOMER	gnl|ECOLI|EG10904-MONOMER	gnl|ECOLI|EG10904-MONOMER	MULTI-MSMS	VOT16-1571	1	1170_R	946.45	2	945.95	1889.89	21599.7	0.5121	0.00048442	1.0005	0.00094639	1.5126	0.0014308	945.952	51.595	1.1543	51.595	51.214	52.368	-3.8147e-06					55	14	6	0	0	0
ATLGEVGNAEHMLR	14	Unmodified	_ATLGEVGNAEHMLR_							0	0	0	0	0	gnl|ECOLI|EG10865-MONOMER	gnl|ECOLI|EG10865-MONOMER	gnl|ECOLI|EG10865-MONOMER	MSMS	VOT16-1542	1	1170	749.38	2	749.378	1496.74	NaN	NaN	NaN	NaN	NaN	NaN	NaN	NaN	43.099	1	43.099	42.599	43.599	0								0	0	0
ATLGEVGNAEHMLR	14	Unmodified	_ATLGEVGNAEHMLR_							0	0	0	0	0	gnl|ECOLI|EG10865-MONOMER	gnl|ECOLI|EG10865-MONOMER	gnl|ECOLI|EG10865-MONOMER	MULTI-MSMS	VOT16-1545	1	1171	749.38	2	749.378	1496.74	24355.3	1.2381	0.00092781	0.41637	0.00031202	1.6545	0.0012398	749.378	44.886	0.76255	44.886	44.603	45.365	3.8147e-06					33	10	5	0	0	0
ATLGEVGNAEHMLR	14	Unmodified	_ATLGEVGNAEHMLR_							0	0	0	0	0	gnl|ECOLI|EG10865-MONOMER	gnl|ECOLI|EG10865-MONOMER	gnl|ECOLI|EG10865-MONOMER	MULTI-MSMS	VOT16-1568	1	1171_R	749.38	2	749.378	1496.74	24309.3	1.3261	0.00099377	0.18032	0.00013513	1.5065	0.0011289	749.378	43.435	0.75487	43.435	43.117	43.872	3.8147e-06					23	9	3	0	0	0
ATLGEVGNAEHMLR	14	Unmodified	_ATLGEVGNAEHMLR_							0	0	0	0	0	gnl|ECOLI|EG10865-MONOMER	gnl|ECOLI|EG10865-MONOMER	gnl|ECOLI|EG10865-MONOMER	MULTI-SECPEP	VOT16-1568	1	1171_R	499.96	3	499.921	1496.74	29282.5	0.5587	0.00027931	0.81104	0.00040546	1.3697	0.00068476	499.921	43.462	1.515	43.462	43.039	44.554	0					67	19	6	0	0	0
ATLGEVGNAEHMLR	14	Unmodified	_ATLGEVGNAEHMLR_							0	0	0	0	0	gnl|ECOLI|EG10865-MONOMER	gnl|ECOLI|EG10865-MONOMER	gnl|ECOLI|EG10865-MONOMER	MULTI-MSMS	VOT16-1571	1	1170_R	749.38	2	749.378	1496.74	25794.2	1.023	0.00076662	1.7796	0.0013336	2.8026	0.0021002	749.88	43.291	0.8385	43.291	42.871	43.71	0					18	10	3	0	0	0
ATLGEVGNAEHMLR	14	Unmodified	_ATLGEVGNAEHMLR_							0	0	0	0	0	gnl|ECOLI|EG10865-MONOMER	gnl|ECOLI|EG10865-MONOMER	gnl|ECOLI|EG10865-MONOMER	MULTI-MSMS	VOT16-1571	1	1170_R	499.92	3	499.921	1496.74	30067.5	0.4112	0.00020557	1.0011	0.00050045	1.4123	0.00070602	499.921	43.293	1.067	43.293	42.948	44.015	3.8147e-06					47	13	5	0	0	0
ATLGEVGNAEHMLR	14	Oxidation (M)	_ATLGEVGNAEHM(ox)LR_		ATLGEVGNAEHM(1)LR			ATLGEVGNAEHM(43.76)LR		0	0	1	0	0	gnl|ECOLI|EG10865-MONOMER	gnl|ECOLI|EG10865-MONOMER	gnl|ECOLI|EG10865-MONOMER	MULTI-MSMS	VOT16-1545	1	1171	505.25	3	505.252	1512.74	32093	0.43529	0.00021993	1.6936	0.00085568	2.1289	0.0010756	505.253	34.425	0.75317	34.425	33.823	34.576	0					19	13	2	0	0	0
ATLLAGIR	8	Unmodified	_ATLLAGIR_							0	0	0	0	0	gnl|ECOLI|EG11345-MONOMER	gnl|ECOLI|EG11345-MONOMER	gnl|ECOLI|EG11345-MONOMER	MULTI-MSMS	VOT16-1542	1	1170	407.76	2	407.761	813.507	34818.8	0.00026907	1.0972e-07	1.2572	0.00051262	1.2574	0.00051273	407.761	43.663	0.74018	43.663	43.31	44.051	0					15	10	2	0	0	0
ATLLGLGLR	9	Unmodified	_ATLLGLGLR_							0	0	0	0	0	gnl|ECOLI|EG10888-MONOMER	gnl|ECOLI|EG10888-MONOMER	gnl|ECOLI|EG10888-MONOMER	MULTI-MSMS	VOT16-1542	1	1170	457.3	2	457.295	912.576	31306.5	1.395	0.00063792	-0.27159	-0.0001242	1.1234	0.00051372	457.295	59.809	0.36691	59.809	59.631	59.998	0					8	4	2	0	0	0
ATNLLYTR	8	Unmodified	_ATNLLYTR_							0	0	0	0	0	gnl|ECOLI|EG11415-MONOMER	gnl|ECOLI|EG11415-MONOMER	gnl|ECOLI|EG11415-MONOMER	MSMS	VOT16-1551	1	1181	476.27	2	476.267	950.519	NaN	NaN	NaN	NaN	NaN	NaN	NaN	NaN	33.655	1	33.655	33.155	34.155	0								0	0	0
ATNLLYTR	8	Unmodified	_ATNLLYTR_							0	0	0	0	0	gnl|ECOLI|EG11415-MONOMER	gnl|ECOLI|EG11415-MONOMER	gnl|ECOLI|EG11415-MONOMER	MULTI-MSMS	VOT16-1562	1	1181_R	476.27	2	476.267	950.519	33338.1	-0.2468	-0.00011754	-0.93347	-0.00044458	-1.1803	-0.00056212	476.266	33.821	0.541	33.821	33.495	34.036	0					8	7	2	0	0	0
ATPVELDFSQVEK	13	Unmodified	_ATPVELDFSQVEK_							0	0	0	0	0	gnl|ECOLI|EG10667-MONOMER	gnl|ECOLI|EG10667-MONOMER	gnl|ECOLI|EG10667-MONOMER	MULTI-MSMS	VOT16-1542	1	1170	731.88	2	731.875	1461.74	24534.7	1.725	0.0012625	-0.11998	-8.7807e-05	1.605	0.0011747	731.874	53.966	2.0189	53.966	53.495	55.514	0					82	27	4	0	0	0
ATPVELDFSQVEK	13	Unmodified	_ATPVELDFSQVEK_							0	0	0	0	0	gnl|ECOLI|EG10667-MONOMER	gnl|ECOLI|EG10667-MONOMER	gnl|ECOLI|EG10667-MONOMER	MULTI-MSMS	VOT16-1548	1	1180	731.88	2	731.875	1461.74	23666.8	1.3109	0.00095941	-0.15239	-0.00011153	1.1585	0.00084788	732.376	54.732	0.74866	54.732	54.343	55.091	-3.8147e-06					28	10	3	0	0	0
ATVLATGGAGR	11	Unmodified	_ATVLATGGAGR_							0	0	0	0	0	gnl|ECOLI|SDH-FLAVO	gnl|ECOLI|SDH-FLAVO	gnl|ECOLI|SDH-FLAVO	MULTI-MSMS	VOT16-1542	1	1170	487.27	2	487.275	972.535	30478.8	0.0079683	3.8827e-06	0.97661	0.00047588	0.98458	0.00047976	487.275	20.614	0.84365	20.614	20.353	21.197	0					35	21	2	0	0	0
ATVNQLVR	8	Unmodified	_ATVNQLVR_							0	0	0	0	0	gnl|ECOLI|EG10911-MONOMER	gnl|ECOLI|EG10911-MONOMER	gnl|ECOLI|EG10911-MONOMER	MULTI-MSMS	VOT16-1551	1	1181	450.77	2	450.767	899.519	32749.7	0.27768	0.00012517	0.80353	0.0003622	1.0812	0.00048737	450.767	27.123	0.55399	27.123	26.816	27.37	1.9073e-06					18	11	2	0	0	0
ATVNQLVR	8	Unmodified	_ATVNQLVR_							0	0	0	0	0	gnl|ECOLI|EG10911-MONOMER	gnl|ECOLI|EG10911-MONOMER	gnl|ECOLI|EG10911-MONOMER	MULTI-MSMS	VOT16-1562	1	1181_R	450.77	2	450.767	899.519	33173.4	-0.04083	-1.8405e-05	1.4936	0.00067325	1.4527	0.00065484	450.767	27.149	0.56958	27.149	26.833	27.402	1.9073e-06					15	12	2	0	0	0
ATYTQTHMDFIIEAFK	16	Unmodified	_ATYTQTHMDFIIEAFK_							0	0	0	0	0	gnl|ECOLI|TRYPTOPHAN-MONOMER	gnl|ECOLI|TRYPTOPHAN-MONOMER	gnl|ECOLI|TRYPTOPHAN-MONOMER	MULTI-MSMS	VOT16-1542	1	1170	639.65	3	639.313	1914.92	26329	1.4272	0.00091241	1.6804	0.0010743	3.1076	0.0019867	639.649	72.937	0.65956	72.937	72.524	73.183	0					21	8	4	0	0	0
AVAAGMNPMDLK	12	Unmodified	_AVAAGMNPMDLK_							0	0	0	0	0	gnl|ECOLI|EG10599-MONOMER	gnl|ECOLI|EG10599-MONOMER	gnl|ECOLI|EG10599-MONOMER	MULTI-MSMS	VOT16-1551	1	1181	609.81	2	609.304	1216.59	27538.1	1.2007	0.00073161	0.19673	0.00011987	1.3975	0.00085148	609.304	45.36	0.75307	45.36	44.977	45.73	0					17	10	2	0	0	0
AVDFMASSQAFR	12	Unmodified	_AVDFMASSQAFR_							0	0	0	0	0	gnl|ECOLI|MONOMER0-2690	gnl|ECOLI|MONOMER0-2690	gnl|ECOLI|MONOMER0-2690	MULTI-MSMS	VOT16-1548	1	1180	665.32	2	665.316	1328.62	26321.3	1.3331	0.00088696	0.052944	3.5224e-05	1.3861	0.00092218	665.317	55.713	0.58767	55.713	55.371	55.959	0					20	8	4	0	0	0
AVDFMASSQAFR	12	Unmodified	_AVDFMASSQAFR_							0	0	0	0	0	gnl|ECOLI|MONOMER0-2690	gnl|ECOLI|MONOMER0-2690	gnl|ECOLI|MONOMER0-2690	MULTI-MSMS	VOT16-1562	1	1181_R	665.32	2	665.316	1328.62	26012.2	0.85229	0.00056704	0.46717	0.00031081	1.3195	0.00087786	665.818	55.427	0.61517	55.427	55.075	55.69	0					21	8	3	0	0	0
AVEIGSFLLGR	11	Unmodified	_AVEIGSFLLGR_							0	0	0	0	0	gnl|ECOLI|TRYPTOPHAN-MONOMER	gnl|ECOLI|TRYPTOPHAN-MONOMER	gnl|ECOLI|TRYPTOPHAN-MONOMER	MULTI-MSMS	VOT16-1542	1	1170	581.34	2	581.335	1160.66	26688.9	1.4522	0.00084421	-0.44903	-0.00026104	1.0032	0.00058317	581.335	72.167	0.8845	72.167	71.713	72.597	0					25	12	3	0	0	0
AVEIGSFLLGR	11	Unmodified	_AVEIGSFLLGR_							0	0	0	0	0	gnl|ECOLI|TRYPTOPHAN-MONOMER	gnl|ECOLI|TRYPTOPHAN-MONOMER	gnl|ECOLI|TRYPTOPHAN-MONOMER	MULTI-MSMS	VOT16-1571	1	1170_R	581.34	2	581.335	1160.66	27771.9	0.25743	0.00014966	1.641	0.00095399	1.8985	0.0011036	581.336	72.231	0.6051	72.231	71.889	72.495	0					17	7	4	0	0	0
AVESGDKKPLR	11	Unmodified	_AVESGDKKPLR_							0	0	0	0	2	gnl|ECOLI|EG10918-MONOMER	gnl|ECOLI|EG10918-MONOMER	gnl|ECOLI|EG10918-MONOMER	MULTI-MSMS	VOT16-1542	1	1170	300.67	4	300.674	1198.67	38857.2	0.55391	0.00016655	-0.78987	-0.00023749	-0.23596	-7.0946e-05	300.674	14.987	0.46633	14.987	14.849	15.315	-9.5367e-07					15	6	3	0	0	0
AVESGDKKPLR	11	Unmodified	_AVESGDKKPLR_							0	0	0	0	2	gnl|ECOLI|EG10918-MONOMER	gnl|ECOLI|EG10918-MONOMER	gnl|ECOLI|EG10918-MONOMER	MSMS	VOT16-1542	1	1170	600.34	2	600.341	1198.67	NaN	NaN	NaN	NaN	NaN	NaN	NaN	NaN	15.02	1	15.02	14.52	15.52	9.5367e-07								0	0	0
AVESGDKKPLR	11	Unmodified	_AVESGDKKPLR_							0	0	0	0	2	gnl|ECOLI|EG10918-MONOMER	gnl|ECOLI|EG10918-MONOMER	gnl|ECOLI|EG10918-MONOMER	MULTI-MSMS	VOT16-1562	1	1181_R	400.56	3	400.563	1198.67	32993.7	0.3183	0.0001275	0.99518	0.00039863	1.3135	0.00052613	400.563	14.758	0.40972	14.758	14.566	14.976	-9.5367e-07					6	5	2	0	0	0
AVESGDKKPLR	11	Unmodified	_AVESGDKKPLR_							0	0	0	0	2	gnl|ECOLI|EG10918-MONOMER	gnl|ECOLI|EG10918-MONOMER	gnl|ECOLI|EG10918-MONOMER	MSMS	VOT16-1562	1	1181_R	600.34	2	600.341	1198.67	NaN	NaN	NaN	NaN	NaN	NaN	NaN	NaN	14.789	1	14.789	14.289	15.289	0								0	0	0
AVESGDKKPLR	11	Unmodified	_AVESGDKKPLR_							0	0	0	0	2	gnl|ECOLI|EG10918-MONOMER	gnl|ECOLI|EG10918-MONOMER	gnl|ECOLI|EG10918-MONOMER	MULTI-MSMS	VOT16-1565	1	1180_R	400.56	3	400.563	1198.67	34220.9	0.084267	3.3754e-05	0.79576	0.00031875	0.88002	0.00035251	400.563	14.705	0.24267	14.705	14.586	14.829	0					9	4	3	0	0	0
AVESGDKKPLR	11	Unmodified	_AVESGDKKPLR_							0	0	0	0	2	gnl|ECOLI|EG10918-MONOMER	gnl|ECOLI|EG10918-MONOMER	gnl|ECOLI|EG10918-MONOMER	MULTI-MSMS	VOT16-1568	1	1171_R	400.56	3	400.563	1198.67	33045.6	0.18892	7.5675e-05	0.28599	0.00011456	0.47492	0.00019023	400.563	14.716	0.38258	14.716	14.617	15	0					14	5	4	0	0	0
AVESGDKKPLR	11	Unmodified	_AVESGDKKPLR_							0	0	0	0	2	gnl|ECOLI|EG10918-MONOMER	gnl|ECOLI|EG10918-MONOMER	gnl|ECOLI|EG10918-MONOMER	MULTI-MSMS	VOT16-1568	1	1171_R	600.34	2	600.341	1198.67	27578.7	0.67271	0.00040385	-0.074918	-4.4976e-05	0.59779	0.00035888	600.341	14.726	0.27558	14.726	14.617	14.893	0					8	3	3	0	0	0
AVGNLELANDEVR	13	Unmodified	_AVGNLELANDEVR_							0	0	0	0	0	gnl|ECOLI|EG10978-MONOMER	gnl|ECOLI|EG10978-MONOMER	gnl|ECOLI|EG10978-MONOMER	MULTI-SECPEP	VOT16-1562	1	1181_R	700.5	2	700.362	1398.71	24365.7	0.15369	0.00010764	-1.2537	-0.00087805	-1.1	-0.00077041	700.362	41.066	0.54584	41.066	40.813	41.359	0					15	7	3	0	0	0
AVGNLELANDEVR	13	Unmodified	_AVGNLELANDEVR_							0	0	0	0	0	gnl|ECOLI|EG10978-MONOMER	gnl|ECOLI|EG10978-MONOMER	gnl|ECOLI|EG10978-MONOMER	MULTI-MSMS	VOT16-1565	1	1180_R	700.87	2	700.362	1398.71	26500.4	0.97682	0.00068413	0.2577	0.00018049	1.2345	0.00086461	700.362	41.077	0.62483	41.077	40.749	41.374	0					18	9	3	0	0	0
AVINLR	6	Deamidation (NQ)	_AVIN(de)LR_	AVIN(1)LR			AVIN(61.01)LR			0	1	0	0	0	gnl|ECOLI|G7321-MONOMER	gnl|ECOLI|G7321-MONOMER	gnl|ECOLI|G7321-MONOMER	MULTI-MSMS	VOT16-1548	1	1180	343.71	2	343.713	685.412	37542.3	1.1155	0.0003834	-0.26122	-8.9784e-05	0.85424	0.00029361	343.713	35.163	0.70508	35.163	34.936	35.641	0					14	11	2	0	0	0
AVINLR	6	Deamidation (NQ)	_AVIN(de)LR_	AVIN(1)LR			AVIN(112.58)LR			0	1	0	0	0	gnl|ECOLI|G7321-MONOMER	gnl|ECOLI|G7321-MONOMER	gnl|ECOLI|G7321-MONOMER	MULTI-MSMS	VOT16-1551	1	1181	343.71	2	343.713	685.412	36042	1.0808	0.00037148	-0.060646	-2.0845e-05	1.0201	0.00035064	343.713	34.09	0.905	34.09	33.509	34.414	3.8147e-06					19	12	2	0	0	0
AVLDLR	6	Unmodified	_AVLDLR_							0	0	0	0	0	gnl|ECOLI|G7594-MONOMER	gnl|ECOLI|G7594-MONOMER	gnl|ECOLI|G7594-MONOMER	MULTI-MSMS	VOT16-1562	1	1181_R	343.71	2	343.713	685.412	37351.7	-0.65173	-0.00022401	-0.56059	-0.00019268	-1.2123	-0.00041669	343.713	34.163	0.93667	34.163	33.625	34.561	0					21	13	2	0	0	0
AVLEVAGVHNVLAK	14	Unmodified	_AVLEVAGVHNVLAK_							0	0	0	0	0	gnl|ECOLI|EG10904-MONOMER	gnl|ECOLI|EG10904-MONOMER	gnl|ECOLI|EG10904-MONOMER	MULTI-MSMS	VOT16-1542	1	1170	473.95	3	473.949	1418.82	30832.7	0.83494	0.00039572	0.36779	0.00017431	1.2027	0.00057003	473.949	45.612	1.2359	45.612	45.211	46.447	0					49	16	5	0	0	0
AVLEVAGVHNVLAK	14	Unmodified	_AVLEVAGVHNVLAK_							0	0	0	0	0	gnl|ECOLI|EG10904-MONOMER	gnl|ECOLI|EG10904-MONOMER	gnl|ECOLI|EG10904-MONOMER	MULTI-MSMS	VOT16-1542	1	1170	710.92	2	710.42	1418.82	25850	1.2838	0.00091204	-0.038438	-2.7307e-05	1.2454	0.00088473	710.42	45.609	0.86468	45.609	45.286	46.15	0					36	11	4	0	0	0
AVLEVAGVHNVLAK	14	Unmodified	_AVLEVAGVHNVLAK_							0	0	0	0	0	gnl|ECOLI|EG10904-MONOMER	gnl|ECOLI|EG10904-MONOMER	gnl|ECOLI|EG10904-MONOMER	MULTI-MSMS	VOT16-1545	1	1171	473.95	3	473.949	1418.82	30834.4	0.923	0.00043745	0.64271	0.00030461	1.5657	0.00074207	473.949	47.1	1.0369	47.1	46.713	47.75	0					31	14	4	0	0	0
AVLEVAGVHNVLAK	14	Unmodified	_AVLEVAGVHNVLAK_							0	0	0	0	0	gnl|ECOLI|EG10904-MONOMER	gnl|ECOLI|EG10904-MONOMER	gnl|ECOLI|EG10904-MONOMER	MULTI-MSMS	VOT16-1551	1	1181	474.28	3	473.949	1418.82	30863.7	1.3609	0.00064499	-0.20765	-9.8414e-05	1.1532	0.00054658	473.948	45.436	0.72524	45.436	45.078	45.804	0					19	9	3	0	0	0
AVLEVAGVHNVLAK	14	Unmodified	_AVLEVAGVHNVLAK_							0	0	0	0	0	gnl|ECOLI|EG10904-MONOMER	gnl|ECOLI|EG10904-MONOMER	gnl|ECOLI|EG10904-MONOMER	MULTI-MSMS	VOT16-1562	1	1181_R	473.95	3	473.949	1418.82	32655.8	0.98213	0.00046548	-1.7031	-0.00080717	-0.72094	-0.00034169	474.282	45.63	0.63212	45.63	45.371	46.003	0					18	8	3	0	0	0
AVLEVAGVHNVLAK	14	Unmodified	_AVLEVAGVHNVLAK_							0	0	0	0	0	gnl|ECOLI|EG10904-MONOMER	gnl|ECOLI|EG10904-MONOMER	gnl|ECOLI|EG10904-MONOMER	MULTI-MSMS	VOT16-1568	1	1171_R	474.28	3	473.949	1418.82	31178.9	0.59598	0.00028246	0.6397	0.00030318	1.2357	0.00058565	473.949	45.289	0.87466	45.289	45.033	45.907	0					27	11	3	0	0	0
AVLEVAGVHNVLAK	14	Unmodified	_AVLEVAGVHNVLAK_							0	0	0	0	0	gnl|ECOLI|EG10904-MONOMER	gnl|ECOLI|EG10904-MONOMER	gnl|ECOLI|EG10904-MONOMER	MULTI-MSMS	VOT16-1568	1	1171_R	710.92	2	710.42	1418.82	24751.5	0.99734	0.00070853	1.3018	0.00092484	2.2992	0.0016334	710.421	45.312	0.58925	45.312	45.096	45.686	0					15	7	3	0	0	0
AVLEVAGVHNVLAK	14	Unmodified	_AVLEVAGVHNVLAK_							0	0	0	0	0	gnl|ECOLI|EG10904-MONOMER	gnl|ECOLI|EG10904-MONOMER	gnl|ECOLI|EG10904-MONOMER	MULTI-MSMS	VOT16-1571	1	1170_R	710.42	2	710.42	1418.82	24497.8	0.29745	0.00021132	1.0295	0.00073138	1.327	0.0009427	710.42	45.176	0.77553	45.176	44.927	45.703	0					32	10	4	0	0	0
AVLEVAGVHNVLAK	14	Unmodified	_AVLEVAGVHNVLAK_							0	0	0	0	0	gnl|ECOLI|EG10904-MONOMER	gnl|ECOLI|EG10904-MONOMER	gnl|ECOLI|EG10904-MONOMER	MULTI-MSMS	VOT16-1571	1	1170_R	473.95	3	473.949	1418.82	30650	-0.10122	-4.7974e-05	0.98116	0.00046502	0.87994	0.00041705	473.949	45.227	1.2264	45.227	44.927	46.153	3.8147e-06					49	16	5	0	0	0
AVQGHSTSQVAISFAEK	17	Unmodified	_AVQGHSTSQVAISFAEK_							0	0	0	0	0	gnl|ECOLI|G7928-MONOMER	gnl|ECOLI|G7928-MONOMER	gnl|ECOLI|G7928-MONOMER	MULTI-MSMS	VOT16-1542	1	1170	587.3	3	587.304	1758.89	NaN	1.155	0.00067836	-0.79691	-0.00046803	0.35813	0.00021033	587.304	35.982	0.8	35.982	35.789	36.589	0					16	10	2	0	0	0
AVQLGGVALGTTQVINSK	18	Unmodified	_AVQLGGVALGTTQVINSK_							0	0	0	0	0	gnl|ECOLI|EG11415-MONOMER	gnl|ECOLI|EG11415-MONOMER	gnl|ECOLI|EG11415-MONOMER	MULTI-MSMS	VOT16-1551	1	1181	879	2	878.502	1754.99	23181.5	1.406	0.0012352	0.047175	4.1443e-05	1.4532	0.0012766	878.502	54.229	0.29931	54.229	54.007	54.307	0					9	3	3	0	0	0
AVTLYLGAVAATVR	14	Unmodified	_AVTLYLGAVAATVR_							0	0	0	0	0	gnl|ECOLI|EG10901-MONOMER	gnl|ECOLI|EG10901-MONOMER	gnl|ECOLI|EG10901-MONOMER	MULTI-MSMS	VOT16-1548	1	1180	469.28	3	468.945	1403.81	31151.6	1.1462	0.00053753	-0.44132	-0.00020695	0.70493	0.00033057	469.279	67.881	0.66991	67.881	67.52	68.19	0					17	8	3	0	0	0
AVTLYLGAVAATVR	14	Unmodified	_AVTLYLGAVAATVR_							0	0	0	0	0	gnl|ECOLI|EG10901-MONOMER	gnl|ECOLI|EG10901-MONOMER	gnl|ECOLI|EG10901-MONOMER	MULTI-MSMS	VOT16-1548	1	1180	702.92	2	702.914	1403.81	25836.5	1.5031	0.0010566	0.32662	0.00022959	1.8298	0.0012862	702.914	67.86	1.3948	67.86	67.451	68.846	0					41	18	4	0	0	0
AVTLYLGAVAATVR	14	Unmodified	_AVTLYLGAVAATVR_							0	0	0	0	0	gnl|ECOLI|EG10901-MONOMER	gnl|ECOLI|EG10901-MONOMER	gnl|ECOLI|EG10901-MONOMER	MULTI-MSMS	VOT16-1551	1	1181	702.92	2	702.914	1403.81	25727	1.633	0.0011479	1.2601	0.00088572	2.8931	0.0020336	702.915	67.195	0.52047	67.195	66.882	67.403	0					15	6	3	0	0	0
AVTLYLGAVAATVR	14	Unmodified	_AVTLYLGAVAATVR_							0	0	0	0	0	gnl|ECOLI|EG10901-MONOMER	gnl|ECOLI|EG10901-MONOMER	gnl|ECOLI|EG10901-MONOMER	MULTI-MSMS	VOT16-1568	1	1171_R	702.91	2	702.914	1403.81	26215.7	1.4418	0.0010134	1.3802	0.00097016	2.8219	0.0019836	702.915	67.052	0.53066	67.052	66.833	67.364	0					17	6	3	0	0	0
AVVESIQR	8	Unmodified	_AVVESIQR_							0	0	0	0	0	gnl|ECOLI|EG10907-MONOMER	gnl|ECOLI|EG10907-MONOMER	gnl|ECOLI|EG10907-MONOMER	MULTI-MSMS	VOT16-1545	1	1171	451.26	2	451.259	900.503	32216.5	0.35113	0.00015845	0.43172	0.00019482	0.78285	0.00035327	451.259	22.106	0.7505	22.106	21.786	22.536	0					19	10	3	0	0	0
AVVESIQR	8	Unmodified	_AVVESIQR_							0	0	0	0	0	gnl|ECOLI|EG10907-MONOMER	gnl|ECOLI|EG10907-MONOMER	gnl|ECOLI|EG10907-MONOMER	MULTI-SECPEP	VOT16-1571	1	1170_R	451.68	2	451.259	900.503	31659.1	-0.29468	-0.00013298	0.001587	7.1615e-07	-0.2931	-0.00013226	451.259	21.404	0.72545	21.404	21.093	21.818	0					34	15	3	0	0	0
AWDAWVVAGHAPVR	14	Unmodified	_AWDAWVVAGHAPVR_							0	0	0	0	0	gnl|ECOLI|G6993-MONOMER	gnl|ECOLI|G6993-MONOMER	gnl|ECOLI|G6993-MONOMER	MULTI-MSMS	VOT16-1551	1	1181	512.27	3	512.269	1533.78	28803	1.2016	0.00061552	0.6836	0.00035019	1.8852	0.00096571	512.269	57.316	0.51235	57.316	57.075	57.587	-3.8147e-06					13	6	3	0	0	0
AWFIQSVTPR	10	Unmodified	_AWFIQSVTPR_							0	0	0	0	0	gnl|ECOLI|EG11786-MONOMER	gnl|ECOLI|EG11786-MONOMER	gnl|ECOLI|EG11786-MONOMER	MULTI-MSMS	VOT16-1542	1	1170	602.83	2	602.827	1203.64	27420.9	1.3445	0.00081051	0.040223	2.4248e-05	1.3847	0.00083476	602.827	62.073	0.95626	62.073	61.714	62.67	-3.8147e-06					31	12	4	0	0	0
AWFIQSVTPR	10	Unmodified	_AWFIQSVTPR_							0	0	0	0	0	gnl|ECOLI|EG11786-MONOMER	gnl|ECOLI|EG11786-MONOMER	gnl|ECOLI|EG11786-MONOMER	MULTI-MSMS	VOT16-1545	1	1171	602.83	2	602.827	1203.64	25436.7	1.9419	0.0011706	-0.29336	-0.00017685	1.6485	0.00099379	602.828	63.568	0.52858	63.568	63.392	63.92	0					9	6	2	0	0	0
AWFIQSVTPR	10	Unmodified	_AWFIQSVTPR_							0	0	0	0	0	gnl|ECOLI|EG11786-MONOMER	gnl|ECOLI|EG11786-MONOMER	gnl|ECOLI|EG11786-MONOMER	MULTI-MSMS	VOT16-1571	1	1170_R	602.83	2	602.827	1203.64	27687.2	1.6676	0.0010053	0.50113	0.0003021	2.1688	0.0013074	602.828	62.158	0.97844	62.158	61.787	62.765	-3.8147e-06					29	12	4	0	0	0
AWQCGTVQLDFSLPSR	16	Unmodified	_AWQCGTVQLDFSLPSR_							0	0	0	0	0	gnl|ECOLI|THRS-MONOMER	gnl|ECOLI|THRS-MONOMER	gnl|ECOLI|THRS-MONOMER	MULTI-SECPEP	VOT16-1542	1	1170	933.82	2	932.954	1863.89	20423.4	1.9232	0.0017943	-1.7598	-0.0016418	0.16343	0.00015247	933.453	69.908	0.66874	69.908	69.717	70.386	0					19	8	3	0	0	0
AYEDAETVTGVINGK	15	Unmodified	_AYEDAETVTGVINGK_							0	0	0	0	0	gnl|ECOLI|EG10900-MONOMER	gnl|ECOLI|EG10900-MONOMER	gnl|ECOLI|EG10900-MONOMER	MULTI-MSMS	VOT16-1562	1	1181_R	783.89	2	783.886	1565.76	23931.2	0.37001	0.00029005	0.88844	0.00069643	1.2584	0.00098648	783.887	43.975	0.91	43.975	43.664	44.574	0					29	11	4	0	0	0
AYEDAETVTGVINGK	15	Unmodified	_AYEDAETVTGVINGK_							0	0	0	0	0	gnl|ECOLI|EG10900-MONOMER	gnl|ECOLI|EG10900-MONOMER	gnl|ECOLI|EG10900-MONOMER	MULTI-MSMS	VOT16-1562	1	1181_R	522.93	3	522.926	1565.76	28235.5	-0.045079	-2.3573e-05	1.3941	0.000729	1.349	0.00070543	522.927	44.022	0.53108	44.022	43.818	44.349	0					7	6	2	0	0	0
AYHVVDEAELTK	12	Unmodified	_AYHVVDEAELTK_							0	0	0	0	0	gnl|ECOLI|EG11786-MONOMER	gnl|ECOLI|EG11786-MONOMER	gnl|ECOLI|EG11786-MONOMER	MULTI-MSMS	VOT16-1542	1	1170	458.9	3	458.902	1373.68	31074	0.28425	0.00013044	1.2136	0.0005569	1.4978	0.00068734	458.902	32.723	1.1067	32.723	32.393	33.5	0					36	17	4	0	0	0
AYHVVDEAELTK	12	Unmodified	_AYHVVDEAELTK_							0	0	0	0	0	gnl|ECOLI|EG11786-MONOMER	gnl|ECOLI|EG11786-MONOMER	gnl|ECOLI|EG11786-MONOMER	MULTI-MSMS	VOT16-1542	1	1170	687.85	2	687.849	1373.68	26404.7	0.0059392	4.0853e-06	1.9667	0.0013528	1.9727	0.0013569	687.85	32.759	0.62609	32.759	32.486	33.112	0					20	9	3	0	0	0
AYHVVDEAELTK	12	Unmodified	_AYHVVDEAELTK_							0	0	0	0	0	gnl|ECOLI|EG11786-MONOMER	gnl|ECOLI|EG11786-MONOMER	gnl|ECOLI|EG11786-MONOMER	MSMS	VOT16-1568	1	1171_R	459.23	3	458.902	1373.68	NaN	NaN	NaN	NaN	NaN	NaN	NaN	NaN	32.837	1	32.837	32.337	33.337	3.8147e-06								0	0	0
AYHVVDEAELTK	12	Unmodified	_AYHVVDEAELTK_							0	0	0	0	0	gnl|ECOLI|EG11786-MONOMER	gnl|ECOLI|EG11786-MONOMER	gnl|ECOLI|EG11786-MONOMER	MULTI-MSMS	VOT16-1571	1	1170_R	458.9	3	458.902	1373.68	31226.8	-1.437	-0.00065946	0.060739	2.7873e-05	-1.3763	-0.00063158	458.901	32.58	0.85817	32.58	32.241	33.099	0					34	12	4	0	0	0
AYTPAEWAR	9	Unmodified	_AYTPAEWAR_							0	0	0	0	0	gnl|ECOLI|G7657-MONOMER	gnl|ECOLI|G7657-MONOMER	gnl|ECOLI|G7657-MONOMER	MULTI-MSMS	VOT16-1542	1	1170	532.76	2	532.762	1063.51	27505.4	0.63615	0.00033892	0.27783	0.00014802	0.91399	0.00048694	532.762	38.784	1.1831	38.784	38.144	39.327	0					40	15	4	0	0	0
AYYGWMWAFPGK	12	Unmodified	_AYYGWMWAFPGK_							0	0	0	0	0	gnl|ECOLI|GLYCOGEN-BRANCH-MONOMER	gnl|ECOLI|GLYCOGEN-BRANCH-MONOMER	gnl|ECOLI|GLYCOGEN-BRANCH-MONOMER	MULTI-MSMS	VOT16-1542	1	1170	739.34	2	738.842	1475.67	24655.8	1.9531	0.001443	-2.8864	-0.0021326	-0.9333	-0.00068956	738.84	76.505	0.28699	76.505	76.328	76.615	0					6	3	2	0	0	0
AYYGWMWAFPGK	12	Unmodified	_AYYGWMWAFPGK_							0	0	0	0	0	gnl|ECOLI|GLYCOGEN-BRANCH-MONOMER	gnl|ECOLI|GLYCOGEN-BRANCH-MONOMER	gnl|ECOLI|GLYCOGEN-BRANCH-MONOMER	MSMS	VOT16-1571	1	1170_R	738.84	2	738.842	1475.67	NaN	NaN	NaN	NaN	NaN	NaN	NaN	NaN	76.601	1	76.601	76.101	77.101	0								0	0	0
CALDISGR	8	Unmodified	_CALDISGR_							0	0	0	0	0	gnl|ECOLI|IMIDPHOSPHADEHYDHISTIDPHOSPHA-MONOMER	gnl|ECOLI|IMIDPHOSPHADEHYDHISTIDPHOSPHA-MONOMER	gnl|ECOLI|IMIDPHOSPHADEHYDHISTIDPHOSPHA-MONOMER	MULTI-SECPEP	VOT16-1571	1	1170_R	445.83	2	446.221	890.428	30963.8	-0.45672	-0.0002038	0.57828	0.00025804	0.12157	5.4245e-05	446.222	28.265	0.73826	28.265	28.012	28.751	0					29	12	3	0	0	0
CALDISGRPHLEYK	14	Unmodified	_CALDISGRPHLEYK_							0	0	0	0	1	gnl|ECOLI|IMIDPHOSPHADEHYDHISTIDPHOSPHA-MONOMER	gnl|ECOLI|IMIDPHOSPHADEHYDHISTIDPHOSPHA-MONOMER	gnl|ECOLI|IMIDPHOSPHADEHYDHISTIDPHOSPHA-MONOMER	MULTI-MSMS	VOT16-1571	1	1170_R	553.95	3	553.615	1657.82	29666.4	2.1131	0.0011698	-2.116	-0.0011715	-0.0029868	-1.6535e-06	553.614	36.898	0.46275	36.898	36.587	37.049	0					10	5	2	0	0	0
CALDISGRPHLEYK	14	Unmodified	_CALDISGRPHLEYK_							0	0	0	0	1	gnl|ECOLI|IMIDPHOSPHADEHYDHISTIDPHOSPHA-MONOMER	gnl|ECOLI|IMIDPHOSPHADEHYDHISTIDPHOSPHA-MONOMER	gnl|ECOLI|IMIDPHOSPHADEHYDHISTIDPHOSPHA-MONOMER	MULTI-MSMS	VOT16-1571	1	1170_R	415.46	4	415.463	1657.82	33258.2	1.6626	0.00069075	-1.2435	-0.00051663	0.41909	0.00017411	415.463	36.818	0.75742	36.818	36.587	37.344	0					17	9	3	0	0	0
CELLIPIR	8	Unmodified	_CELLIPIR_							0	0	0	0	0	gnl|ECOLI|PD04418	gnl|ECOLI|PD04418	gnl|ECOLI|PD04418	MULTI-MSMS	VOT16-1542	1	1170	507.3	2	507.294	1012.57	29345	1.105	0.00056058	0.23539	0.00011941	1.3404	0.00067999	507.294	57.74	1.3404	57.74	57.194	58.535	0					40	17	4	0	0	0
CELLIPIR	8	Unmodified	_CELLIPIR_							0	0	0	0	0	gnl|ECOLI|PD04418	gnl|ECOLI|PD04418	gnl|ECOLI|PD04418	MULTI-MSMS	VOT16-1571	1	1170_R	507.29	2	507.294	1012.57	29277.6	0.9122	0.00046275	-0.11993	-6.0839e-05	0.79227	0.00040192	507.294	57.2	1.3799	57.2	56.701	58.081	0					52	17	4	0	0	0
CGMFSSDR	8	Unmodified	_CGMFSSDR_							0	0	0	0	0	gnl|ECOLI|MALDEXPHOSPHORYL-MONOMER	gnl|ECOLI|MALDEXPHOSPHORYL-MONOMER	gnl|ECOLI|MALDEXPHOSPHORYL-MONOMER	MULTI-MSMS	VOT16-1542	1	1170	480.19	2	480.189	958.364	30452.3	1.4293	0.00068633	-0.60719	-0.00029157	0.82211	0.00039477	480.189	27.43	1.1802	27.43	26.74	27.92	0					33	20	2	0	0	0
CGNCDAHLGHVFPDGPQPTGER	22	Unmodified	_CGNCDAHLGHVFPDGPQPTGER_							0	0	0	0	0	gnl|ECOLI|EG12394-MONOMER	gnl|ECOLI|EG12394-MONOMER	gnl|ECOLI|EG12394-MONOMER	MULTI-MSMS	VOT16-1545	1	1171	606.52	4	606.017	2420.04	27412.7	1.4096	0.00085425	-0.43199	-0.00026179	0.97763	0.00059246	606.267	35.863	0.9816	35.863	35.415	36.397	0					51	14	6	0	0	0
CGNCDAHLGHVFPDGPQPTGER	22	Unmodified	_CGNCDAHLGHVFPDGPQPTGER_							0	0	0	0	0	gnl|ECOLI|EG12394-MONOMER	gnl|ECOLI|EG12394-MONOMER	gnl|ECOLI|EG12394-MONOMER	MULTI-MSMS	VOT16-1568	1	1171_R	606.27	4	606.017	2420.04	27097.9	-0.099123	-6.007e-05	-1.425	-0.00086356	-1.5241	-0.00092363	606.267	34.497	0.96917	34.497	34.055	35.025	-3.8147e-06					55	13	6	0	0	0
CHFHLPIYTPEVLTLCPK	18	Unmodified	_CHFHLPIYTPEVLTLCPK_							0	0	0	0	0	gnl|ECOLI|EG12851-MONOMER	gnl|ECOLI|EG12851-MONOMER	gnl|ECOLI|EG12851-MONOMER	MULTI-MSMS	VOT16-1551	1	1181	742.72	3	742.38	2224.12	26277.3	1.7696	0.0013137	0.065318	4.849e-05	1.8349	0.0013622	742.378	69.026	2.8995	69.026	67.999	70.899	0					90	38	4	0	0	0
CHFHLPIYTPEVLTLCPK	18	Unmodified	_CHFHLPIYTPEVLTLCPK_							0	0	0	0	0	gnl|ECOLI|EG12851-MONOMER	gnl|ECOLI|EG12851-MONOMER	gnl|ECOLI|EG12851-MONOMER	MULTI-MSMS	VOT16-1562	1	1181_R	742.38	3	742.38	2224.12	25432.9	1.5446	0.0011467	0.096645	7.1747e-05	1.6413	0.0012184	742.379	69.046	2.4429	69.046	68.447	70.89	0					83	31	4	0	0	0
CHPFFTGK	8	Unmodified	_CHPFFTGK_							0	0	0	0	0	gnl|ECOLI|EG10889-MONOMER	gnl|ECOLI|EG10889-MONOMER	gnl|ECOLI|EG10889-MONOMER	MULTI-MSMS	VOT16-1542	1	1170	497.23	2	497.234	992.454	29250.7	0.37663	0.00018727	0.2501	0.00012436	0.62673	0.00031163	497.234	28.056	1.7822	28.056	27.42	29.202	1.9073e-06					81	30	4	0	0	0
CHPFFTGK	8	Unmodified	_CHPFFTGK_							0	0	0	0	0	gnl|ECOLI|EG10889-MONOMER	gnl|ECOLI|EG10889-MONOMER	gnl|ECOLI|EG10889-MONOMER	MULTI-MSMS	VOT16-1542	1	1170	331.83	3	331.825	992.454	36226.1	0.56711	0.00018818	0.1818	6.0325e-05	0.74891	0.00024851	331.825	28.055	1.7367	28.055	27.465	29.202	1.9073e-06					78	29	5	0	0	0
CHPFFTGK	8	Unmodified	_CHPFFTGK_							0	0	0	0	0	gnl|ECOLI|EG10889-MONOMER	gnl|ECOLI|EG10889-MONOMER	gnl|ECOLI|EG10889-MONOMER	MULTI-MSMS	VOT16-1545	1	1171	331.83	3	331.825	992.454	37420.5	-0.64041	-0.0002125	1.5768	0.00052322	0.93639	0.00031072	331.826	29.105	1.2032	29.105	28.558	29.761	0					36	16	3	0	0	0
CHPFFTGK	8	Unmodified	_CHPFFTGK_							0	0	0	0	0	gnl|ECOLI|EG10889-MONOMER	gnl|ECOLI|EG10889-MONOMER	gnl|ECOLI|EG10889-MONOMER	MULTI-MSMS	VOT16-1548	1	1180	331.83	3	331.825	992.454	37513.3	1.0345	0.00034328	-0.64987	-0.00021564	0.38465	0.00012764	331.825	28.94	0.6255	28.94	28.619	29.244	0					31	19	2	0	0	0
CHPFFTGK	8	Unmodified	_CHPFFTGK_							0	0	0	0	0	gnl|ECOLI|EG10889-MONOMER	gnl|ECOLI|EG10889-MONOMER	gnl|ECOLI|EG10889-MONOMER	MULTI-MSMS	VOT16-1551	1	1181	497.23	2	497.234	992.454	32027.6	-0.080316	-3.9936e-05	1.212	0.00060263	1.1317	0.0005627	497.235	28.26	0.77667	28.26	27.853	28.63	0					21	14	2	0	0	0
CHPFFTGK	8	Unmodified	_CHPFFTGK_							0	0	0	0	0	gnl|ECOLI|EG10889-MONOMER	gnl|ECOLI|EG10889-MONOMER	gnl|ECOLI|EG10889-MONOMER	MULTI-MSMS	VOT16-1551	1	1181	331.83	3	331.825	992.454	36922.3	-0.15459	-5.1297e-05	1.0859	0.00036034	0.93134	0.00030904	331.826	28.16	0.83625	28.16	27.899	28.735	0					29	15	3	0	0	0
CHPFFTGK	8	Unmodified	_CHPFFTGK_							0	0	0	0	0	gnl|ECOLI|EG10889-MONOMER	gnl|ECOLI|EG10889-MONOMER	gnl|ECOLI|EG10889-MONOMER	MULTI-MSMS	VOT16-1562	1	1181_R	497.24	2	497.234	992.454	30652	-0.23385	-0.00011628	2.509	0.0012475	2.2751	0.0011313	497.235	28.286	0.86723	28.286	28.01	28.877	0					25	13	3	0	0	0
CHPFFTGK	8	Unmodified	_CHPFFTGK_							0	0	0	0	0	gnl|ECOLI|EG10889-MONOMER	gnl|ECOLI|EG10889-MONOMER	gnl|ECOLI|EG10889-MONOMER	MULTI-MSMS	VOT16-1562	1	1181_R	331.83	3	331.825	992.454	37532.6	-0.2252	-7.4727e-05	0.91286	0.00030291	0.68767	0.00022818	331.826	28.27	0.79192	28.27	27.95	28.742	0					30	12	3	0	0	0
CHPFFTGK	8	Unmodified	_CHPFFTGK_							0	0	0	0	0	gnl|ECOLI|EG10889-MONOMER	gnl|ECOLI|EG10889-MONOMER	gnl|ECOLI|EG10889-MONOMER	MULTI-MSMS	VOT16-1565	1	1180_R	331.83	3	331.825	992.454	36714.8	0.50499	0.00016757	-0.34449	-0.00011431	0.1605	5.3259e-05	331.825	28.463	0.77489	28.463	28.177	28.952	0					28	20	2	0	0	0
CHPFFTGK	8	Unmodified	_CHPFFTGK_							0	0	0	0	0	gnl|ECOLI|EG10889-MONOMER	gnl|ECOLI|EG10889-MONOMER	gnl|ECOLI|EG10889-MONOMER	MULTI-MSMS	VOT16-1568	1	1171_R	497.23	2	497.234	992.454	29959.6	0.24012	0.00011939	0.50296	0.00025009	0.74307	0.00036948	497.234	28.328	1.0294	28.328	27.901	28.93	0					43	17	4	0	0	0
CHPFFTGK	8	Unmodified	_CHPFFTGK_							0	0	0	0	0	gnl|ECOLI|EG10889-MONOMER	gnl|ECOLI|EG10889-MONOMER	gnl|ECOLI|EG10889-MONOMER	MULTI-MSMS	VOT16-1571	1	1170_R	331.83	3	331.825	992.454	36896.6	0.069028	2.2905e-05	-1.1628	-0.00038584	-1.0937	-0.00036293	331.825	27.928	2.3149	27.928	26.808	29.123	1.9073e-06					92	40	4	0	0	0
CHPFFTGK	8	Unmodified	_CHPFFTGK_							0	0	0	0	0	gnl|ECOLI|EG10889-MONOMER	gnl|ECOLI|EG10889-MONOMER	gnl|ECOLI|EG10889-MONOMER	MULTI-MSMS	VOT16-1571	1	1170_R	497.23	2	497.234	992.454	29144.8	-0.0001461	-7.2644e-08	-1.3093	-0.00065101	-1.3094	-0.00065109	497.234	27.978	1.7196	27.978	27.257	28.977	-1.9073e-06					79	29	5	0	0	0
CIFTTVSPEK	10	Unmodified	_CIFTTVSPEK_							0	0	0	0	0	gnl|ECOLI|G6487-MONOMER	gnl|ECOLI|G6487-MONOMER	gnl|ECOLI|G6487-MONOMER	MULTI-SECPEP	VOT16-1542	1	1170	592.28	2	591.297	1180.58	27434.8	0.46374	0.00027421	1.456	0.00086093	1.9197	0.0011351	591.298	40.147	0.51665	40.147	39.94	40.456	0					10	6	2	0	0	0
CLLSGYINK	9	Unmodified	_CLLSGYINK_							0	0	0	0	0	gnl|ECOLI|G7118-MONOMER	gnl|ECOLI|G7118-MONOMER	gnl|ECOLI|G7118-MONOMER	MULTI-MSMS	VOT16-1542	1	1170	534.28	2	534.281	1066.55	28125.8	0.81144	0.00043354	0.46089	0.00024625	1.2723	0.00067978	534.282	46.5	0.88441	46.5	46.15	47.035	0					26	12	3	0	0	0
CLVILSR	7	Unmodified	_CLVILSR_							0	0	0	0	0	gnl|ECOLI|G6568-MONOMER	gnl|ECOLI|G6568-MONOMER	gnl|ECOLI|G6568-MONOMER	MULTI-SECPEP	VOT16-1542	1	1170	431.47	2	430.755	859.495	32842.7	1.1284	0.00048604	-0.21427	-9.2297e-05	0.91408	0.00039375	430.755	42.837	0.94366	42.837	42.534	43.477	0					25	13	3	0	0	0
CLYCHNR	7	Unmodified	_CLYCHNR_							0	0	0	0	0	gnl|ECOLI|PFLACTENZ-MONOMER	gnl|ECOLI|PFLACTENZ-MONOMER	gnl|ECOLI|PFLACTENZ-MONOMER	MULTI-SECPEP	VOT16-1571	1	1170_R	511.23	2	511.718	1021.42	30673.2	-0.67813	-0.00034701	-2.9381	-0.0015035	-3.6163	-0.0018505	511.718	16.397	0.42625	16.397	16.294	16.72	0					6	5	2	0	0	0
CPVCHQGEMVSGIK	14	Unmodified	_CPVCHQGEMVSGIK_							0	0	0	0	0	gnl|ECOLI|G7571-MONOMER	gnl|ECOLI|G7571-MONOMER	gnl|ECOLI|G7571-MONOMER	MULTI-MSMS	VOT16-1542	1	1170	534.58	3	534.579	1600.72	21062.5	0.99119	0.00052987	0.98416	0.00052611	1.9753	0.001056	534.915	25.472	0.691	25.472	25.097	25.788	0					32	16	3	0	0	0
CPVCHQGEMVSGIK	14	Unmodified	_CPVCHQGEMVSGIK_							0	0	0	0	0	gnl|ECOLI|G7571-MONOMER	gnl|ECOLI|G7571-MONOMER	gnl|ECOLI|G7571-MONOMER	MULTI-MSMS	VOT16-1571	1	1170_R	534.58	3	534.579	1600.72	29029.5	0.5358	0.00028643	-0.74976	-0.00040081	-0.21397	-0.00011438	534.579	25.267	0.41958	25.267	24.933	25.353	0					19	11	3	0	0	0
CTEEHQAIVR	10	Unmodified	_CTEEHQAIVR_							0	0	0	0	0	gnl|ECOLI|EG12443-MONOMER	gnl|ECOLI|EG12443-MONOMER	gnl|ECOLI|EG12443-MONOMER	MSMS	VOT16-1542	1	1170	621.8	2	621.798	1241.58	NaN	NaN	NaN	NaN	NaN	NaN	NaN	NaN	17.002	1	17.002	16.502	17.502	0								0	0	0
CTEEHQAIVR	10	Unmodified	_CTEEHQAIVR_							0	0	0	0	0	gnl|ECOLI|EG12443-MONOMER	gnl|ECOLI|EG12443-MONOMER	gnl|ECOLI|EG12443-MONOMER	MSMS	VOT16-1545	1	1171	414.87	3	414.868	1241.58	NaN	NaN	NaN	NaN	NaN	NaN	NaN	NaN	16.879	1	16.879	16.379	17.379	0								0	0	0
CTEEHQAIVR	10	Unmodified	_CTEEHQAIVR_							0	0	0	0	0	gnl|ECOLI|EG12443-MONOMER	gnl|ECOLI|EG12443-MONOMER	gnl|ECOLI|EG12443-MONOMER	MULTI-MSMS	VOT16-1571	1	1170_R	415.2	3	414.868	1241.58	24587	-1.1171	-0.00046344	3.6392	0.0015098	2.5222	0.0010464	414.87	16.605	0.67192	16.605	16.426	17.098	0					8	8	2	0	0	0
CTEEHQAIVR	10	Unmodified	_CTEEHQAIVR_							0	0	0	0	0	gnl|ECOLI|EG12443-MONOMER	gnl|ECOLI|EG12443-MONOMER	gnl|ECOLI|EG12443-MONOMER	MSMS	VOT16-1571	1	1170_R	621.8	2	621.798	1241.58	NaN	NaN	NaN	NaN	NaN	NaN	NaN	NaN	16.646	1	16.646	16.146	17.146	0								0	0	0
CVGAALR	7	Unmodified	_CVGAALR_							0	0	0	0	0	gnl|ECOLI|G7594-MONOMER	gnl|ECOLI|G7594-MONOMER	gnl|ECOLI|G7594-MONOMER	MSMS	VOT16-1551	1	1181	373.7	2	373.703	745.39	NaN	NaN	NaN	NaN	NaN	NaN	NaN	NaN	19.685	1	19.685	19.185	20.185	0								0	0	0
CVTNFR	6	Unmodified	_CVTNFR_							0	0	0	0	0	gnl|ECOLI|G6568-MONOMER	gnl|ECOLI|G6568-MONOMER	gnl|ECOLI|G6568-MONOMER	MULTI-MSMS	VOT16-1542	1	1170	398.69	2	398.692	795.37	32600.3	-0.14999	-5.9801e-05	0.19705	7.856e-05	0.047053	1.876e-05	398.692	22.564	0.56975	22.564	22.32	22.89	0					21	10	3	0	0	0
CVTNFR	6	Unmodified	_CVTNFR_							0	0	0	0	0	gnl|ECOLI|G6568-MONOMER	gnl|ECOLI|G6568-MONOMER	gnl|ECOLI|G6568-MONOMER	MULTI-MSMS	VOT16-1568	1	1171_R	398.69	2	398.692	795.37	32099.1	0.14135	5.6355e-05	0.47698	0.00019017	0.61832	0.00024652	398.692	22.528	0.51868	22.528	22.259	22.777	0					18	11	2	0	0	0
DAAAAVGK	8	Unmodified	_DAAAAVGK_							0	0	0	0	0	gnl|ECOLI|EG10879-MONOMER	gnl|ECOLI|EG10879-MONOMER	gnl|ECOLI|EG10879-MONOMER	MULTI-MSMS	VOT16-1545	1	1171	351.69	2	351.693	701.371	34914.4	0.51362	0.00018064	0.63774	0.00022429	1.1514	0.00040493	351.693	15.859	0.62208	15.859	15.418	16.04	0					21	8	4	0	0	0
DAALSCDQFFVNHR	14	Unmodified	_DAALSCDQFFVNHR_							0	0	0	0	0	gnl|ECOLI|EG10901-MONOMER	gnl|ECOLI|EG10901-MONOMER	gnl|ECOLI|EG10901-MONOMER	MULTI-MSMS	VOT16-1542	1	1170	560.59	3	560.591	1678.75	27826.6	1.0398	0.00058291	-0.29492	-0.00016533	0.74489	0.00041758	560.591	47.658	0.82625	47.658	47.267	48.093	0					33	12	4	0	0	0
DAALSCDQFFVNHR	14	Unmodified	_DAALSCDQFFVNHR_							0	0	0	0	0	gnl|ECOLI|EG10901-MONOMER	gnl|ECOLI|EG10901-MONOMER	gnl|ECOLI|EG10901-MONOMER	MULTI-MSMS	VOT16-1545	1	1171	840.89	2	840.383	1678.75	22895.4	0.80519	0.00067667	0.38448	0.00032311	1.1897	0.00099978	840.384	49.377	0.63416	49.377	49.019	49.653	-3.8147e-06					26	8	4	0	0	0
DAALSCDQFFVNHR	14	Unmodified	_DAALSCDQFFVNHR_							0	0	0	0	0	gnl|ECOLI|EG10901-MONOMER	gnl|ECOLI|EG10901-MONOMER	gnl|ECOLI|EG10901-MONOMER	MULTI-MSMS	VOT16-1548	1	1180	560.59	3	560.591	1678.75	27654.3	1.196	0.00067044	-0.16587	-9.2984e-05	1.0301	0.00057746	560.591	48.605	1.0403	48.605	48.21	49.25	3.8147e-06					100	23	6	0	0	0
DAALSCDQFFVNHR	14	Unmodified	_DAALSCDQFFVNHR_							0	0	0	0	0	gnl|ECOLI|EG10901-MONOMER	gnl|ECOLI|EG10901-MONOMER	gnl|ECOLI|EG10901-MONOMER	MULTI-MSMS	VOT16-1562	1	1181_R	560.59	3	560.591	1678.75	27754.4	0.83308	0.00046702	0.20149	0.00011296	1.0346	0.00057997	560.592	48.284	1.392	48.284	47.803	49.195	0					69	18	6	0	0	0
DAALSCDQFFVNHR	14	Unmodified	_DAALSCDQFFVNHR_							0	0	0	0	0	gnl|ECOLI|EG10901-MONOMER	gnl|ECOLI|EG10901-MONOMER	gnl|ECOLI|EG10901-MONOMER	MULTI-MSMS	VOT16-1562	1	1181_R	840.89	2	840.383	1678.75	22681.7	1.1162	0.00093804	0.33149	0.00027858	1.4477	0.0012166	840.384	48.244	0.68357	48.244	47.949	48.633	0					27	8	4	0	0	0
DAALSCDQFFVNHR	14	Unmodified	_DAALSCDQFFVNHR_							0	0	0	0	0	gnl|ECOLI|EG10901-MONOMER	gnl|ECOLI|EG10901-MONOMER	gnl|ECOLI|EG10901-MONOMER	MULTI-MSMS	VOT16-1565	1	1180_R	560.93	3	560.591	1678.75	28034.6	1.5047	0.00084352	-0.26509	-0.00014861	1.2396	0.00069492	560.591	48.115	1.0651	48.115	47.726	48.791	0					88	19	6	0	0	0
DAALSCDQFFVNHR	14	Unmodified	_DAALSCDQFFVNHR_							0	0	0	0	0	gnl|ECOLI|EG10901-MONOMER	gnl|ECOLI|EG10901-MONOMER	gnl|ECOLI|EG10901-MONOMER	MULTI-MSMS	VOT16-1568	1	1171_R	560.59	3	560.591	1678.75	28145.5	0.13611	7.6302e-05	1.1966	0.00067083	1.3328	0.00074713	560.592	47.96	0.97107	47.96	47.542	48.513	0					57	12	6	0	0	0
DAALSCDQFFVNHR	14	Unmodified	_DAALSCDQFFVNHR_							0	0	0	0	0	gnl|ECOLI|EG10901-MONOMER	gnl|ECOLI|EG10901-MONOMER	gnl|ECOLI|EG10901-MONOMER	MULTI-MSMS	VOT16-1568	1	1171_R	840.89	2	840.383	1678.75	22822.3	0.66869	0.00056196	0.91881	0.00077215	1.5875	0.0013341	840.384	47.991	0.60912	47.991	47.691	48.3	0					19	7	3	0	0	0
DAALSCDQFFVNHR	14	Deamidation (NQ)	_DAALSCDQFFVN(de)HR_	DAALSCDQ(0.012)FFVN(0.988)HR			DAALSCDQ(-19.34)FFVN(19.34)HR			0	1	0	0	0	gnl|ECOLI|EG10901-MONOMER	gnl|ECOLI|EG10901-MONOMER	gnl|ECOLI|EG10901-MONOMER	MULTI-MSMS	VOT16-1551	1	1181	561.26	3	560.919	1679.74	25713.8	1.1193	0.00062786	1.4628	0.00082053	2.5822	0.0014484	561.255	50.047	0.7009	50.047	49.758	50.459	0					12	9	2	0	0	0
DADELLAILASK	12	Unmodified	_DADELLAILASK_							0	0	0	0	0	gnl|ECOLI|TRE6PHYDRO-MONOMER	gnl|ECOLI|TRE6PHYDRO-MONOMER	gnl|ECOLI|TRE6PHYDRO-MONOMER	MULTI-MSMS	VOT16-1542	1	1170	629.85	2	629.848	1257.68	26742.3	1.8995	0.0011964	0.046936	2.9563e-05	1.9464	0.0012259	629.848	76.143	0.6529	76.143	75.962	76.615	0					25	8	5	0	0	0
DADELLAILASK	12	Unmodified	_DADELLAILASK_							0	0	0	0	0	gnl|ECOLI|TRE6PHYDRO-MONOMER	gnl|ECOLI|TRE6PHYDRO-MONOMER	gnl|ECOLI|TRE6PHYDRO-MONOMER	MULTI-MSMS	VOT16-1545	1	1171	629.85	2	629.848	1257.68	24239.4	1.4408	0.00090747	-0.64194	-0.00040432	0.79884	0.00050315	629.847	76.468	0.21623	76.468	76.298	76.514	0					6	2	3	0	0	0
DADELLAILASK	12	Unmodified	_DADELLAILASK_							0	0	0	0	0	gnl|ECOLI|TRE6PHYDRO-MONOMER	gnl|ECOLI|TRE6PHYDRO-MONOMER	gnl|ECOLI|TRE6PHYDRO-MONOMER	MULTI-MSMS	VOT16-1571	1	1170_R	420.23	3	420.234	1257.68	32656.9	-0.42733	-0.00017958	-2.3731	-0.00099726	-2.8004	-0.0011768	420.233	76.227	0.29575	76.227	76.043	76.338	0					8	3	3	0	0	0
DAEANAEADR	10	Unmodified	_DAEANAEADR_							0	0	0	0	0	gnl|ECOLI|EG10241-MONOMER	gnl|ECOLI|EG10241-MONOMER	gnl|ECOLI|EG10241-MONOMER	MULTI-MSMS	VOT16-1542	1	1170	531.23	2	531.228	1060.44	28913.8	0.16456	8.7418e-05	0.41129	0.00021849	0.57584	0.0003059	531.229	15.968	0.74147	15.968	15.523	16.264	0					36	14	5	0	0	0
DAEANAEADR	10	Unmodified	_DAEANAEADR_							0	0	0	0	0	gnl|ECOLI|EG10241-MONOMER	gnl|ECOLI|EG10241-MONOMER	gnl|ECOLI|EG10241-MONOMER	MULTI-MSMS	VOT16-1545	1	1171	531.23	2	531.228	1060.44	28830.4	0.54428	0.00028914	0.16858	8.9554e-05	0.71286	0.00037869	531.228	15.861	0.48393	15.861	15.625	16.109	0					8	6	2	0	0	0
DAEANAEADR	10	Unmodified	_DAEANAEADR_							0	0	0	0	0	gnl|ECOLI|EG10241-MONOMER	gnl|ECOLI|EG10241-MONOMER	gnl|ECOLI|EG10241-MONOMER	MULTI-MSMS	VOT16-1551	1	1181	531.23	2	531.228	1060.44	28694.4	0.17019	9.041e-05	-0.34696	-0.00018431	-0.17677	-9.3904e-05	531.228	15.762	0.54092	15.762	15.51	16.051	0					11	8	2	0	0	0
DAEAWFNEK	9	Unmodified	_DAEAWFNEK_							0	0	0	0	0	CON__P13645;CON__Q148H6;CON__Q7Z3Y7;CON__Q7Z3Z0;CON__Q7Z3Y8	CON__P13645	CON__P13645	MULTI-SECPEP	VOT16-1545	1	1171	556.21	2	555.249	1108.48	28224.8	0.64599	0.00035868	-0.40459	-0.00022465	0.24139	0.00013403	555.248	50.347	0.55659	50.347	50.083	50.64	0					18	7	3	0	0	0
DAEAWFNEK	9	Unmodified	_DAEAWFNEK_							0	0	0	0	0	CON__P13645;CON__Q148H6;CON__Q7Z3Y7;CON__Q7Z3Z0;CON__Q7Z3Y8	CON__P13645	CON__P13645	MULTI-MSMS	VOT16-1548	1	1180	555.25	2	555.249	1108.48	28076	1.2098	0.00067176	-0.77719	-0.00043153	0.43265	0.00024023	555.248	49.851	0.74331	49.851	49.482	50.226	0					38	12	4	0	0	0
DAEAWFNEK	9	Unmodified	_DAEAWFNEK_							0	0	0	0	0	CON__P13645;CON__Q148H6;CON__Q7Z3Y7;CON__Q7Z3Z0;CON__Q7Z3Y8	CON__P13645	CON__P13645	MULTI-MSMS	VOT16-1565	1	1180_R	555.25	2	555.249	1108.48	28628.1	1.5167	0.00084212	-1.5242	-0.00084629	-0.0074998	-4.1643e-06	555.248	49.394	0.7903	49.394	49.064	49.855	0					40	13	4	0	0	0
DAEAWFNEK	9	Unmodified	_DAEAWFNEK_							0	0	0	0	0	CON__P13645;CON__Q148H6;CON__Q7Z3Y7;CON__Q7Z3Z0;CON__Q7Z3Y8	CON__P13645	CON__P13645	MULTI-MSMS	VOT16-1571	1	1170_R	555.25	2	555.249	1108.48	28634.5	0.66899	0.00037145	0.51197	0.00028427	1.181	0.00065572	555.249	49.067	0.68208	49.067	48.789	49.471	0					24	8	4	0	0	0
DAEGMEHHVSEETLDAFR	18	Unmodified	_DAEGMEHHVSEETLDAFR_							0	0	0	0	0	gnl|ECOLI|G6420-MONOMER	gnl|ECOLI|G6420-MONOMER	gnl|ECOLI|G6420-MONOMER	MULTI-MSMS	VOT16-1551	1	1181	691.97	3	691.637	2071.89	25303.4	1.2075	0.00083514	0.71876	0.00049712	1.9262	0.0013323	691.638	52.256	0.74067	52.256	51.855	52.595	0					26	9	4	0	0	0
DAFGIK	6	Unmodified	_DAFGIK_							0	0	0	0	0	gnl|ECOLI|EG11153-MONOMER	gnl|ECOLI|EG11153-MONOMER	gnl|ECOLI|EG11153-MONOMER	MULTI-MSMS	VOT16-1542	1	1170	325.68	2	325.679	649.344	37789.1	-0.71598	-0.00023318	-1.1848	-0.00038588	-1.9008	-0.00061906	325.679	31.89	0.74909	31.89	31.586	32.335	0					19	11	2	0	0	0
DAFGIK	6	Unmodified	_DAFGIK_							0	0	0	0	0	gnl|ECOLI|EG11153-MONOMER	gnl|ECOLI|EG11153-MONOMER	gnl|ECOLI|EG11153-MONOMER	MULTI-MSMS	VOT16-1545	1	1171	325.68	2	325.679	649.344	38779.1	-0.1368	-4.4552e-05	0.52968	0.0001725	0.39288	0.00012795	325.679	32.798	0.43783	32.798	32.623	33.061	0					11	6	2	0	0	0
DAFGIK	6	Unmodified	_DAFGIK_							0	0	0	0	0	gnl|ECOLI|EG11153-MONOMER	gnl|ECOLI|EG11153-MONOMER	gnl|ECOLI|EG11153-MONOMER	MULTI-MSMS	VOT16-1548	1	1180	325.68	2	325.679	649.344	38834.8	1.2698	0.00041355	-0.23602	-7.6866e-05	1.0338	0.00033669	325.679	33.195	0.64324	33.195	32.911	33.554	0					17	13	2	0	0	0
DAFGIK	6	Unmodified	_DAFGIK_							0	0	0	0	0	gnl|ECOLI|EG11153-MONOMER	gnl|ECOLI|EG11153-MONOMER	gnl|ECOLI|EG11153-MONOMER	MULTI-MSMS	VOT16-1551	1	1181	325.68	2	325.679	649.344	37664.8	0.035183	1.1458e-05	-2.7585	-0.0008984	-2.7233	-0.00088694	325.678	31.755	0.63842	31.755	31.514	32.153	-1.9073e-06					11	8	2	0	0	0
DAFGIK	6	Unmodified	_DAFGIK_							0	0	0	0	0	gnl|ECOLI|EG11153-MONOMER	gnl|ECOLI|EG11153-MONOMER	gnl|ECOLI|EG11153-MONOMER	MULTI-MSMS	VOT16-1562	1	1181_R	325.68	2	325.679	649.344	37420.6	-0.63424	-0.00020656	-0.6325	-0.00020599	-1.2667	-0.00041255	325.679	31.973	0.7815	31.973	31.691	32.472	0					16	11	2	0	0	0
DAFGIK	6	Unmodified	_DAFGIK_							0	0	0	0	0	gnl|ECOLI|EG11153-MONOMER	gnl|ECOLI|EG11153-MONOMER	gnl|ECOLI|EG11153-MONOMER	MULTI-MSMS	VOT16-1568	1	1171_R	325.68	2	325.679	649.344	NaN	-0.88521	-0.00028829	0.99195	0.00032306	0.10674	3.4764e-05	325.679	31.897	0.4945	31.897	31.721	32.216	0					9	7	2	0	0	0
DAFGIK	6	Unmodified	_DAFGIK_							0	0	0	0	0	gnl|ECOLI|EG11153-MONOMER	gnl|ECOLI|EG11153-MONOMER	gnl|ECOLI|EG11153-MONOMER	MULTI-MSMS	VOT16-1571	1	1170_R	325.68	2	325.679	649.344	37342.3	-1.0763	-0.00035051	-0.23525	-7.6617e-05	-1.3115	-0.00042713	325.679	31.716	0.97708	31.716	31.392	32.369	0					20	13	3	0	0	0
DAFLGSFLYEYSR	13	Unmodified	_DAFLGSFLYEYSR_							0	0	0	0	0	CON__P02769	CON__P02769	CON__P02769	MULTI-MSMS	VOT16-1542	1	1170	784.37	2	784.375	1566.74	27616.5	1.6714	0.001311	-1.886	-0.0014794	-0.21461	-0.00016834	784.374	76.429	0.36134	76.429	76.18	76.541	0					5	4	2	0	0	0
DAIVAQLR	8	Unmodified	_DAIVAQLR_							0	0	0	0	0	gnl|ECOLI|EG12207-MONOMER	gnl|ECOLI|EG12207-MONOMER	gnl|ECOLI|EG12207-MONOMER	MULTI-MSMS	VOT16-1571	1	1170_R	443.26	2	443.261	884.508	31478.2	-1.2688	-0.00056239	-0.25687	-0.00011386	-1.5256	-0.00067625	443.261	34.545	0.97267	34.545	34.203	35.175	0					26	12	3	0	0	0
DAMFTTSSENR	11	Unmodified	_DAMFTTSSENR_							0	0	0	0	0	gnl|ECOLI|THRS-MONOMER	gnl|ECOLI|THRS-MONOMER	gnl|ECOLI|THRS-MONOMER	MULTI-MSMS	VOT16-1542	1	1170	629.77	2	629.772	1257.53	27079.6	0.014816	9.3307e-06	1.0648	0.00067058	1.0796	0.00067991	629.773	28.721	0.61232	28.721	28.446	29.058	1.9073e-06					22	9	3	0	0	0
DAMFTTSSENR	11	Unmodified	_DAMFTTSSENR_							0	0	0	0	0	gnl|ECOLI|THRS-MONOMER	gnl|ECOLI|THRS-MONOMER	gnl|ECOLI|THRS-MONOMER	MULTI-MSMS	VOT16-1571	1	1170_R	629.77	2	629.772	1257.53	26532.9	0.056736	3.5731e-05	0.86886	0.00054718	0.9256	0.00058291	629.773	28.606	0.80275	28.606	28.251	29.053	0					22	11	3	0	0	0
DAMVPMGGLLCMK	13	Unmodified	_DAMVPMGGLLCMK_							0	0	0	0	0	gnl|ECOLI|TRYPTOPHAN-MONOMER	gnl|ECOLI|TRYPTOPHAN-MONOMER	gnl|ECOLI|TRYPTOPHAN-MONOMER	MULTI-MSMS	VOT16-1571	1	1170_R	711.84	2	711.834	1421.65	25756.6	0.82588	0.00058789	0.2319	0.00016507	1.0578	0.00075296	711.835	72.126	0.68011	72.126	71.665	72.345	0					20	8	4	0	0	0
DANDTGSTEVQVALLTAQINHLQGHFAEHK	30	Deamidation (NQ)	_DANDTGSTEVQVALLTAQIN(de)HLQGHFAEHK_	DANDTGSTEVQVALLTAQ(0.01)IN(0.987)HLQ(0.003)GHFAEHK			DAN(-86.39)DTGSTEVQ(-62.5)VALLTAQ(-19.81)IN(19.81)HLQ(-25.75)GHFAEHK			0	1	0	0	0	gnl|ECOLI|EG10914-MONOMER	gnl|ECOLI|EG10914-MONOMER	gnl|ECOLI|EG10914-MONOMER	MULTI-MSMS	VOT16-1542	1	1170	812.4	4	812.151	3244.57	23107.8	1.4158	0.0011499	0.70898	0.0005758	2.1248	0.0017257	812.402	62.441	2.9772	62.441	62.002	64.979	3.8147e-06					124	39	7	0	0	0
DANDTGSTEVQVALLTAQINHLQGHFAEHK	30	Deamidation (NQ)	_DANDTGSTEVQVALLTAQIN(de)HLQGHFAEHK_	DANDTGSTEVQVALLTAQ(0.001)IN(0.973)HLQ(0.027)GHFAEHK			DAN(-101.54)DTGSTEVQ(-66.84)VALLTAQ(-30.92)IN(15.61)HLQ(-15.61)GHFAEHK			0	1	0	0	0	gnl|ECOLI|EG10914-MONOMER	gnl|ECOLI|EG10914-MONOMER	gnl|ECOLI|EG10914-MONOMER	MULTI-MSMS	VOT16-1545	1	1171	812.65	4	812.151	3244.57	23266	1.5938	0.0012944	0.82005	0.00066601	2.4139	0.0019604	812.402	63.846	1.2705	63.846	63.468	64.739	3.8147e-06					65	16	6	0	0	0
DANDTGSTEVQVALLTAQINHLQGHFAEHK	30	Deamidation (NQ)	_DANDTGSTEVQVALLTAQIN(de)HLQGHFAEHK_	DANDTGSTEVQVALLTAQ(0.031)IN(0.957)HLQ(0.011)GHFAEHK			DAN(-48.31)DTGSTEVQ(-33.66)VALLTAQ(-14.9)IN(14.9)HLQ(-19.25)GHFAEHK			0	1	0	0	0	gnl|ECOLI|EG10914-MONOMER	gnl|ECOLI|EG10914-MONOMER	gnl|ECOLI|EG10914-MONOMER	MULTI-MSMS	VOT16-1562	1	1181_R	812.4	4	812.151	3244.57	23997.5	1.8098	0.0014698	-0.10826	-8.792e-05	1.7016	0.0013819	812.401	63.022	0.9815	63.022	62.602	63.583	0					42	12	5	0	0	0
DANDTGSTEVQVALLTAQINHLQGHFAEHK	30	Deamidation (NQ)	_DANDTGSTEVQVALLTAQIN(de)HLQGHFAEHK_	DANDTGSTEVQVALLTAQ(0.015)IN(0.966)HLQ(0.019)GHFAEHK			DAN(-67.48)DTGSTEVQ(-51.26)VALLTAQ(-18.15)IN(17.01)HLQ(-17.01)GHFAEHK			0	1	0	0	0	gnl|ECOLI|EG10914-MONOMER	gnl|ECOLI|EG10914-MONOMER	gnl|ECOLI|EG10914-MONOMER	MULTI-MSMS	VOT16-1568	1	1171_R	812.65	4	812.151	3244.57	23472.4	2.3978	0.0019474	-0.4449	-0.00036133	1.9529	0.0015861	812.401	62.658	1.2227	62.658	62.173	63.396	0					73	15	7	0	0	0
DANDTGSTEVQVALLTAQINHLQGHFAEHK	30	Unmodified	_DANDTGSTEVQVALLTAQINHLQGHFAEHK_							0	0	0	0	0	gnl|ECOLI|EG10914-MONOMER	gnl|ECOLI|EG10914-MONOMER	gnl|ECOLI|EG10914-MONOMER	MULTI-MSMS	VOT16-1542	1	1170	812.41	4	811.905	3243.59	23175.7	1.8307	0.0014863	-1.1678	-0.00094814	0.66288	0.00053819	812.155	72.144	3.2253	72.144	71.195	74.42	0					178	44	9	0	0	0
DANDTGSTEVQVALLTAQINHLQGHFAEHK	30	Unmodified	_DANDTGSTEVQVALLTAQINHLQGHFAEHK_							0	0	0	0	0	gnl|ECOLI|EG10914-MONOMER	gnl|ECOLI|EG10914-MONOMER	gnl|ECOLI|EG10914-MONOMER	MULTI-MSMS	VOT16-1542	1	1170	649.92	5	649.725	3243.59	25716.5	1.2957	0.00084186	-1.1257	-0.00073137	0.17005	0.00011049	649.925	72.125	3.447	72.125	71.344	74.791	7.6294e-06					181	47	10	0	0	0
DANDTGSTEVQVALLTAQINHLQGHFAEHK	30	Unmodified	_DANDTGSTEVQVALLTAQINHLQGHFAEHK_							0	0	0	0	0	gnl|ECOLI|EG10914-MONOMER	gnl|ECOLI|EG10914-MONOMER	gnl|ECOLI|EG10914-MONOMER	MULTI-MSMS	VOT16-1545	1	1171	812.16	4	811.905	3243.59	23157.6	1.4349	0.001165	-0.1008	-8.184e-05	1.3341	0.0010832	812.156	72.928	1.6039	72.928	72.299	73.903	0					139	21	9	0	0	0
DANDTGSTEVQVALLTAQINHLQGHFAEHK	30	Unmodified	_DANDTGSTEVQVALLTAQINHLQGHFAEHK_							0	0	0	0	0	gnl|ECOLI|EG10914-MONOMER	gnl|ECOLI|EG10914-MONOMER	gnl|ECOLI|EG10914-MONOMER	MULTI-MSMS	VOT16-1545	1	1171	650.13	5	649.725	3243.59	26222.9	1.3574	0.00088196	-0.3325	-0.00021604	1.0249	0.00066593	649.926	72.928	1.962	72.928	72.224	74.186	0					143	26	9	0	0	0
DANDTGSTEVQVALLTAQINHLQGHFAEHK	30	Unmodified	_DANDTGSTEVQVALLTAQINHLQGHFAEHK_							0	0	0	0	0	gnl|ECOLI|EG10914-MONOMER	gnl|ECOLI|EG10914-MONOMER	gnl|ECOLI|EG10914-MONOMER	MULTI-MSMS	VOT16-1548	1	1180	812.41	4	811.905	3243.59	23156.9	1.5598	0.0012664	-0.087815	-7.1297e-05	1.472	0.0011951	812.156	72.702	1.6372	72.702	72.301	73.938	0					103	22	8	0	0	0
DANDTGSTEVQVALLTAQINHLQGHFAEHK	30	Unmodified	_DANDTGSTEVQVALLTAQINHLQGHFAEHK_							0	0	0	0	0	gnl|ECOLI|EG10914-MONOMER	gnl|ECOLI|EG10914-MONOMER	gnl|ECOLI|EG10914-MONOMER	MULTI-MSMS	VOT16-1551	1	1181	649.93	5	649.725	3243.59	26250.8	1.0419	0.00067693	0.13707	8.9061e-05	1.179	0.00076599	649.926	72.503	1.7807	72.503	72.021	73.802	0					125	23	7	0	0	0
DANDTGSTEVQVALLTAQINHLQGHFAEHK	30	Unmodified	_DANDTGSTEVQVALLTAQINHLQGHFAEHK_							0	0	0	0	0	gnl|ECOLI|EG10914-MONOMER	gnl|ECOLI|EG10914-MONOMER	gnl|ECOLI|EG10914-MONOMER	MULTI-MSMS	VOT16-1551	1	1181	812.41	4	811.905	3243.59	23268.5	1.6986	0.0013791	-1.2775	-0.0010372	0.42115	0.00034193	812.155	72.502	2.2323	72.502	71.569	73.802	0					135	29	8	0	0	0
DANDTGSTEVQVALLTAQINHLQGHFAEHK	30	Unmodified	_DANDTGSTEVQVALLTAQINHLQGHFAEHK_							0	0	0	0	0	gnl|ECOLI|EG10914-MONOMER	gnl|ECOLI|EG10914-MONOMER	gnl|ECOLI|EG10914-MONOMER	MULTI-MSMS	VOT16-1562	1	1181_R	650.13	5	649.725	3243.59	26570.1	1.2761	0.00082912	-0.07475	-4.8567e-05	1.2014	0.00078056	649.926	72.719	1.4399	72.719	72.306	73.746	0					123	18	9	0	0	0
DANDTGSTEVQVALLTAQINHLQGHFAEHK	30	Unmodified	_DANDTGSTEVQVALLTAQINHLQGHFAEHK_							0	0	0	0	0	gnl|ECOLI|EG10914-MONOMER	gnl|ECOLI|EG10914-MONOMER	gnl|ECOLI|EG10914-MONOMER	MULTI-SECPEP	VOT16-1562	1	1181_R	812.36	4	811.905	3243.59	23309.2	1.548	0.0012568	-1.0625	-0.00086266	0.48546	0.00039414	812.155	72.717	2.2728	72.717	72.306	74.579	0					124	29	9	0	0	0
DANDTGSTEVQVALLTAQINHLQGHFAEHK	30	Unmodified	_DANDTGSTEVQVALLTAQINHLQGHFAEHK_							0	0	0	0	0	gnl|ECOLI|EG10914-MONOMER	gnl|ECOLI|EG10914-MONOMER	gnl|ECOLI|EG10914-MONOMER	MULTI-MSMS	VOT16-1565	1	1180_R	649.93	5	649.725	3243.59	26407.5	1.2904	0.00083843	0.41759	0.00027132	1.708	0.0011098	649.926	72.567	1.0811	72.567	72.275	73.356	0					72	15	7	0	0	0
DANDTGSTEVQVALLTAQINHLQGHFAEHK	30	Unmodified	_DANDTGSTEVQVALLTAQINHLQGHFAEHK_							0	0	0	0	0	gnl|ECOLI|EG10914-MONOMER	gnl|ECOLI|EG10914-MONOMER	gnl|ECOLI|EG10914-MONOMER	MULTI-MSMS	VOT16-1568	1	1171_R	812.4	4	811.905	3243.59	23151.9	0.54169	0.0004398	-0.29684	-0.000241	0.24486	0.0001988	812.156	72.479	2.6103	72.479	71.99	74.6	0					154	34	9	0	0	0
DANDTGSTEVQVALLTAQINHLQGHFAEHK	30	Unmodified	_DANDTGSTEVQVALLTAQINHLQGHFAEHK_							0	0	0	0	0	gnl|ECOLI|EG10914-MONOMER	gnl|ECOLI|EG10914-MONOMER	gnl|ECOLI|EG10914-MONOMER	MULTI-MSMS	VOT16-1568	1	1171_R	1082.54	3	1082.2	3243.59	19991.7	-0.74239	-0.00080342	1.7697	0.0019152	1.0273	0.0011118	1082.54	72.479	1.2161	72.479	72.215	73.431	0					61	15	6	0	0	0
DANDTGSTEVQVALLTAQINHLQGHFAEHK	30	Unmodified	_DANDTGSTEVQVALLTAQINHLQGHFAEHK_							0	0	0	0	0	gnl|ECOLI|EG10914-MONOMER	gnl|ECOLI|EG10914-MONOMER	gnl|ECOLI|EG10914-MONOMER	MULTI-MSMS	VOT16-1571	1	1170_R	1082.54	3	1082.2	3243.59	19894.7	-0.018726	-2.0266e-05	-0.37924	-0.00041041	-0.39796	-0.00043068	1082.54	72.383	1.4874	72.383	72.119	73.606	0					92	19	7	0	0	0
DANDTGSTEVQVALLTAQINHLQGHFAEHK	30	Unmodified	_DANDTGSTEVQVALLTAQINHLQGHFAEHK_							0	0	0	0	0	gnl|ECOLI|EG10914-MONOMER	gnl|ECOLI|EG10914-MONOMER	gnl|ECOLI|EG10914-MONOMER	MULTI-MSMS	VOT16-1571	1	1170_R	812.41	4	811.905	3243.59	23146.6	0.37739	0.00030641	-0.95526	-0.00077558	-0.57787	-0.00046918	812.155	72.383	4.1838	72.383	71.293	75.477	0					237	55	10	0	0	0
DANDTGSTEVQVALLTAQINHLQGHFAEHK	30	2 Deamidation (NQ)	_DANDTGSTEVQ(de)VALLTAQIN(de)HLQGHFAEHK_	DAN(0.057)DTGSTEVQ(0.48)VALLTAQ(0.481)IN(0.941)HLQ(0.041)GHFAEHK			DAN(-9.37)DTGSTEVQ(0)VALLTAQ(0)IN(13.8)HLQ(-13.8)GHFAEHK			0	2	0	0	0	gnl|ECOLI|EG10914-MONOMER	gnl|ECOLI|EG10914-MONOMER	gnl|ECOLI|EG10914-MONOMER	MULTI-MSMS	VOT16-1571	1	1170_R	812.9	4	812.397	3245.56	23254.5	2.0011	0.0016257	2.1618	0.0017562	4.1629	0.0033819	812.65	64.259	1.828	64.259	63.373	65.201	7.6294e-06					61	23	4	0	0	0
DANDTGSTEVQVALLTAQINHLQGHFAEHKK	31	Unmodified	_DANDTGSTEVQVALLTAQINHLQGHFAEHKK_							0	0	0	0	1	gnl|ECOLI|EG10914-MONOMER	gnl|ECOLI|EG10914-MONOMER	gnl|ECOLI|EG10914-MONOMER	MULTI-MSMS	VOT16-1542	1	1170	675.75	5	675.344	3371.69	25458.2	1.6824	0.0011362	0.053664	3.6242e-05	1.7361	0.0011725	675.745	67.867	1.189	67.867	67.489	68.678	-7.6294e-06					68	15	6	0	0	0
DANDTGSTEVQVALLTAQINHLQGHFAEHKK	31	Unmodified	_DANDTGSTEVQVALLTAQINHLQGHFAEHKK_							0	0	0	0	1	gnl|ECOLI|EG10914-MONOMER	gnl|ECOLI|EG10914-MONOMER	gnl|ECOLI|EG10914-MONOMER	MULTI-MSMS	VOT16-1545	1	1171	675.55	5	675.344	3371.69	26346.3	1.6082	0.0010861	0.096481	6.5158e-05	1.7047	0.0011512	675.545	69.181	0.95918	69.181	68.966	69.926	0					33	12	5	0	0	0
DANDTGSTEVQVALLTAQINHLQGHFAEHKK	31	Unmodified	_DANDTGSTEVQVALLTAQINHLQGHFAEHKK_							0	0	0	0	1	gnl|ECOLI|EG10914-MONOMER	gnl|ECOLI|EG10914-MONOMER	gnl|ECOLI|EG10914-MONOMER	MULTI-MSMS	VOT16-1568	1	1171_R	675.75	5	675.344	3371.69	26553.5	0.98033	0.00066206	1.684	0.0011373	2.6644	0.0017994	675.546	68.265	0.84744	68.265	67.956	68.804	-7.6294e-06					40	10	6	0	0	0
DANDTGSTEVQVALLTAQINHLQGHFAEHKK	31	Unmodified	_DANDTGSTEVQVALLTAQINHLQGHFAEHKK_							0	0	0	0	1	gnl|ECOLI|EG10914-MONOMER	gnl|ECOLI|EG10914-MONOMER	gnl|ECOLI|EG10914-MONOMER	MULTI-MSMS	VOT16-1571	1	1170_R	675.75	5	675.344	3371.69	25661.8	1.531	0.001034	0.78876	0.00053268	2.3198	0.0015667	675.546	68.28	1.456	68.28	67.798	69.254	0					78	18	6	0	0	0
DASDLLR	7	Unmodified	_DASDLLR_							0	0	0	0	0	gnl|ECOLI|EG11384-MONOMER	gnl|ECOLI|EG11384-MONOMER	gnl|ECOLI|EG11384-MONOMER	MSMS	VOT16-1571	1	1170_R	395.21	2	395.209	788.403	NaN	NaN	NaN	NaN	NaN	NaN	NaN	NaN	31.869	1	31.869	31.369	32.369	-1.9073e-06								0	0	0
DATGIDPVSLIAFDK	15	Unmodified	_DATGIDPVSLIAFDK_							0	0	0	0	0	gnl|ECOLI|EG10867-MONOMER	gnl|ECOLI|EG10867-MONOMER	gnl|ECOLI|EG10867-MONOMER	MULTI-MSMS	VOT16-1571	1	1170_R	781.41	2	781.409	1560.8	23400	0.15278	0.00011939	-0.94144	-0.00073565	-0.78865	-0.00061626	781.408	74.784	0.29748	74.784	74.644	74.941	0					5	3	2	0	0	0
DAVIDVVR	8	Unmodified	_DAVIDVVR_							0	0	0	0	0	gnl|ECOLI|G7880-MONOMER	gnl|ECOLI|G7880-MONOMER	gnl|ECOLI|G7880-MONOMER	MULTI-MSMS	VOT16-1542	1	1170	443.75	2	443.753	885.492	32071	0.52585	0.00023335	0.47534	0.00021093	1.0012	0.00044428	443.753	37.556	0.72892	37.556	37.125	37.854	0					20	9	3	0	0	0
DAYDVLIVGSGPAGAAAAIYSAR	23	Unmodified	_DAYDVLIVGSGPAGAAAAIYSAR_							0	0	0	0	0	gnl|ECOLI|EG11385-MONOMER	gnl|ECOLI|EG11385-MONOMER	gnl|ECOLI|EG11385-MONOMER	MULTI-MSMS	VOT16-1542	1	1170	737.05	3	736.715	2207.12	24554.9	1.9552	0.0014405	-0.4113	-0.00030301	1.5439	0.0011374	737.049	75.117	0.87753	75.117	74.649	75.526	0					45	11	5	0	0	0
DAYDVLIVGSGPAGAAAAIYSAR	23	Unmodified	_DAYDVLIVGSGPAGAAAAIYSAR_							0	0	0	0	0	gnl|ECOLI|EG11385-MONOMER	gnl|ECOLI|EG11385-MONOMER	gnl|ECOLI|EG11385-MONOMER	MULTI-MSMS	VOT16-1542	1	1170	1105.07	2	1104.57	2207.12	20095.3	1.462	0.0016149	0.44879	0.00049572	1.9108	0.0021106	1105.07	75.117	0.73471	75.117	74.72	75.455	0					36	9	5	0	0	0
DAYDVLIVGSGPAGAAAAIYSAR	23	Unmodified	_DAYDVLIVGSGPAGAAAAIYSAR_							0	0	0	0	0	gnl|ECOLI|EG11385-MONOMER	gnl|ECOLI|EG11385-MONOMER	gnl|ECOLI|EG11385-MONOMER	MULTI-MSMS	VOT16-1571	1	1170_R	737.05	3	736.715	2207.12	24496.9	1.1125	0.00081957	-0.72001	-0.00053044	0.39246	0.00028913	736.714	75.21	0.82905	75.21	74.718	75.547	0					40	10	5	0	0	0
DDAEALKK	8	Unmodified	_DDAEALKK_							0	0	0	0	1	gnl|ECOLI|EG10873-MONOMER	gnl|ECOLI|EG10873-MONOMER	gnl|ECOLI|EG10873-MONOMER	MULTI-MSMS	VOT16-1551	1	1181	445.23	2	445.235	888.455	31407.6	0.12629	5.623e-05	0.016555	7.3707e-06	0.14285	6.3601e-05	445.235	15.403	0.50142	15.403	15.225	15.726	0					16	6	4	0	0	0
DDDTADILTAASR	13	Unmodified	_DDDTADILTAASR_							0	0	0	0	0	gnl|ECOLI|EG11415-MONOMER	gnl|ECOLI|EG11415-MONOMER	gnl|ECOLI|EG11415-MONOMER	MULTI-MSMS	VOT16-1562	1	1181_R	682.32	2	682.32	1362.63	26691.7	0.71209	0.00048588	0.89854	0.00061309	1.6106	0.001099	682.321	45.922	0.72593	45.922	45.656	46.382	0					17	9	3	0	0	0
DDDVVDAEFEEVK	13	Unmodified	_DDDVVDAEFEEVK_							0	0	0	0	0	gnl|ECOLI|EG10241-MONOMER	gnl|ECOLI|EG10241-MONOMER	gnl|ECOLI|EG10241-MONOMER	MULTI-MSMS	VOT16-1542	1	1170	755.33	2	755.333	1508.65	24279.6	1.2801	0.0009669	-0.018882	-1.4262e-05	1.2612	0.00095264	755.333	51.402	3.4689	51.402	50.099	53.568	-3.8147e-06					132	46	6	0	0	0
DDDVVDAEFEEVK	13	Unmodified	_DDDVVDAEFEEVK_							0	0	0	0	0	gnl|ECOLI|EG10241-MONOMER	gnl|ECOLI|EG10241-MONOMER	gnl|ECOLI|EG10241-MONOMER	MULTI-MSMS	VOT16-1545	1	1171	755.33	2	755.333	1508.65	24240.7	1.0942	0.00082652	0.09045	6.832e-05	1.1847	0.00089484	755.333	53.078	2.4195	53.078	52.401	54.821	0					97	32	5	0	0	0
DDDVVDAEFEEVK	13	Unmodified	_DDDVVDAEFEEVK_							0	0	0	0	0	gnl|ECOLI|EG10241-MONOMER	gnl|ECOLI|EG10241-MONOMER	gnl|ECOLI|EG10241-MONOMER	MULTI-MSMS	VOT16-1545	1	1171	503.89	3	503.891	1508.65	29846.8	0.8155	0.00041092	0.82313	0.00041477	1.6386	0.00082569	503.892	53.034	1.0071	53.034	52.702	53.71	0					29	13	4	0	0	0
DDDVVDAEFEEVK	13	Unmodified	_DDDVVDAEFEEVK_							0	0	0	0	0	gnl|ECOLI|EG10241-MONOMER	gnl|ECOLI|EG10241-MONOMER	gnl|ECOLI|EG10241-MONOMER	MULTI-MSMS	VOT16-1548	1	1180	755.33	2	755.333	1508.65	24267.1	1.2748	0.00096289	0.051574	3.8955e-05	1.3264	0.0010018	755.333	52.339	2.1793	52.339	51.74	53.919	0					117	39	5	0	0	0
DDDVVDAEFEEVK	13	Unmodified	_DDDVVDAEFEEVK_							0	0	0	0	0	gnl|ECOLI|EG10241-MONOMER	gnl|ECOLI|EG10241-MONOMER	gnl|ECOLI|EG10241-MONOMER	MULTI-MSMS	VOT16-1548	1	1180	503.89	3	503.891	1508.65	29162	1.1219	0.0005653	0.76245	0.00038419	1.8843	0.0009495	503.892	52.261	0.62259	52.261	51.983	52.606	0					16	9	2	0	0	0
DDDVVDAEFEEVK	13	Unmodified	_DDDVVDAEFEEVK_							0	0	0	0	0	gnl|ECOLI|EG10241-MONOMER	gnl|ECOLI|EG10241-MONOMER	gnl|ECOLI|EG10241-MONOMER	MULTI-MSMS	VOT16-1551	1	1181	755.33	2	755.333	1508.65	24160.8	1.5192	0.0011475	-0.35787	-0.00027031	1.1614	0.00087722	755.333	51.753	2.4355	51.753	51.124	53.559	0					101	32	6	0	0	0
DDDVVDAEFEEVK	13	Unmodified	_DDDVVDAEFEEVK_							0	0	0	0	0	gnl|ECOLI|EG10241-MONOMER	gnl|ECOLI|EG10241-MONOMER	gnl|ECOLI|EG10241-MONOMER	MULTI-MSMS	VOT16-1551	1	1181	504.23	3	503.891	1508.65	30109.5	1.1711	0.0005901	0.84736	0.00042698	2.0184	0.0010171	503.892	51.779	0.95458	51.779	51.494	52.448	0					30	12	4	0	0	0
DDDVVDAEFEEVK	13	Unmodified	_DDDVVDAEFEEVK_							0	0	0	0	0	gnl|ECOLI|EG10241-MONOMER	gnl|ECOLI|EG10241-MONOMER	gnl|ECOLI|EG10241-MONOMER	MULTI-MSMS	VOT16-1562	1	1181_R	755.33	2	755.333	1508.65	23984.9	0.8708	0.00065774	0.18149	0.00013709	1.0523	0.00079483	755.333	52.013	1.9641	52.013	51.6	53.564	0					86	25	6	0	0	0
DDDVVDAEFEEVK	13	Unmodified	_DDDVVDAEFEEVK_							0	0	0	0	0	gnl|ECOLI|EG10241-MONOMER	gnl|ECOLI|EG10241-MONOMER	gnl|ECOLI|EG10241-MONOMER	MULTI-MSMS	VOT16-1565	1	1180_R	755.34	2	755.333	1508.65	24151.7	1.3548	0.0010233	0.018076	1.3654e-05	1.3729	0.001037	755.333	51.849	2.2777	51.849	51.427	53.704	0					120	40	6	0	0	0
DDDVVDAEFEEVK	13	Unmodified	_DDDVVDAEFEEVK_							0	0	0	0	0	gnl|ECOLI|EG10241-MONOMER	gnl|ECOLI|EG10241-MONOMER	gnl|ECOLI|EG10241-MONOMER	MULTI-MSMS	VOT16-1568	1	1171_R	503.89	3	503.891	1508.65	30085.7	0.18154	9.1476e-05	2.0116	0.0010136	2.1932	0.0011051	503.892	51.815	0.78264	51.815	51.476	52.258	0					27	10	4	0	0	0
DDDVVDAEFEEVK	13	Unmodified	_DDDVVDAEFEEVK_							0	0	0	0	0	gnl|ECOLI|EG10241-MONOMER	gnl|ECOLI|EG10241-MONOMER	gnl|ECOLI|EG10241-MONOMER	MULTI-MSMS	VOT16-1568	1	1171_R	755.33	2	755.333	1508.65	24011.5	0.95537	0.00072162	0.21384	0.00016152	1.1692	0.00088314	755.333	51.784	1.9088	51.784	51.327	53.236	0					88	25	6	0	0	0
DDDVVDAEFEEVK	13	Unmodified	_DDDVVDAEFEEVK_							0	0	0	0	0	gnl|ECOLI|EG10241-MONOMER	gnl|ECOLI|EG10241-MONOMER	gnl|ECOLI|EG10241-MONOMER	MULTI-MSMS	VOT16-1571	1	1170_R	503.89	3	503.891	1508.65	29915.3	0.74673	0.00037627	1.3168	0.00066351	2.0635	0.0010398	503.892	51.713	0.99875	51.713	51.369	52.368	0					35	12	5	0	0	0
DDDVVDAEFEEVK	13	Unmodified	_DDDVVDAEFEEVK_							0	0	0	0	0	gnl|ECOLI|EG10241-MONOMER	gnl|ECOLI|EG10241-MONOMER	gnl|ECOLI|EG10241-MONOMER	MULTI-MSMS	VOT16-1571	1	1170_R	755.33	2	755.333	1508.65	24060	1.1608	0.0008768	-0.004709	-3.5569e-06	1.1561	0.00087325	755.333	51.713	2.6734	51.713	51.062	53.736	0					118	34	6	0	0	0
DDDVVDAEFEEVKDK	15	Unmodified	_DDDVVDAEFEEVKDK_							0	0	0	0	1	gnl|ECOLI|EG10241-MONOMER	gnl|ECOLI|EG10241-MONOMER	gnl|ECOLI|EG10241-MONOMER	MULTI-MSMS	VOT16-1542	1	1170	876.9	2	876.894	1751.77	22687.1	1.2331	0.0010813	-0.28631	-0.00025107	0.9468	0.00083024	877.395	47.979	0.52783	47.979	47.718	48.245	0					11	6	2	0	0	0
DDDVVDAEFEEVKDK	15	Unmodified	_DDDVVDAEFEEVKDK_							0	0	0	0	1	gnl|ECOLI|EG10241-MONOMER	gnl|ECOLI|EG10241-MONOMER	gnl|ECOLI|EG10241-MONOMER	MULTI-SECPEP	VOT16-1548	1	1180	585.28	3	584.932	1751.77	28157.7	1.2196	0.00071337	-0.89889	-0.00052579	0.3207	0.00018759	584.932	49.045	0.71578	49.045	48.711	49.427	0					36	15	4	0	0	0
DDDVVDAEFEEVKDK	15	Unmodified	_DDDVVDAEFEEVKDK_							0	0	0	0	1	gnl|ECOLI|EG10241-MONOMER	gnl|ECOLI|EG10241-MONOMER	gnl|ECOLI|EG10241-MONOMER	MULTI-MSMS	VOT16-1551	1	1181	877.4	2	876.894	1751.77	22193.7	1.2449	0.0010917	-0.19063	-0.00016716	1.0543	0.00092449	876.894	48.525	0.46984	48.525	48.227	48.697	0					10	6	2	0	0	0
DDDVVDAEFEEVKDK	15	Unmodified	_DDDVVDAEFEEVKDK_							0	0	0	0	1	gnl|ECOLI|EG10241-MONOMER	gnl|ECOLI|EG10241-MONOMER	gnl|ECOLI|EG10241-MONOMER	MULTI-SECPEP	VOT16-1565	1	1180_R	585.48	3	584.932	1751.77	27860.2	1.4417	0.00084331	-1.2061	-0.0007055	0.2356	0.00013781	584.932	48.609	0.55718	48.609	48.287	48.844	0					31	9	4	0	0	0
DDDVVDAEFEEVKDK	15	Unmodified	_DDDVVDAEFEEVKDK_							0	0	0	0	1	gnl|ECOLI|EG10241-MONOMER	gnl|ECOLI|EG10241-MONOMER	gnl|ECOLI|EG10241-MONOMER	MSMS	VOT16-1571	1	1170_R	876.89	2	876.894	1751.77	NaN	NaN	NaN	NaN	NaN	NaN	NaN	NaN	48.427	1	48.427	47.927	48.927	0								0	0	0
DDDVVDAEFEEVKDK	15	Unmodified	_DDDVVDAEFEEVKDK_							0	0	0	0	1	gnl|ECOLI|EG10241-MONOMER	gnl|ECOLI|EG10241-MONOMER	gnl|ECOLI|EG10241-MONOMER	MULTI-SECPEP	VOT16-1571	1	1170_R	585.68	3	584.932	1751.77	28589.2	0.62119	0.00036335	-3.2037	-0.0018739	-2.5825	-0.0015106	584.93	48.42	1.1267	48.42	48.046	49.173	0					34	14	4	0	0	0
DDEVIVLTGK	10	Unmodified	_DDEVIVLTGK_							0	0	0	0	0	gnl|ECOLI|EG10884-MONOMER	gnl|ECOLI|EG10884-MONOMER	gnl|ECOLI|EG10884-MONOMER	MULTI-MSMS	VOT16-1542	1	1170	544.8	2	544.795	1087.58	28813.5	1.1837	0.0006449	0.31774	0.0001731	1.5015	0.000818	544.795	42.775	1.1734	42.775	42.378	43.551	0					35	16	3	0	0	0
DDEVIVLTGK	10	Unmodified	_DDEVIVLTGK_							0	0	0	0	0	gnl|ECOLI|EG10884-MONOMER	gnl|ECOLI|EG10884-MONOMER	gnl|ECOLI|EG10884-MONOMER	MULTI-MSMS	VOT16-1568	1	1171_R	544.8	2	544.795	1087.58	28948.5	0.53594	0.00029198	0.4599	0.00025055	0.99583	0.00054253	544.795	42.59	0.45148	42.59	42.285	42.736	3.8147e-06					8	5	2	0	0	0
DDEVIVLTGK	10	Unmodified	_DDEVIVLTGK_							0	0	0	0	0	gnl|ECOLI|EG10884-MONOMER	gnl|ECOLI|EG10884-MONOMER	gnl|ECOLI|EG10884-MONOMER	MULTI-MSMS	VOT16-1571	1	1170_R	544.8	2	544.795	1087.58	28723.8	0.51873	0.0002826	-0.43116	-0.00023489	0.087575	4.771e-05	544.795	42.459	0.82208	42.459	42.049	42.871	0					24	10	3	0	0	0
DDGNYK	6	Unmodified	_DDGNYK_							0	0	0	0	0	CON__Q9U6Y5	CON__Q9U6Y5	CON__Q9U6Y5	MULTI-MSMS	VOT16-1542	1	1170	356.15	2	356.151	710.287	35244.9	0.64259	0.00022886	-0.20006	-7.1253e-05	0.44253	0.00015761	356.151	14.491	2.3327	14.491	13.683	16.016	-9.5367e-07					88	39	4	0	0	0
DDGNYK	6	Unmodified	_DDGNYK_							0	0	0	0	0	CON__Q9U6Y5	CON__Q9U6Y5	CON__Q9U6Y5	MULTI-MSMS	VOT16-1542	1	1170	712.34	1	711.294	710.287	24736	1.194	0.00084931	-0.14621	-0.000104	1.0478	0.00074532	711.294	14.432	0.89575	14.432	14.201	15.097	0					31	14	3	0	0	0
DDGNYK	6	Unmodified	_DDGNYK_							0	0	0	0	0	CON__Q9U6Y5	CON__Q9U6Y5	CON__Q9U6Y5	MULTI-MSMS	VOT16-1545	1	1171	356.15	2	356.151	710.287	35280.9	1.1515	0.00041011	-0.48609	-0.00017312	0.66543	0.00023699	356.151	14.093	3.1198	14.093	12.778	15.898	0					159	59	5	0	0	0
DDGNYK	6	Unmodified	_DDGNYK_							0	0	0	0	0	CON__Q9U6Y5	CON__Q9U6Y5	CON__Q9U6Y5	MULTI-MSMS	VOT16-1545	1	1171	711.3	1	711.294	710.287	24864.1	1.5506	0.001103	0.40251	0.0002863	1.9532	0.0013893	711.294	14.143	1.3816	14.143	13.494	14.875	9.5367e-07					50	27	2	0	0	0
DDGNYK	6	Unmodified	_DDGNYK_							0	0	0	0	0	CON__Q9U6Y5	CON__Q9U6Y5	CON__Q9U6Y5	MULTI-MSMS	VOT16-1548	1	1180	356.15	2	356.151	710.287	35340.8	0.56511	0.00020126	0.23503	8.3706e-05	0.80014	0.00028497	356.151	14.356	2.7597	14.356	13.205	15.965	0					182	87	4	0	0	0
DDGNYK	6	Unmodified	_DDGNYK_							0	0	0	0	0	CON__Q9U6Y5	CON__Q9U6Y5	CON__Q9U6Y5	MULTI-MSMS	VOT16-1551	1	1181	356.15	2	356.151	710.287	35718.2	1.076	0.0003832	-0.46922	-0.00016711	0.60674	0.00021609	356.151	14.195	2.7372	14.195	13.057	15.794	-9.5367e-07					118	46	5	0	0	0
DDGNYK	6	Unmodified	_DDGNYK_							0	0	0	0	0	CON__Q9U6Y5	CON__Q9U6Y5	CON__Q9U6Y5	MULTI-MSMS	VOT16-1551	1	1181	711.3	1	711.294	710.287	24868.1	0.97861	0.00069608	0.59021	0.00041981	1.5688	0.0011159	711.295	14.191	1.2557	14.191	13.676	14.932	0					46	20	3	0	0	0
DDGNYK	6	Unmodified	_DDGNYK_							0	0	0	0	0	CON__Q9U6Y5	CON__Q9U6Y5	CON__Q9U6Y5	MULTI-MSMS	VOT16-1562	1	1181_R	356.15	2	356.151	710.287	35197.8	0.78802	0.00028065	-0.60598	-0.00021582	0.18204	6.4834e-05	356.151	14.294	2.4382	14.294	13.352	15.79	0					85	37	5	0	0	0
DDGNYK	6	Unmodified	_DDGNYK_							0	0	0	0	0	CON__Q9U6Y5	CON__Q9U6Y5	CON__Q9U6Y5	MULTI-MSMS	VOT16-1565	1	1180_R	356.15	2	356.151	710.287	35340	0.56086	0.00019975	0.39984	0.0001424	0.9607	0.00034215	356.151	14.162	2.8167	14.162	13.064	15.881	0					136	71	4	0	0	0
DDGNYK	6	Unmodified	_DDGNYK_							0	0	0	0	0	CON__Q9U6Y5	CON__Q9U6Y5	CON__Q9U6Y5	MULTI-MSMS	VOT16-1568	1	1171_R	356.15	2	356.151	710.287	35109.3	0.47821	0.00017032	-0.010043	-3.577e-06	0.46817	0.00016674	356.151	14.199	2.7994	14.199	13.039	15.838	9.5367e-07					144	60	5	0	0	0
DDGNYK	6	Unmodified	_DDGNYK_							0	0	0	0	0	CON__Q9U6Y5	CON__Q9U6Y5	CON__Q9U6Y5	MULTI-MSMS	VOT16-1571	1	1170_R	356.15	2	356.151	710.287	35477	0.22039	7.8491e-05	0.49011	0.00017455	0.7105	0.00025304	356.151	14.11	2.8675	14.11	12.882	15.749	-9.5367e-07					134	53	5	0	0	0
DDGNYKTRAEVK	12	Unmodified	_DDGNYKTRAEVK_							0	0	0	0	2	CON__Q9U6Y5	CON__Q9U6Y5	CON__Q9U6Y5	MULTI-MSMS	VOT16-1545	1	1171	465.9	3	465.9	1394.68	30831	0.83589	0.00038944	0.57389	0.00026737	1.4098	0.00065682	465.9	15.361	0.35383	15.361	15.207	15.561	-9.5367e-07					8	4	3	0	0	0
DDGNYKTRAEVK	12	Unmodified	_DDGNYKTRAEVK_							0	0	0	0	2	CON__Q9U6Y5	CON__Q9U6Y5	CON__Q9U6Y5	MULTI-MSMS	VOT16-1548	1	1180	465.9	3	465.9	1394.68	30450.9	0.36823	0.00017156	-0.12694	-5.914e-05	0.24129	0.00011242	465.9	15.394	0.32058	15.394	15.244	15.565	0					5	4	2	0	0	0
DDGNYKTRAEVK	12	Unmodified	_DDGNYKTRAEVK_							0	0	0	0	2	CON__Q9U6Y5	CON__Q9U6Y5	CON__Q9U6Y5	MSMS	VOT16-1565	1	1180_R	466.24	3	465.9	1394.68	NaN	NaN	NaN	NaN	NaN	NaN	NaN	NaN	15.272	1	15.272	14.772	15.772	0								0	0	0
DDSFFDVYTECR	12	Unmodified	_DDSFFDVYTECR_							0	0	0	0	0	gnl|ECOLI|TRYPTOPHAN-MONOMER	gnl|ECOLI|TRYPTOPHAN-MONOMER	gnl|ECOLI|TRYPTOPHAN-MONOMER	MULTI-MSMS	VOT16-1542	1	1170	777.31	2	777.314	1552.61	24349.9	1.8682	0.0014522	0.35301	0.0002744	2.2212	0.0017266	777.315	65.334	1.031	65.334	64.907	65.938	0					26	13	3	0	0	0
DDSFFDVYTECR	12	Unmodified	_DDSFFDVYTECR_							0	0	0	0	0	gnl|ECOLI|TRYPTOPHAN-MONOMER	gnl|ECOLI|TRYPTOPHAN-MONOMER	gnl|ECOLI|TRYPTOPHAN-MONOMER	MULTI-MSMS	VOT16-1571	1	1170_R	777.32	2	777.314	1552.61	23383.9	2.1045	0.0016359	0.36367	0.00028269	2.4682	0.0019186	777.315	65.795	0.92536	65.795	65.349	66.274	0					30	11	4	0	0	0
DEEGLEIIR	9	Unmodified	_DEEGLEIIR_							0	0	0	0	0	gnl|ECOLI|THRS-MONOMER	gnl|ECOLI|THRS-MONOMER	gnl|ECOLI|THRS-MONOMER	MULTI-MSMS	VOT16-1542	1	1170	537.28	2	537.277	1072.54	27654.3	0.73982	0.00039749	0.17259	9.2729e-05	0.91241	0.00049022	537.277	45.979	1.0373	45.979	45.575	46.612	0					26	14	3	0	0	0
DEEGLEIIR	9	Unmodified	_DEEGLEIIR_							0	0	0	0	0	gnl|ECOLI|THRS-MONOMER	gnl|ECOLI|THRS-MONOMER	gnl|ECOLI|THRS-MONOMER	MULTI-SECPEP	VOT16-1562	1	1181_R	537.08	2	537.277	1072.54	30416.2	0.28869	0.00015511	1.5251	0.00081939	1.8138	0.0009745	537.278	46.21	0.60524	46.21	45.928	46.533	0					13	7	2	0	0	0
DETYLYQSGK	10	Unmodified	_DETYLYQSGK_							0	0	0	0	0	gnl|ECOLI|EG12114-MONOMER	gnl|ECOLI|EG12114-MONOMER	gnl|ECOLI|EG12114-MONOMER	MULTI-MSMS	VOT16-1542	1	1170	602.76	2	602.28	1202.55	22619.1	-0.82804	-0.00049871	-1.7626	-0.0010616	-2.5906	-0.0015603	602.278	29.82	0.32141	29.82	29.658	29.979	0					9	5	3	0	0	0
DETYLYQSGK	10	Unmodified	_DETYLYQSGK_							0	0	0	0	0	gnl|ECOLI|EG12114-MONOMER	gnl|ECOLI|EG12114-MONOMER	gnl|ECOLI|EG12114-MONOMER	MULTI-MSMS	VOT16-1571	1	1170_R	602.28	2	602.28	1202.55	28812.2	-1.1709	-0.00070518	-0.73719	-0.00044399	-1.908	-0.0011492	602.28	29.772	0.27061	29.772	29.626	29.896	0					10	5	3	0	0	0
DEVIDHLGTIAK	12	Unmodified	_DEVIDHLGTIAK_							0	0	0	0	0	gnl|ECOLI|EG10461-MONOMER	gnl|ECOLI|EG10461-MONOMER	gnl|ECOLI|EG10461-MONOMER	MULTI-MSMS	VOT16-1542	1	1170	437.57	3	437.57	1309.69	33081.5	0.27192	0.00011899	-1.8642	-0.00081571	-1.5923	-0.00069673	437.569	44.37	1.0197	44.37	44.051	45.07	0					21	15	2	0	0	0
DEVIDHLGTIAK	12	Unmodified	_DEVIDHLGTIAK_							0	0	0	0	0	gnl|ECOLI|EG10461-MONOMER	gnl|ECOLI|EG10461-MONOMER	gnl|ECOLI|EG10461-MONOMER	MULTI-MSMS	VOT16-1571	1	1170_R	437.57	3	437.57	1309.69	32047.1	-0.32931	-0.0001441	-1.2889	-0.000564	-1.6182	-0.0007081	437.569	44.087	0.76434	44.087	43.71	44.474	3.8147e-06					26	9	4	0	0	0
DEVIDHLGTIAK	12	Unmodified	_DEVIDHLGTIAK_							0	0	0	0	0	gnl|ECOLI|EG10461-MONOMER	gnl|ECOLI|EG10461-MONOMER	gnl|ECOLI|EG10461-MONOMER	MULTI-MSMS	VOT16-1571	1	1170_R	655.85	2	655.851	1309.69	26605.3	-0.30661	-0.00020109	-0.02938	-1.9269e-05	-0.33599	-0.00022036	655.851	44.089	0.76434	44.089	43.71	44.474	0					23	9	3	0	0	0
DEVNELAEELGADVVVIGSR	20	Unmodified	_DEVNELAEELGADVVVIGSR_							0	0	0	0	0	gnl|ECOLI|G6334-MONOMER	gnl|ECOLI|G6334-MONOMER	gnl|ECOLI|G6334-MONOMER	MULTI-MSMS	VOT16-1545	1	1171	705.69	3	705.359	2113.05	26783.7	1.316	0.00092826	1.1571	0.00081619	2.4731	0.0017445	705.694	78.23	0.22214	78.23	78.068	78.29	0					4	2	2	0	0	0
DEVNELAEELGADVVVIGSR	20	Unmodified	_DEVNELAEELGADVVVIGSR_							0	0	0	0	0	gnl|ECOLI|G6334-MONOMER	gnl|ECOLI|G6334-MONOMER	gnl|ECOLI|G6334-MONOMER	MULTI-MSMS	VOT16-1551	1	1181	705.69	3	705.359	2113.05	24995.7	1.4317	0.0010099	1.1699	0.0008252	2.6016	0.0018351	705.359	78.02	0.87141	78.02	77.839	78.71	0					31	12	4	0	0	0
DEVNELAEELGADVVVIGSR	20	Unmodified	_DEVNELAEELGADVVVIGSR_							0	0	0	0	0	gnl|ECOLI|G6334-MONOMER	gnl|ECOLI|G6334-MONOMER	gnl|ECOLI|G6334-MONOMER	MULTI-MSMS	VOT16-1562	1	1181_R	705.36	3	705.359	2113.05	24984.1	1.1652	0.00082189	1.1135	0.00078538	2.2787	0.0016073	705.693	78.13	1.5488	78.13	77.863	79.412	0					60	21	6	0	0	0
DEVNELAEELGADVVVIGSR	20	Unmodified	_DEVNELAEELGADVVVIGSR_							0	0	0	0	0	gnl|ECOLI|G6334-MONOMER	gnl|ECOLI|G6334-MONOMER	gnl|ECOLI|G6334-MONOMER	MULTI-MSMS	VOT16-1568	1	1171_R	705.69	3	705.359	2113.05	22742.3	0.54556	0.00038482	0.41681	0.000294	0.96238	0.00067882	705.359	78.096	0.28906	78.096	77.886	78.175	0					7	3	3	0	0	0
DFDALNILRPDMEPR	15	Unmodified	_DFDALNILRPDMEPR_							0	0	0	0	1	gnl|ECOLI|CYSS-MONOMER	gnl|ECOLI|CYSS-MONOMER	gnl|ECOLI|CYSS-MONOMER	MULTI-MSMS	VOT16-1542	1	1170	601.3	3	601.302	1800.88	27828.6	1.6962	0.0010199	0.0081771	4.9169e-06	1.7044	0.0010248	601.301	72.634	0.57829	72.634	72.313	72.892	0					11	7	2	0	0	0
DFGIPR	6	Unmodified	_DFGIPR_							0	0	0	0	0	gnl|ECOLI|G6659-MONOMER	gnl|ECOLI|G6659-MONOMER	gnl|ECOLI|G6659-MONOMER	MULTI-MSMS	VOT16-1542	1	1170	352.69	2	352.69	703.365	32857.5	0.57835	0.00020398	-1.8406	-0.00064917	-1.2623	-0.00044519	352.689	39.913	0.59092	39.913	39.641	40.232	0					11	8	2	0	0	0
DGAYVTLR	8	Unmodified	_DGAYVTLR_							0	0	0	0	0	gnl|ECOLI|EG10865-MONOMER	gnl|ECOLI|EG10865-MONOMER	gnl|ECOLI|EG10865-MONOMER	MULTI-MSMS	VOT16-1545	1	1171	447.74	2	447.738	893.461	32552.5	-0.1099	-4.9207e-05	1.5469	0.0006926	1.437	0.00064339	447.738	32.946	1.0277	32.946	32.507	33.535	0					36	19	3	0	0	0
DGAYVTLR	8	Unmodified	_DGAYVTLR_							0	0	0	0	0	gnl|ECOLI|EG10865-MONOMER	gnl|ECOLI|EG10865-MONOMER	gnl|ECOLI|EG10865-MONOMER	MSMS	VOT16-1545	1	1171	447.74	2	447.738	893.461	NaN	NaN	NaN	NaN	NaN	NaN	NaN	NaN	36.519	1	36.519	36.019	37.019	0								0	0	0
DGAYVTLR	8	Unmodified	_DGAYVTLR_							0	0	0	0	0	gnl|ECOLI|EG10865-MONOMER	gnl|ECOLI|EG10865-MONOMER	gnl|ECOLI|EG10865-MONOMER	MULTI-SECPEP	VOT16-1568	1	1171_R	448.21	2	447.738	893.461	31860.8	-0.87579	-0.00039212	1.3871	0.00062106	0.51131	0.00022893	447.738	31.844	0.85458	31.844	31.443	32.297	-1.9073e-06					25	13	3	0	0	0
DGAYVTLR	8	Unmodified	_DGAYVTLR_							0	0	0	0	0	gnl|ECOLI|EG10865-MONOMER	gnl|ECOLI|EG10865-MONOMER	gnl|ECOLI|EG10865-MONOMER	MULTI-MSMS	VOT16-1571	1	1170_R	447.74	2	447.738	893.461	31769.7	-1.3208	-0.00059136	1.3289	0.00059498	0.0080694	3.613e-06	447.738	31.654	0.977	31.654	31.325	32.302	0					18	13	2	0	0	0
DGDIVNIDVTVIK	13	Unmodified	_DGDIVNIDVTVIK_							0	0	0	0	0	gnl|ECOLI|EG10570-MONOMER	gnl|ECOLI|EG10570-MONOMER	gnl|ECOLI|EG10570-MONOMER	MULTI-MSMS	VOT16-1571	1	1170_R	700.89	2	700.885	1399.76	24644.7	1.7862	0.0012519	1.1859	0.00083117	2.9721	0.0020831	700.885	61.521	0.38009	61.521	61.329	61.709	3.8147e-06					8	4	2	0	0	0
DGEAFLFGANITPMAVASTHVVCDPTR	27	Unmodified	_DGEAFLFGANITPMAVASTHVVCDPTR_							0	0	0	0	0	gnl|ECOLI|EG11782-MONOMER	gnl|ECOLI|EG11782-MONOMER	gnl|ECOLI|EG11782-MONOMER	MULTI-MSMS	VOT16-1542	1	1170	959.8	3	959.462	2875.36	21674.9	1.6661	0.0015986	1.1359	0.0010899	2.802	0.0026884	960.132	74.879	0.28783	74.879	74.72	75.008	0					14	3	5	0	0	0
DGEAFLFGANITPMAVASTHVVCDPTR	27	Unmodified	_DGEAFLFGANITPMAVASTHVVCDPTR_							0	0	0	0	0	gnl|ECOLI|EG11782-MONOMER	gnl|ECOLI|EG11782-MONOMER	gnl|ECOLI|EG11782-MONOMER	MULTI-MSMS	VOT16-1571	1	1170_R	959.79	3	959.462	2875.36	20735.9	-0.1621	-0.00015553	2.0233	0.0019413	1.8612	0.0017858	959.797	74.905	0.29838	74.905	74.718	75.016	0					13	3	5	0	0	0
DGEIVGEGYHQR	12	Unmodified	_DGEIVGEGYHQR_							0	0	0	0	0	gnl|ECOLI|RIBOFLAVINSYNDEAM-MONOMER	gnl|ECOLI|RIBOFLAVINSYNDEAM-MONOMER	gnl|ECOLI|RIBOFLAVINSYNDEAM-MONOMER	MULTI-MSMS	VOT16-1542	1	1170	680.32	2	680.318	1358.62	25888	0.57911	0.00039398	0.76903	0.00052318	1.3481	0.00091717	680.318	22.093	0.55992	22.093	21.706	22.266	1.9073e-06					30	12	3	0	0	0
DGEIVGEGYHQR	12	Unmodified	_DGEIVGEGYHQR_							0	0	0	0	0	gnl|ECOLI|RIBOFLAVINSYNDEAM-MONOMER	gnl|ECOLI|RIBOFLAVINSYNDEAM-MONOMER	gnl|ECOLI|RIBOFLAVINSYNDEAM-MONOMER	MULTI-MSMS	VOT16-1571	1	1170_R	680.82	2	680.318	1358.62	24130	-0.14897	-0.00010135	1.2315	0.00083779	1.0825	0.00073644	680.319	21.753	0.426	21.753	21.465	21.891	0					15	9	2	0	0	0
DGEPETPPNNWR	12	Unmodified	_DGEPETPPNNWR_							0	0	0	0	0	gnl|ECOLI|TRE6PHYDRO-MONOMER	gnl|ECOLI|TRE6PHYDRO-MONOMER	gnl|ECOLI|TRE6PHYDRO-MONOMER	MULTI-MSMS	VOT16-1542	1	1170	706.82	2	706.315	1410.62	24933.1	0.28664	0.00020246	1.1549	0.00081574	1.4416	0.0010182	706.316	32.523	1.8643	32.523	31.707	33.571	0					86	29	4	0	0	0
DGEPETPPNNWR	12	Unmodified	_DGEPETPPNNWR_							0	0	0	0	0	gnl|ECOLI|TRE6PHYDRO-MONOMER	gnl|ECOLI|TRE6PHYDRO-MONOMER	gnl|ECOLI|TRE6PHYDRO-MONOMER	MULTI-MSMS	VOT16-1571	1	1170_R	706.32	2	706.315	1410.62	25301.8	-1.035	-0.00073102	0.22942	0.00016204	-0.80556	-0.00056898	706.315	32.327	1.8689	32.327	31.687	33.556	0					75	28	3	0	0	0
DGETVISWEK	10	Unmodified	_DGETVISWEK_							0	0	0	0	0	gnl|ECOLI|EG10461-MONOMER	gnl|ECOLI|EG10461-MONOMER	gnl|ECOLI|EG10461-MONOMER	MULTI-MSMS	VOT16-1542	1	1170	582.28	2	582.283	1162.55	27088.1	0.68433	0.00039847	0.76633	0.00044622	1.4507	0.0008447	582.283	45.602	1.1531	45.602	45.07	46.223	3.8147e-06					36	15	4	0	0	0
DGFSLYDR	8	Unmodified	_DGFSLYDR_							0	0	0	0	0	gnl|ECOLI|ERYTHRON4PDEHYDROG-MONOMER	gnl|ECOLI|ERYTHRON4PDEHYDROG-MONOMER	gnl|ECOLI|ERYTHRON4PDEHYDROG-MONOMER	MULTI-MSMS	VOT16-1571	1	1170_R	486.73	2	486.725	971.435	30730.6	0.20877	0.00010161	0.83088	0.00040441	1.0396	0.00050602	486.725	45.555	0.50865	45.555	45.344	45.852	0					12	6	2	0	0	0
DGIPAVVER	9	Unmodified	_DGIPAVVER_							0	0	0	0	0	gnl|ECOLI|EG10865-MONOMER	gnl|ECOLI|EG10865-MONOMER	gnl|ECOLI|EG10865-MONOMER	MULTI-MSMS	VOT16-1542	1	1170	478.26	2	478.264	954.513	30883.7	1.231	0.00058876	0.13939	6.6665e-05	1.3704	0.00065543	478.264	34.863	1.7539	34.863	34.19	35.944	0					49	24	4	0	0	0
DGIPAVVER	9	Unmodified	_DGIPAVVER_							0	0	0	0	0	gnl|ECOLI|EG10865-MONOMER	gnl|ECOLI|EG10865-MONOMER	gnl|ECOLI|EG10865-MONOMER	MULTI-MSMS	VOT16-1545	1	1171	478.26	2	478.264	954.513	30755.3	1.0073	0.00048175	0.49157	0.0002351	1.4989	0.00071685	478.264	35.844	1.9146	35.844	35.127	37.041	0					57	27	3	0	0	0
DGIPAVVER	9	Unmodified	_DGIPAVVER_							0	0	0	0	0	gnl|ECOLI|EG10865-MONOMER	gnl|ECOLI|EG10865-MONOMER	gnl|ECOLI|EG10865-MONOMER	MULTI-MSMS	VOT16-1568	1	1171_R	478.26	2	478.264	954.513	30392.7	-0.37334	-0.00017856	-0.80275	-0.00038393	-1.1761	-0.00056248	478.264	34.434	1.7122	34.434	33.662	35.374	0					50	25	3	0	0	0
DGIPAVVER	9	Unmodified	_DGIPAVVER_							0	0	0	0	0	gnl|ECOLI|EG10865-MONOMER	gnl|ECOLI|EG10865-MONOMER	gnl|ECOLI|EG10865-MONOMER	MULTI-MSMS	VOT16-1568	1	1171_R	478.27	2	478.264	954.513	30566.2	0.053534	2.5603e-05	1.2872	0.00061564	1.3408	0.00064124	478.265	36.817	0.93858	36.817	36.389	37.328	0					20	13	2	0	0	0
DGIPAVVER	9	Unmodified	_DGIPAVVER_							0	0	0	0	0	gnl|ECOLI|EG10865-MONOMER	gnl|ECOLI|EG10865-MONOMER	gnl|ECOLI|EG10865-MONOMER	MULTI-MSMS	VOT16-1571	1	1170_R	478.26	2	478.264	954.513	30565	-1.3726	-0.00065646	1.0517	0.00050297	-0.32092	-0.00015349	478.264	34.254	1.4766	34.254	33.478	34.955	0					40	19	3	0	0	0
DGQIVLNIAPR	11	Unmodified	_DGQIVLNIAPR_							0	0	0	0	0	gnl|ECOLI|EG10978-MONOMER	gnl|ECOLI|EG10978-MONOMER	gnl|ECOLI|EG10978-MONOMER	MULTI-MSMS	VOT16-1551	1	1181	598.34	2	598.343	1194.67	27085.3	1.3239	0.00079213	-0.21703	-0.00012986	1.1068	0.00066227	598.343	49.346	0.49891	49.346	48.982	49.481	0					17	6	3	0	0	0
DGQIVLNIAPR	11	Unmodified	_DGQIVLNIAPR_							0	0	0	0	0	gnl|ECOLI|EG10978-MONOMER	gnl|ECOLI|EG10978-MONOMER	gnl|ECOLI|EG10978-MONOMER	MULTI-MSMS	VOT16-1562	1	1181_R	598.34	2	598.343	1194.67	27623.6	1.0679	0.00063898	-0.8764	-0.00052439	0.19151	0.00011459	598.343	49.529	0.68987	49.529	49.118	49.808	0					23	8	3	0	0	0
DGTLISEPPSDFQVDR	16	Unmodified	_DGTLISEPPSDFQVDR_							0	0	0	0	0	gnl|ECOLI|IMIDPHOSPHADEHYDHISTIDPHOSPHA-MONOMER	gnl|ECOLI|IMIDPHOSPHADEHYDHISTIDPHOSPHA-MONOMER	gnl|ECOLI|IMIDPHOSPHADEHYDHISTIDPHOSPHA-MONOMER	MULTI-MSMS	VOT16-1542	1	1170	888.43	2	888.426	1774.84	22807.6	1.4522	0.0012902	0.37688	0.00033483	1.8291	0.001625	888.426	53.319	1.3087	53.319	52.544	53.853	-3.8147e-06					55	17	4	0	0	0
DGTLISEPPSDFQVDR	16	Unmodified	_DGTLISEPPSDFQVDR_							0	0	0	0	0	gnl|ECOLI|IMIDPHOSPHADEHYDHISTIDPHOSPHA-MONOMER	gnl|ECOLI|IMIDPHOSPHADEHYDHISTIDPHOSPHA-MONOMER	gnl|ECOLI|IMIDPHOSPHADEHYDHISTIDPHOSPHA-MONOMER	MULTI-MSMS	VOT16-1545	1	1171	888.93	2	888.426	1774.84	21517.8	0.83419	0.00074112	2.072	0.0018408	2.9062	0.0025819	888.428	54.684	1.1838	54.684	54.005	55.189	0					25	15	3	0	0	0
DGTLISEPPSDFQVDR	16	Unmodified	_DGTLISEPPSDFQVDR_							0	0	0	0	0	gnl|ECOLI|IMIDPHOSPHADEHYDHISTIDPHOSPHA-MONOMER	gnl|ECOLI|IMIDPHOSPHADEHYDHISTIDPHOSPHA-MONOMER	gnl|ECOLI|IMIDPHOSPHADEHYDHISTIDPHOSPHA-MONOMER	MULTI-MSMS	VOT16-1571	1	1170_R	889.43	2	888.426	1774.84	22371.2	0.91755	0.00081517	1.081	0.00096037	1.9985	0.0017755	888.928	53.117	1.6809	53.117	52.521	54.202	0					59	21	4	0	0	0
DGVYHCLICDAPLFHSQTK	19	Unmodified	_DGVYHCLICDAPLFHSQTK_							0	0	0	0	0	gnl|ECOLI|EG12394-MONOMER	gnl|ECOLI|EG12394-MONOMER	gnl|ECOLI|EG12394-MONOMER	MULTI-MSMS	VOT16-1545	1	1171	566.27	4	566.017	2260.04	28402.5	1.5109	0.00085519	-0.56921	-0.00032218	0.94168	0.00053301	566.268	61.06	0.78374	61.06	60.625	61.409	3.8147e-06					33	10	6	0	0	0
DGVYHCLICDAPLFHSQTK	19	Unmodified	_DGVYHCLICDAPLFHSQTK_							0	0	0	0	0	gnl|ECOLI|EG12394-MONOMER	gnl|ECOLI|EG12394-MONOMER	gnl|ECOLI|EG12394-MONOMER	MULTI-MSMS	VOT16-1551	1	1181	566.02	4	566.017	2260.04	29103.5	1.4076	0.00079671	0.87708	0.00049644	2.2846	0.0012932	566.269	59.75	0.48575	59.75	59.523	60.008	0					10	6	2	0	0	0
DGVYHCLICDAPLFHSQTK	19	Unmodified	_DGVYHCLICDAPLFHSQTK_							0	0	0	0	0	gnl|ECOLI|EG12394-MONOMER	gnl|ECOLI|EG12394-MONOMER	gnl|ECOLI|EG12394-MONOMER	MULTI-MSMS	VOT16-1568	1	1171_R	566.27	4	566.017	2260.04	28512.3	1.3403	0.00075862	-0.90034	-0.00050961	0.43994	0.00024901	566.268	59.791	0.62492	59.791	59.412	60.036	-3.8147e-06					28	8	5	0	0	0
DGVYHCLICDAPLFHSQTK	19	Unmodified	_DGVYHCLICDAPLFHSQTK_							0	0	0	0	0	gnl|ECOLI|EG12394-MONOMER	gnl|ECOLI|EG12394-MONOMER	gnl|ECOLI|EG12394-MONOMER	MULTI-MSMS	VOT16-1571	1	1170_R	566.02	4	566.017	2260.04	29353.5	1.0813	0.00061205	1.7498	0.0009904	2.8311	0.0016024	566.018	59.723	0.34933	59.723	59.518	59.868	0					10	4	3	0	0	0
DGYADGWAQAGTAR	14	Unmodified	_DGYADGWAQAGTAR_							0	0	0	0	0	gnl|ECOLI|EG10869-MONOMER	gnl|ECOLI|EG10869-MONOMER	gnl|ECOLI|EG10869-MONOMER	MULTI-MSMS	VOT16-1545	1	1171	719.82	2	719.821	1437.63	25937.3	1.3653	0.00098275	0.51351	0.00036964	1.8788	0.0013524	719.821	40.916	0.27113	40.916	40.682	40.953	0					6	3	2	0	0	0
DGYADGWAQAGTAR	14	Unmodified	_DGYADGWAQAGTAR_							0	0	0	0	0	gnl|ECOLI|EG10869-MONOMER	gnl|ECOLI|EG10869-MONOMER	gnl|ECOLI|EG10869-MONOMER	MULTI-MSMS	VOT16-1571	1	1170_R	720.32	2	719.821	1437.63	25538.9	0.53633	0.00038606	-0.74357	-0.00053523	-0.20723	-0.00014917	719.821	39.545	0.49166	39.545	39.189	39.681	-3.8147e-06					11	6	2	0	0	0
DHMVLLEFVTAAGITHGMDELYK	23	2 Oxidation (M)	_DHM(ox)VLLEFVTAAGITHGM(ox)DELYK_		DHM(1)VLLEFVTAAGITHGM(1)DELYK			DHM(84.17)VLLEFVTAAGITHGM(84.17)DELYK		0	0	2	0	0	NJM-;NJM-Y;NJM-W;NJM-V;NJM-T;NJM-S;NJM-R;NJM-Q;NJM-P;NJM-N;NJM-M;NJM-L;NJM-K;NJM-I;NJM-H;NJM-G;NJM-F;NJM-E;NJM-D;NJM-C;NJM-A;NJM-YY;NJM-YW;NJM-YV;NJM-YT;NJM-YS;NJM-YR;NJM-YP;NJM-YN;NJM-YM;NJM-YL;NJM-YK;NJM-YI;NJM-YH;NJM-YG;NJM-YF;NJM-YE;NJM-YD;NJM-YC;NJM-YA;NJM-WY;NJM-WW;NJM-WV;NJM-WT;NJM-WS;NJM-WR;NJM-WQ;NJM-WP;NJM-WN;NJM-WM;NJM-WL;NJM-WK;NJM-WI;NJM-WH;NJM-WG;NJM-WF;NJM-WE;NJM-WD;NJM-WC;NJM-WA;N…
NQ;NJM-MNP;NJM-MNN;NJM-MNM;NJM-MNL;NJM-MNK;NJM-MNI;NJM-MNH;NJM-MNG;NJM-MNF;NJM-MNE;NJM-MND;NJM-MNC;NJM-MNA;NJM-MMY;NJM-MMW;NJM-MMV;NJM-MMT;NJM-MMS;NJM-MMR;NJM-MMQ;NJM-MMP;NJM-MMN;NJM-MMM;NJM-MML;NJM-MMK;NJM-MMI;NJM-MMH;NJM-MMG;NJM-MMF;NJM-MME;NJM-MMD;NJM-MMC;NJM-MMA;NJM-MLY;NJM-MLW;NJM-MLV;NJM-MLT;NJM-MLS;NJM-MLR;NJM-MLQ;NJM-MLP;NJM-MLN;NJM-MLM;NJM-MLL;NJM-MLK;NJM-MLI;NJM-MLH;NJM-MLG;NJM-MLF;NJM-…
FR;NJM-AFQ;NJM-AFP;NJM-AFN;NJM-AFM;NJM-AFL;NJM-AFK;NJM-AFI;NJM-AFH;NJM-AFG;NJM-AFF;NJM-AFE;NJM-AFD;NJM-AFC;NJM-AFA;NJM-AEY;NJM-AEW;NJM-AEV;NJM-AET;NJM-AES;NJM-AER;NJM-AEQ;NJM-AEP;NJM-AEN;NJM-AEM;NJM-AEL;NJM-AEK;NJM-AEI;NJM-AEH;NJM-AEG;NJM-AEF;NJM-AEE;NJM-AED;NJM-AEC;NJM-AEA;NJM-ADY;NJM-ADW;NJM-ADV;NJM-ADT;NJM-ADS;NJM-ADR;NJM-ADQ;NJM-ADP;NJM-ADN;NJM-ADM;NJM-ADL;NJM-ADK;NJM-ADI;NJM-ADH;NJM-ADG;NJM-…	NJM-;NJM-QQR;NJM-QR;NJM-WQF;NJM-YQR;NJM-VA;NJM-MVR;NJM-VMR;NJM-LEK;NJM-QLD;NJM-EKP;NJM-GR;NJM-VPN;NJM-LGR;NJM-SLK;NJM-SGL;NJM-YQ;NJM-PM;NJM-CSK;NJM-KHF;NJM-QYR;NJM-PVM;NJM-VAR	NJM-EKP	MULTI-MSMS	VOT16-1542	1	1170	656.57	4	656.32	2621.25	25768.8	1.2574	0.00082525	0.12447	8.1693e-05	1.3819	0.00090694	656.571	73.511	2.1892	73.511	72.892	75.081	0					112	29	8	0	0	0	1.4056e-26	1	10314	84.166	78.029	1	76760000			643	306;304;315;316;324;326;320;311;322;309;314;307;323;310;319;318;325;312;305;308;317;313;321	224	235	699	699
DHMVLLEFVTAAGITHGMDELYK	23	2 Oxidation (M)	_DHM(ox)VLLEFVTAAGITHGM(ox)DELYK_		DHM(1)VLLEFVTAAGITHGM(1)DELYK			DHM(107.78)VLLEFVTAAGITHGM(107.78)DELYK		0	0	2	0	0	NJM-;NJM-Y;NJM-W;NJM-V;NJM-T;NJM-S;NJM-R;NJM-Q;NJM-P;NJM-N;NJM-M;NJM-L;NJM-K;NJM-I;NJM-H;NJM-G;NJM-F;NJM-E;NJM-D;NJM-C;NJM-A;NJM-YY;NJM-YW;NJM-YV;NJM-YT;NJM-YS;NJM-YR;NJM-YP;NJM-YN;NJM-YM;NJM-YL;NJM-YK;NJM-YI;NJM-YH;NJM-YG;NJM-YF;NJM-YE;NJM-YD;NJM-YC;NJM-YA;NJM-WY;NJM-WW;NJM-WV;NJM-WT;NJM-WS;NJM-WR;NJM-WQ;NJM-WP;NJM-WN;NJM-WM;NJM-WL;NJM-WK;NJM-WI;NJM-WH;NJM-WG;NJM-WF;NJM-WE;NJM-WD;NJM-WC;NJM-WA;N…
NQ;NJM-MNP;NJM-MNN;NJM-MNM;NJM-MNL;NJM-MNK;NJM-MNI;NJM-MNH;NJM-MNG;NJM-MNF;NJM-MNE;NJM-MND;NJM-MNC;NJM-MNA;NJM-MMY;NJM-MMW;NJM-MMV;NJM-MMT;NJM-MMS;NJM-MMR;NJM-MMQ;NJM-MMP;NJM-MMN;NJM-MMM;NJM-MML;NJM-MMK;NJM-MMI;NJM-MMH;NJM-MMG;NJM-MMF;NJM-MME;NJM-MMD;NJM-MMC;NJM-MMA;NJM-MLY;NJM-MLW;NJM-MLV;NJM-MLT;NJM-MLS;NJM-MLR;NJM-MLQ;NJM-MLP;NJM-MLN;NJM-MLM;NJM-MLL;NJM-MLK;NJM-MLI;NJM-MLH;NJM-MLG;NJM-MLF;NJM-…
FR;NJM-AFQ;NJM-AFP;NJM-AFN;NJM-AFM;NJM-AFL;NJM-AFK;NJM-AFI;NJM-AFH;NJM-AFG;NJM-AFF;NJM-AFE;NJM-AFD;NJM-AFC;NJM-AFA;NJM-AEY;NJM-AEW;NJM-AEV;NJM-AET;NJM-AES;NJM-AER;NJM-AEQ;NJM-AEP;NJM-AEN;NJM-AEM;NJM-AEL;NJM-AEK;NJM-AEI;NJM-AEH;NJM-AEG;NJM-AEF;NJM-AEE;NJM-AED;NJM-AEC;NJM-AEA;NJM-ADY;NJM-ADW;NJM-ADV;NJM-ADT;NJM-ADS;NJM-ADR;NJM-ADQ;NJM-ADP;NJM-ADN;NJM-ADM;NJM-ADL;NJM-ADK;NJM-ADI;NJM-ADH;NJM-ADG;NJM-…	NJM-;NJM-QQR;NJM-QR;NJM-WQF;NJM-YQR;NJM-VA;NJM-MVR;NJM-VMR;NJM-LEK;NJM-QLD;NJM-EKP;NJM-GR;NJM-VPN;NJM-LGR;NJM-SLK;NJM-SGL;NJM-YQ;NJM-PM;NJM-CSK;NJM-KHF;NJM-QYR;NJM-PVM;NJM-VAR	NJM-EKP	MULTI-MSMS	VOT16-1545	1	1171	875.09	3	874.757	2621.25	22558.8	1.2031	0.0010525	0.39426	0.00034488	1.5974	0.0013973	875.092	73.938	3.2624	73.938	73.325	76.587	0					159	44	5	0	0	0	1.0861e-36	1	10545	107.78	104.16	1	370710000			644	306;304;315;316;324;326;320;311;322;309;314;307;323;310;319;318;325;312;305;308;317;313;321	224	235	700	700
DHMVLLEFVTAAGITHGMDELYK	23	2 Oxidation (M)	_DHM(ox)VLLEFVTAAGITHGM(ox)DELYK_		DHM(1)VLLEFVTAAGITHGM(1)DELYK			DHM(46.95)VLLEFVTAAGITHGM(46.95)DELYK		0	0	2	0	0	NJM-;NJM-Y;NJM-W;NJM-V;NJM-T;NJM-S;NJM-R;NJM-Q;NJM-P;NJM-N;NJM-M;NJM-L;NJM-K;NJM-I;NJM-H;NJM-G;NJM-F;NJM-E;NJM-D;NJM-C;NJM-A;NJM-YY;NJM-YW;NJM-YV;NJM-YT;NJM-YS;NJM-YR;NJM-YP;NJM-YN;NJM-YM;NJM-YL;NJM-YK;NJM-YI;NJM-YH;NJM-YG;NJM-YF;NJM-YE;NJM-YD;NJM-YC;NJM-YA;NJM-WY;NJM-WW;NJM-WV;NJM-WT;NJM-WS;NJM-WR;NJM-WQ;NJM-WP;NJM-WN;NJM-WM;NJM-WL;NJM-WK;NJM-WI;NJM-WH;NJM-WG;NJM-WF;NJM-WE;NJM-WD;NJM-WC;NJM-WA;N…
NQ;NJM-MNP;NJM-MNN;NJM-MNM;NJM-MNL;NJM-MNK;NJM-MNI;NJM-MNH;NJM-MNG;NJM-MNF;NJM-MNE;NJM-MND;NJM-MNC;NJM-MNA;NJM-MMY;NJM-MMW;NJM-MMV;NJM-MMT;NJM-MMS;NJM-MMR;NJM-MMQ;NJM-MMP;NJM-MMN;NJM-MMM;NJM-MML;NJM-MMK;NJM-MMI;NJM-MMH;NJM-MMG;NJM-MMF;NJM-MME;NJM-MMD;NJM-MMC;NJM-MMA;NJM-MLY;NJM-MLW;NJM-MLV;NJM-MLT;NJM-MLS;NJM-MLR;NJM-MLQ;NJM-MLP;NJM-MLN;NJM-MLM;NJM-MLL;NJM-MLK;NJM-MLI;NJM-MLH;NJM-MLG;NJM-MLF;NJM-…
FR;NJM-AFQ;NJM-AFP;NJM-AFN;NJM-AFM;NJM-AFL;NJM-AFK;NJM-AFI;NJM-AFH;NJM-AFG;NJM-AFF;NJM-AFE;NJM-AFD;NJM-AFC;NJM-AFA;NJM-AEY;NJM-AEW;NJM-AEV;NJM-AET;NJM-AES;NJM-AER;NJM-AEQ;NJM-AEP;NJM-AEN;NJM-AEM;NJM-AEL;NJM-AEK;NJM-AEI;NJM-AEH;NJM-AEG;NJM-AEF;NJM-AEE;NJM-AED;NJM-AEC;NJM-AEA;NJM-ADY;NJM-ADW;NJM-ADV;NJM-ADT;NJM-ADS;NJM-ADR;NJM-ADQ;NJM-ADP;NJM-ADN;NJM-ADM;NJM-ADL;NJM-ADK;NJM-ADI;NJM-ADH;NJM-ADG;NJM-…	NJM-;NJM-QQR;NJM-QR;NJM-WQF;NJM-YQR;NJM-VA;NJM-MVR;NJM-VMR;NJM-LEK;NJM-QLD;NJM-EKP;NJM-GR;NJM-VPN;NJM-LGR;NJM-SLK;NJM-SGL;NJM-YQ;NJM-PM;NJM-CSK;NJM-KHF;NJM-QYR;NJM-PVM;NJM-VAR	NJM-EKP	MULTI-MSMS	VOT16-1548	1	1180	656.57	4	656.32	2621.25	25774.2	1.5943	0.0010463	-0.54295	-0.00035635	1.0513	0.00069	656.57	73.753	3.3398	73.753	72.589	75.929	0					206	44	8	0	0	0	6.9796e-09	1	9979	46.953	43.054	1	141260000			645	306;304;315;316;324;326;320;311;322;309;314;307;323;310;319;318;325;312;305;308;317;313;321	224	235	701	701
DHMVLLEFVTAAGITHGMDELYK	23	2 Oxidation (M)	_DHM(ox)VLLEFVTAAGITHGM(ox)DELYK_		DHM(1)VLLEFVTAAGITHGM(1)DELYK			DHM(104.18)VLLEFVTAAGITHGM(104.18)DELYK		0	0	2	0	0	NJM-;NJM-Y;NJM-W;NJM-V;NJM-T;NJM-S;NJM-R;NJM-Q;NJM-P;NJM-N;NJM-M;NJM-L;NJM-K;NJM-I;NJM-H;NJM-G;NJM-F;NJM-E;NJM-D;NJM-C;NJM-A;NJM-YY;NJM-YW;NJM-YV;NJM-YT;NJM-YS;NJM-YR;NJM-YP;NJM-YN;NJM-YM;NJM-YL;NJM-YK;NJM-YI;NJM-YH;NJM-YG;NJM-YF;NJM-YE;NJM-YD;NJM-YC;NJM-YA;NJM-WY;NJM-WW;NJM-WV;NJM-WT;NJM-WS;NJM-WR;NJM-WQ;NJM-WP;NJM-WN;NJM-WM;NJM-WL;NJM-WK;NJM-WI;NJM-WH;NJM-WG;NJM-WF;NJM-WE;NJM-WD;NJM-WC;NJM-WA;N…
NQ;NJM-MNP;NJM-MNN;NJM-MNM;NJM-MNL;NJM-MNK;NJM-MNI;NJM-MNH;NJM-MNG;NJM-MNF;NJM-MNE;NJM-MND;NJM-MNC;NJM-MNA;NJM-MMY;NJM-MMW;NJM-MMV;NJM-MMT;NJM-MMS;NJM-MMR;NJM-MMQ;NJM-MMP;NJM-MMN;NJM-MMM;NJM-MML;NJM-MMK;NJM-MMI;NJM-MMH;NJM-MMG;NJM-MMF;NJM-MME;NJM-MMD;NJM-MMC;NJM-MMA;NJM-MLY;NJM-MLW;NJM-MLV;NJM-MLT;NJM-MLS;NJM-MLR;NJM-MLQ;NJM-MLP;NJM-MLN;NJM-MLM;NJM-MLL;NJM-MLK;NJM-MLI;NJM-MLH;NJM-MLG;NJM-MLF;NJM-…
FR;NJM-AFQ;NJM-AFP;NJM-AFN;NJM-AFM;NJM-AFL;NJM-AFK;NJM-AFI;NJM-AFH;NJM-AFG;NJM-AFF;NJM-AFE;NJM-AFD;NJM-AFC;NJM-AFA;NJM-AEY;NJM-AEW;NJM-AEV;NJM-AET;NJM-AES;NJM-AER;NJM-AEQ;NJM-AEP;NJM-AEN;NJM-AEM;NJM-AEL;NJM-AEK;NJM-AEI;NJM-AEH;NJM-AEG;NJM-AEF;NJM-AEE;NJM-AED;NJM-AEC;NJM-AEA;NJM-ADY;NJM-ADW;NJM-ADV;NJM-ADT;NJM-ADS;NJM-ADR;NJM-ADQ;NJM-ADP;NJM-ADN;NJM-ADM;NJM-ADL;NJM-ADK;NJM-ADI;NJM-ADH;NJM-ADG;NJM-…	NJM-;NJM-QQR;NJM-QR;NJM-WQF;NJM-YQR;NJM-VA;NJM-MVR;NJM-VMR;NJM-LEK;NJM-QLD;NJM-EKP;NJM-GR;NJM-VPN;NJM-LGR;NJM-SLK;NJM-SGL;NJM-YQ;NJM-PM;NJM-CSK;NJM-KHF;NJM-QYR;NJM-PVM;NJM-VAR	NJM-EKP	MULTI-MSMS	VOT16-1548	1	1180	875.09	3	874.757	2621.25	22589.4	1.5682	0.0013718	-0.5638	-0.00049318	1.0044	0.00087861	875.092	73.753	4.5556	73.753	73.113	77.669	-7.6294e-06					268	61	9	0	0	0	3.6122e-32	1	9980	104.18	97.956	1	170580000			646	306;304;315;316;324;326;320;311;322;309;314;307;323;310;319;318;325;312;305;308;317;313;321	224	235	702	702
DHMVLLEFVTAAGITHGMDELYK	23	2 Oxidation (M)	_DHM(ox)VLLEFVTAAGITHGM(ox)DELYK_		DHM(1)VLLEFVTAAGITHGM(1)DELYK			DHM(84.17)VLLEFVTAAGITHGM(84.17)DELYK		0	0	2	0	0	NJM-;NJM-Y;NJM-W;NJM-V;NJM-T;NJM-S;NJM-R;NJM-Q;NJM-P;NJM-N;NJM-M;NJM-L;NJM-K;NJM-I;NJM-H;NJM-G;NJM-F;NJM-E;NJM-D;NJM-C;NJM-A;NJM-YY;NJM-YW;NJM-YV;NJM-YT;NJM-YS;NJM-YR;NJM-YP;NJM-YN;NJM-YM;NJM-YL;NJM-YK;NJM-YI;NJM-YH;NJM-YG;NJM-YF;NJM-YE;NJM-YD;NJM-YC;NJM-YA;NJM-WY;NJM-WW;NJM-WV;NJM-WT;NJM-WS;NJM-WR;NJM-WQ;NJM-WP;NJM-WN;NJM-WM;NJM-WL;NJM-WK;NJM-WI;NJM-WH;NJM-WG;NJM-WF;NJM-WE;NJM-WD;NJM-WC;NJM-WA;N…
NQ;NJM-MNP;NJM-MNN;NJM-MNM;NJM-MNL;NJM-MNK;NJM-MNI;NJM-MNH;NJM-MNG;NJM-MNF;NJM-MNE;NJM-MND;NJM-MNC;NJM-MNA;NJM-MMY;NJM-MMW;NJM-MMV;NJM-MMT;NJM-MMS;NJM-MMR;NJM-MMQ;NJM-MMP;NJM-MMN;NJM-MMM;NJM-MML;NJM-MMK;NJM-MMI;NJM-MMH;NJM-MMG;NJM-MMF;NJM-MME;NJM-MMD;NJM-MMC;NJM-MMA;NJM-MLY;NJM-MLW;NJM-MLV;NJM-MLT;NJM-MLS;NJM-MLR;NJM-MLQ;NJM-MLP;NJM-MLN;NJM-MLM;NJM-MLL;NJM-MLK;NJM-MLI;NJM-MLH;NJM-MLG;NJM-MLF;NJM-…
FR;NJM-AFQ;NJM-AFP;NJM-AFN;NJM-AFM;NJM-AFL;NJM-AFK;NJM-AFI;NJM-AFH;NJM-AFG;NJM-AFF;NJM-AFE;NJM-AFD;NJM-AFC;NJM-AFA;NJM-AEY;NJM-AEW;NJM-AEV;NJM-AET;NJM-AES;NJM-AER;NJM-AEQ;NJM-AEP;NJM-AEN;NJM-AEM;NJM-AEL;NJM-AEK;NJM-AEI;NJM-AEH;NJM-AEG;NJM-AEF;NJM-AEE;NJM-AED;NJM-AEC;NJM-AEA;NJM-ADY;NJM-ADW;NJM-ADV;NJM-ADT;NJM-ADS;NJM-ADR;NJM-ADQ;NJM-ADP;NJM-ADN;NJM-ADM;NJM-ADL;NJM-ADK;NJM-ADI;NJM-ADH;NJM-ADG;NJM-…	NJM-;NJM-QQR;NJM-QR;NJM-WQF;NJM-YQR;NJM-VA;NJM-MVR;NJM-VMR;NJM-LEK;NJM-QLD;NJM-EKP;NJM-GR;NJM-VPN;NJM-LGR;NJM-SLK;NJM-SGL;NJM-YQ;NJM-PM;NJM-CSK;NJM-KHF;NJM-QYR;NJM-PVM;NJM-VAR	NJM-EKP	MULTI-MSMS	VOT16-1551	1	1181	875.09	3	874.757	2621.25	22573.6	1.5229	0.0013321	0.049658	4.3438e-05	1.5725	0.0013756	875.092	74.58	3.474	74.58	73.729	77.203	0					115	43	6	0	0	0	3.1906e-25	1	10291	84.166	77.879	1	10894000			647	306;304;315;316;324;326;320;311;322;309;314;307;323;310;319;318;325;312;305;308;317;313;321	224	235	703	703
DHMVLLEFVTAAGITHGMDELYK	23	2 Oxidation (M)	_DHM(ox)VLLEFVTAAGITHGM(ox)DELYK_		DHM(1)VLLEFVTAAGITHGM(1)DELYK			DHM(41.62)VLLEFVTAAGITHGM(41.62)DELYK		0	0	2	0	0	NJM-;NJM-Y;NJM-W;NJM-V;NJM-T;NJM-S;NJM-R;NJM-Q;NJM-P;NJM-N;NJM-M;NJM-L;NJM-K;NJM-I;NJM-H;NJM-G;NJM-F;NJM-E;NJM-D;NJM-C;NJM-A;NJM-YY;NJM-YW;NJM-YV;NJM-YT;NJM-YS;NJM-YR;NJM-YP;NJM-YN;NJM-YM;NJM-YL;NJM-YK;NJM-YI;NJM-YH;NJM-YG;NJM-YF;NJM-YE;NJM-YD;NJM-YC;NJM-YA;NJM-WY;NJM-WW;NJM-WV;NJM-WT;NJM-WS;NJM-WR;NJM-WQ;NJM-WP;NJM-WN;NJM-WM;NJM-WL;NJM-WK;NJM-WI;NJM-WH;NJM-WG;NJM-WF;NJM-WE;NJM-WD;NJM-WC;NJM-WA;N…
NQ;NJM-MNP;NJM-MNN;NJM-MNM;NJM-MNL;NJM-MNK;NJM-MNI;NJM-MNH;NJM-MNG;NJM-MNF;NJM-MNE;NJM-MND;NJM-MNC;NJM-MNA;NJM-MMY;NJM-MMW;NJM-MMV;NJM-MMT;NJM-MMS;NJM-MMR;NJM-MMQ;NJM-MMP;NJM-MMN;NJM-MMM;NJM-MML;NJM-MMK;NJM-MMI;NJM-MMH;NJM-MMG;NJM-MMF;NJM-MME;NJM-MMD;NJM-MMC;NJM-MMA;NJM-MLY;NJM-MLW;NJM-MLV;NJM-MLT;NJM-MLS;NJM-MLR;NJM-MLQ;NJM-MLP;NJM-MLN;NJM-MLM;NJM-MLL;NJM-MLK;NJM-MLI;NJM-MLH;NJM-MLG;NJM-MLF;NJM-…
FR;NJM-AFQ;NJM-AFP;NJM-AFN;NJM-AFM;NJM-AFL;NJM-AFK;NJM-AFI;NJM-AFH;NJM-AFG;NJM-AFF;NJM-AFE;NJM-AFD;NJM-AFC;NJM-AFA;NJM-AEY;NJM-AEW;NJM-AEV;NJM-AET;NJM-AES;NJM-AER;NJM-AEQ;NJM-AEP;NJM-AEN;NJM-AEM;NJM-AEL;NJM-AEK;NJM-AEI;NJM-AEH;NJM-AEG;NJM-AEF;NJM-AEE;NJM-AED;NJM-AEC;NJM-AEA;NJM-ADY;NJM-ADW;NJM-ADV;NJM-ADT;NJM-ADS;NJM-ADR;NJM-ADQ;NJM-ADP;NJM-ADN;NJM-ADM;NJM-ADL;NJM-ADK;NJM-ADI;NJM-ADH;NJM-ADG;NJM-…	NJM-;NJM-QQR;NJM-QR;NJM-WQF;NJM-YQR;NJM-VA;NJM-MVR;NJM-VMR;NJM-LEK;NJM-QLD;NJM-EKP;NJM-GR;NJM-VPN;NJM-LGR;NJM-SLK;NJM-SGL;NJM-YQ;NJM-PM;NJM-CSK;NJM-KHF;NJM-QYR;NJM-PVM;NJM-VAR	NJM-EKP	MULTI-MSMS	VOT16-1551	1	1181	656.57	4	656.32	2621.25	25817.2	1.0568	0.00069362	0.84212	0.0005527	1.899	0.0012463	656.822	74.58	1.6689	74.58	74.093	75.761	0					84	22	6	0	0	0	1.9177e-06	1	10313	41.615	38.191	1	9820600			648	306;304;315;316;324;326;320;311;322;309;314;307;323;310;319;318;325;312;305;308;317;313;321	224	235	704	704
DHMVLLEFVTAAGITHGMDELYK	23	2 Oxidation (M)	_DHM(ox)VLLEFVTAAGITHGM(ox)DELYK_		DHM(1)VLLEFVTAAGITHGM(1)DELYK			DHM(63.87)VLLEFVTAAGITHGM(63.87)DELYK		0	0	2	0	0	NJM-;NJM-Y;NJM-W;NJM-V;NJM-T;NJM-S;NJM-R;NJM-Q;NJM-P;NJM-N;NJM-M;NJM-L;NJM-K;NJM-I;NJM-H;NJM-G;NJM-F;NJM-E;NJM-D;NJM-C;NJM-A;NJM-YY;NJM-YW;NJM-YV;NJM-YT;NJM-YS;NJM-YR;NJM-YP;NJM-YN;NJM-YM;NJM-YL;NJM-YK;NJM-YI;NJM-YH;NJM-YG;NJM-YF;NJM-YE;NJM-YD;NJM-YC;NJM-YA;NJM-WY;NJM-WW;NJM-WV;NJM-WT;NJM-WS;NJM-WR;NJM-WQ;NJM-WP;NJM-WN;NJM-WM;NJM-WL;NJM-WK;NJM-WI;NJM-WH;NJM-WG;NJM-WF;NJM-WE;NJM-WD;NJM-WC;NJM-WA;N…
NQ;NJM-MNP;NJM-MNN;NJM-MNM;NJM-MNL;NJM-MNK;NJM-MNI;NJM-MNH;NJM-MNG;NJM-MNF;NJM-MNE;NJM-MND;NJM-MNC;NJM-MNA;NJM-MMY;NJM-MMW;NJM-MMV;NJM-MMT;NJM-MMS;NJM-MMR;NJM-MMQ;NJM-MMP;NJM-MMN;NJM-MMM;NJM-MML;NJM-MMK;NJM-MMI;NJM-MMH;NJM-MMG;NJM-MMF;NJM-MME;NJM-MMD;NJM-MMC;NJM-MMA;NJM-MLY;NJM-MLW;NJM-MLV;NJM-MLT;NJM-MLS;NJM-MLR;NJM-MLQ;NJM-MLP;NJM-MLN;NJM-MLM;NJM-MLL;NJM-MLK;NJM-MLI;NJM-MLH;NJM-MLG;NJM-MLF;NJM-…
FR;NJM-AFQ;NJM-AFP;NJM-AFN;NJM-AFM;NJM-AFL;NJM-AFK;NJM-AFI;NJM-AFH;NJM-AFG;NJM-AFF;NJM-AFE;NJM-AFD;NJM-AFC;NJM-AFA;NJM-AEY;NJM-AEW;NJM-AEV;NJM-AET;NJM-AES;NJM-AER;NJM-AEQ;NJM-AEP;NJM-AEN;NJM-AEM;NJM-AEL;NJM-AEK;NJM-AEI;NJM-AEH;NJM-AEG;NJM-AEF;NJM-AEE;NJM-AED;NJM-AEC;NJM-AEA;NJM-ADY;NJM-ADW;NJM-ADV;NJM-ADT;NJM-ADS;NJM-ADR;NJM-ADQ;NJM-ADP;NJM-ADN;NJM-ADM;NJM-ADL;NJM-ADK;NJM-ADI;NJM-ADH;NJM-ADG;NJM-…	NJM-;NJM-QQR;NJM-QR;NJM-WQF;NJM-YQR;NJM-VA;NJM-MVR;NJM-VMR;NJM-LEK;NJM-QLD;NJM-EKP;NJM-GR;NJM-VPN;NJM-LGR;NJM-SLK;NJM-SGL;NJM-YQ;NJM-PM;NJM-CSK;NJM-KHF;NJM-QYR;NJM-PVM;NJM-VAR	NJM-EKP	MULTI-MSMS	VOT16-1562	1	1181_R	656.57	4	656.32	2621.25	25813.3	1.2577	0.00082545	-0.65868	-0.00043231	0.59901	0.00039315	656.57	73.713	2.2037	73.713	73.139	75.342	0					103	28	9	0	0	0	1.1484e-13	1	10038	63.869	59.771	1	146550000			649	306;304;315;316;324;326;320;311;322;309;314;307;323;310;319;318;325;312;305;308;317;313;321	224	235	705	705
DHMVLLEFVTAAGITHGMDELYK	23	2 Oxidation (M)	_DHM(ox)VLLEFVTAAGITHGM(ox)DELYK_		DHM(1)VLLEFVTAAGITHGM(1)DELYK			DHM(64.54)VLLEFVTAAGITHGM(64.54)DELYK		0	0	2	0	0	NJM-;NJM-Y;NJM-W;NJM-V;NJM-T;NJM-S;NJM-R;NJM-Q;NJM-P;NJM-N;NJM-M;NJM-L;NJM-K;NJM-I;NJM-H;NJM-G;NJM-F;NJM-E;NJM-D;NJM-C;NJM-A;NJM-YY;NJM-YW;NJM-YV;NJM-YT;NJM-YS;NJM-YR;NJM-YP;NJM-YN;NJM-YM;NJM-YL;NJM-YK;NJM-YI;NJM-YH;NJM-YG;NJM-YF;NJM-YE;NJM-YD;NJM-YC;NJM-YA;NJM-WY;NJM-WW;NJM-WV;NJM-WT;NJM-WS;NJM-WR;NJM-WQ;NJM-WP;NJM-WN;NJM-WM;NJM-WL;NJM-WK;NJM-WI;NJM-WH;NJM-WG;NJM-WF;NJM-WE;NJM-WD;NJM-WC;NJM-WA;N…
NQ;NJM-MNP;NJM-MNN;NJM-MNM;NJM-MNL;NJM-MNK;NJM-MNI;NJM-MNH;NJM-MNG;NJM-MNF;NJM-MNE;NJM-MND;NJM-MNC;NJM-MNA;NJM-MMY;NJM-MMW;NJM-MMV;NJM-MMT;NJM-MMS;NJM-MMR;NJM-MMQ;NJM-MMP;NJM-MMN;NJM-MMM;NJM-MML;NJM-MMK;NJM-MMI;NJM-MMH;NJM-MMG;NJM-MMF;NJM-MME;NJM-MMD;NJM-MMC;NJM-MMA;NJM-MLY;NJM-MLW;NJM-MLV;NJM-MLT;NJM-MLS;NJM-MLR;NJM-MLQ;NJM-MLP;NJM-MLN;NJM-MLM;NJM-MLL;NJM-MLK;NJM-MLI;NJM-MLH;NJM-MLG;NJM-MLF;NJM-…
FR;NJM-AFQ;NJM-AFP;NJM-AFN;NJM-AFM;NJM-AFL;NJM-AFK;NJM-AFI;NJM-AFH;NJM-AFG;NJM-AFF;NJM-AFE;NJM-AFD;NJM-AFC;NJM-AFA;NJM-AEY;NJM-AEW;NJM-AEV;NJM-AET;NJM-AES;NJM-AER;NJM-AEQ;NJM-AEP;NJM-AEN;NJM-AEM;NJM-AEL;NJM-AEK;NJM-AEI;NJM-AEH;NJM-AEG;NJM-AEF;NJM-AEE;NJM-AED;NJM-AEC;NJM-AEA;NJM-ADY;NJM-ADW;NJM-ADV;NJM-ADT;NJM-ADS;NJM-ADR;NJM-ADQ;NJM-ADP;NJM-ADN;NJM-ADM;NJM-ADL;NJM-ADK;NJM-ADI;NJM-ADH;NJM-ADG;NJM-…	NJM-;NJM-QQR;NJM-QR;NJM-WQF;NJM-YQR;NJM-VA;NJM-MVR;NJM-VMR;NJM-LEK;NJM-QLD;NJM-EKP;NJM-GR;NJM-VPN;NJM-LGR;NJM-SLK;NJM-SGL;NJM-YQ;NJM-PM;NJM-CSK;NJM-KHF;NJM-QYR;NJM-PVM;NJM-VAR	NJM-EKP	MULTI-MSMS	VOT16-1562	1	1181_R	875.09	3	874.757	2621.25	22508.2	1.2434	0.0010877	-1.3481	-0.0011792	-0.10467	-9.1558e-05	875.091	74.67	1.8138	74.67	74.277	76.091	0					77	23	5	0	0	0	1.553e-12	1	10138	64.538	59.899	1	2355100			650	306;304;315;316;324;326;320;311;322;309;314;307;323;310;319;318;325;312;305;308;317;313;321	224	235	706	706
DHMVLLEFVTAAGITHGMDELYK	23	2 Oxidation (M)	_DHM(ox)VLLEFVTAAGITHGM(ox)DELYK_		DHM(1)VLLEFVTAAGITHGM(1)DELYK			DHM(41.11)VLLEFVTAAGITHGM(41.11)DELYK		0	0	2	0	0	NJM-;NJM-Y;NJM-W;NJM-V;NJM-T;NJM-S;NJM-R;NJM-Q;NJM-P;NJM-N;NJM-M;NJM-L;NJM-K;NJM-I;NJM-H;NJM-G;NJM-F;NJM-E;NJM-D;NJM-C;NJM-A;NJM-YY;NJM-YW;NJM-YV;NJM-YT;NJM-YS;NJM-YR;NJM-YP;NJM-YN;NJM-YM;NJM-YL;NJM-YK;NJM-YI;NJM-YH;NJM-YG;NJM-YF;NJM-YE;NJM-YD;NJM-YC;NJM-YA;NJM-WY;NJM-WW;NJM-WV;NJM-WT;NJM-WS;NJM-WR;NJM-WQ;NJM-WP;NJM-WN;NJM-WM;NJM-WL;NJM-WK;NJM-WI;NJM-WH;NJM-WG;NJM-WF;NJM-WE;NJM-WD;NJM-WC;NJM-WA;N…
NQ;NJM-MNP;NJM-MNN;NJM-MNM;NJM-MNL;NJM-MNK;NJM-MNI;NJM-MNH;NJM-MNG;NJM-MNF;NJM-MNE;NJM-MND;NJM-MNC;NJM-MNA;NJM-MMY;NJM-MMW;NJM-MMV;NJM-MMT;NJM-MMS;NJM-MMR;NJM-MMQ;NJM-MMP;NJM-MMN;NJM-MMM;NJM-MML;NJM-MMK;NJM-MMI;NJM-MMH;NJM-MMG;NJM-MMF;NJM-MME;NJM-MMD;NJM-MMC;NJM-MMA;NJM-MLY;NJM-MLW;NJM-MLV;NJM-MLT;NJM-MLS;NJM-MLR;NJM-MLQ;NJM-MLP;NJM-MLN;NJM-MLM;NJM-MLL;NJM-MLK;NJM-MLI;NJM-MLH;NJM-MLG;NJM-MLF;NJM-…
FR;NJM-AFQ;NJM-AFP;NJM-AFN;NJM-AFM;NJM-AFL;NJM-AFK;NJM-AFI;NJM-AFH;NJM-AFG;NJM-AFF;NJM-AFE;NJM-AFD;NJM-AFC;NJM-AFA;NJM-AEY;NJM-AEW;NJM-AEV;NJM-AET;NJM-AES;NJM-AER;NJM-AEQ;NJM-AEP;NJM-AEN;NJM-AEM;NJM-AEL;NJM-AEK;NJM-AEI;NJM-AEH;NJM-AEG;NJM-AEF;NJM-AEE;NJM-AED;NJM-AEC;NJM-AEA;NJM-ADY;NJM-ADW;NJM-ADV;NJM-ADT;NJM-ADS;NJM-ADR;NJM-ADQ;NJM-ADP;NJM-ADN;NJM-ADM;NJM-ADL;NJM-ADK;NJM-ADI;NJM-ADH;NJM-ADG;NJM-…	NJM-;NJM-QQR;NJM-QR;NJM-WQF;NJM-YQR;NJM-VA;NJM-MVR;NJM-VMR;NJM-LEK;NJM-QLD;NJM-EKP;NJM-GR;NJM-VPN;NJM-LGR;NJM-SLK;NJM-SGL;NJM-YQ;NJM-PM;NJM-CSK;NJM-KHF;NJM-QYR;NJM-PVM;NJM-VAR	NJM-EKP	MULTI-SECPEP	VOT16-1562	1	1181_R	875.43	3	874.757	2621.25	22508.2	1.3096	0.0011456	-0.84166	-0.00073625	0.46791	0.00040931	875.091	73.713	1.2889	73.713	73.139	74.427	0					67	16	7	0	0	0	1.7419e-06	1	9986	41.115	36.106	1	135030000			651	306;304;315;316;324;326;320;311;322;309;314;307;323;310;319;318;325;312;305;308;317;313;321	224	235	707	707
DHMVLLEFVTAAGITHGMDELYK	23	2 Oxidation (M)	_DHM(ox)VLLEFVTAAGITHGM(ox)DELYK_		DHM(1)VLLEFVTAAGITHGM(1)DELYK			DHM(71.85)VLLEFVTAAGITHGM(71.85)DELYK		0	0	2	0	0	NJM-;NJM-Y;NJM-W;NJM-V;NJM-T;NJM-S;NJM-R;NJM-Q;NJM-P;NJM-N;NJM-M;NJM-L;NJM-K;NJM-I;NJM-H;NJM-G;NJM-F;NJM-E;NJM-D;NJM-C;NJM-A;NJM-YY;NJM-YW;NJM-YV;NJM-YT;NJM-YS;NJM-YR;NJM-YP;NJM-YN;NJM-YM;NJM-YL;NJM-YK;NJM-YI;NJM-YH;NJM-YG;NJM-YF;NJM-YE;NJM-YD;NJM-YC;NJM-YA;NJM-WY;NJM-WW;NJM-WV;NJM-WT;NJM-WS;NJM-WR;NJM-WQ;NJM-WP;NJM-WN;NJM-WM;NJM-WL;NJM-WK;NJM-WI;NJM-WH;NJM-WG;NJM-WF;NJM-WE;NJM-WD;NJM-WC;NJM-WA;N…
NQ;NJM-MNP;NJM-MNN;NJM-MNM;NJM-MNL;NJM-MNK;NJM-MNI;NJM-MNH;NJM-MNG;NJM-MNF;NJM-MNE;NJM-MND;NJM-MNC;NJM-MNA;NJM-MMY;NJM-MMW;NJM-MMV;NJM-MMT;NJM-MMS;NJM-MMR;NJM-MMQ;NJM-MMP;NJM-MMN;NJM-MMM;NJM-MML;NJM-MMK;NJM-MMI;NJM-MMH;NJM-MMG;NJM-MMF;NJM-MME;NJM-MMD;NJM-MMC;NJM-MMA;NJM-MLY;NJM-MLW;NJM-MLV;NJM-MLT;NJM-MLS;NJM-MLR;NJM-MLQ;NJM-MLP;NJM-MLN;NJM-MLM;NJM-MLL;NJM-MLK;NJM-MLI;NJM-MLH;NJM-MLG;NJM-MLF;NJM-…
FR;NJM-AFQ;NJM-AFP;NJM-AFN;NJM-AFM;NJM-AFL;NJM-AFK;NJM-AFI;NJM-AFH;NJM-AFG;NJM-AFF;NJM-AFE;NJM-AFD;NJM-AFC;NJM-AFA;NJM-AEY;NJM-AEW;NJM-AEV;NJM-AET;NJM-AES;NJM-AER;NJM-AEQ;NJM-AEP;NJM-AEN;NJM-AEM;NJM-AEL;NJM-AEK;NJM-AEI;NJM-AEH;NJM-AEG;NJM-AEF;NJM-AEE;NJM-AED;NJM-AEC;NJM-AEA;NJM-ADY;NJM-ADW;NJM-ADV;NJM-ADT;NJM-ADS;NJM-ADR;NJM-ADQ;NJM-ADP;NJM-ADN;NJM-ADM;NJM-ADL;NJM-ADK;NJM-ADI;NJM-ADH;NJM-ADG;NJM-…	NJM-;NJM-QQR;NJM-QR;NJM-WQF;NJM-YQR;NJM-VA;NJM-MVR;NJM-VMR;NJM-LEK;NJM-QLD;NJM-EKP;NJM-GR;NJM-VPN;NJM-LGR;NJM-SLK;NJM-SGL;NJM-YQ;NJM-PM;NJM-CSK;NJM-KHF;NJM-QYR;NJM-PVM;NJM-VAR	NJM-EKP	MULTI-MSMS	VOT16-1565	1	1180_R	656.57	4	656.32	2621.25	25640.8	1.2912	0.00084746	-1.2442	-0.00081659	0.04704	3.0874e-05	656.57	73.622	4.0338	73.622	72.83	76.864	0					218	53	8	0	0	0	2.554e-19	2	9712	71.853	67.328	1	272280000			652	306;304;315;316;324;326;320;311;322;309;314;307;323;310;319;318;325;312;305;308;317;313;321	224	235	708;709	708
DHMVLLEFVTAAGITHGMDELYK	23	2 Oxidation (M)	_DHM(ox)VLLEFVTAAGITHGM(ox)DELYK_		DHM(1)VLLEFVTAAGITHGM(1)DELYK			DHM(65.44)VLLEFVTAAGITHGM(65.44)DELYK		0	0	2	0	0	NJM-;NJM-Y;NJM-W;NJM-V;NJM-T;NJM-S;NJM-R;NJM-Q;NJM-P;NJM-N;NJM-M;NJM-L;NJM-K;NJM-I;NJM-H;NJM-G;NJM-F;NJM-E;NJM-D;NJM-C;NJM-A;NJM-YY;NJM-YW;NJM-YV;NJM-YT;NJM-YS;NJM-YR;NJM-YP;NJM-YN;NJM-YM;NJM-YL;NJM-YK;NJM-YI;NJM-YH;NJM-YG;NJM-YF;NJM-YE;NJM-YD;NJM-YC;NJM-YA;NJM-WY;NJM-WW;NJM-WV;NJM-WT;NJM-WS;NJM-WR;NJM-WQ;NJM-WP;NJM-WN;NJM-WM;NJM-WL;NJM-WK;NJM-WI;NJM-WH;NJM-WG;NJM-WF;NJM-WE;NJM-WD;NJM-WC;NJM-WA;N…
NQ;NJM-MNP;NJM-MNN;NJM-MNM;NJM-MNL;NJM-MNK;NJM-MNI;NJM-MNH;NJM-MNG;NJM-MNF;NJM-MNE;NJM-MND;NJM-MNC;NJM-MNA;NJM-MMY;NJM-MMW;NJM-MMV;NJM-MMT;NJM-MMS;NJM-MMR;NJM-MMQ;NJM-MMP;NJM-MMN;NJM-MMM;NJM-MML;NJM-MMK;NJM-MMI;NJM-MMH;NJM-MMG;NJM-MMF;NJM-MME;NJM-MMD;NJM-MMC;NJM-MMA;NJM-MLY;NJM-MLW;NJM-MLV;NJM-MLT;NJM-MLS;NJM-MLR;NJM-MLQ;NJM-MLP;NJM-MLN;NJM-MLM;NJM-MLL;NJM-MLK;NJM-MLI;NJM-MLH;NJM-MLG;NJM-MLF;NJM-…
FR;NJM-AFQ;NJM-AFP;NJM-AFN;NJM-AFM;NJM-AFL;NJM-AFK;NJM-AFI;NJM-AFH;NJM-AFG;NJM-AFF;NJM-AFE;NJM-AFD;NJM-AFC;NJM-AFA;NJM-AEY;NJM-AEW;NJM-AEV;NJM-AET;NJM-AES;NJM-AER;NJM-AEQ;NJM-AEP;NJM-AEN;NJM-AEM;NJM-AEL;NJM-AEK;NJM-AEI;NJM-AEH;NJM-AEG;NJM-AEF;NJM-AEE;NJM-AED;NJM-AEC;NJM-AEA;NJM-ADY;NJM-ADW;NJM-ADV;NJM-ADT;NJM-ADS;NJM-ADR;NJM-ADQ;NJM-ADP;NJM-ADN;NJM-ADM;NJM-ADL;NJM-ADK;NJM-ADI;NJM-ADH;NJM-ADG;NJM-…	NJM-;NJM-QQR;NJM-QR;NJM-WQF;NJM-YQR;NJM-VA;NJM-MVR;NJM-VMR;NJM-LEK;NJM-QLD;NJM-EKP;NJM-GR;NJM-VPN;NJM-LGR;NJM-SLK;NJM-SGL;NJM-YQ;NJM-PM;NJM-CSK;NJM-KHF;NJM-QYR;NJM-PVM;NJM-VAR	NJM-EKP	MULTI-MSMS	VOT16-1565	1	1180_R	1312.13	2	1311.63	2621.25	18273	1.3822	0.0018129	-1.769	-0.0023203	-0.38682	-0.00050736	1312.13	73.622	0.52375	73.622	73.507	74.03	0					17	6	5	0	0	0	6.3445e-15	1	9767	65.438	59.213	1	6325200			653	306;304;315;316;324;326;320;311;322;309;314;307;323;310;319;318;325;312;305;308;317;313;321	224	235	710	710
DHMVLLEFVTAAGITHGMDELYK	23	2 Oxidation (M)	_DHM(ox)VLLEFVTAAGITHGM(ox)DELYK_		DHM(1)VLLEFVTAAGITHGM(1)DELYK			DHM(85.74)VLLEFVTAAGITHGM(85.74)DELYK		0	0	2	0	0	NJM-;NJM-Y;NJM-W;NJM-V;NJM-T;NJM-S;NJM-R;NJM-Q;NJM-P;NJM-N;NJM-M;NJM-L;NJM-K;NJM-I;NJM-H;NJM-G;NJM-F;NJM-E;NJM-D;NJM-C;NJM-A;NJM-YY;NJM-YW;NJM-YV;NJM-YT;NJM-YS;NJM-YR;NJM-YP;NJM-YN;NJM-YM;NJM-YL;NJM-YK;NJM-YI;NJM-YH;NJM-YG;NJM-YF;NJM-YE;NJM-YD;NJM-YC;NJM-YA;NJM-WY;NJM-WW;NJM-WV;NJM-WT;NJM-WS;NJM-WR;NJM-WQ;NJM-WP;NJM-WN;NJM-WM;NJM-WL;NJM-WK;NJM-WI;NJM-WH;NJM-WG;NJM-WF;NJM-WE;NJM-WD;NJM-WC;NJM-WA;N…
NQ;NJM-MNP;NJM-MNN;NJM-MNM;NJM-MNL;NJM-MNK;NJM-MNI;NJM-MNH;NJM-MNG;NJM-MNF;NJM-MNE;NJM-MND;NJM-MNC;NJM-MNA;NJM-MMY;NJM-MMW;NJM-MMV;NJM-MMT;NJM-MMS;NJM-MMR;NJM-MMQ;NJM-MMP;NJM-MMN;NJM-MMM;NJM-MML;NJM-MMK;NJM-MMI;NJM-MMH;NJM-MMG;NJM-MMF;NJM-MME;NJM-MMD;NJM-MMC;NJM-MMA;NJM-MLY;NJM-MLW;NJM-MLV;NJM-MLT;NJM-MLS;NJM-MLR;NJM-MLQ;NJM-MLP;NJM-MLN;NJM-MLM;NJM-MLL;NJM-MLK;NJM-MLI;NJM-MLH;NJM-MLG;NJM-MLF;NJM-…
FR;NJM-AFQ;NJM-AFP;NJM-AFN;NJM-AFM;NJM-AFL;NJM-AFK;NJM-AFI;NJM-AFH;NJM-AFG;NJM-AFF;NJM-AFE;NJM-AFD;NJM-AFC;NJM-AFA;NJM-AEY;NJM-AEW;NJM-AEV;NJM-AET;NJM-AES;NJM-AER;NJM-AEQ;NJM-AEP;NJM-AEN;NJM-AEM;NJM-AEL;NJM-AEK;NJM-AEI;NJM-AEH;NJM-AEG;NJM-AEF;NJM-AEE;NJM-AED;NJM-AEC;NJM-AEA;NJM-ADY;NJM-ADW;NJM-ADV;NJM-ADT;NJM-ADS;NJM-ADR;NJM-ADQ;NJM-ADP;NJM-ADN;NJM-ADM;NJM-ADL;NJM-ADK;NJM-ADI;NJM-ADH;NJM-ADG;NJM-…	NJM-;NJM-QQR;NJM-QR;NJM-WQF;NJM-YQR;NJM-VA;NJM-MVR;NJM-VMR;NJM-LEK;NJM-QLD;NJM-EKP;NJM-GR;NJM-VPN;NJM-LGR;NJM-SLK;NJM-SGL;NJM-YQ;NJM-PM;NJM-CSK;NJM-KHF;NJM-QYR;NJM-PVM;NJM-VAR	NJM-EKP	MULTI-MSMS	VOT16-1565	1	1180_R	875.09	3	874.757	2621.25	22557.6	1.3663	0.0011951	-1.5244	-0.0013335	-0.15817	-0.00013836	875.091	73.623	3.5117	73.623	72.905	76.417	0					200	46	8	0	0	0	1.8497e-27	1	9887	85.737	80.668	1	398100000			654	306;304;315;316;324;326;320;311;322;309;314;307;323;310;319;318;325;312;305;308;317;313;321	224	235	711	711
DHMVLLEFVTAAGITHGMDELYK	23	2 Oxidation (M)	_DHM(ox)VLLEFVTAAGITHGM(ox)DELYK_		DHM(1)VLLEFVTAAGITHGM(1)DELYK			DHM(69.09)VLLEFVTAAGITHGM(69.09)DELYK		0	0	2	0	0	NJM-;NJM-Y;NJM-W;NJM-V;NJM-T;NJM-S;NJM-R;NJM-Q;NJM-P;NJM-N;NJM-M;NJM-L;NJM-K;NJM-I;NJM-H;NJM-G;NJM-F;NJM-E;NJM-D;NJM-C;NJM-A;NJM-YY;NJM-YW;NJM-YV;NJM-YT;NJM-YS;NJM-YR;NJM-YP;NJM-YN;NJM-YM;NJM-YL;NJM-YK;NJM-YI;NJM-YH;NJM-YG;NJM-YF;NJM-YE;NJM-YD;NJM-YC;NJM-YA;NJM-WY;NJM-WW;NJM-WV;NJM-WT;NJM-WS;NJM-WR;NJM-WQ;NJM-WP;NJM-WN;NJM-WM;NJM-WL;NJM-WK;NJM-WI;NJM-WH;NJM-WG;NJM-WF;NJM-WE;NJM-WD;NJM-WC;NJM-WA;N…
NQ;NJM-MNP;NJM-MNN;NJM-MNM;NJM-MNL;NJM-MNK;NJM-MNI;NJM-MNH;NJM-MNG;NJM-MNF;NJM-MNE;NJM-MND;NJM-MNC;NJM-MNA;NJM-MMY;NJM-MMW;NJM-MMV;NJM-MMT;NJM-MMS;NJM-MMR;NJM-MMQ;NJM-MMP;NJM-MMN;NJM-MMM;NJM-MML;NJM-MMK;NJM-MMI;NJM-MMH;NJM-MMG;NJM-MMF;NJM-MME;NJM-MMD;NJM-MMC;NJM-MMA;NJM-MLY;NJM-MLW;NJM-MLV;NJM-MLT;NJM-MLS;NJM-MLR;NJM-MLQ;NJM-MLP;NJM-MLN;NJM-MLM;NJM-MLL;NJM-MLK;NJM-MLI;NJM-MLH;NJM-MLG;NJM-MLF;NJM-…
FR;NJM-AFQ;NJM-AFP;NJM-AFN;NJM-AFM;NJM-AFL;NJM-AFK;NJM-AFI;NJM-AFH;NJM-AFG;NJM-AFF;NJM-AFE;NJM-AFD;NJM-AFC;NJM-AFA;NJM-AEY;NJM-AEW;NJM-AEV;NJM-AET;NJM-AES;NJM-AER;NJM-AEQ;NJM-AEP;NJM-AEN;NJM-AEM;NJM-AEL;NJM-AEK;NJM-AEI;NJM-AEH;NJM-AEG;NJM-AEF;NJM-AEE;NJM-AED;NJM-AEC;NJM-AEA;NJM-ADY;NJM-ADW;NJM-ADV;NJM-ADT;NJM-ADS;NJM-ADR;NJM-ADQ;NJM-ADP;NJM-ADN;NJM-ADM;NJM-ADL;NJM-ADK;NJM-ADI;NJM-ADH;NJM-ADG;NJM-…	NJM-;NJM-QQR;NJM-QR;NJM-WQF;NJM-YQR;NJM-VA;NJM-MVR;NJM-VMR;NJM-LEK;NJM-QLD;NJM-EKP;NJM-GR;NJM-VPN;NJM-LGR;NJM-SLK;NJM-SGL;NJM-YQ;NJM-PM;NJM-CSK;NJM-KHF;NJM-QYR;NJM-PVM;NJM-VAR	NJM-EKP	MULTI-MSMS	VOT16-1565	1	1180_R	875.09	3	874.757	2621.25	22686.3	1.3628	0.0011922	-0.59081	-0.00051681	0.77203	0.00067534	875.091	75.87	3.6155	75.87	75.136	78.751	0					187	64	4	0	0	0	1.0346e-17	1	10118	69.088	64.417	1	3358700			655	306;304;315;316;324;326;320;311;322;309;314;307;323;310;319;318;325;312;305;308;317;313;321	224	235	712	712
DHMVLLEFVTAAGITHGMDELYK	23	2 Oxidation (M)	_DHM(ox)VLLEFVTAAGITHGM(ox)DELYK_		DHM(1)VLLEFVTAAGITHGM(1)DELYK			DHM(48.97)VLLEFVTAAGITHGM(48.97)DELYK		0	0	2	0	0	NJM-;NJM-Y;NJM-W;NJM-V;NJM-T;NJM-S;NJM-R;NJM-Q;NJM-P;NJM-N;NJM-M;NJM-L;NJM-K;NJM-I;NJM-H;NJM-G;NJM-F;NJM-E;NJM-D;NJM-C;NJM-A;NJM-YY;NJM-YW;NJM-YV;NJM-YT;NJM-YS;NJM-YR;NJM-YP;NJM-YN;NJM-YM;NJM-YL;NJM-YK;NJM-YI;NJM-YH;NJM-YG;NJM-YF;NJM-YE;NJM-YD;NJM-YC;NJM-YA;NJM-WY;NJM-WW;NJM-WV;NJM-WT;NJM-WS;NJM-WR;NJM-WQ;NJM-WP;NJM-WN;NJM-WM;NJM-WL;NJM-WK;NJM-WI;NJM-WH;NJM-WG;NJM-WF;NJM-WE;NJM-WD;NJM-WC;NJM-WA;N…
NQ;NJM-MNP;NJM-MNN;NJM-MNM;NJM-MNL;NJM-MNK;NJM-MNI;NJM-MNH;NJM-MNG;NJM-MNF;NJM-MNE;NJM-MND;NJM-MNC;NJM-MNA;NJM-MMY;NJM-MMW;NJM-MMV;NJM-MMT;NJM-MMS;NJM-MMR;NJM-MMQ;NJM-MMP;NJM-MMN;NJM-MMM;NJM-MML;NJM-MMK;NJM-MMI;NJM-MMH;NJM-MMG;NJM-MMF;NJM-MME;NJM-MMD;NJM-MMC;NJM-MMA;NJM-MLY;NJM-MLW;NJM-MLV;NJM-MLT;NJM-MLS;NJM-MLR;NJM-MLQ;NJM-MLP;NJM-MLN;NJM-MLM;NJM-MLL;NJM-MLK;NJM-MLI;NJM-MLH;NJM-MLG;NJM-MLF;NJM-…
FR;NJM-AFQ;NJM-AFP;NJM-AFN;NJM-AFM;NJM-AFL;NJM-AFK;NJM-AFI;NJM-AFH;NJM-AFG;NJM-AFF;NJM-AFE;NJM-AFD;NJM-AFC;NJM-AFA;NJM-AEY;NJM-AEW;NJM-AEV;NJM-AET;NJM-AES;NJM-AER;NJM-AEQ;NJM-AEP;NJM-AEN;NJM-AEM;NJM-AEL;NJM-AEK;NJM-AEI;NJM-AEH;NJM-AEG;NJM-AEF;NJM-AEE;NJM-AED;NJM-AEC;NJM-AEA;NJM-ADY;NJM-ADW;NJM-ADV;NJM-ADT;NJM-ADS;NJM-ADR;NJM-ADQ;NJM-ADP;NJM-ADN;NJM-ADM;NJM-ADL;NJM-ADK;NJM-ADI;NJM-ADH;NJM-ADG;NJM-…	NJM-;NJM-QQR;NJM-QR;NJM-WQF;NJM-YQR;NJM-VA;NJM-MVR;NJM-VMR;NJM-LEK;NJM-QLD;NJM-EKP;NJM-GR;NJM-VPN;NJM-LGR;NJM-SLK;NJM-SGL;NJM-YQ;NJM-PM;NJM-CSK;NJM-KHF;NJM-QYR;NJM-PVM;NJM-VAR	NJM-EKP	MULTI-MSMS	VOT16-1568	1	1171_R	875.1	3	874.757	2621.25	22505.6	0.04912	4.2968e-05	-3.1243	-0.002733	-3.0752	-0.0026901	875.089	73.617	1.8566	73.617	72.669	74.525	0					94	24	8	0	0	0	1.2182e-07	1	9879	48.968	46.041	1	493820000			656	306;304;315;316;324;326;320;311;322;309;314;307;323;310;319;318;325;312;305;308;317;313;321	224	235	713	713
[truncated: 6,111 more rows]
[truncated: 19 more columns]

## Sheet: Raw Data->
This page intentionally left blank

## Sheet: Output
Sequence	Length	Modifications	Modified sequence	Deamidation (NQ) Probabilities	Oxidation (M) Probabilities	Phospho (STY) Probabilities	Deamidation (NQ) Score Diffs	Oxidation (M) Score Diffs	Phospho (STY) Score Diffs	Acetyl (Protein N-term)	Deamidation (NQ)	Oxidation (M)	Phospho (STY)	Missed cleavages	Proteins	Leading Proteins	Leading Razor Protein	Type	Raw file	Fraction	Experiment	MS/MS m/z	Charge	m/z	Mass	Resolution	Uncalibrated - Calibrated m/z [ppm]	Uncalibrated - Calibrated m/z [Da]	Mass Error [ppm]	Mass Error [Da]	Uncalibrated Mass Error [ppm]	Uncalibrated Mass Error [Da]	Max intensity m/z 0	Retention time	Retention length	Calibrated retention time	Calibrated retention time start	Calibrated retention time finish	Retention time calibration	Match time difference	Match m/z difference	Match q-value	Match score	Number of data points	Number of scans	Number of isotopic peaks	PIF	Fraction of total spectrum	Base peak fraction
[truncated: 6,796 more rows]
[truncated: 19 more columns]
