# Supplementary material for: Organisms with alternative genetic codes resolve unassigned codons via mistranslation and ribosomal rescue
Source: eLife. 2018 Oct 30;7:e34878. doi: 10.7554/eLife.34878 (PMC6207430; doi:10.7554/eLife.34878)
Supplement: Figure 3—source data 1. [file elife-34878-fig3-data1.xlsx]

## Sheet: 20160824_GFPgrowth_03_matlab.an
id	well	doubling_time	r_sqrd	max_OD	start_time_min	delta	warnings
1	A1	136.946	0.999815	1.109	410	5	0
2	A2	77.1421	0.995035	1.555	470	5	0
3	A3	78.5343	0.994252	1.545	500	5	0
4	A4	76.75	0.994733	1.545	470	5	0
5	A5	47.6758	0.997286	1.799	100	5	0
6	A6	51.8009	0.996364	1.804	110	5	0
7	A7	48.4795	0.99666	1.805	110	5	0
8	A8	48.4216	0.99955	1.802	110	5	0
9	A9	75.6647	0.999625	1.62	140	5	0
10	A10	76.3769	0.999833	1.528	140	5	0
11	A11	76.0039	0.999923	1.461	230	5	0
12	A12	76.0802	0.999916	1.321	240	5	0
13	B1	143.342	0.99857	1.067	220	5	0
14	B2	147.497	0.997844	1.435	230	5	0
15	B3	142.301	0.998551	1.456	220	5	0
16	B4	149.911	0.999899	1.452	210	5	0
17	B5	64.5944	0.997915	1.604	270	5	0
18	B6	68.2261	0.997825	1.619	270	5	0
19	B7	75.6035	0.999674	1.586	150	5	0
20	B8	74.6258	0.999827	1.629	150	5	0
21	B9	96.7153	0.999654	1.245	430	5	0
22	B10	94.2111	0.999791	1.242	440	5	0
23	B11	93.9901	0.999909	1.246	430	5	0
24	B12	90.7722	0.99934	1.143	440	5	0
25	C1	138.359	0.999567	1.043	460	5	0
26	C2	150.383	0.99872	1.428	270	5	0
27	C3	73.557	0.998776	1.407	550	5	0
28	C4	74.3418	0.998632	1.389	570	5	0
29	C5	56.0529	0.997099	1.594	310	5	0
30	C6	59.6113	0.994674	1.601	340	5	0
31	C7	63.2899	0.993677	1.604	350	5	0
32	C8	70.1875	0.991717	1.606	350	5	0
33	C9	81.0148	0.999259	1.472	220	5	0
34	C10	83.0451	0.999648	1.457	220	5	0
35	C11	81.0166	0.998001	1.403	220	5	0
36	C12	82.0813	0.999433	1.327	210	5	0
37	D1	127.414	0.999401	1.161	390	5	0
38	D2	78.0665	0.99294	1.47	450	5	0
39	D3	78.3906	0.992972	1.446	500	5	0
40	D4	145.802	0.999451	1.43	220	5	0
41	D5	82.6753	0.996208	1.436	340	5	0
42	D6	94.9481	0.999629	1.405	170	5	0
43	D7	94.7326	0.99969	1.415	170	5	0
44	D8	93.7621	0.999606	1.482	160	5	0
45	D9	79.1084	0.999827	1.484	230	5	0
46	D10	78.3156	0.999639	1.539	230	5	0
47	D11	79.6957	0.999807	1.429	230	5	0
48	D12	79.3393	0.999827	1.319	220	5	0
49	E1	332.269	0.995886	0.456	110	5	0
50	E2	312.72	0.996114	0.511	120	5	0
51	E3	288.623	0.999798	0.637	100	5	0
52	E4	253.08	0.998069	0.837	100	5	0
53	E5	52.1991	0.998082	1.729	120	5	0
54	E6	52.4488	0.997931	1.742	120	5	0
55	E7	51.6682	0.998772	1.738	120	5	0
56	E8	53.2557	0.997305	1.742	120	5	0
57	E9	106.47	0.999867	1.517	460	5	0
58	E10	114.129	0.999219	1.499	480	5	0
59	E11	114.659	0.999594	1.496	490	5	0
60	E12	119.169	0.99894	1.195	490	5	0
61	F1	110.912	0.999685	1.271	160	5	0
62	F2	76.0961	0.994587	1.552	370	5	0
63	F3	64.5475	0.998752	1.565	320	5	0
64	F4	64.9409	0.996991	1.567	310	5	0
65	F5	111.977	0.999791	1.477	420	5	0
66	F6	108.82	0.999033	1.492	410	5	0
67	F7	104.112	0.999654	1.49	420	5	0
68	F8	111.806	0.999518	1.498	430	5	0
69	F9	98.3594	0.998862	0.543	900	5	0
70	F10	104.422	0.995258	0.478	920	5	0
71	F11	117.577	0.980995	0.423	920	5	1
72	F12	141.114	0.98206	0.423	880	5	1
73	G1	162.173	0.998804	0.983	220	5	0
74	G2	159.397	0.998404	1.049	230	5	0
75	G3	160.471	0.999782	1.202	220	5	0
76	G4	158.601	0.997254	1.233	220	5	0
77	G5	96.4007	0.998743	1.522	240	5	0
78	G6	87.8553	0.992336	1.53	250	5	0
79	G7	98.7011	0.997795	1.528	220	5	0
80	G8	89.8232	0.993758	1.536	230	5	0
81	G9	102.249	0.998966	1.28	530	5	0
82	G10	97.4928	0.999001	1.285	560	5	0
83	G11	97.4068	0.998193	1.327	540	5	0
84	G12	91.4458	0.99965	1.226	550	5	0
85	H1	109.441	0.999661	1.228	340	5	0
86	H2	113.752	0.999923	1.254	190	5	0
87	H3	108.554	0.999806	1.259	170	5	0
88	H4	104.447	0.999202	1.273	160	5	0
89	H5	125.521	0.999603	0.928	500	5	0
90	H6	120.797	0.997447	0.96	490	5	0
91	H7	121.344	0.998966	0.946	510	5	0
92	H8	117.955	0.999434	0.933	540	5	0
93	H9	88.2327	0.999871	1.288	260	5	0
94	H10	86.992	0.99997	1.273	290	5	0
95	H11	86.0575	0.999785	1.282	270	5	0
96	H12	84.7291	0.999679	1.269	380	5	0
