# Supplementary material for: Organisms with alternative genetic codes resolve unassigned codons via mistranslation and ribosomal rescue
Source: eLife. 2018 Oct 30;7:e34878. doi: 10.7554/eLife.34878 (PMC6207430; doi:10.7554/eLife.34878)
Supplement: Figure 3—source data 2. — File contains doubling times and maximum OD600’s for three separate experiments conducted on different plate reader machines. Each experiment tested each sample in biological triplicate. Only the biological triplicate data from Plate 3 is represented in Figure 3A and B. [file elife-34878-fig3-data2.xlsx]

## Sheet: Map
		1	2	3	4	5	6	7	8	9	10	11	12
	A	1170	replicates -->			1242	replicates -->			1246	replicates -->
	B	1171	replicates -->			1243	replicates -->			1247	replicates -->
	C	1180	replicates -->			1244	replicates -->			1248	replicates -->
	D	1181	replicates -->			1245	replicates -->			1250	replicates -->
	E	1170	replicates -->			1242	replicates -->			1246	replicates -->
	F	1171	replicates -->			1243	replicates -->			1247	replicates -->
	G	1180	replicates -->			1244	replicates -->			1248	replicates -->
	H	1181	replicates -->			1245	replicates -->			1250	replicates -->
	No induction
	Induction with aTC
	All are LBminKan

## Sheet: Plate 1
		1	2	3	4	5	6	7	8	9	10	11	12	Percent Increase
	A	127.996	152.598	167.506	181.809	50.6118	50.4594	51.3239	50.4762	60.1196	60.4092	59.906	59.8258
	B	138.325	160.124	188.844	205.546	62.9941	63.8314	64.1197	62.6034	76.6428	76.1527	76.1709	75.3673
	C	106.942	125.223	158.247	200.171	71.9707	72.4093	71.8561	71.9882	63.9397	63.2062	62.4516	63.2394
	D	88.0746	106.378	137.465	170.675	77.1214	76.312	76.7613	75.6567	63.7697	63.2018	63.234	63.0744
	E	168.908	318.874	217.454	188.875	53.4758	53.2144	52.7868	53.3346	77.8924	82.4155	82.4619	82.9251	41.943	4.89976	35.559
	F	86.2629	84.6685	85.204	86.0319	83.3857	81.5319	79.379	81.7899	86.2622	2160.29	85.1567	2206.5	-50.6137	28.609	12.6519
	G	141.768	132.841	127.79	120.764	110.219	97.5313	91.2731	95.2655	70.7937	72.8377	72.1761	73.4483	-11.4158	36.7991	14.4041
	H	87.6439	87.6313	79.1379	84.9101	101.199	101.583	99.329	96.6538	67.4825	68.417	68.7616	70.2293	-32.4854	30.3788	8.53227
	No induction
	Induction with aTC
	All are LBminKan

## Sheet: Plate 2
		1	2	3	4	5	6	7	8	9	10	11	12	Percent Increase
	A	146.764	150.546	143.064	135.766	59.0322	59.2639	58.6476	57.9528	80.6622	79.4235	63.2819	69.8488
	B	164.852	173.356	172.391	171.603	85.2117	84.7029	83.8305	84.8775	94.9064	94.4934	93.1947	95.2637
	C	143.365	166.354	162.294	173.314	85.1953	93.5803	66.0322	73.6116	86.8339	85.2943	83.6998	86.2831
	D	119.341	141.777	156.525	160.059	103.171	100.981	97.4295	97.7568	84.9735	84.1867	84.7399	82.7769
	E	394.977	308.571	313.849	261.801	58.4353	59.0259	59.7242	58.6615	101.783	112.045	112.394	108.32	122.029	0.40453	48.1986
	F	114.819	111.784	111.741	92.1675	103.998	103.171	104.054	107.622	106.048	109.914	104.099	98.2432	-36.8939	23.6909	11.2309
	G	163.548	148.081	151.725	140.581	91.8033	100.839	98.0205	110.201	99.4479	98.9309	96.1081	96.6244	-6.41427	25.8918	14.3229
	H	112.469	108.675	107.366	106.501	111.38	107.439	112.327	121.135	92.5467	92.7831	92.0371	93.5677	-24.6997	13.2579	10.1752
	No induction
	Induction with aTC
	All are LBminKan

## Sheet: Plate 3
		1	2	3	4	5	6	7	8	9	10	11	12	Percent Increase
	A	136.946	77.1421	78.5343	76.75	47.6758	51.8009	48.4795	48.4216	75.6647	76.3769	76.0039	76.0802
	B	143.342	147.497	142.301	149.911	64.5944	68.2261	75.6035	74.6258	96.7153	94.2111	93.9901	90.7722
	C	138.359	150.383	73.557	74.3418	56.0529	59.6113	63.2899	70.1875	81.0148	83.0451	81.0166	82.0813
	D	127.414	78.0665	78.3906	145.802	82.6753	94.9481	94.7326	93.7621	79.1084	78.3156	79.6957	79.3393
	E	332.269	312.72	288.623	253.08	52.1991	52.4488	51.6682	53.2557	106.47	114.129	114.659	119.169	221.273	6.71868	49.4205
	F	110.912	76.0961	64.5475	64.9409	111.977	108.82	104.112	111.806	98.3594	104.422	117.577	141.114	-45.7171	54.2891	14.9549
	G	162.173	159.397	160.471	158.601	96.4007	87.8553	98.7011	89.8232	102.249	97.4928	97.4068	91.4458	46.7205	49.6259	18.779
	H	109.441	113.752	108.554	104.447	125.521	120.797	121.344	117.955	88.2327	86.992	86.0575	84.7291	1.51777	32.6398	9.33847
		Excluding these values from analysis											Excluding these values from analysis
	No induction
	Induction with aTC
	All are LBminKan		NO INDUCER			INDUCER
		#	Avg	SD		#	Avg	SD		Inducer+/Inducer-			Inducer-/Inducer+
		1170	77.4755	0.765615		1170	284.808	24.4969		3.6761	0.318269		0.272027	0.0235515
		1171	146.57	3.17517		1171	68.5282	5.35371		0.467547	0.037905		2.13882	0.173399
		1180	99.4272	36.0324		1180	159.489	0.766284		1.60408	0.581371		0.623409	0.225943
		1181	100.753	31.8548		1181	108.918	3.80743		1.08104	0.343871		0.925036	0.294248
		1242	49.0944	1.59439		1242	52.3929	0.572364		1.06719	0.0365662		0.937043	0.032107
		1243	70.7625	4.55079		1243	109.179	3.18322		1.54289	0.108946		0.648134	0.0457656
		1244	62.2854	5.23085		1244	93.1951	4.48542		1.49626	0.144831		0.668334	0.0646918
		1245	91.5295	5.13148		1245	121.405	2.70266		1.3264	0.0800106		0.753921	0.0454778
		1246	76.0152	0.290857		1246	111.752	3.74169		1.47013	0.0495433		0.680211	0.022923
		1247	94.9722	1.23587		1247	106.786	8.02166		1.12439	0.0857213		0.889368	0.0678034
		1248	81.6922	0.956673		1248	99.0496	2.26277		1.21247	0.0311261		0.82476	0.0211729
		1250	79.0399	0.565496		1250	87.0941	0.890967		1.1019	0.0137557		0.907523	0.0113291
			inducer+/-inducer Max OD600
			Mean	Incorrect STDev	Corrected StDev
			0.964078	1.42e-05	0.00369999
			0.925287	0.000168	0.0124679
			0.954879	2.44e-05	0.00482691
			0.656501	0.000721	0.0217563
			0.978954	0.001837	0.0424068
			0.38682	0.004018	0.0394239
			0.89843	0.000658	0.0243139
			0.863208	0.000936	0.0284247

## Sheet: Plate 3 - MaxOD
		1	2	3	4	5	6	7	8	9	10	11	12	Percent Increase
	A	1.109	1.555	1.545	1.545	1.799	1.804	1.805	1.802	1.62	1.528	1.461	1.321
	B	1.067	1.435	1.456	1.452	1.604	1.619	1.586	1.629	1.245	1.242	1.246	1.143
	C	1.043	1.428	1.407	1.389	1.594	1.601	1.604	1.606	1.472	1.457	1.403	1.327
	D	1.161	1.47	1.446	1.43	1.436	1.405	1.415	1.482	1.484	1.539	1.429	1.319
	E	0.456	0.511	0.637	0.837	1.729	1.742	1.738	1.742	1.517	1.499	1.496	1.195
	F	1.271	1.552	1.565	1.567	1.477	1.492	1.49	1.498	0.543	0.478	0.423	0.423
	G	0.983	1.049	1.202	1.233	1.522	1.53	1.528	1.536	1.28	1.285	1.327	1.226
	H	1.228	1.254	1.259	1.273	0.928	0.96	0.946	0.933	1.288	1.273	1.282	1.269	#REF!	#REF!	#REF!
		Excluding these values from analysis											Excluding these values from analysis
	No induction
	Induction with aTC
	All are LBminKan		NO INDUCER			INDUCER
		#	Avg	SD		#	Avg	SD		Inducer+/Inducer-			Inducer-/Inducer+
		1170	1.54833	0.00471405		1170	0.661667	0.134227		0.427341	0.086701		2.34005	0.474761
		1171	1.44767	0.00910433		1171	1.56133	0.00664998		1.07852	0.00819188		0.927199	0.00704254
		1180	1.408	0.0159374		1180	1.16133	0.0804335		0.824811	0.057884		1.2124	0.0850844
		1181	1.44867	0.0164384		1181	1.262	0.00804156		0.871146	0.0113371		1.14791	0.0149389
		1242	1.8025	0.00229129		1242	1.73775	0.00530919		0.964078	0.00319024		1.03726	0.00343241
		1243	1.6095	0.016225		1243	1.48925	0.00766078		0.925287	0.0104718		1.08075	0.0122312
		1244	1.60125	0.00454835		1244	1.529	0.005		0.954879	0.00413608		1.04725	0.0045362
		1245	1.4345	0.0296184		1245	0.94175	0.0124172		0.656501	0.016083		1.52323	0.0373162
		1246	1.53633	0.0651784		1246	1.504	0.00927362		0.978954	0.0419681		1.0215	0.043792
		1247	1.24433	0.00169967		1247	0.481333	0.0490465		0.38682	0.0394194		2.58518	0.263446
		1248	1.444	0.0296311		1248	1.29733	0.0210766		0.89843	0.0235144		1.11305	0.0291316
		1250	1.484	0.0449073		1250	1.281	0.00616441		0.863208	0.0264497		1.15847	0.0354969
