# Supplementary material for: Organisms with alternative genetic codes resolve unassigned codons via mistranslation and ribosomal rescue
Source: eLife. 2018 Oct 30;7:e34878. doi: 10.7554/eLife.34878 (PMC6207430; doi:10.7554/eLife.34878)
Supplement: Figure 3—source data 4. [file elife-34878-fig3-data4.zip]

Archive with 3 entries (2 files):
- Figure 3 ΓÇô Source Data 4.jpg
- __MACOSX/
- __MACOSX/._Figure 3 ΓÇô Source Data 4.jpg
