# Supplementary material for: Organisms with alternative genetic codes resolve unassigned codons via mistranslation and ribosomal rescue
Source: eLife. 2018 Oct 30;7:e34878. doi: 10.7554/eLife.34878 (PMC6207430; doi:10.7554/eLife.34878)
Supplement: Figure 3—source data 6. [file elife-34878-fig3-data6.xlsx]

## Sheet: Analysis
Raw values from Western blot densitometry
	1242	1243	1245	1246	1244	1247	1248	1250	100 ng	1 ng	50 ng	10 ng
	WT-TAG	GRO-TAG	ssrA - TAG	arfA - TAG	arfB - TAG	ssrA.arfB - TAG	arfA.arfB - TAG	GRO - TAA	N/A	N/A	N/A	N/A	10-100 trend			1-10 trend
1	1.73078e+07	8.05705e+06	1.63462e+07	9.85591e+06	4.65197e+06	29756248	7.51244e+06	2.65037e+07	27152886	4.11423e+06	17258398	6.69443e+06	y=226,110.17x+4,976,029.23			y=286,688.52x+3,827,545.56
2	1.78508e+07	8.63373e+06	16377490	1.45655e+07	3.61768e+06	2.67058e+07	8.35021e+06	25696644	2.31832e+07	3.188e+06	1.52537e+07	5.9185e+06	y=190,467.34x+4,626,856.96			y=303,389.00x+2,884,607.5
3	1.43917e+07	7.09793e+06	1.34707e+07	1.0502e+07	3.20516e+06	2.29147e+07	10833212	24175646	1.9551e+07	5.21338e+06	15220052	9034753	y=115,608.68x+8,436,149.06			y=424,596.72x+4,788,785.77
ng of protein on blot by linear interpolation (regimes = between 10-100ng, between 1-10ng, and between 0-1ng)
	1242	1243	1245	1246	1244	1247	1248	1250
	WT-TAG	GRO-TAG	ssrA - TAG	arfA - TAG	arfB - TAG	ssrA.arfB - TAG	arfA.arfB - TAG	GRO - TAA
1	54.5389	13.6262	50.286	21.5819	2.87566	109.594	11.2176	95.2086
2	69.429	21.037	61.6937	52.1805	2.41629	115.92	19.5485	110.622
3	51.515	5.43845	43.5481	17.869	0.614796	125.237	20.7343	136.145
Average	58.4943	13.3672	51.8426	30.5438	1.96892	116.917	17.1668	113.992
SdDEV	9.58969	7.80252	9.17239	18.8297	1.19498	7.86932	5.18617	20.675
This was in ng of protein, for the volume run.
Actual ng is *15 (dilution into laemmli) *10 (the 1:10 serial dilution) * 40 (the volume of lysis buffer), to get the total protein in 1 mL of OD 2.5 bacteria
	1242	1243	1245	1246	1244	1247	1248	1250
	WT-TAG	GRO-TAG	ssrA - TAG	arfA - TAG	arfB - TAG	ssrA.arfB - TAG	arfA.arfB - TAG	GRO - TAA
1	327.233	81.7573	301.716	129.491	17.254	657.561	67.3055	571.251
2	416.574	126.222	370.162	313.083	14.4977	695.52	117.291	663.729
3	309.09	32.6307	261.289	107.214	3.68877	751.423	124.406	816.868
Average	350.966	80.2034	311.056	183.263	11.8135	701.502	103.001	683.949
SdDEV	57.5381	46.8151	55.0343	112.978	7.16991	47.2159	31.117	124.05

## Sheet: Standard curves
With all standards
	100	1	50	10
	N/A	N/A	N/A	N/A		Equation
1	27152886	4.11423e+06	17258398	6.69443e+06		y = 233,086.48x + 4,423,256.20
2	2.31832e+07	3.188e+06	1.52537e+07	5.9185e+06		y = 200,915.59x + 3,798,983.01
3	1.9551e+07	5.21338e+06	15220052	9034753		y = 137,016.38x + 6,739,895.00
Using just 10-100ng standards
	100	50	10		Equation
1	27152886	17258398	6.69443e+06		y=226,110.17x+4,976,029.23
2	2.31832e+07	1.52537e+07	5.9185e+06		y=190,467.34x+4,626,856.96
3	1.9551e+07	15220052	9034753		y=115,608.68x+8,436,149.06
Using just 1 and 10ng standards
	1	10		Equation
1	4.11423e+06	6.69443e+06		y=286,688.52x+3,827,545.56
2	3.188e+06	5.9185e+06		y=303,389.00x+2,884,607.5
3	5.21338e+06	9034753		y=424,596.72x+4,788,785.77
