# Supplementary material for: Organisms with alternative genetic codes resolve unassigned codons via mistranslation and ribosomal rescue
Source: eLife. 2018 Oct 30;7:e34878. doi: 10.7554/eLife.34878 (PMC6207430; doi:10.7554/eLife.34878)
Supplement: Figure 4—source data 1. — Note: These data represent technical triplicates generated from the same biological sample. [file elife-34878-fig4-data1.xlsx]

## Sheet: Coverpage
Recipient Media		Conjugant media			For each time point, need 20 plates					Velvets:
SDS		SDS+Carbenicillin			Need:					need 20 per time point, so 40 total
					8 SDS plates		2 bottles
					20 Carb+SDS plates		LBmin agar, pH 7.5
To do still:
	Streak a tolC- donor strain: #699				x
	Verify lambdacas- recipient strains				x
	Make plates				x

## Sheet: Conj-RK2-60Quant
#	Time	Donor	Recipient	Plating...	Date	Condition/Plates	Ratio (D to R)	Dilution	1	2	3	Notes	Efficiency 1	Efficiency 2	Efficiency 3	Mean	StDev
1	60	#699	#795	conjugants	2016-08-11 23:00:00	Recipients (SDS)	50 to 50	5	86	86	86					86	0
2	60	#699	#796	conjugants	2016-08-11 23:00:00	Recipients (SDS)	50 to 50	5	86	86	86					86	0
3	60	#699	#1230	conjugants	2016-08-11 23:00:00	Recipients (SDS)	50 to 50	5	86	86	86					86	0
4	60	#699	#1231	conjugants	2016-08-11 23:00:00	Recipients (SDS)	50 to 50	5	86	86	86					86	0
5	60	#699	#1232	conjugants	2016-08-11 23:00:00	Recipients (SDS)	50 to 50	5	86	86	86					#DIV/0!	#DIV/0!
6	60	#699	#1233	conjugants	2016-08-11 23:00:00	Recipients (SDS)	50 to 50	5	86	86	86					#DIV/0!	#DIV/0!
7	60	#699	#1234	conjugants	2016-08-11 23:00:00	Recipients (SDS)	51 to 50	5	86	86	86
8		All strains		Donors/Recipients	2016-08-11 23:00:00	Recipients (SDS)		Streak	All except 699 grew			699 should not grow
		For triplicate 1 dilution: When doing serial dilutions, final volume is 250uL, do a 25 in 225 dilution. Plating 50uL							This is # colonies picked
		If I do this again, do a -5 dilution!
#	Time	Donor	Recipient	Plating...	Date	Condition/Plates	Ratio (D to R)	Dilution	1	2	3	Notes	Efficiency 1	Efficiency 2	Efficiency 3	Mean	StDev
1	60	#699	#795	conjugants		Conjugants (SDS+Tet)	50 to 50	6	86	86	85		100	100	98.8372	99.6124	0.548145
2	60	#699	#796	conjugants		Conjugants (SDS+Tet)	50 to 50	6	75	72	78		87.2093	83.7209	90.6977	87.2093	2.84824
3	60	#699	#1230	conjugants		Conjugants (SDS+Tet)	50 to 50	6	33	38	41		38.3721	44.186	47.6744	43.4109	3.83701
4	60	#699	#1231	conjugants		Conjugants (SDS+Tet)	50 to 50	6	85	85	86		98.8372	98.8372	100	99.2248	0.548145
5	60	#699	#1232	conjugants		Conjugants (SDS+Tet)	50 to 50	6	50	61	56		58.1395	70.9302	65.1163	64.7287	5.22897
6	60	#699	#1233	conjugants		Conjugants (SDS+Tet)	50 to 50	6	86	86	86		100	100	100	100	0
7	60	#699	#1234	conjugants		Conjugants (SDS+Tet)	51 to 50	6	35	46	40		40.6977	53.4884	46.5116	46.8992	5.22897
8		All strains		Donors/Recipients		Conjugants (SDS+Tet)		Streak	None grew			Should have no growth
