# Supplementary material for: Organisms with alternative genetic codes resolve unassigned codons via mistranslation and ribosomal rescue
Source: eLife. 2018 Oct 30;7:e34878. doi: 10.7554/eLife.34878 (PMC6207430; doi:10.7554/eLife.34878)
Supplement: Figure 4—source data 2. [file elife-34878-fig4-data2.xlsx]

## Sheet: 20160829_RK2_02_MATLAB.analyzed
id	well	doubling_time	r_sqrd	max_OD	start_time_min	delta	warnings
1	A1	53.8543	0.99812	1.2	150	5	0
2	A2	53.4289	0.998167	1.223	150	5	0
3	A3	53.7903	0.998423	1.226	80	5	0
4	A4	53.5588	0.998052	1.226	80	5	0
5	A5	53.7324	0.997518	1.217	80	5	0
6	A6	53.2215	0.99973	1.209	160	5	0
7	A7	57.0635	0.998804	1.165	180	5	0
8	A8	54.1589	0.99447	1.185	90	5	0
9	A9	55.4604	0.995611	1.194	90	5	0
10	A10	53.8671	0.992302	1.199	90	5	0
11	A11	55.2711	0.995316	1.2	90	5	0
12	A12	54.9159	0.995658	1.196	90	5	0
13	B1	63.9812	0.998958	1.069	250	5	0
14	B2	61.9584	0.998603	1.081	270	5	0
15	B3	62.2222	0.997763	1.076	270	5	0
16	B4	60.5856	0.996338	1.085	280	5	0
17	B5	62.274	0.997961	1.099	270	5	0
18	B6	62.1209	0.996464	1.101	280	5	0
19	B7	78.7718	0.999923	0.87	300	5	0
20	B8	82.6027	0.999506	0.888	300	5	0
21	B9	78.4394	0.999696	0.89	300	5	0
22	B10	80.7036	0.999585	0.884	310	5	0
23	B11	79.5743	0.99967	0.888	310	5	0
24	B12	77.5806	0.9998	0.893	290	5	0
25	C1	62.1058	0.996646	1.075	230	5	0
26	C2	60.0843	0.998055	1.102	230	5	0
27	C3	60.5331	0.997469	1.111	230	5	0
28	C4	61.3867	0.997462	1.125	230	5	0
29	C5	60.8302	0.998036	1.135	230	5	0
30	C6	60.894	0.996736	1.139	240	5	0
31	C7	79.1977	0.99932	0.762	280	5	0
32	C8	95.5212	0.999808	0.828	320	5	0
33	C9	79.742	0.99882	0.763	280	5	0
34	C10	91.3062	0.999744	0.813	300	5	0
35	C11	79.4891	0.99929	0.773	280	5	0
36	C12	80.0622	0.999533	0.766	280	5	0
37	D1	72.8687	0.999557	0.984	270	5	0
38	D2	70.2124	0.999298	1.014	280	5	0
39	D3	70.4378	0.999241	1.025	280	5	0
40	D4	71.7073	0.998653	1.033	270	5	0
41	D5	70.6401	0.999537	1.027	280	5	0
42	D6	70.762	0.999306	1.025	280	5	0
43	D7	75.2501	0.999512	0.968	310	5	0
44	D8	75.7569	0.999659	0.952	310	5	0
45	D9	75.2716	0.999756	0.969	310	5	0
46	D10	75.6776	0.999783	0.964	320	5	0
47	D11	75.8351	0.999191	0.963	310	5	0
48	D12	76.8507	0.999891	0.937	310	5	0
49	E1	64.0901	0.997249	1.074	230	5	0
50	E2	63.4646	0.997203	1.103	230	5	0
51	E3	62.6339	0.99943	1.125	240	5	0
52	E4	63.0985	0.999597	1.139	230	5	0
53	E5	63.5081	0.997178	1.126	240	5	0
54	E6	62.6241	0.998333	1.126	230	5	0
55	E7	78.6099	0.998789	0.879	320	5	0
56	E8	81.5467	0.999177	0.859	360	5	0
57	E9	76.6748	0.999223	0.893	340	5	0
58	E10	79.1406	0.998428	0.861	370	5	0
59	E11	79.1599	0.998806	0.864	360	5	0
60	E12	84.431	0.997086	0.82	360	5	0
61	F1	72.5469	0.998974	1.003	270	5	0
62	F2	71.3145	0.99933	1.022	280	5	0
63	F3	70.1718	0.999699	1.027	290	5	0
64	F4	71.5798	0.99904	1.035	280	5	0
65	F5	71.478	0.999519	1.029	280	5	0
66	F6	73.574	0.998769	1.037	280	5	0
67	F7	77.4542	0.999757	0.932	300	5	0
68	F8	78.8254	0.999702	0.939	310	5	0
69	F9	78.5901	0.999623	0.959	300	5	0
70	F10	78.4919	0.999658	0.941	310	5	0
71	F11	79.2364	0.999804	0.937	310	5	0
72	F12	81.1286	0.999856	0.919	310	5	0
73	G1	65.3754	0.99891	1.109	230	5	0
74	G2	63.8616	0.998742	1.147	230	5	0
75	G3	65.1116	0.997014	1.159	230	5	0
76	G4	65.1014	0.997191	1.164	220	5	0
77	G5	64.4825	0.998164	1.153	230	5	0
78	G6	66.1601	0.996725	1.155	220	5	0
79	G7	120.711	0.999764	0.665	500	5	0
80	G8	122.866	0.99957	0.674	510	5	0
81	G9	120.267	0.999962	0.682	500	5	0
82	G10	112.189	0.999581	0.699	490	5	0
83	G11	115.957	0.999748	0.703	480	5	0
84	G12	115.976	0.999594	0.69	490	5	0
85	H1	3205.77	0.5	0.093	50	5	1
86	H2	3171.12	0.5	0.092	710	5	1
87	H3	2114.08	0.75	0.092	60	5	1
88	H4	3171.12	0.5	0.092	50	5	1
89	H5	2114.08	0.75	0.092	330	5	1
90	H6	2.07704e+16	NaN	0.091	50	5	0
91	H7	2090.97	0.75	0.092	110	5	1
92	H8	3171.12	0.5	0.093	230	5	1
93	H9	2160.29	0.75	0.094	440	5	1
94	H10	2090.97	0.75	0.091	350	5	1
95	H11	2114.08	0.75	0.092	240	5	1
96	H12	3171.12	0.5	0.092	50	5	1
