# Supplementary material for: Organisms with alternative genetic codes resolve unassigned codons via mistranslation and ribosomal rescue
Source: eLife. 2018 Oct 30;7:e34878. doi: 10.7554/eLife.34878 (PMC6207430; doi:10.7554/eLife.34878)
Supplement: Figure 4—source data 3. [file elife-34878-fig4-data3.xlsx]

## Sheet: Plate Map
		1	2	3	4	5	6	7	8	9	10	11	12
	A	795	replicated -->					805	replicated -->
	B	796	replicated -->					806	replicated -->
	C	1230	replicated -->					1266	replicated -->
	D	1231	replicated -->					1267	replicated -->
	E	1232	replicated -->					1268	replicated -->
	F	1233	replicated -->					1269	replicated -->
	G	1234	replicated -->					1270	replicated -->
	H
	Without RK2
	With RK2+Tet

## Sheet: Starter
		1	2	3	4	5	6	7	8	9	10	11	12
	A	795	replicated -->			795	replicated -->
	B	796	replicated -->			796	replicated -->
	C	1230	replicated -->			1230	replicated -->
	D	1231	replicated -->			1231	replicated -->
	E	1232	replicated -->			1232	replicated -->
	F	1233	replicated -->			1233	replicated -->
	G	1234	replicated -->			1234	replicated -->
	H
	Without RK2
	With RK2+Tet

## Sheet: DataDoubling
		1	2	3	4	5	6	7	8	9	10	11	12	Average No RK2	SD No RK2	Average w RK2	SD RK2	Percent Increase	StDev
	A	53.8543	53.4289	53.7903	53.5588	53.7324	53.2215	57.0635	54.1589	55.4604	53.8671	55.2711	54.9159	53.5977	0.220834	55.1228	1.03691	2.84553	0.054796
	B	63.9812	61.9584	62.2222	60.5856	62.274	62.1209	78.7718	82.6027	78.4394	80.7036	79.5743	77.5806	62.1904	0.987324	79.6121	1.65047	28.0135	0.731488
	C	62.1058	60.0843	60.5331	61.3867	60.8302	60.894	79.1977	95.5212	79.742	91.3062	79.4891	80.0622	60.9724	0.640872	84.2197	6.61911	38.1277	3.02326
	D	72.8687	70.2124	70.4378	71.7073	70.6401	70.762	75.2501	75.7569	75.2716	75.6776	75.8351	76.8507	71.1047	0.917347	75.7736	0.532209	6.56627	0.0964542
	E	64.0901	63.4646	62.6339	63.0985	63.5081	62.6241	78.6099	81.5467	76.6748	79.1406	79.1599	84.431	63.2366	0.518277	79.9272	2.464	26.3939	0.841938
	F	72.5469	71.3145	70.1718	71.5798	71.478	73.574	77.4542	78.8254	78.5901	78.4919	79.2364	81.1286	71.7775	1.05992	78.9544	1.11211	9.99885	0.204049
	G	65.3754	63.8616	65.1116	65.1014	64.4825	66.1601	120.711	122.866	120.267	112.189	115.957	115.976	65.0155	0.71551	117.994	3.61025	81.4865	2.6496
	H	3205.77	3171.12	2114.08	3171.12	2114.08	2.07704e+16	2090.97	3171.12	2160.29	2090.97	2114.08	3171.12

## Sheet: DataMaxOD
		1	2	3	4	5	6	7	8	9	10	11	12	Average No RK2	SD No RK2	Average w RK2	SD RK2	Percent Increase	StDev	Percent Decrease	StDev
	A	1.2	1.223	1.226	1.226	1.217	1.209	1.165	1.185	1.194	1.199	1.2	1.196	1.21683	0.00958152	1.18983	0.0121301	-2.21887	-0.0285826	2.21887	0.0285826
	B	1.069	1.081	1.076	1.085	1.099	1.101	0.87	0.888	0.89	0.884	0.888	0.893	1.08517	0.0115818	0.8855	0.00743303	-18.3996	-0.249837	18.3996	0.249837
	C	1.075	1.102	1.111	1.125	1.135	1.139	0.762	0.828	0.763	0.813	0.773	0.766	1.1145	0.0218308	0.784167	0.0262895	-29.6396	-1.15086	29.6396	1.15086
	D	0.984	1.014	1.025	1.033	1.027	1.025	0.968	0.952	0.969	0.964	0.963	0.937	1.018	0.016207	0.958833	0.0112163	-5.81205	-0.114823	5.81205	0.114823
	E	1.074	1.103	1.125	1.139	1.126	1.126	0.879	0.859	0.893	0.861	0.864	0.82	1.1155	0.0213756	0.862667	0.0224549	-22.6655	-0.732602	22.6655	0.732602
	F	1.003	1.022	1.027	1.035	1.029	1.037	0.932	0.939	0.959	0.941	0.937	0.919	1.0255	0.0112213	0.937833	0.0118942	-8.54868	-0.143195	8.54868	0.143195
	G	1.109	1.147	1.159	1.164	1.153	1.155	0.665	0.674	0.682	0.699	0.703	0.69	1.14783	0.018133	0.6855	0.013376	-40.2788	-1.01124	40.2788	1.01124
	H	0.093	0.092	0.092	0.092	0.092	0.091	0.092	0.093	0.094	0.091	0.092	0.092
