# Supplementary material for: Organisms with alternative genetic codes resolve unassigned codons via mistranslation and ribosomal rescue
Source: eLife. 2018 Oct 30;7:e34878. doi: 10.7554/eLife.34878 (PMC6207430; doi:10.7554/eLife.34878)
Supplement: Figure 4—source data 4. — Note: These data represent technical triplicates generated from the same biological sample. [file elife-34878-fig4-data4.xlsx]

## Sheet: Conf-F-Quant
#	Time	Donor	Recipient	Plating...	Date	Condition/Plates	Ratio (D to R)	Dilution	1	2	3	Notes	S1	S2	S3
1	120	473	#1	conjugants	2016-08-13 23:30:00	Conjugants (cam+Kan)	50 to 50	5	852	849	999		852000000	849000000	999000000
2	120	474	#1	conjugants	2016-08-14	Conjugants (cam+Kan)	50 to 50	1	311	337	343		31100	33700	34300
3	120	1259	#1	conjugants	2016-08-15	Conjugants (cam+Kan)	50 to 50	1	361	362	317		36100	36200	31700
4	120	1260	#1	conjugants	2016-08-16	Conjugants (cam+Kan)	50 to 50	4	285	340	442		28500000	34000000	44200000
5	120	1261	#1	conjugants	2016-08-17	Conjugants (cam+Kan)	50 to 50	1	354	322	346		35400	32200	34600
6	120	1262	#1	conjugants	2016-08-18	Conjugants (cam+Kan)	50 to 50	4	50	72	78		5000000	7200000	7800000
7	120	1263	#1	conjugants	2016-08-19	Conjugants (cam+Kan)	50 to 50	1	152	154	206		15200	15400	20600
8	N/A	Controls		All strains streaked	2016-08-20	Conjugants (cam+Kan)	50 to 50	N/A	No growth			Should have no growth
Need F plasmid in all variant strains
Done at 23:30
Counted at 18:30 the next day
