# Supplementary material for: Organisms with alternative genetic codes resolve unassigned codons via mistranslation and ribosomal rescue
Source: eLife. 2018 Oct 30;7:e34878. doi: 10.7554/eLife.34878 (PMC6207430; doi:10.7554/eLife.34878)
Supplement: Figure 4—source data 5. [file elife-34878-fig4-data5.xlsx]

## Sheet: Lambda-Firstpass
Goal: to collect data and see if these knockouts rescue lambda infection
#	Phage	Strains (DB #)	Genotype	Plate media	Sloppy Media	Dilution	# plaques1	# plaques2	# plaques3	Notes	TITER1	TITER2	Titer3	MEAN
1	Lambda cI857 (#102)	#795	Wild-type	TK	TK	6	21	34	23		210000000	340000000	230000000	260000000
2	Lambda cI857 (#102)	#796	C31 ctrl (has tolC)	TK	TK	2	0	0	0		0	0	0	0
3	Lambda cI857 (#102)	#1230	arfB KO	TK	TK	2	0				0
4	Lambda cI857 (#102)	#1230	arfB KO	TK	TK	4	0				0
5	Lambda cI857 (#102)	#1230	arfB KO	TK	TK	6	0				0
6	Lambda cI857 (#102)	#1231	ssrA KO	TK	TK	2				Did not do because cells didn't grow	0
7	Lambda cI857 (#102)	#1231	ssrA KO	TK	TK	4				Did not do because cells didn't grow	0
8	Lambda cI857 (#102)	#1231	ssrA KO	TK	TK	6				Did not do because cells didn't grow	0
9	Lambda cI857 (#102)	#1232	arfA KO	TK	TK	2	0				0
10	Lambda cI857 (#102)	#1232	arfA KO	TK	TK	4	0				0
11	Lambda cI857 (#102)	#1232	arfA KO	TK	TK	6	0				0
12	Lambda cI857 (#102)	#1233	arfB ssrA KO	TK	TK	2	cleared				#VALUE!
13	Lambda cI857 (#102)	#1233	arfB ssrA KO	TK	TK	4	LL				#VALUE!
14	Lambda cI857 (#102)	#1233	arfB ssrA KO	TK	TK	6	27				540000000
15	Lambda cI857 (#102)	#1234	arfB arfA KO	TK	TK	2	0				0
16	Lambda cI857 (#102)	#1234	arfB arfA KO	TK	TK	4	0				0
17	Lambda cI857 (#102)	#1234	arfB arfA KO	TK	TK	6	0				0
18		#795	Wild-type	TK	TK		0			No phage control - should have no plaques
19		#796	C31 ctrl (has tolC)	TK	TK		0			No phage control - should have no plaques
20		#1230	arfB KO	TK	TK		0			No phage control - should have no plaques
21		#1231	ssrA KO	TK	TK					No phage control - should have no plaques
22		#1232	arfA KO	TK	TK		0			No phage control - should have no plaques
23		#1233	arfB ssrA KO	TK	TK		0			No phage control - should have no plaques
24		#1234	arfB arfA KO	TK	TK		0			No phage control - should have no plaques
Standard 990uL TK and 10uL of phage dilutions should do here.
Need 24 TK plates

## Sheet: Lambda-triplicate
Goal: to collect data and see if these knockouts rescue lambda infection
#	Phage	Strains (DB #)	Genotype	Plate media	Sloppy Media	Dilution	# plaques1	# plaques2	# plaques3	Notes	TITER1	TITER2	Titer3	MEAN
1	Lambda cI857 (#102)	#795	Wild-type	TK	TK	6	26	27	48		260000000	270000000	480000000	3.36667e+08
2	Lambda cI857 (#102)	#796	C31 ctrl (has tolC)	TK	TK	1	0	0	0		0	0	0	0
3	Lambda cI857 (#102)	#1230	arfB KO	TK	TK	1	0	0	0		0	0	0	0
4A	Lambda cI857 (#102)	#1231	ssrA KO	TK	TK	2	cleared	cleared	cleared		#VALUE!	#VALUE!	#VALUE!	#VALUE!
4B	Lambda cI857 (#102)	#1231	ssrA KO	TK	TK	4	1000	1000	1000		100000000	100000000	100000000	100000000
4C	Lambda cI857 (#102)	#1231	ssrA KO	TK	TK	6	40	55	36		400000000	550000000	360000000	4.36667e+08
5	Lambda cI857 (#102)	#1232	arfA KO	TK	TK	1	0	0	0		0	0	0	0
6	Lambda cI857 (#102)	#1233	arfB ssrA KO	TK	TK	6	50	52	44		500000000	520000000	440000000	4.86667e+08
7	Lambda cI857 (#102)	#1234	arfB arfA KO	TK	TK	1	0	0	0		0	0	0	0
8		#795	Wild-type	TK	TK		0				No phage control - should have no plaques
9		#796	C31 ctrl (has tolC)	TK	TK		0				No phage control - should have no plaques
10		#1230	arfB KO	TK	TK		0				No phage control - should have no plaques
11		#1231	ssrA KO	TK	TK		0				No phage control - should have no plaques
12		#1232	arfA KO	TK	TK		0				No phage control - should have no plaques
13		#1233	arfB ssrA KO	TK	TK		0				No phage control - should have no plaques
14		#1234	arfB arfA KO	TK	TK		0				No phage control - should have no plaques
Note: beforehand, calculate how much of each phage dilution you'll need, since all must be plated from same dilution.
You'll need 100uL*X plates, so if you need to plate -1 dilution on 4 conditions, with 3 replicates, that's 4*3*100 or 1200uL, over the standard 1mL you'd get from dilution.
In these cases, I'll scale up the volume for that specific dilution factor, such as 990uL*2 TK and add 20uL of phage stock (do this in a 15mL conical tube).
Need 42 TK plates
