# Supplementary material for: Organisms with alternative genetic codes resolve unassigned codons via mistranslation and ribosomal rescue
Source: eLife. 2018 Oct 30;7:e34878. doi: 10.7554/eLife.34878 (PMC6207430; doi:10.7554/eLife.34878)
Supplement: Supplementary file 3. [file elife-34878-supp3.txt]

>NJM-t39noTag+1fs
RDHMVLLEFVTAAGITHGMDELYKLEHHHHHHRALGDPMVRVLEASNKTKGSVERLGLSFYLLFVGERSPE
>NJM-t38noTag+1fs
RDHMVLLEFVTAAGITHGMDELYKLEHHHHHHRALGDPMVRVLEASNKTKGSVERLGLSFYLLFVGERSP
>NJM-t37noTag+1fs
RDHMVLLEFVTAAGITHGMDELYKLEHHHHHHRALGDPMVRVLEASNKTKGSVERLGLSFYLLFVGERS
>NJM-t36noTag+1fs
RDHMVLLEFVTAAGITHGMDELYKLEHHHHHHRALGDPMVRVLEASNKTKGSVERLGLSFYLLFVGER
>NJM-t35noTag+1fs
RDHMVLLEFVTAAGITHGMDELYKLEHHHHHHRALGDPMVRVLEASNKTKGSVERLGLSFYLLFVGE
>NJM-t34noTag+1fs
RDHMVLLEFVTAAGITHGMDELYKLEHHHHHHRALGDPMVRVLEASNKTKGSVERLGLSFYLLFVG
>NJM-t33noTag+1fs
RDHMVLLEFVTAAGITHGMDELYKLEHHHHHHRALGDPMVRVLEASNKTKGSVERLGLSFYLLFV
>NJM-t32noTag+1fs
RDHMVLLEFVTAAGITHGMDELYKLEHHHHHHRALGDPMVRVLEASNKTKGSVERLGLSFYLLF
>NJM-t31noTag+1fs
RDHMVLLEFVTAAGITHGMDELYKLEHHHHHHRALGDPMVRVLEASNKTKGSVERLGLSFYLL
>NJM-t30noTag+1fs
RDHMVLLEFVTAAGITHGMDELYKLEHHHHHHRALGDPMVRVLEASNKTKGSVERLGLSFYL
>NJM-t29noTag+1fs
RDHMVLLEFVTAAGITHGMDELYKLEHHHHHHRALGDPMVRVLEASNKTKGSVERLGLSFY
>NJM-t28noTag+1fs
RDHMVLLEFVTAAGITHGMDELYKLEHHHHHHRALGDPMVRVLEASNKTKGSVERLGLSF
>NJM-t27noTag+1fs
RDHMVLLEFVTAAGITHGMDELYKLEHHHHHHRALGDPMVRVLEASNKTKGSVERLGLS
>NJM-t26noTag+1fs
RDHMVLLEFVTAAGITHGMDELYKLEHHHHHHRALGDPMVRVLEASNKTKGSVERLGL
>NJM-t25noTag+1fs
RDHMVLLEFVTAAGITHGMDELYKLEHHHHHHRALGDPMVRVLEASNKTKGSVERLG
>NJM-t24noTag+1fs
RDHMVLLEFVTAAGITHGMDELYKLEHHHHHHRALGDPMVRVLEASNKTKGSVERL
>NJM-t23noTag+1fs
RDHMVLLEFVTAAGITHGMDELYKLEHHHHHHRALGDPMVRVLEASNKTKGSVER
>NJM-t22noTag+1fs
RDHMVLLEFVTAAGITHGMDELYKLEHHHHHHRALGDPMVRVLEASNKTKGSVE
>NJM-t21noTag+1fs
RDHMVLLEFVTAAGITHGMDELYKLEHHHHHHRALGDPMVRVLEASNKTKGSV
>NJM-t20noTag+1fs
RDHMVLLEFVTAAGITHGMDELYKLEHHHHHHRALGDPMVRVLEASNKTKGS
>NJM-t19noTag+1fs
RDHMVLLEFVTAAGITHGMDELYKLEHHHHHHRALGDPMVRVLEASNKTKG
>NJM-t18noTag+1fs
RDHMVLLEFVTAAGITHGMDELYKLEHHHHHHRALGDPMVRVLEASNKTK
>NJM-t17noTag+1fs
RDHMVLLEFVTAAGITHGMDELYKLEHHHHHHRALGDPMVRVLEASNKT
>NJM-t16noTag+1fs
RDHMVLLEFVTAAGITHGMDELYKLEHHHHHHRALGDPMVRVLEASNK
>NJM-t15noTag+1fs
RDHMVLLEFVTAAGITHGMDELYKLEHHHHHHRALGDPMVRVLEASN
>NJM-t14noTag+1fs
RDHMVLLEFVTAAGITHGMDELYKLEHHHHHHRALGDPMVRVLEAS
>NJM-t13noTag+1fs
RDHMVLLEFVTAAGITHGMDELYKLEHHHHHHRALGDPMVRVLEA
>NJM-t12noTag+1fs
RDHMVLLEFVTAAGITHGMDELYKLEHHHHHHRALGDPMVRVLE
>NJM-t11noTag+1fs
RDHMVLLEFVTAAGITHGMDELYKLEHHHHHHRALGDPMVRVL
>NJM-t10noTag+1fs
RDHMVLLEFVTAAGITHGMDELYKLEHHHHHHRALGDPMVRV
>NJM-t9noTag+1fs
RDHMVLLEFVTAAGITHGMDELYKLEHHHHHHRALGDPMVR
>NJM-t8noTag+1fs
RDHMVLLEFVTAAGITHGMDELYKLEHHHHHHRALGDPMV
>NJM-t7noTag+1fs
RDHMVLLEFVTAAGITHGMDELYKLEHHHHHHRALGDPM
>NJM-t6noTag+1fs
RDHMVLLEFVTAAGITHGMDELYKLEHHHHHHRALGDP
>NJM-t5noTag+1fs
RDHMVLLEFVTAAGITHGMDELYKLEHHHHHHRALGD
>NJM-t4noTag+1fs
RDHMVLLEFVTAAGITHGMDELYKLEHHHHHHRALG
>NJM-t3noTag+1fs
RDHMVLLEFVTAAGITHGMDELYKLEHHHHHHRAL
>NJM-t2noTag+1fs
RDHMVLLEFVTAAGITHGMDELYKLEHHHHHHRA
>NJM-t1noTag+1fs
RDHMVLLEFVTAAGITHGMDELYKLEHHHHHHR
>NJM-t39DD+1fs
RDHMVLLEFVTAAGITHGMDELYKLEHHHHHHRALGDPMVRVLEASNKTKGSVERLGLSFYLLFVGERSPEAANDENYALDD
>NJM-t38DD+1fs
RDHMVLLEFVTAAGITHGMDELYKLEHHHHHHRALGDPMVRVLEASNKTKGSVERLGLSFYLLFVGERSPAANDENYALDD
>NJM-t37DD+1fs
RDHMVLLEFVTAAGITHGMDELYKLEHHHHHHRALGDPMVRVLEASNKTKGSVERLGLSFYLLFVGERSAANDENYALDD
>NJM-t36DD+1fs
RDHMVLLEFVTAAGITHGMDELYKLEHHHHHHRALGDPMVRVLEASNKTKGSVERLGLSFYLLFVGERAANDENYALDD
>NJM-t35DD+1fs
RDHMVLLEFVTAAGITHGMDELYKLEHHHHHHRALGDPMVRVLEASNKTKGSVERLGLSFYLLFVGEAANDENYALDD
>NJM-t34DD+1fs
RDHMVLLEFVTAAGITHGMDELYKLEHHHHHHRALGDPMVRVLEASNKTKGSVERLGLSFYLLFVGAANDENYALDD
>NJM-t33DD+1fs
RDHMVLLEFVTAAGITHGMDELYKLEHHHHHHRALGDPMVRVLEASNKTKGSVERLGLSFYLLFVAANDENYALDD
>NJM-t32DD+1fs
RDHMVLLEFVTAAGITHGMDELYKLEHHHHHHRALGDPMVRVLEASNKTKGSVERLGLSFYLLFAANDENYALDD
>NJM-t31DD+1fs
RDHMVLLEFVTAAGITHGMDELYKLEHHHHHHRALGDPMVRVLEASNKTKGSVERLGLSFYLLAANDENYALDD
>NJM-t30DD+1fs
RDHMVLLEFVTAAGITHGMDELYKLEHHHHHHRALGDPMVRVLEASNKTKGSVERLGLSFYLAANDENYALDD
>NJM-t29DD+1fs
RDHMVLLEFVTAAGITHGMDELYKLEHHHHHHRALGDPMVRVLEASNKTKGSVERLGLSFYAANDENYALDD
>NJM-t28DD+1fs
RDHMVLLEFVTAAGITHGMDELYKLEHHHHHHRALGDPMVRVLEASNKTKGSVERLGLSFAANDENYALDD
>NJM-t27DD+1fs
RDHMVLLEFVTAAGITHGMDELYKLEHHHHHHRALGDPMVRVLEASNKTKGSVERLGLSAANDENYALDD
>NJM-t26DD+1fs
RDHMVLLEFVTAAGITHGMDELYKLEHHHHHHRALGDPMVRVLEASNKTKGSVERLGLAANDENYALDD
>NJM-t25DD+1fs
RDHMVLLEFVTAAGITHGMDELYKLEHHHHHHRALGDPMVRVLEASNKTKGSVERLGAANDENYALDD
>NJM-t24DD+1fs
RDHMVLLEFVTAAGITHGMDELYKLEHHHHHHRALGDPMVRVLEASNKTKGSVERLAANDENYALDD
>NJM-t23DD+1fs
RDHMVLLEFVTAAGITHGMDELYKLEHHHHHHRALGDPMVRVLEASNKTKGSVERAANDENYALDD
>NJM-t22DD+1fs
RDHMVLLEFVTAAGITHGMDELYKLEHHHHHHRALGDPMVRVLEASNKTKGSVEAANDENYALDD
>NJM-t21DD+1fs
RDHMVLLEFVTAAGITHGMDELYKLEHHHHHHRALGDPMVRVLEASNKTKGSVAANDENYALDD
>NJM-t20DD+1fs
RDHMVLLEFVTAAGITHGMDELYKLEHHHHHHRALGDPMVRVLEASNKTKGSAANDENYALDD
>NJM-t19DD+1fs
RDHMVLLEFVTAAGITHGMDELYKLEHHHHHHRALGDPMVRVLEASNKTKGAANDENYALDD
>NJM-t18DD+1fs
RDHMVLLEFVTAAGITHGMDELYKLEHHHHHHRALGDPMVRVLEASNKTKAANDENYALDD
>NJM-t17DD+1fs
RDHMVLLEFVTAAGITHGMDELYKLEHHHHHHRALGDPMVRVLEASNKTAANDENYALDD
>NJM-t16DD+1fs
RDHMVLLEFVTAAGITHGMDELYKLEHHHHHHRALGDPMVRVLEASNKAANDENYALDD
>NJM-t15DD+1fs
RDHMVLLEFVTAAGITHGMDELYKLEHHHHHHRALGDPMVRVLEASNAANDENYALDD
>NJM-t14DD+1fs
RDHMVLLEFVTAAGITHGMDELYKLEHHHHHHRALGDPMVRVLEASAANDENYALDD
>NJM-t13DD+1fs
RDHMVLLEFVTAAGITHGMDELYKLEHHHHHHRALGDPMVRVLEAAANDENYALDD
>NJM-t12DD+1fs
RDHMVLLEFVTAAGITHGMDELYKLEHHHHHHRALGDPMVRVLEAANDENYALDD
>NJM-t11DD+1fs
RDHMVLLEFVTAAGITHGMDELYKLEHHHHHHRALGDPMVRVLAANDENYALDD
>NJM-t10DD+1fs
RDHMVLLEFVTAAGITHGMDELYKLEHHHHHHRALGDPMVRVAANDENYALDD
>NJM-t9DD+1fs
RDHMVLLEFVTAAGITHGMDELYKLEHHHHHHRALGDPMVRAANDENYALDD
>NJM-t8DD+1fs
RDHMVLLEFVTAAGITHGMDELYKLEHHHHHHRALGDPMVAANDENYALDD
>NJM-t7DD+1fs
RDHMVLLEFVTAAGITHGMDELYKLEHHHHHHRALGDPMAANDENYALDD
>NJM-t6DD+1fs
RDHMVLLEFVTAAGITHGMDELYKLEHHHHHHRALGDPAANDENYALDD
>NJM-t5DD+1fs
RDHMVLLEFVTAAGITHGMDELYKLEHHHHHHRALGDAANDENYALDD
>NJM-t4DD+1fs
RDHMVLLEFVTAAGITHGMDELYKLEHHHHHHRALGAANDENYALDD
>NJM-t3DD+1fs
RDHMVLLEFVTAAGITHGMDELYKLEHHHHHHRALAANDENYALDD
>NJM-t2DD+1fs
RDHMVLLEFVTAAGITHGMDELYKLEHHHHHHRAAANDENYALDD
>NJM-t1DD+1fs
RDHMVLLEFVTAAGITHGMDELYKLEHHHHHHRAANDENYALDD
>NJM-At39noTag+1fs
RDHMVLLEFVTAAGITHGMDELYKLEHHHHHHARALGDPMVRVLEASNKTKGSVERLGLSFYLLFVGERSPE
>NJM-At38noTag+1fs
RDHMVLLEFVTAAGITHGMDELYKLEHHHHHHARALGDPMVRVLEASNKTKGSVERLGLSFYLLFVGERSP
>NJM-At37noTag+1fs
RDHMVLLEFVTAAGITHGMDELYKLEHHHHHHARALGDPMVRVLEASNKTKGSVERLGLSFYLLFVGERS
>NJM-At36noTag+1fs
RDHMVLLEFVTAAGITHGMDELYKLEHHHHHHARALGDPMVRVLEASNKTKGSVERLGLSFYLLFVGER
>NJM-At35noTag+1fs
RDHMVLLEFVTAAGITHGMDELYKLEHHHHHHARALGDPMVRVLEASNKTKGSVERLGLSFYLLFVGE
>NJM-At34noTag+1fs
RDHMVLLEFVTAAGITHGMDELYKLEHHHHHHARALGDPMVRVLEASNKTKGSVERLGLSFYLLFVG
>NJM-At33noTag+1fs
RDHMVLLEFVTAAGITHGMDELYKLEHHHHHHARALGDPMVRVLEASNKTKGSVERLGLSFYLLFV
>NJM-At32noTag+1fs
RDHMVLLEFVTAAGITHGMDELYKLEHHHHHHARALGDPMVRVLEASNKTKGSVERLGLSFYLLF
>NJM-At31noTag+1fs
RDHMVLLEFVTAAGITHGMDELYKLEHHHHHHARALGDPMVRVLEASNKTKGSVERLGLSFYLL
>NJM-At30noTag+1fs
RDHMVLLEFVTAAGITHGMDELYKLEHHHHHHARALGDPMVRVLEASNKTKGSVERLGLSFYL
>NJM-At29noTag+1fs
RDHMVLLEFVTAAGITHGMDELYKLEHHHHHHARALGDPMVRVLEASNKTKGSVERLGLSFY
>NJM-At28noTag+1fs
RDHMVLLEFVTAAGITHGMDELYKLEHHHHHHARALGDPMVRVLEASNKTKGSVERLGLSF
>NJM-At27noTag+1fs
RDHMVLLEFVTAAGITHGMDELYKLEHHHHHHARALGDPMVRVLEASNKTKGSVERLGLS
>NJM-At26noTag+1fs
RDHMVLLEFVTAAGITHGMDELYKLEHHHHHHARALGDPMVRVLEASNKTKGSVERLGL
>NJM-At25noTag+1fs
RDHMVLLEFVTAAGITHGMDELYKLEHHHHHHARALGDPMVRVLEASNKTKGSVERLG
>NJM-At24noTag+1fs
RDHMVLLEFVTAAGITHGMDELYKLEHHHHHHARALGDPMVRVLEASNKTKGSVERL
>NJM-At23noTag+1fs
RDHMVLLEFVTAAGITHGMDELYKLEHHHHHHARALGDPMVRVLEASNKTKGSVER
>NJM-At22noTag+1fs
RDHMVLLEFVTAAGITHGMDELYKLEHHHHHHARALGDPMVRVLEASNKTKGSVE
>NJM-At21noTag+1fs
RDHMVLLEFVTAAGITHGMDELYKLEHHHHHHARALGDPMVRVLEASNKTKGSV
>NJM-At20noTag+1fs
RDHMVLLEFVTAAGITHGMDELYKLEHHHHHHARALGDPMVRVLEASNKTKGS
>NJM-At19noTag+1fs
RDHMVLLEFVTAAGITHGMDELYKLEHHHHHHARALGDPMVRVLEASNKTKG
>NJM-At18noTag+1fs
RDHMVLLEFVTAAGITHGMDELYKLEHHHHHHARALGDPMVRVLEASNKTK
>NJM-At17noTag+1fs
RDHMVLLEFVTAAGITHGMDELYKLEHHHHHHARALGDPMVRVLEASNKT
>NJM-At16noTag+1fs
RDHMVLLEFVTAAGITHGMDELYKLEHHHHHHARALGDPMVRVLEASNK
>NJM-At15noTag+1fs
RDHMVLLEFVTAAGITHGMDELYKLEHHHHHHARALGDPMVRVLEASN
>NJM-At14noTag+1fs
RDHMVLLEFVTAAGITHGMDELYKLEHHHHHHARALGDPMVRVLEAS
>NJM-At13noTag+1fs
RDHMVLLEFVTAAGITHGMDELYKLEHHHHHHARALGDPMVRVLEA
>NJM-At12noTag+1fs
RDHMVLLEFVTAAGITHGMDELYKLEHHHHHHARALGDPMVRVLE
>NJM-At11noTag+1fs
RDHMVLLEFVTAAGITHGMDELYKLEHHHHHHARALGDPMVRVL
>NJM-At10noTag+1fs
RDHMVLLEFVTAAGITHGMDELYKLEHHHHHHARALGDPMVRV
>NJM-At9noTag+1fs
RDHMVLLEFVTAAGITHGMDELYKLEHHHHHHARALGDPMVR
>NJM-At8noTag+1fs
RDHMVLLEFVTAAGITHGMDELYKLEHHHHHHARALGDPMV
>NJM-At7noTag+1fs
RDHMVLLEFVTAAGITHGMDELYKLEHHHHHHARALGDPM
>NJM-At6noTag+1fs
RDHMVLLEFVTAAGITHGMDELYKLEHHHHHHARALGDP
>NJM-At5noTag+1fs
RDHMVLLEFVTAAGITHGMDELYKLEHHHHHHARALGD
>NJM-At4noTag+1fs
RDHMVLLEFVTAAGITHGMDELYKLEHHHHHHARALG
>NJM-At3noTag+1fs
RDHMVLLEFVTAAGITHGMDELYKLEHHHHHHARAL
>NJM-At2noTag+1fs
RDHMVLLEFVTAAGITHGMDELYKLEHHHHHHARA
>NJM-At1noTag+1fs
RDHMVLLEFVTAAGITHGMDELYKLEHHHHHHAR
>NJM-At39DD+1fs
RDHMVLLEFVTAAGITHGMDELYKLEHHHHHHARALGDPMVRVLEASNKTKGSVERLGLSFYLLFVGERSPEAANDENYALDD
>NJM-At38DD+1fs
RDHMVLLEFVTAAGITHGMDELYKLEHHHHHHARALGDPMVRVLEASNKTKGSVERLGLSFYLLFVGERSPAANDENYALDD
>NJM-At37DD+1fs
RDHMVLLEFVTAAGITHGMDELYKLEHHHHHHARALGDPMVRVLEASNKTKGSVERLGLSFYLLFVGERSAANDENYALDD
>NJM-At36DD+1fs
RDHMVLLEFVTAAGITHGMDELYKLEHHHHHHARALGDPMVRVLEASNKTKGSVERLGLSFYLLFVGERAANDENYALDD
>NJM-At35DD+1fs
RDHMVLLEFVTAAGITHGMDELYKLEHHHHHHARALGDPMVRVLEASNKTKGSVERLGLSFYLLFVGEAANDENYALDD
>NJM-At34DD+1fs
RDHMVLLEFVTAAGITHGMDELYKLEHHHHHHARALGDPMVRVLEASNKTKGSVERLGLSFYLLFVGAANDENYALDD
>NJM-At33DD+1fs
RDHMVLLEFVTAAGITHGMDELYKLEHHHHHHARALGDPMVRVLEASNKTKGSVERLGLSFYLLFVAANDENYALDD
>NJM-At32DD+1fs
RDHMVLLEFVTAAGITHGMDELYKLEHHHHHHARALGDPMVRVLEASNKTKGSVERLGLSFYLLFAANDENYALDD
>NJM-At31DD+1fs
RDHMVLLEFVTAAGITHGMDELYKLEHHHHHHARALGDPMVRVLEASNKTKGSVERLGLSFYLLAANDENYALDD
>NJM-At30DD+1fs
RDHMVLLEFVTAAGITHGMDELYKLEHHHHHHARALGDPMVRVLEASNKTKGSVERLGLSFYLAANDENYALDD
>NJM-At29DD+1fs
RDHMVLLEFVTAAGITHGMDELYKLEHHHHHHARALGDPMVRVLEASNKTKGSVERLGLSFYAANDENYALDD
>NJM-At28DD+1fs
RDHMVLLEFVTAAGITHGMDELYKLEHHHHHHARALGDPMVRVLEASNKTKGSVERLGLSFAANDENYALDD
>NJM-At27DD+1fs
RDHMVLLEFVTAAGITHGMDELYKLEHHHHHHARALGDPMVRVLEASNKTKGSVERLGLSAANDENYALDD
>NJM-At26DD+1fs
RDHMVLLEFVTAAGITHGMDELYKLEHHHHHHARALGDPMVRVLEASNKTKGSVERLGLAANDENYALDD
>NJM-At25DD+1fs
RDHMVLLEFVTAAGITHGMDELYKLEHHHHHHARALGDPMVRVLEASNKTKGSVERLGAANDENYALDD
>NJM-At24DD+1fs
RDHMVLLEFVTAAGITHGMDELYKLEHHHHHHARALGDPMVRVLEASNKTKGSVERLAANDENYALDD
>NJM-At23DD+1fs
RDHMVLLEFVTAAGITHGMDELYKLEHHHHHHARALGDPMVRVLEASNKTKGSVERAANDENYALDD
>NJM-At22DD+1fs
RDHMVLLEFVTAAGITHGMDELYKLEHHHHHHARALGDPMVRVLEASNKTKGSVEAANDENYALDD
>NJM-At21DD+1fs
RDHMVLLEFVTAAGITHGMDELYKLEHHHHHHARALGDPMVRVLEASNKTKGSVAANDENYALDD
>NJM-At20DD+1fs
RDHMVLLEFVTAAGITHGMDELYKLEHHHHHHARALGDPMVRVLEASNKTKGSAANDENYALDD
>NJM-At19DD+1fs
RDHMVLLEFVTAAGITHGMDELYKLEHHHHHHARALGDPMVRVLEASNKTKGAANDENYALDD
>NJM-At18DD+1fs
RDHMVLLEFVTAAGITHGMDELYKLEHHHHHHARALGDPMVRVLEASNKTKAANDENYALDD
>NJM-At17DD+1fs
RDHMVLLEFVTAAGITHGMDELYKLEHHHHHHARALGDPMVRVLEASNKTAANDENYALDD
>NJM-At16DD+1fs
RDHMVLLEFVTAAGITHGMDELYKLEHHHHHHARALGDPMVRVLEASNKAANDENYALDD
>NJM-At15DD+1fs
RDHMVLLEFVTAAGITHGMDELYKLEHHHHHHARALGDPMVRVLEASNAANDENYALDD
>NJM-At14DD+1fs
RDHMVLLEFVTAAGITHGMDELYKLEHHHHHHARALGDPMVRVLEASAANDENYALDD
>NJM-At13DD+1fs
RDHMVLLEFVTAAGITHGMDELYKLEHHHHHHARALGDPMVRVLEAAANDENYALDD
>NJM-At12DD+1fs
RDHMVLLEFVTAAGITHGMDELYKLEHHHHHHARALGDPMVRVLEAANDENYALDD
>NJM-At11DD+1fs
RDHMVLLEFVTAAGITHGMDELYKLEHHHHHHARALGDPMVRVLAANDENYALDD
>NJM-At10DD+1fs
RDHMVLLEFVTAAGITHGMDELYKLEHHHHHHARALGDPMVRVAANDENYALDD
>NJM-At9DD+1fs
RDHMVLLEFVTAAGITHGMDELYKLEHHHHHHARALGDPMVRAANDENYALDD
>NJM-At8DD+1fs
RDHMVLLEFVTAAGITHGMDELYKLEHHHHHHARALGDPMVAANDENYALDD
>NJM-At7DD+1fs
RDHMVLLEFVTAAGITHGMDELYKLEHHHHHHARALGDPMAANDENYALDD
>NJM-At6DD+1fs
RDHMVLLEFVTAAGITHGMDELYKLEHHHHHHARALGDPAANDENYALDD
>NJM-At5DD+1fs
RDHMVLLEFVTAAGITHGMDELYKLEHHHHHHARALGDAANDENYALDD
>NJM-At4DD+1fs
RDHMVLLEFVTAAGITHGMDELYKLEHHHHHHARALGAANDENYALDD
>NJM-At3DD+1fs
RDHMVLLEFVTAAGITHGMDELYKLEHHHHHHARALAANDENYALDD
>NJM-At2DD+1fs
RDHMVLLEFVTAAGITHGMDELYKLEHHHHHHARAAANDENYALDD
>NJM-At1DD+1fs
RDHMVLLEFVTAAGITHGMDELYKLEHHHHHHARAANDENYALDD
>NJM-Ct39noTag+1fs
RDHMVLLEFVTAAGITHGMDELYKLEHHHHHHCRALGDPMVRVLEASNKTKGSVERLGLSFYLLFVGERSPE
>NJM-Ct38noTag+1fs
RDHMVLLEFVTAAGITHGMDELYKLEHHHHHHCRALGDPMVRVLEASNKTKGSVERLGLSFYLLFVGERSP
>NJM-Ct37noTag+1fs
RDHMVLLEFVTAAGITHGMDELYKLEHHHHHHCRALGDPMVRVLEASNKTKGSVERLGLSFYLLFVGERS
>NJM-Ct36noTag+1fs
RDHMVLLEFVTAAGITHGMDELYKLEHHHHHHCRALGDPMVRVLEASNKTKGSVERLGLSFYLLFVGER
>NJM-Ct35noTag+1fs
RDHMVLLEFVTAAGITHGMDELYKLEHHHHHHCRALGDPMVRVLEASNKTKGSVERLGLSFYLLFVGE
>NJM-Ct34noTag+1fs
RDHMVLLEFVTAAGITHGMDELYKLEHHHHHHCRALGDPMVRVLEASNKTKGSVERLGLSFYLLFVG
>NJM-Ct33noTag+1fs
RDHMVLLEFVTAAGITHGMDELYKLEHHHHHHCRALGDPMVRVLEASNKTKGSVERLGLSFYLLFV
>NJM-Ct32noTag+1fs
RDHMVLLEFVTAAGITHGMDELYKLEHHHHHHCRALGDPMVRVLEASNKTKGSVERLGLSFYLLF
>NJM-Ct31noTag+1fs
RDHMVLLEFVTAAGITHGMDELYKLEHHHHHHCRALGDPMVRVLEASNKTKGSVERLGLSFYLL
>NJM-Ct30noTag+1fs
RDHMVLLEFVTAAGITHGMDELYKLEHHHHHHCRALGDPMVRVLEASNKTKGSVERLGLSFYL
>NJM-Ct29noTag+1fs
RDHMVLLEFVTAAGITHGMDELYKLEHHHHHHCRALGDPMVRVLEASNKTKGSVERLGLSFY
>NJM-Ct28noTag+1fs
RDHMVLLEFVTAAGITHGMDELYKLEHHHHHHCRALGDPMVRVLEASNKTKGSVERLGLSF
>NJM-Ct27noTag+1fs
RDHMVLLEFVTAAGITHGMDELYKLEHHHHHHCRALGDPMVRVLEASNKTKGSVERLGLS
>NJM-Ct26noTag+1fs
RDHMVLLEFVTAAGITHGMDELYKLEHHHHHHCRALGDPMVRVLEASNKTKGSVERLGL
>NJM-Ct25noTag+1fs
RDHMVLLEFVTAAGITHGMDELYKLEHHHHHHCRALGDPMVRVLEASNKTKGSVERLG
>NJM-Ct24noTag+1fs
RDHMVLLEFVTAAGITHGMDELYKLEHHHHHHCRALGDPMVRVLEASNKTKGSVERL
>NJM-Ct23noTag+1fs
RDHMVLLEFVTAAGITHGMDELYKLEHHHHHHCRALGDPMVRVLEASNKTKGSVER
>NJM-Ct22noTag+1fs
RDHMVLLEFVTAAGITHGMDELYKLEHHHHHHCRALGDPMVRVLEASNKTKGSVE
>NJM-Ct21noTag+1fs
RDHMVLLEFVTAAGITHGMDELYKLEHHHHHHCRALGDPMVRVLEASNKTKGSV
>NJM-Ct20noTag+1fs
RDHMVLLEFVTAAGITHGMDELYKLEHHHHHHCRALGDPMVRVLEASNKTKGS
>NJM-Ct19noTag+1fs
RDHMVLLEFVTAAGITHGMDELYKLEHHHHHHCRALGDPMVRVLEASNKTKG
>NJM-Ct18noTag+1fs
RDHMVLLEFVTAAGITHGMDELYKLEHHHHHHCRALGDPMVRVLEASNKTK
>NJM-Ct17noTag+1fs
RDHMVLLEFVTAAGITHGMDELYKLEHHHHHHCRALGDPMVRVLEASNKT
>NJM-Ct16noTag+1fs
RDHMVLLEFVTAAGITHGMDELYKLEHHHHHHCRALGDPMVRVLEASNK
>NJM-Ct15noTag+1fs
RDHMVLLEFVTAAGITHGMDELYKLEHHHHHHCRALGDPMVRVLEASN
>NJM-Ct14noTag+1fs
RDHMVLLEFVTAAGITHGMDELYKLEHHHHHHCRALGDPMVRVLEAS
>NJM-Ct13noTag+1fs
RDHMVLLEFVTAAGITHGMDELYKLEHHHHHHCRALGDPMVRVLEA
>NJM-Ct12noTag+1fs
RDHMVLLEFVTAAGITHGMDELYKLEHHHHHHCRALGDPMVRVLE
>NJM-Ct11noTag+1fs
RDHMVLLEFVTAAGITHGMDELYKLEHHHHHHCRALGDPMVRVL
>NJM-Ct10noTag+1fs
RDHMVLLEFVTAAGITHGMDELYKLEHHHHHHCRALGDPMVRV
>NJM-Ct9noTag+1fs
RDHMVLLEFVTAAGITHGMDELYKLEHHHHHHCRALGDPMVR
>NJM-Ct8noTag+1fs
RDHMVLLEFVTAAGITHGMDELYKLEHHHHHHCRALGDPMV
>NJM-Ct7noTag+1fs
RDHMVLLEFVTAAGITHGMDELYKLEHHHHHHCRALGDPM
>NJM-Ct6noTag+1fs
RDHMVLLEFVTAAGITHGMDELYKLEHHHHHHCRALGDP
>NJM-Ct5noTag+1fs
RDHMVLLEFVTAAGITHGMDELYKLEHHHHHHCRALGD
>NJM-Ct4noTag+1fs
RDHMVLLEFVTAAGITHGMDELYKLEHHHHHHCRALG
>NJM-Ct3noTag+1fs
RDHMVLLEFVTAAGITHGMDELYKLEHHHHHHCRAL
>NJM-Ct2noTag+1fs
RDHMVLLEFVTAAGITHGMDELYKLEHHHHHHCRA
>NJM-Ct1noTag+1fs
RDHMVLLEFVTAAGITHGMDELYKLEHHHHHHCR
>NJM-Ct39DD+1fs
RDHMVLLEFVTAAGITHGMDELYKLEHHHHHHCRALGDPMVRVLEASNKTKGSVERLGLSFYLLFVGERSPEAANDENYALDD
>NJM-Ct38DD+1fs
RDHMVLLEFVTAAGITHGMDELYKLEHHHHHHCRALGDPMVRVLEASNKTKGSVERLGLSFYLLFVGERSPAANDENYALDD
>NJM-Ct37DD+1fs
RDHMVLLEFVTAAGITHGMDELYKLEHHHHHHCRALGDPMVRVLEASNKTKGSVERLGLSFYLLFVGERSAANDENYALDD
>NJM-Ct36DD+1fs
RDHMVLLEFVTAAGITHGMDELYKLEHHHHHHCRALGDPMVRVLEASNKTKGSVERLGLSFYLLFVGERAANDENYALDD
>NJM-Ct35DD+1fs
RDHMVLLEFVTAAGITHGMDELYKLEHHHHHHCRALGDPMVRVLEASNKTKGSVERLGLSFYLLFVGEAANDENYALDD
>NJM-Ct34DD+1fs
RDHMVLLEFVTAAGITHGMDELYKLEHHHHHHCRALGDPMVRVLEASNKTKGSVERLGLSFYLLFVGAANDENYALDD
>NJM-Ct33DD+1fs
RDHMVLLEFVTAAGITHGMDELYKLEHHHHHHCRALGDPMVRVLEASNKTKGSVERLGLSFYLLFVAANDENYALDD
>NJM-Ct32DD+1fs
RDHMVLLEFVTAAGITHGMDELYKLEHHHHHHCRALGDPMVRVLEASNKTKGSVERLGLSFYLLFAANDENYALDD
>NJM-Ct31DD+1fs
RDHMVLLEFVTAAGITHGMDELYKLEHHHHHHCRALGDPMVRVLEASNKTKGSVERLGLSFYLLAANDENYALDD
>NJM-Ct30DD+1fs
RDHMVLLEFVTAAGITHGMDELYKLEHHHHHHCRALGDPMVRVLEASNKTKGSVERLGLSFYLAANDENYALDD
>NJM-Ct29DD+1fs
RDHMVLLEFVTAAGITHGMDELYKLEHHHHHHCRALGDPMVRVLEASNKTKGSVERLGLSFYAANDENYALDD
>NJM-Ct28DD+1fs
RDHMVLLEFVTAAGITHGMDELYKLEHHHHHHCRALGDPMVRVLEASNKTKGSVERLGLSFAANDENYALDD
>NJM-Ct27DD+1fs
RDHMVLLEFVTAAGITHGMDELYKLEHHHHHHCRALGDPMVRVLEASNKTKGSVERLGLSAANDENYALDD
>NJM-Ct26DD+1fs
RDHMVLLEFVTAAGITHGMDELYKLEHHHHHHCRALGDPMVRVLEASNKTKGSVERLGLAANDENYALDD
>NJM-Ct25DD+1fs
RDHMVLLEFVTAAGITHGMDELYKLEHHHHHHCRALGDPMVRVLEASNKTKGSVERLGAANDENYALDD
>NJM-Ct24DD+1fs
RDHMVLLEFVTAAGITHGMDELYKLEHHHHHHCRALGDPMVRVLEASNKTKGSVERLAANDENYALDD
>NJM-Ct23DD+1fs
RDHMVLLEFVTAAGITHGMDELYKLEHHHHHHCRALGDPMVRVLEASNKTKGSVERAANDENYALDD
>NJM-Ct22DD+1fs
RDHMVLLEFVTAAGITHGMDELYKLEHHHHHHCRALGDPMVRVLEASNKTKGSVEAANDENYALDD
>NJM-Ct21DD+1fs
RDHMVLLEFVTAAGITHGMDELYKLEHHHHHHCRALGDPMVRVLEASNKTKGSVAANDENYALDD
>NJM-Ct20DD+1fs
RDHMVLLEFVTAAGITHGMDELYKLEHHHHHHCRALGDPMVRVLEASNKTKGSAANDENYALDD
>NJM-Ct19DD+1fs
RDHMVLLEFVTAAGITHGMDELYKLEHHHHHHCRALGDPMVRVLEASNKTKGAANDENYALDD
>NJM-Ct18DD+1fs
RDHMVLLEFVTAAGITHGMDELYKLEHHHHHHCRALGDPMVRVLEASNKTKAANDENYALDD
>NJM-Ct17DD+1fs
RDHMVLLEFVTAAGITHGMDELYKLEHHHHHHCRALGDPMVRVLEASNKTAANDENYALDD
>NJM-Ct16DD+1fs
RDHMVLLEFVTAAGITHGMDELYKLEHHHHHHCRALGDPMVRVLEASNKAANDENYALDD
>NJM-Ct15DD+1fs
RDHMVLLEFVTAAGITHGMDELYKLEHHHHHHCRALGDPMVRVLEASNAANDENYALDD
>NJM-Ct14DD+1fs
RDHMVLLEFVTAAGITHGMDELYKLEHHHHHHCRALGDPMVRVLEASAANDENYALDD
>NJM-Ct13DD+1fs
RDHMVLLEFVTAAGITHGMDELYKLEHHHHHHCRALGDPMVRVLEAAANDENYALDD
>NJM-Ct12DD+1fs
RDHMVLLEFVTAAGITHGMDELYKLEHHHHHHCRALGDPMVRVLEAANDENYALDD
>NJM-Ct11DD+1fs
RDHMVLLEFVTAAGITHGMDELYKLEHHHHHHCRALGDPMVRVLAANDENYALDD
>NJM-Ct10DD+1fs
RDHMVLLEFVTAAGITHGMDELYKLEHHHHHHCRALGDPMVRVAANDENYALDD
>NJM-Ct9DD+1fs
RDHMVLLEFVTAAGITHGMDELYKLEHHHHHHCRALGDPMVRAANDENYALDD
>NJM-Ct8DD+1fs
RDHMVLLEFVTAAGITHGMDELYKLEHHHHHHCRALGDPMVAANDENYALDD
>NJM-Ct7DD+1fs
RDHMVLLEFVTAAGITHGMDELYKLEHHHHHHCRALGDPMAANDENYALDD
>NJM-Ct6DD+1fs
RDHMVLLEFVTAAGITHGMDELYKLEHHHHHHCRALGDPAANDENYALDD
>NJM-Ct5DD+1fs
RDHMVLLEFVTAAGITHGMDELYKLEHHHHHHCRALGDAANDENYALDD
>NJM-Ct4DD+1fs
RDHMVLLEFVTAAGITHGMDELYKLEHHHHHHCRALGAANDENYALDD
>NJM-Ct3DD+1fs
RDHMVLLEFVTAAGITHGMDELYKLEHHHHHHCRALAANDENYALDD
>NJM-Ct2DD+1fs
RDHMVLLEFVTAAGITHGMDELYKLEHHHHHHCRAAANDENYALDD
>NJM-Ct1DD+1fs
RDHMVLLEFVTAAGITHGMDELYKLEHHHHHHCRAANDENYALDD
>NJM-Dt39noTag+1fs
RDHMVLLEFVTAAGITHGMDELYKLEHHHHHHDRALGDPMVRVLEASNKTKGSVERLGLSFYLLFVGERSPE
>NJM-Dt38noTag+1fs
RDHMVLLEFVTAAGITHGMDELYKLEHHHHHHDRALGDPMVRVLEASNKTKGSVERLGLSFYLLFVGERSP
>NJM-Dt37noTag+1fs
RDHMVLLEFVTAAGITHGMDELYKLEHHHHHHDRALGDPMVRVLEASNKTKGSVERLGLSFYLLFVGERS
>NJM-Dt36noTag+1fs
RDHMVLLEFVTAAGITHGMDELYKLEHHHHHHDRALGDPMVRVLEASNKTKGSVERLGLSFYLLFVGER
>NJM-Dt35noTag+1fs
RDHMVLLEFVTAAGITHGMDELYKLEHHHHHHDRALGDPMVRVLEASNKTKGSVERLGLSFYLLFVGE
>NJM-Dt34noTag+1fs
RDHMVLLEFVTAAGITHGMDELYKLEHHHHHHDRALGDPMVRVLEASNKTKGSVERLGLSFYLLFVG
>NJM-Dt33noTag+1fs
RDHMVLLEFVTAAGITHGMDELYKLEHHHHHHDRALGDPMVRVLEASNKTKGSVERLGLSFYLLFV
>NJM-Dt32noTag+1fs
RDHMVLLEFVTAAGITHGMDELYKLEHHHHHHDRALGDPMVRVLEASNKTKGSVERLGLSFYLLF
>NJM-Dt31noTag+1fs
RDHMVLLEFVTAAGITHGMDELYKLEHHHHHHDRALGDPMVRVLEASNKTKGSVERLGLSFYLL
>NJM-Dt30noTag+1fs
RDHMVLLEFVTAAGITHGMDELYKLEHHHHHHDRALGDPMVRVLEASNKTKGSVERLGLSFYL
>NJM-Dt29noTag+1fs
RDHMVLLEFVTAAGITHGMDELYKLEHHHHHHDRALGDPMVRVLEASNKTKGSVERLGLSFY
>NJM-Dt28noTag+1fs
RDHMVLLEFVTAAGITHGMDELYKLEHHHHHHDRALGDPMVRVLEASNKTKGSVERLGLSF
>NJM-Dt27noTag+1fs
RDHMVLLEFVTAAGITHGMDELYKLEHHHHHHDRALGDPMVRVLEASNKTKGSVERLGLS
>NJM-Dt26noTag+1fs
RDHMVLLEFVTAAGITHGMDELYKLEHHHHHHDRALGDPMVRVLEASNKTKGSVERLGL
>NJM-Dt25noTag+1fs
RDHMVLLEFVTAAGITHGMDELYKLEHHHHHHDRALGDPMVRVLEASNKTKGSVERLG
>NJM-Dt24noTag+1fs
RDHMVLLEFVTAAGITHGMDELYKLEHHHHHHDRALGDPMVRVLEASNKTKGSVERL
>NJM-Dt23noTag+1fs
RDHMVLLEFVTAAGITHGMDELYKLEHHHHHHDRALGDPMVRVLEASNKTKGSVER
>NJM-Dt22noTag+1fs
RDHMVLLEFVTAAGITHGMDELYKLEHHHHHHDRALGDPMVRVLEASNKTKGSVE
>NJM-Dt21noTag+1fs
RDHMVLLEFVTAAGITHGMDELYKLEHHHHHHDRALGDPMVRVLEASNKTKGSV
>NJM-Dt20noTag+1fs
RDHMVLLEFVTAAGITHGMDELYKLEHHHHHHDRALGDPMVRVLEASNKTKGS
>NJM-Dt19noTag+1fs
RDHMVLLEFVTAAGITHGMDELYKLEHHHHHHDRALGDPMVRVLEASNKTKG
>NJM-Dt18noTag+1fs
RDHMVLLEFVTAAGITHGMDELYKLEHHHHHHDRALGDPMVRVLEASNKTK
>NJM-Dt17noTag+1fs
RDHMVLLEFVTAAGITHGMDELYKLEHHHHHHDRALGDPMVRVLEASNKT
>NJM-Dt16noTag+1fs
RDHMVLLEFVTAAGITHGMDELYKLEHHHHHHDRALGDPMVRVLEASNK
>NJM-Dt15noTag+1fs
RDHMVLLEFVTAAGITHGMDELYKLEHHHHHHDRALGDPMVRVLEASN
>NJM-Dt14noTag+1fs
RDHMVLLEFVTAAGITHGMDELYKLEHHHHHHDRALGDPMVRVLEAS
>NJM-Dt13noTag+1fs
RDHMVLLEFVTAAGITHGMDELYKLEHHHHHHDRALGDPMVRVLEA
>NJM-Dt12noTag+1fs
RDHMVLLEFVTAAGITHGMDELYKLEHHHHHHDRALGDPMVRVLE
>NJM-Dt11noTag+1fs
RDHMVLLEFVTAAGITHGMDELYKLEHHHHHHDRALGDPMVRVL
>NJM-Dt10noTag+1fs
RDHMVLLEFVTAAGITHGMDELYKLEHHHHHHDRALGDPMVRV
>NJM-Dt9noTag+1fs
RDHMVLLEFVTAAGITHGMDELYKLEHHHHHHDRALGDPMVR
>NJM-Dt8noTag+1fs
RDHMVLLEFVTAAGITHGMDELYKLEHHHHHHDRALGDPMV
>NJM-Dt7noTag+1fs
RDHMVLLEFVTAAGITHGMDELYKLEHHHHHHDRALGDPM
>NJM-Dt6noTag+1fs
RDHMVLLEFVTAAGITHGMDELYKLEHHHHHHDRALGDP
>NJM-Dt5noTag+1fs
RDHMVLLEFVTAAGITHGMDELYKLEHHHHHHDRALGD
>NJM-Dt4noTag+1fs
RDHMVLLEFVTAAGITHGMDELYKLEHHHHHHDRALG
>NJM-Dt3noTag+1fs
RDHMVLLEFVTAAGITHGMDELYKLEHHHHHHDRAL
>NJM-Dt2noTag+1fs
RDHMVLLEFVTAAGITHGMDELYKLEHHHHHHDRA
>NJM-Dt1noTag+1fs
RDHMVLLEFVTAAGITHGMDELYKLEHHHHHHDR
>NJM-Dt39DD+1fs
RDHMVLLEFVTAAGITHGMDELYKLEHHHHHHDRALGDPMVRVLEASNKTKGSVERLGLSFYLLFVGERSPEAANDENYALDD
>NJM-Dt38DD+1fs
RDHMVLLEFVTAAGITHGMDELYKLEHHHHHHDRALGDPMVRVLEASNKTKGSVERLGLSFYLLFVGERSPAANDENYALDD
>NJM-Dt37DD+1fs
RDHMVLLEFVTAAGITHGMDELYKLEHHHHHHDRALGDPMVRVLEASNKTKGSVERLGLSFYLLFVGERSAANDENYALDD
>NJM-Dt36DD+1fs
RDHMVLLEFVTAAGITHGMDELYKLEHHHHHHDRALGDPMVRVLEASNKTKGSVERLGLSFYLLFVGERAANDENYALDD
>NJM-Dt35DD+1fs
RDHMVLLEFVTAAGITHGMDELYKLEHHHHHHDRALGDPMVRVLEASNKTKGSVERLGLSFYLLFVGEAANDENYALDD
>NJM-Dt34DD+1fs
RDHMVLLEFVTAAGITHGMDELYKLEHHHHHHDRALGDPMVRVLEASNKTKGSVERLGLSFYLLFVGAANDENYALDD
>NJM-Dt33DD+1fs
RDHMVLLEFVTAAGITHGMDELYKLEHHHHHHDRALGDPMVRVLEASNKTKGSVERLGLSFYLLFVAANDENYALDD
>NJM-Dt32DD+1fs
RDHMVLLEFVTAAGITHGMDELYKLEHHHHHHDRALGDPMVRVLEASNKTKGSVERLGLSFYLLFAANDENYALDD
>NJM-Dt31DD+1fs
RDHMVLLEFVTAAGITHGMDELYKLEHHHHHHDRALGDPMVRVLEASNKTKGSVERLGLSFYLLAANDENYALDD
>NJM-Dt30DD+1fs
RDHMVLLEFVTAAGITHGMDELYKLEHHHHHHDRALGDPMVRVLEASNKTKGSVERLGLSFYLAANDENYALDD
>NJM-Dt29DD+1fs
RDHMVLLEFVTAAGITHGMDELYKLEHHHHHHDRALGDPMVRVLEASNKTKGSVERLGLSFYAANDENYALDD
>NJM-Dt28DD+1fs
RDHMVLLEFVTAAGITHGMDELYKLEHHHHHHDRALGDPMVRVLEASNKTKGSVERLGLSFAANDENYALDD
>NJM-Dt27DD+1fs
RDHMVLLEFVTAAGITHGMDELYKLEHHHHHHDRALGDPMVRVLEASNKTKGSVERLGLSAANDENYALDD
>NJM-Dt26DD+1fs
RDHMVLLEFVTAAGITHGMDELYKLEHHHHHHDRALGDPMVRVLEASNKTKGSVERLGLAANDENYALDD
>NJM-Dt25DD+1fs
RDHMVLLEFVTAAGITHGMDELYKLEHHHHHHDRALGDPMVRVLEASNKTKGSVERLGAANDENYALDD
>NJM-Dt24DD+1fs
RDHMVLLEFVTAAGITHGMDELYKLEHHHHHHDRALGDPMVRVLEASNKTKGSVERLAANDENYALDD
>NJM-Dt23DD+1fs
RDHMVLLEFVTAAGITHGMDELYKLEHHHHHHDRALGDPMVRVLEASNKTKGSVERAANDENYALDD
>NJM-Dt22DD+1fs
RDHMVLLEFVTAAGITHGMDELYKLEHHHHHHDRALGDPMVRVLEASNKTKGSVEAANDENYALDD
>NJM-Dt21DD+1fs
RDHMVLLEFVTAAGITHGMDELYKLEHHHHHHDRALGDPMVRVLEASNKTKGSVAANDENYALDD
>NJM-Dt20DD+1fs
RDHMVLLEFVTAAGITHGMDELYKLEHHHHHHDRALGDPMVRVLEASNKTKGSAANDENYALDD
>NJM-Dt19DD+1fs
RDHMVLLEFVTAAGITHGMDELYKLEHHHHHHDRALGDPMVRVLEASNKTKGAANDENYALDD
>NJM-Dt18DD+1fs
RDHMVLLEFVTAAGITHGMDELYKLEHHHHHHDRALGDPMVRVLEASNKTKAANDENYALDD
>NJM-Dt17DD+1fs
RDHMVLLEFVTAAGITHGMDELYKLEHHHHHHDRALGDPMVRVLEASNKTAANDENYALDD
>NJM-Dt16DD+1fs
RDHMVLLEFVTAAGITHGMDELYKLEHHHHHHDRALGDPMVRVLEASNKAANDENYALDD
>NJM-Dt15DD+1fs
RDHMVLLEFVTAAGITHGMDELYKLEHHHHHHDRALGDPMVRVLEASNAANDENYALDD
>NJM-Dt14DD+1fs
RDHMVLLEFVTAAGITHGMDELYKLEHHHHHHDRALGDPMVRVLEASAANDENYALDD
>NJM-Dt13DD+1fs
RDHMVLLEFVTAAGITHGMDELYKLEHHHHHHDRALGDPMVRVLEAAANDENYALDD
>NJM-Dt12DD+1fs
RDHMVLLEFVTAAGITHGMDELYKLEHHHHHHDRALGDPMVRVLEAANDENYALDD
>NJM-Dt11DD+1fs
RDHMVLLEFVTAAGITHGMDELYKLEHHHHHHDRALGDPMVRVLAANDENYALDD
>NJM-Dt10DD+1fs
RDHMVLLEFVTAAGITHGMDELYKLEHHHHHHDRALGDPMVRVAANDENYALDD
>NJM-Dt9DD+1fs
RDHMVLLEFVTAAGITHGMDELYKLEHHHHHHDRALGDPMVRAANDENYALDD
>NJM-Dt8DD+1fs
RDHMVLLEFVTAAGITHGMDELYKLEHHHHHHDRALGDPMVAANDENYALDD
>NJM-Dt7DD+1fs
RDHMVLLEFVTAAGITHGMDELYKLEHHHHHHDRALGDPMAANDENYALDD
>NJM-Dt6DD+1fs
RDHMVLLEFVTAAGITHGMDELYKLEHHHHHHDRALGDPAANDENYALDD
>NJM-Dt5DD+1fs
RDHMVLLEFVTAAGITHGMDELYKLEHHHHHHDRALGDAANDENYALDD
>NJM-Dt4DD+1fs
RDHMVLLEFVTAAGITHGMDELYKLEHHHHHHDRALGAANDENYALDD
>NJM-Dt3DD+1fs
RDHMVLLEFVTAAGITHGMDELYKLEHHHHHHDRALAANDENYALDD
>NJM-Dt2DD+1fs
RDHMVLLEFVTAAGITHGMDELYKLEHHHHHHDRAAANDENYALDD
>NJM-Dt1DD+1fs
RDHMVLLEFVTAAGITHGMDELYKLEHHHHHHDRAANDENYALDD
>NJM-Et39noTag+1fs
RDHMVLLEFVTAAGITHGMDELYKLEHHHHHHERALGDPMVRVLEASNKTKGSVERLGLSFYLLFVGERSPE
>NJM-Et38noTag+1fs
RDHMVLLEFVTAAGITHGMDELYKLEHHHHHHERALGDPMVRVLEASNKTKGSVERLGLSFYLLFVGERSP
>NJM-Et37noTag+1fs
RDHMVLLEFVTAAGITHGMDELYKLEHHHHHHERALGDPMVRVLEASNKTKGSVERLGLSFYLLFVGERS
>NJM-Et36noTag+1fs
RDHMVLLEFVTAAGITHGMDELYKLEHHHHHHERALGDPMVRVLEASNKTKGSVERLGLSFYLLFVGER
>NJM-Et35noTag+1fs
RDHMVLLEFVTAAGITHGMDELYKLEHHHHHHERALGDPMVRVLEASNKTKGSVERLGLSFYLLFVGE
>NJM-Et34noTag+1fs
RDHMVLLEFVTAAGITHGMDELYKLEHHHHHHERALGDPMVRVLEASNKTKGSVERLGLSFYLLFVG
>NJM-Et33noTag+1fs
RDHMVLLEFVTAAGITHGMDELYKLEHHHHHHERALGDPMVRVLEASNKTKGSVERLGLSFYLLFV
>NJM-Et32noTag+1fs
RDHMVLLEFVTAAGITHGMDELYKLEHHHHHHERALGDPMVRVLEASNKTKGSVERLGLSFYLLF
>NJM-Et31noTag+1fs
RDHMVLLEFVTAAGITHGMDELYKLEHHHHHHERALGDPMVRVLEASNKTKGSVERLGLSFYLL
>NJM-Et30noTag+1fs
RDHMVLLEFVTAAGITHGMDELYKLEHHHHHHERALGDPMVRVLEASNKTKGSVERLGLSFYL
>NJM-Et29noTag+1fs
RDHMVLLEFVTAAGITHGMDELYKLEHHHHHHERALGDPMVRVLEASNKTKGSVERLGLSFY
>NJM-Et28noTag+1fs
RDHMVLLEFVTAAGITHGMDELYKLEHHHHHHERALGDPMVRVLEASNKTKGSVERLGLSF
>NJM-Et27noTag+1fs
RDHMVLLEFVTAAGITHGMDELYKLEHHHHHHERALGDPMVRVLEASNKTKGSVERLGLS
>NJM-Et26noTag+1fs
RDHMVLLEFVTAAGITHGMDELYKLEHHHHHHERALGDPMVRVLEASNKTKGSVERLGL
>NJM-Et25noTag+1fs
RDHMVLLEFVTAAGITHGMDELYKLEHHHHHHERALGDPMVRVLEASNKTKGSVERLG
>NJM-Et24noTag+1fs
RDHMVLLEFVTAAGITHGMDELYKLEHHHHHHERALGDPMVRVLEASNKTKGSVERL
>NJM-Et23noTag+1fs
RDHMVLLEFVTAAGITHGMDELYKLEHHHHHHERALGDPMVRVLEASNKTKGSVER
>NJM-Et22noTag+1fs
RDHMVLLEFVTAAGITHGMDELYKLEHHHHHHERALGDPMVRVLEASNKTKGSVE
>NJM-Et21noTag+1fs
RDHMVLLEFVTAAGITHGMDELYKLEHHHHHHERALGDPMVRVLEASNKTKGSV
>NJM-Et20noTag+1fs
RDHMVLLEFVTAAGITHGMDELYKLEHHHHHHERALGDPMVRVLEASNKTKGS
>NJM-Et19noTag+1fs
RDHMVLLEFVTAAGITHGMDELYKLEHHHHHHERALGDPMVRVLEASNKTKG
>NJM-Et18noTag+1fs
RDHMVLLEFVTAAGITHGMDELYKLEHHHHHHERALGDPMVRVLEASNKTK
>NJM-Et17noTag+1fs
RDHMVLLEFVTAAGITHGMDELYKLEHHHHHHERALGDPMVRVLEASNKT
>NJM-Et16noTag+1fs
RDHMVLLEFVTAAGITHGMDELYKLEHHHHHHERALGDPMVRVLEASNK
>NJM-Et15noTag+1fs
RDHMVLLEFVTAAGITHGMDELYKLEHHHHHHERALGDPMVRVLEASN
>NJM-Et14noTag+1fs
RDHMVLLEFVTAAGITHGMDELYKLEHHHHHHERALGDPMVRVLEAS
>NJM-Et13noTag+1fs
RDHMVLLEFVTAAGITHGMDELYKLEHHHHHHERALGDPMVRVLEA
>NJM-Et12noTag+1fs
RDHMVLLEFVTAAGITHGMDELYKLEHHHHHHERALGDPMVRVLE
>NJM-Et11noTag+1fs
RDHMVLLEFVTAAGITHGMDELYKLEHHHHHHERALGDPMVRVL
>NJM-Et10noTag+1fs
RDHMVLLEFVTAAGITHGMDELYKLEHHHHHHERALGDPMVRV
>NJM-Et9noTag+1fs
RDHMVLLEFVTAAGITHGMDELYKLEHHHHHHERALGDPMVR
>NJM-Et8noTag+1fs
RDHMVLLEFVTAAGITHGMDELYKLEHHHHHHERALGDPMV
>NJM-Et7noTag+1fs
RDHMVLLEFVTAAGITHGMDELYKLEHHHHHHERALGDPM
>NJM-Et6noTag+1fs
RDHMVLLEFVTAAGITHGMDELYKLEHHHHHHERALGDP
>NJM-Et5noTag+1fs
RDHMVLLEFVTAAGITHGMDELYKLEHHHHHHERALGD
>NJM-Et4noTag+1fs
RDHMVLLEFVTAAGITHGMDELYKLEHHHHHHERALG
>NJM-Et3noTag+1fs
RDHMVLLEFVTAAGITHGMDELYKLEHHHHHHERAL
>NJM-Et2noTag+1fs
RDHMVLLEFVTAAGITHGMDELYKLEHHHHHHERA
>NJM-Et1noTag+1fs
RDHMVLLEFVTAAGITHGMDELYKLEHHHHHHER
>NJM-Et39DD+1fs
RDHMVLLEFVTAAGITHGMDELYKLEHHHHHHERALGDPMVRVLEASNKTKGSVERLGLSFYLLFVGERSPEAANDENYALDD
>NJM-Et38DD+1fs
RDHMVLLEFVTAAGITHGMDELYKLEHHHHHHERALGDPMVRVLEASNKTKGSVERLGLSFYLLFVGERSPAANDENYALDD
>NJM-Et37DD+1fs
RDHMVLLEFVTAAGITHGMDELYKLEHHHHHHERALGDPMVRVLEASNKTKGSVERLGLSFYLLFVGERSAANDENYALDD
>NJM-Et36DD+1fs
RDHMVLLEFVTAAGITHGMDELYKLEHHHHHHERALGDPMVRVLEASNKTKGSVERLGLSFYLLFVGERAANDENYALDD
>NJM-Et35DD+1fs
RDHMVLLEFVTAAGITHGMDELYKLEHHHHHHERALGDPMVRVLEASNKTKGSVERLGLSFYLLFVGEAANDENYALDD
>NJM-Et34DD+1fs
RDHMVLLEFVTAAGITHGMDELYKLEHHHHHHERALGDPMVRVLEASNKTKGSVERLGLSFYLLFVGAANDENYALDD
>NJM-Et33DD+1fs
RDHMVLLEFVTAAGITHGMDELYKLEHHHHHHERALGDPMVRVLEASNKTKGSVERLGLSFYLLFVAANDENYALDD
>NJM-Et32DD+1fs
RDHMVLLEFVTAAGITHGMDELYKLEHHHHHHERALGDPMVRVLEASNKTKGSVERLGLSFYLLFAANDENYALDD
>NJM-Et31DD+1fs
RDHMVLLEFVTAAGITHGMDELYKLEHHHHHHERALGDPMVRVLEASNKTKGSVERLGLSFYLLAANDENYALDD
>NJM-Et30DD+1fs
RDHMVLLEFVTAAGITHGMDELYKLEHHHHHHERALGDPMVRVLEASNKTKGSVERLGLSFYLAANDENYALDD
>NJM-Et29DD+1fs
RDHMVLLEFVTAAGITHGMDELYKLEHHHHHHERALGDPMVRVLEASNKTKGSVERLGLSFYAANDENYALDD
>NJM-Et28DD+1fs
RDHMVLLEFVTAAGITHGMDELYKLEHHHHHHERALGDPMVRVLEASNKTKGSVERLGLSFAANDENYALDD
>NJM-Et27DD+1fs
RDHMVLLEFVTAAGITHGMDELYKLEHHHHHHERALGDPMVRVLEASNKTKGSVERLGLSAANDENYALDD
>NJM-Et26DD+1fs
RDHMVLLEFVTAAGITHGMDELYKLEHHHHHHERALGDPMVRVLEASNKTKGSVERLGLAANDENYALDD
>NJM-Et25DD+1fs
RDHMVLLEFVTAAGITHGMDELYKLEHHHHHHERALGDPMVRVLEASNKTKGSVERLGAANDENYALDD
>NJM-Et24DD+1fs
RDHMVLLEFVTAAGITHGMDELYKLEHHHHHHERALGDPMVRVLEASNKTKGSVERLAANDENYALDD
>NJM-Et23DD+1fs
RDHMVLLEFVTAAGITHGMDELYKLEHHHHHHERALGDPMVRVLEASNKTKGSVERAANDENYALDD
>NJM-Et22DD+1fs
RDHMVLLEFVTAAGITHGMDELYKLEHHHHHHERALGDPMVRVLEASNKTKGSVEAANDENYALDD
>NJM-Et21DD+1fs
RDHMVLLEFVTAAGITHGMDELYKLEHHHHHHERALGDPMVRVLEASNKTKGSVAANDENYALDD
>NJM-Et20DD+1fs
RDHMVLLEFVTAAGITHGMDELYKLEHHHHHHERALGDPMVRVLEASNKTKGSAANDENYALDD
>NJM-Et19DD+1fs
RDHMVLLEFVTAAGITHGMDELYKLEHHHHHHERALGDPMVRVLEASNKTKGAANDENYALDD
>NJM-Et18DD+1fs
RDHMVLLEFVTAAGITHGMDELYKLEHHHHHHERALGDPMVRVLEASNKTKAANDENYALDD
>NJM-Et17DD+1fs
RDHMVLLEFVTAAGITHGMDELYKLEHHHHHHERALGDPMVRVLEASNKTAANDENYALDD
>NJM-Et16DD+1fs
RDHMVLLEFVTAAGITHGMDELYKLEHHHHHHERALGDPMVRVLEASNKAANDENYALDD
>NJM-Et15DD+1fs
RDHMVLLEFVTAAGITHGMDELYKLEHHHHHHERALGDPMVRVLEASNAANDENYALDD
>NJM-Et14DD+1fs
RDHMVLLEFVTAAGITHGMDELYKLEHHHHHHERALGDPMVRVLEASAANDENYALDD
>NJM-Et13DD+1fs
RDHMVLLEFVTAAGITHGMDELYKLEHHHHHHERALGDPMVRVLEAAANDENYALDD
>NJM-Et12DD+1fs
RDHMVLLEFVTAAGITHGMDELYKLEHHHHHHERALGDPMVRVLEAANDENYALDD
>NJM-Et11DD+1fs
RDHMVLLEFVTAAGITHGMDELYKLEHHHHHHERALGDPMVRVLAANDENYALDD
>NJM-Et10DD+1fs
RDHMVLLEFVTAAGITHGMDELYKLEHHHHHHERALGDPMVRVAANDENYALDD
>NJM-Et9DD+1fs
RDHMVLLEFVTAAGITHGMDELYKLEHHHHHHERALGDPMVRAANDENYALDD
>NJM-Et8DD+1fs
RDHMVLLEFVTAAGITHGMDELYKLEHHHHHHERALGDPMVAANDENYALDD
>NJM-Et7DD+1fs
RDHMVLLEFVTAAGITHGMDELYKLEHHHHHHERALGDPMAANDENYALDD
>NJM-Et6DD+1fs
RDHMVLLEFVTAAGITHGMDELYKLEHHHHHHERALGDPAANDENYALDD
>NJM-Et5DD+1fs
RDHMVLLEFVTAAGITHGMDELYKLEHHHHHHERALGDAANDENYALDD
>NJM-Et4DD+1fs
RDHMVLLEFVTAAGITHGMDELYKLEHHHHHHERALGAANDENYALDD
>NJM-Et3DD+1fs
RDHMVLLEFVTAAGITHGMDELYKLEHHHHHHERALAANDENYALDD
>NJM-Et2DD+1fs
RDHMVLLEFVTAAGITHGMDELYKLEHHHHHHERAAANDENYALDD
>NJM-Et1DD+1fs
RDHMVLLEFVTAAGITHGMDELYKLEHHHHHHERAANDENYALDD
>NJM-Ft39noTag+1fs
RDHMVLLEFVTAAGITHGMDELYKLEHHHHHHFRALGDPMVRVLEASNKTKGSVERLGLSFYLLFVGERSPE
>NJM-Ft38noTag+1fs
RDHMVLLEFVTAAGITHGMDELYKLEHHHHHHFRALGDPMVRVLEASNKTKGSVERLGLSFYLLFVGERSP
>NJM-Ft37noTag+1fs
RDHMVLLEFVTAAGITHGMDELYKLEHHHHHHFRALGDPMVRVLEASNKTKGSVERLGLSFYLLFVGERS
>NJM-Ft36noTag+1fs
RDHMVLLEFVTAAGITHGMDELYKLEHHHHHHFRALGDPMVRVLEASNKTKGSVERLGLSFYLLFVGER
>NJM-Ft35noTag+1fs
RDHMVLLEFVTAAGITHGMDELYKLEHHHHHHFRALGDPMVRVLEASNKTKGSVERLGLSFYLLFVGE
>NJM-Ft34noTag+1fs
RDHMVLLEFVTAAGITHGMDELYKLEHHHHHHFRALGDPMVRVLEASNKTKGSVERLGLSFYLLFVG
>NJM-Ft33noTag+1fs
RDHMVLLEFVTAAGITHGMDELYKLEHHHHHHFRALGDPMVRVLEASNKTKGSVERLGLSFYLLFV
>NJM-Ft32noTag+1fs
RDHMVLLEFVTAAGITHGMDELYKLEHHHHHHFRALGDPMVRVLEASNKTKGSVERLGLSFYLLF
>NJM-Ft31noTag+1fs
RDHMVLLEFVTAAGITHGMDELYKLEHHHHHHFRALGDPMVRVLEASNKTKGSVERLGLSFYLL
>NJM-Ft30noTag+1fs
RDHMVLLEFVTAAGITHGMDELYKLEHHHHHHFRALGDPMVRVLEASNKTKGSVERLGLSFYL
>NJM-Ft29noTag+1fs
RDHMVLLEFVTAAGITHGMDELYKLEHHHHHHFRALGDPMVRVLEASNKTKGSVERLGLSFY
>NJM-Ft28noTag+1fs
RDHMVLLEFVTAAGITHGMDELYKLEHHHHHHFRALGDPMVRVLEASNKTKGSVERLGLSF
>NJM-Ft27noTag+1fs
RDHMVLLEFVTAAGITHGMDELYKLEHHHHHHFRALGDPMVRVLEASNKTKGSVERLGLS
>NJM-Ft26noTag+1fs
RDHMVLLEFVTAAGITHGMDELYKLEHHHHHHFRALGDPMVRVLEASNKTKGSVERLGL
>NJM-Ft25noTag+1fs
RDHMVLLEFVTAAGITHGMDELYKLEHHHHHHFRALGDPMVRVLEASNKTKGSVERLG
>NJM-Ft24noTag+1fs
RDHMVLLEFVTAAGITHGMDELYKLEHHHHHHFRALGDPMVRVLEASNKTKGSVERL
>NJM-Ft23noTag+1fs
RDHMVLLEFVTAAGITHGMDELYKLEHHHHHHFRALGDPMVRVLEASNKTKGSVER
>NJM-Ft22noTag+1fs
RDHMVLLEFVTAAGITHGMDELYKLEHHHHHHFRALGDPMVRVLEASNKTKGSVE
>NJM-Ft21noTag+1fs
RDHMVLLEFVTAAGITHGMDELYKLEHHHHHHFRALGDPMVRVLEASNKTKGSV
>NJM-Ft20noTag+1fs
RDHMVLLEFVTAAGITHGMDELYKLEHHHHHHFRALGDPMVRVLEASNKTKGS
>NJM-Ft19noTag+1fs
RDHMVLLEFVTAAGITHGMDELYKLEHHHHHHFRALGDPMVRVLEASNKTKG
>NJM-Ft18noTag+1fs
RDHMVLLEFVTAAGITHGMDELYKLEHHHHHHFRALGDPMVRVLEASNKTK
>NJM-Ft17noTag+1fs
RDHMVLLEFVTAAGITHGMDELYKLEHHHHHHFRALGDPMVRVLEASNKT
>NJM-Ft16noTag+1fs
RDHMVLLEFVTAAGITHGMDELYKLEHHHHHHFRALGDPMVRVLEASNK
>NJM-Ft15noTag+1fs
RDHMVLLEFVTAAGITHGMDELYKLEHHHHHHFRALGDPMVRVLEASN
>NJM-Ft14noTag+1fs
RDHMVLLEFVTAAGITHGMDELYKLEHHHHHHFRALGDPMVRVLEAS
>NJM-Ft13noTag+1fs
RDHMVLLEFVTAAGITHGMDELYKLEHHHHHHFRALGDPMVRVLEA
>NJM-Ft12noTag+1fs
RDHMVLLEFVTAAGITHGMDELYKLEHHHHHHFRALGDPMVRVLE
>NJM-Ft11noTag+1fs
RDHMVLLEFVTAAGITHGMDELYKLEHHHHHHFRALGDPMVRVL
>NJM-Ft10noTag+1fs
RDHMVLLEFVTAAGITHGMDELYKLEHHHHHHFRALGDPMVRV
>NJM-Ft9noTag+1fs
RDHMVLLEFVTAAGITHGMDELYKLEHHHHHHFRALGDPMVR
>NJM-Ft8noTag+1fs
RDHMVLLEFVTAAGITHGMDELYKLEHHHHHHFRALGDPMV
>NJM-Ft7noTag+1fs
RDHMVLLEFVTAAGITHGMDELYKLEHHHHHHFRALGDPM
>NJM-Ft6noTag+1fs
RDHMVLLEFVTAAGITHGMDELYKLEHHHHHHFRALGDP
>NJM-Ft5noTag+1fs
RDHMVLLEFVTAAGITHGMDELYKLEHHHHHHFRALGD
>NJM-Ft4noTag+1fs
RDHMVLLEFVTAAGITHGMDELYKLEHHHHHHFRALG
>NJM-Ft3noTag+1fs
RDHMVLLEFVTAAGITHGMDELYKLEHHHHHHFRAL
>NJM-Ft2noTag+1fs
RDHMVLLEFVTAAGITHGMDELYKLEHHHHHHFRA
>NJM-Ft1noTag+1fs
RDHMVLLEFVTAAGITHGMDELYKLEHHHHHHFR
>NJM-Ft39DD+1fs
RDHMVLLEFVTAAGITHGMDELYKLEHHHHHHFRALGDPMVRVLEASNKTKGSVERLGLSFYLLFVGERSPEAANDENYALDD
>NJM-Ft38DD+1fs
RDHMVLLEFVTAAGITHGMDELYKLEHHHHHHFRALGDPMVRVLEASNKTKGSVERLGLSFYLLFVGERSPAANDENYALDD
>NJM-Ft37DD+1fs
RDHMVLLEFVTAAGITHGMDELYKLEHHHHHHFRALGDPMVRVLEASNKTKGSVERLGLSFYLLFVGERSAANDENYALDD
>NJM-Ft36DD+1fs
RDHMVLLEFVTAAGITHGMDELYKLEHHHHHHFRALGDPMVRVLEASNKTKGSVERLGLSFYLLFVGERAANDENYALDD
>NJM-Ft35DD+1fs
RDHMVLLEFVTAAGITHGMDELYKLEHHHHHHFRALGDPMVRVLEASNKTKGSVERLGLSFYLLFVGEAANDENYALDD
>NJM-Ft34DD+1fs
RDHMVLLEFVTAAGITHGMDELYKLEHHHHHHFRALGDPMVRVLEASNKTKGSVERLGLSFYLLFVGAANDENYALDD
>NJM-Ft33DD+1fs
RDHMVLLEFVTAAGITHGMDELYKLEHHHHHHFRALGDPMVRVLEASNKTKGSVERLGLSFYLLFVAANDENYALDD
>NJM-Ft32DD+1fs
RDHMVLLEFVTAAGITHGMDELYKLEHHHHHHFRALGDPMVRVLEASNKTKGSVERLGLSFYLLFAANDENYALDD
>NJM-Ft31DD+1fs
RDHMVLLEFVTAAGITHGMDELYKLEHHHHHHFRALGDPMVRVLEASNKTKGSVERLGLSFYLLAANDENYALDD
>NJM-Ft30DD+1fs
RDHMVLLEFVTAAGITHGMDELYKLEHHHHHHFRALGDPMVRVLEASNKTKGSVERLGLSFYLAANDENYALDD
>NJM-Ft29DD+1fs
RDHMVLLEFVTAAGITHGMDELYKLEHHHHHHFRALGDPMVRVLEASNKTKGSVERLGLSFYAANDENYALDD
>NJM-Ft28DD+1fs
RDHMVLLEFVTAAGITHGMDELYKLEHHHHHHFRALGDPMVRVLEASNKTKGSVERLGLSFAANDENYALDD
>NJM-Ft27DD+1fs
RDHMVLLEFVTAAGITHGMDELYKLEHHHHHHFRALGDPMVRVLEASNKTKGSVERLGLSAANDENYALDD
>NJM-Ft26DD+1fs
RDHMVLLEFVTAAGITHGMDELYKLEHHHHHHFRALGDPMVRVLEASNKTKGSVERLGLAANDENYALDD
>NJM-Ft25DD+1fs
RDHMVLLEFVTAAGITHGMDELYKLEHHHHHHFRALGDPMVRVLEASNKTKGSVERLGAANDENYALDD
>NJM-Ft24DD+1fs
RDHMVLLEFVTAAGITHGMDELYKLEHHHHHHFRALGDPMVRVLEASNKTKGSVERLAANDENYALDD
>NJM-Ft23DD+1fs
RDHMVLLEFVTAAGITHGMDELYKLEHHHHHHFRALGDPMVRVLEASNKTKGSVERAANDENYALDD
>NJM-Ft22DD+1fs
RDHMVLLEFVTAAGITHGMDELYKLEHHHHHHFRALGDPMVRVLEASNKTKGSVEAANDENYALDD
>NJM-Ft21DD+1fs
RDHMVLLEFVTAAGITHGMDELYKLEHHHHHHFRALGDPMVRVLEASNKTKGSVAANDENYALDD
>NJM-Ft20DD+1fs
RDHMVLLEFVTAAGITHGMDELYKLEHHHHHHFRALGDPMVRVLEASNKTKGSAANDENYALDD
>NJM-Ft19DD+1fs
RDHMVLLEFVTAAGITHGMDELYKLEHHHHHHFRALGDPMVRVLEASNKTKGAANDENYALDD
>NJM-Ft18DD+1fs
RDHMVLLEFVTAAGITHGMDELYKLEHHHHHHFRALGDPMVRVLEASNKTKAANDENYALDD
>NJM-Ft17DD+1fs
RDHMVLLEFVTAAGITHGMDELYKLEHHHHHHFRALGDPMVRVLEASNKTAANDENYALDD
>NJM-Ft16DD+1fs
RDHMVLLEFVTAAGITHGMDELYKLEHHHHHHFRALGDPMVRVLEASNKAANDENYALDD
>NJM-Ft15DD+1fs
RDHMVLLEFVTAAGITHGMDELYKLEHHHHHHFRALGDPMVRVLEASNAANDENYALDD
>NJM-Ft14DD+1fs
RDHMVLLEFVTAAGITHGMDELYKLEHHHHHHFRALGDPMVRVLEASAANDENYALDD
>NJM-Ft13DD+1fs
RDHMVLLEFVTAAGITHGMDELYKLEHHHHHHFRALGDPMVRVLEAAANDENYALDD
>NJM-Ft12DD+1fs
RDHMVLLEFVTAAGITHGMDELYKLEHHHHHHFRALGDPMVRVLEAANDENYALDD
>NJM-Ft11DD+1fs
RDHMVLLEFVTAAGITHGMDELYKLEHHHHHHFRALGDPMVRVLAANDENYALDD
>NJM-Ft10DD+1fs
RDHMVLLEFVTAAGITHGMDELYKLEHHHHHHFRALGDPMVRVAANDENYALDD
>NJM-Ft9DD+1fs
RDHMVLLEFVTAAGITHGMDELYKLEHHHHHHFRALGDPMVRAANDENYALDD
>NJM-Ft8DD+1fs
RDHMVLLEFVTAAGITHGMDELYKLEHHHHHHFRALGDPMVAANDENYALDD
>NJM-Ft7DD+1fs
RDHMVLLEFVTAAGITHGMDELYKLEHHHHHHFRALGDPMAANDENYALDD
>NJM-Ft6DD+1fs
RDHMVLLEFVTAAGITHGMDELYKLEHHHHHHFRALGDPAANDENYALDD
>NJM-Ft5DD+1fs
RDHMVLLEFVTAAGITHGMDELYKLEHHHHHHFRALGDAANDENYALDD
>NJM-Ft4DD+1fs
RDHMVLLEFVTAAGITHGMDELYKLEHHHHHHFRALGAANDENYALDD
>NJM-Ft3DD+1fs
RDHMVLLEFVTAAGITHGMDELYKLEHHHHHHFRALAANDENYALDD
>NJM-Ft2DD+1fs
RDHMVLLEFVTAAGITHGMDELYKLEHHHHHHFRAAANDENYALDD
>NJM-Ft1DD+1fs
RDHMVLLEFVTAAGITHGMDELYKLEHHHHHHFRAANDENYALDD
>NJM-Gt39noTag+1fs
RDHMVLLEFVTAAGITHGMDELYKLEHHHHHHGRALGDPMVRVLEASNKTKGSVERLGLSFYLLFVGERSPE
>NJM-Gt38noTag+1fs
RDHMVLLEFVTAAGITHGMDELYKLEHHHHHHGRALGDPMVRVLEASNKTKGSVERLGLSFYLLFVGERSP
>NJM-Gt37noTag+1fs
RDHMVLLEFVTAAGITHGMDELYKLEHHHHHHGRALGDPMVRVLEASNKTKGSVERLGLSFYLLFVGERS
>NJM-Gt36noTag+1fs
RDHMVLLEFVTAAGITHGMDELYKLEHHHHHHGRALGDPMVRVLEASNKTKGSVERLGLSFYLLFVGER
>NJM-Gt35noTag+1fs
RDHMVLLEFVTAAGITHGMDELYKLEHHHHHHGRALGDPMVRVLEASNKTKGSVERLGLSFYLLFVGE
>NJM-Gt34noTag+1fs
RDHMVLLEFVTAAGITHGMDELYKLEHHHHHHGRALGDPMVRVLEASNKTKGSVERLGLSFYLLFVG
>NJM-Gt33noTag+1fs
RDHMVLLEFVTAAGITHGMDELYKLEHHHHHHGRALGDPMVRVLEASNKTKGSVERLGLSFYLLFV
>NJM-Gt32noTag+1fs
RDHMVLLEFVTAAGITHGMDELYKLEHHHHHHGRALGDPMVRVLEASNKTKGSVERLGLSFYLLF
>NJM-Gt31noTag+1fs
RDHMVLLEFVTAAGITHGMDELYKLEHHHHHHGRALGDPMVRVLEASNKTKGSVERLGLSFYLL
>NJM-Gt30noTag+1fs
RDHMVLLEFVTAAGITHGMDELYKLEHHHHHHGRALGDPMVRVLEASNKTKGSVERLGLSFYL
>NJM-Gt29noTag+1fs
RDHMVLLEFVTAAGITHGMDELYKLEHHHHHHGRALGDPMVRVLEASNKTKGSVERLGLSFY
>NJM-Gt28noTag+1fs
RDHMVLLEFVTAAGITHGMDELYKLEHHHHHHGRALGDPMVRVLEASNKTKGSVERLGLSF
>NJM-Gt27noTag+1fs
RDHMVLLEFVTAAGITHGMDELYKLEHHHHHHGRALGDPMVRVLEASNKTKGSVERLGLS
>NJM-Gt26noTag+1fs
RDHMVLLEFVTAAGITHGMDELYKLEHHHHHHGRALGDPMVRVLEASNKTKGSVERLGL
>NJM-Gt25noTag+1fs
RDHMVLLEFVTAAGITHGMDELYKLEHHHHHHGRALGDPMVRVLEASNKTKGSVERLG
>NJM-Gt24noTag+1fs
RDHMVLLEFVTAAGITHGMDELYKLEHHHHHHGRALGDPMVRVLEASNKTKGSVERL
>NJM-Gt23noTag+1fs
RDHMVLLEFVTAAGITHGMDELYKLEHHHHHHGRALGDPMVRVLEASNKTKGSVER
>NJM-Gt22noTag+1fs
RDHMVLLEFVTAAGITHGMDELYKLEHHHHHHGRALGDPMVRVLEASNKTKGSVE
>NJM-Gt21noTag+1fs
RDHMVLLEFVTAAGITHGMDELYKLEHHHHHHGRALGDPMVRVLEASNKTKGSV
>NJM-Gt20noTag+1fs
RDHMVLLEFVTAAGITHGMDELYKLEHHHHHHGRALGDPMVRVLEASNKTKGS
>NJM-Gt19noTag+1fs
RDHMVLLEFVTAAGITHGMDELYKLEHHHHHHGRALGDPMVRVLEASNKTKG
>NJM-Gt18noTag+1fs
RDHMVLLEFVTAAGITHGMDELYKLEHHHHHHGRALGDPMVRVLEASNKTK
>NJM-Gt17noTag+1fs
RDHMVLLEFVTAAGITHGMDELYKLEHHHHHHGRALGDPMVRVLEASNKT
>NJM-Gt16noTag+1fs
RDHMVLLEFVTAAGITHGMDELYKLEHHHHHHGRALGDPMVRVLEASNK
>NJM-Gt15noTag+1fs
RDHMVLLEFVTAAGITHGMDELYKLEHHHHHHGRALGDPMVRVLEASN
>NJM-Gt14noTag+1fs
RDHMVLLEFVTAAGITHGMDELYKLEHHHHHHGRALGDPMVRVLEAS
>NJM-Gt13noTag+1fs
RDHMVLLEFVTAAGITHGMDELYKLEHHHHHHGRALGDPMVRVLEA
>NJM-Gt12noTag+1fs
RDHMVLLEFVTAAGITHGMDELYKLEHHHHHHGRALGDPMVRVLE
>NJM-Gt11noTag+1fs
RDHMVLLEFVTAAGITHGMDELYKLEHHHHHHGRALGDPMVRVL
>NJM-Gt10noTag+1fs
RDHMVLLEFVTAAGITHGMDELYKLEHHHHHHGRALGDPMVRV
>NJM-Gt9noTag+1fs
RDHMVLLEFVTAAGITHGMDELYKLEHHHHHHGRALGDPMVR
>NJM-Gt8noTag+1fs
RDHMVLLEFVTAAGITHGMDELYKLEHHHHHHGRALGDPMV
>NJM-Gt7noTag+1fs
RDHMVLLEFVTAAGITHGMDELYKLEHHHHHHGRALGDPM
>NJM-Gt6noTag+1fs
RDHMVLLEFVTAAGITHGMDELYKLEHHHHHHGRALGDP
>NJM-Gt5noTag+1fs
RDHMVLLEFVTAAGITHGMDELYKLEHHHHHHGRALGD
>NJM-Gt4noTag+1fs
RDHMVLLEFVTAAGITHGMDELYKLEHHHHHHGRALG
>NJM-Gt3noTag+1fs
RDHMVLLEFVTAAGITHGMDELYKLEHHHHHHGRAL
>NJM-Gt2noTag+1fs
RDHMVLLEFVTAAGITHGMDELYKLEHHHHHHGRA
>NJM-Gt1noTag+1fs
RDHMVLLEFVTAAGITHGMDELYKLEHHHHHHGR
>NJM-Gt39DD+1fs
RDHMVLLEFVTAAGITHGMDELYKLEHHHHHHGRALGDPMVRVLEASNKTKGSVERLGLSFYLLFVGERSPEAANDENYALDD
>NJM-Gt38DD+1fs
RDHMVLLEFVTAAGITHGMDELYKLEHHHHHHGRALGDPMVRVLEASNKTKGSVERLGLSFYLLFVGERSPAANDENYALDD
>NJM-Gt37DD+1fs
RDHMVLLEFVTAAGITHGMDELYKLEHHHHHHGRALGDPMVRVLEASNKTKGSVERLGLSFYLLFVGERSAANDENYALDD
>NJM-Gt36DD+1fs
RDHMVLLEFVTAAGITHGMDELYKLEHHHHHHGRALGDPMVRVLEASNKTKGSVERLGLSFYLLFVGERAANDENYALDD
>NJM-Gt35DD+1fs
RDHMVLLEFVTAAGITHGMDELYKLEHHHHHHGRALGDPMVRVLEASNKTKGSVERLGLSFYLLFVGEAANDENYALDD
>NJM-Gt34DD+1fs
RDHMVLLEFVTAAGITHGMDELYKLEHHHHHHGRALGDPMVRVLEASNKTKGSVERLGLSFYLLFVGAANDENYALDD
>NJM-Gt33DD+1fs
RDHMVLLEFVTAAGITHGMDELYKLEHHHHHHGRALGDPMVRVLEASNKTKGSVERLGLSFYLLFVAANDENYALDD
>NJM-Gt32DD+1fs
RDHMVLLEFVTAAGITHGMDELYKLEHHHHHHGRALGDPMVRVLEASNKTKGSVERLGLSFYLLFAANDENYALDD
>NJM-Gt31DD+1fs
RDHMVLLEFVTAAGITHGMDELYKLEHHHHHHGRALGDPMVRVLEASNKTKGSVERLGLSFYLLAANDENYALDD
>NJM-Gt30DD+1fs
RDHMVLLEFVTAAGITHGMDELYKLEHHHHHHGRALGDPMVRVLEASNKTKGSVERLGLSFYLAANDENYALDD
>NJM-Gt29DD+1fs
RDHMVLLEFVTAAGITHGMDELYKLEHHHHHHGRALGDPMVRVLEASNKTKGSVERLGLSFYAANDENYALDD
>NJM-Gt28DD+1fs
RDHMVLLEFVTAAGITHGMDELYKLEHHHHHHGRALGDPMVRVLEASNKTKGSVERLGLSFAANDENYALDD
>NJM-Gt27DD+1fs
RDHMVLLEFVTAAGITHGMDELYKLEHHHHHHGRALGDPMVRVLEASNKTKGSVERLGLSAANDENYALDD
>NJM-Gt26DD+1fs
RDHMVLLEFVTAAGITHGMDELYKLEHHHHHHGRALGDPMVRVLEASNKTKGSVERLGLAANDENYALDD
>NJM-Gt25DD+1fs
RDHMVLLEFVTAAGITHGMDELYKLEHHHHHHGRALGDPMVRVLEASNKTKGSVERLGAANDENYALDD
>NJM-Gt24DD+1fs
RDHMVLLEFVTAAGITHGMDELYKLEHHHHHHGRALGDPMVRVLEASNKTKGSVERLAANDENYALDD
>NJM-Gt23DD+1fs
RDHMVLLEFVTAAGITHGMDELYKLEHHHHHHGRALGDPMVRVLEASNKTKGSVERAANDENYALDD
>NJM-Gt22DD+1fs
RDHMVLLEFVTAAGITHGMDELYKLEHHHHHHGRALGDPMVRVLEASNKTKGSVEAANDENYALDD
>NJM-Gt21DD+1fs
RDHMVLLEFVTAAGITHGMDELYKLEHHHHHHGRALGDPMVRVLEASNKTKGSVAANDENYALDD
>NJM-Gt20DD+1fs
RDHMVLLEFVTAAGITHGMDELYKLEHHHHHHGRALGDPMVRVLEASNKTKGSAANDENYALDD
>NJM-Gt19DD+1fs
RDHMVLLEFVTAAGITHGMDELYKLEHHHHHHGRALGDPMVRVLEASNKTKGAANDENYALDD
>NJM-Gt18DD+1fs
RDHMVLLEFVTAAGITHGMDELYKLEHHHHHHGRALGDPMVRVLEASNKTKAANDENYALDD
>NJM-Gt17DD+1fs
RDHMVLLEFVTAAGITHGMDELYKLEHHHHHHGRALGDPMVRVLEASNKTAANDENYALDD
>NJM-Gt16DD+1fs
RDHMVLLEFVTAAGITHGMDELYKLEHHHHHHGRALGDPMVRVLEASNKAANDENYALDD
>NJM-Gt15DD+1fs
RDHMVLLEFVTAAGITHGMDELYKLEHHHHHHGRALGDPMVRVLEASNAANDENYALDD
>NJM-Gt14DD+1fs
RDHMVLLEFVTAAGITHGMDELYKLEHHHHHHGRALGDPMVRVLEASAANDENYALDD
>NJM-Gt13DD+1fs
RDHMVLLEFVTAAGITHGMDELYKLEHHHHHHGRALGDPMVRVLEAAANDENYALDD
>NJM-Gt12DD+1fs
RDHMVLLEFVTAAGITHGMDELYKLEHHHHHHGRALGDPMVRVLEAANDENYALDD
>NJM-Gt11DD+1fs
RDHMVLLEFVTAAGITHGMDELYKLEHHHHHHGRALGDPMVRVLAANDENYALDD
>NJM-Gt10DD+1fs
RDHMVLLEFVTAAGITHGMDELYKLEHHHHHHGRALGDPMVRVAANDENYALDD
>NJM-Gt9DD+1fs
RDHMVLLEFVTAAGITHGMDELYKLEHHHHHHGRALGDPMVRAANDENYALDD
>NJM-Gt8DD+1fs
RDHMVLLEFVTAAGITHGMDELYKLEHHHHHHGRALGDPMVAANDENYALDD
>NJM-Gt7DD+1fs
RDHMVLLEFVTAAGITHGMDELYKLEHHHHHHGRALGDPMAANDENYALDD
>NJM-Gt6DD+1fs
RDHMVLLEFVTAAGITHGMDELYKLEHHHHHHGRALGDPAANDENYALDD
>NJM-Gt5DD+1fs
RDHMVLLEFVTAAGITHGMDELYKLEHHHHHHGRALGDAANDENYALDD
>NJM-Gt4DD+1fs
RDHMVLLEFVTAAGITHGMDELYKLEHHHHHHGRALGAANDENYALDD
>NJM-Gt3DD+1fs
RDHMVLLEFVTAAGITHGMDELYKLEHHHHHHGRALAANDENYALDD
>NJM-Gt2DD+1fs
RDHMVLLEFVTAAGITHGMDELYKLEHHHHHHGRAAANDENYALDD
>NJM-Gt1DD+1fs
RDHMVLLEFVTAAGITHGMDELYKLEHHHHHHGRAANDENYALDD
>NJM-Ht39noTag+1fs
RDHMVLLEFVTAAGITHGMDELYKLEHHHHHHHRALGDPMVRVLEASNKTKGSVERLGLSFYLLFVGERSPE
>NJM-Ht38noTag+1fs
RDHMVLLEFVTAAGITHGMDELYKLEHHHHHHHRALGDPMVRVLEASNKTKGSVERLGLSFYLLFVGERSP
>NJM-Ht37noTag+1fs
RDHMVLLEFVTAAGITHGMDELYKLEHHHHHHHRALGDPMVRVLEASNKTKGSVERLGLSFYLLFVGERS
>NJM-Ht36noTag+1fs
RDHMVLLEFVTAAGITHGMDELYKLEHHHHHHHRALGDPMVRVLEASNKTKGSVERLGLSFYLLFVGER
>NJM-Ht35noTag+1fs
RDHMVLLEFVTAAGITHGMDELYKLEHHHHHHHRALGDPMVRVLEASNKTKGSVERLGLSFYLLFVGE
>NJM-Ht34noTag+1fs
RDHMVLLEFVTAAGITHGMDELYKLEHHHHHHHRALGDPMVRVLEASNKTKGSVERLGLSFYLLFVG
>NJM-Ht33noTag+1fs
RDHMVLLEFVTAAGITHGMDELYKLEHHHHHHHRALGDPMVRVLEASNKTKGSVERLGLSFYLLFV
>NJM-Ht32noTag+1fs
RDHMVLLEFVTAAGITHGMDELYKLEHHHHHHHRALGDPMVRVLEASNKTKGSVERLGLSFYLLF
>NJM-Ht31noTag+1fs
RDHMVLLEFVTAAGITHGMDELYKLEHHHHHHHRALGDPMVRVLEASNKTKGSVERLGLSFYLL
>NJM-Ht30noTag+1fs
RDHMVLLEFVTAAGITHGMDELYKLEHHHHHHHRALGDPMVRVLEASNKTKGSVERLGLSFYL
>NJM-Ht29noTag+1fs
RDHMVLLEFVTAAGITHGMDELYKLEHHHHHHHRALGDPMVRVLEASNKTKGSVERLGLSFY
>NJM-Ht28noTag+1fs
RDHMVLLEFVTAAGITHGMDELYKLEHHHHHHHRALGDPMVRVLEASNKTKGSVERLGLSF
>NJM-Ht27noTag+1fs
RDHMVLLEFVTAAGITHGMDELYKLEHHHHHHHRALGDPMVRVLEASNKTKGSVERLGLS
>NJM-Ht26noTag+1fs
RDHMVLLEFVTAAGITHGMDELYKLEHHHHHHHRALGDPMVRVLEASNKTKGSVERLGL
>NJM-Ht25noTag+1fs
RDHMVLLEFVTAAGITHGMDELYKLEHHHHHHHRALGDPMVRVLEASNKTKGSVERLG
>NJM-Ht24noTag+1fs
RDHMVLLEFVTAAGITHGMDELYKLEHHHHHHHRALGDPMVRVLEASNKTKGSVERL
>NJM-Ht23noTag+1fs
RDHMVLLEFVTAAGITHGMDELYKLEHHHHHHHRALGDPMVRVLEASNKTKGSVER
>NJM-Ht22noTag+1fs
RDHMVLLEFVTAAGITHGMDELYKLEHHHHHHHRALGDPMVRVLEASNKTKGSVE
>NJM-Ht21noTag+1fs
RDHMVLLEFVTAAGITHGMDELYKLEHHHHHHHRALGDPMVRVLEASNKTKGSV
>NJM-Ht20noTag+1fs
RDHMVLLEFVTAAGITHGMDELYKLEHHHHHHHRALGDPMVRVLEASNKTKGS
>NJM-Ht19noTag+1fs
RDHMVLLEFVTAAGITHGMDELYKLEHHHHHHHRALGDPMVRVLEASNKTKG
>NJM-Ht18noTag+1fs
RDHMVLLEFVTAAGITHGMDELYKLEHHHHHHHRALGDPMVRVLEASNKTK
>NJM-Ht17noTag+1fs
RDHMVLLEFVTAAGITHGMDELYKLEHHHHHHHRALGDPMVRVLEASNKT
>NJM-Ht16noTag+1fs
RDHMVLLEFVTAAGITHGMDELYKLEHHHHHHHRALGDPMVRVLEASNK
>NJM-Ht15noTag+1fs
RDHMVLLEFVTAAGITHGMDELYKLEHHHHHHHRALGDPMVRVLEASN
>NJM-Ht14noTag+1fs
RDHMVLLEFVTAAGITHGMDELYKLEHHHHHHHRALGDPMVRVLEAS
>NJM-Ht13noTag+1fs
RDHMVLLEFVTAAGITHGMDELYKLEHHHHHHHRALGDPMVRVLEA
>NJM-Ht12noTag+1fs
RDHMVLLEFVTAAGITHGMDELYKLEHHHHHHHRALGDPMVRVLE
>NJM-Ht11noTag+1fs
RDHMVLLEFVTAAGITHGMDELYKLEHHHHHHHRALGDPMVRVL
>NJM-Ht10noTag+1fs
RDHMVLLEFVTAAGITHGMDELYKLEHHHHHHHRALGDPMVRV
>NJM-Ht9noTag+1fs
RDHMVLLEFVTAAGITHGMDELYKLEHHHHHHHRALGDPMVR
>NJM-Ht8noTag+1fs
RDHMVLLEFVTAAGITHGMDELYKLEHHHHHHHRALGDPMV
>NJM-Ht7noTag+1fs
RDHMVLLEFVTAAGITHGMDELYKLEHHHHHHHRALGDPM
>NJM-Ht6noTag+1fs
RDHMVLLEFVTAAGITHGMDELYKLEHHHHHHHRALGDP
>NJM-Ht5noTag+1fs
RDHMVLLEFVTAAGITHGMDELYKLEHHHHHHHRALGD
>NJM-Ht4noTag+1fs
RDHMVLLEFVTAAGITHGMDELYKLEHHHHHHHRALG
>NJM-Ht3noTag+1fs
RDHMVLLEFVTAAGITHGMDELYKLEHHHHHHHRAL
>NJM-Ht2noTag+1fs
RDHMVLLEFVTAAGITHGMDELYKLEHHHHHHHRA
>NJM-Ht1noTag+1fs
RDHMVLLEFVTAAGITHGMDELYKLEHHHHHHHR
>NJM-Ht39DD+1fs
RDHMVLLEFVTAAGITHGMDELYKLEHHHHHHHRALGDPMVRVLEASNKTKGSVERLGLSFYLLFVGERSPEAANDENYALDD
>NJM-Ht38DD+1fs
RDHMVLLEFVTAAGITHGMDELYKLEHHHHHHHRALGDPMVRVLEASNKTKGSVERLGLSFYLLFVGERSPAANDENYALDD
>NJM-Ht37DD+1fs
RDHMVLLEFVTAAGITHGMDELYKLEHHHHHHHRALGDPMVRVLEASNKTKGSVERLGLSFYLLFVGERSAANDENYALDD
>NJM-Ht36DD+1fs
RDHMVLLEFVTAAGITHGMDELYKLEHHHHHHHRALGDPMVRVLEASNKTKGSVERLGLSFYLLFVGERAANDENYALDD
>NJM-Ht35DD+1fs
RDHMVLLEFVTAAGITHGMDELYKLEHHHHHHHRALGDPMVRVLEASNKTKGSVERLGLSFYLLFVGEAANDENYALDD
>NJM-Ht34DD+1fs
RDHMVLLEFVTAAGITHGMDELYKLEHHHHHHHRALGDPMVRVLEASNKTKGSVERLGLSFYLLFVGAANDENYALDD
>NJM-Ht33DD+1fs
RDHMVLLEFVTAAGITHGMDELYKLEHHHHHHHRALGDPMVRVLEASNKTKGSVERLGLSFYLLFVAANDENYALDD
>NJM-Ht32DD+1fs
RDHMVLLEFVTAAGITHGMDELYKLEHHHHHHHRALGDPMVRVLEASNKTKGSVERLGLSFYLLFAANDENYALDD
>NJM-Ht31DD+1fs
RDHMVLLEFVTAAGITHGMDELYKLEHHHHHHHRALGDPMVRVLEASNKTKGSVERLGLSFYLLAANDENYALDD
>NJM-Ht30DD+1fs
RDHMVLLEFVTAAGITHGMDELYKLEHHHHHHHRALGDPMVRVLEASNKTKGSVERLGLSFYLAANDENYALDD
>NJM-Ht29DD+1fs
RDHMVLLEFVTAAGITHGMDELYKLEHHHHHHHRALGDPMVRVLEASNKTKGSVERLGLSFYAANDENYALDD
>NJM-Ht28DD+1fs
RDHMVLLEFVTAAGITHGMDELYKLEHHHHHHHRALGDPMVRVLEASNKTKGSVERLGLSFAANDENYALDD
>NJM-Ht27DD+1fs
RDHMVLLEFVTAAGITHGMDELYKLEHHHHHHHRALGDPMVRVLEASNKTKGSVERLGLSAANDENYALDD
>NJM-Ht26DD+1fs
RDHMVLLEFVTAAGITHGMDELYKLEHHHHHHHRALGDPMVRVLEASNKTKGSVERLGLAANDENYALDD
>NJM-Ht25DD+1fs
RDHMVLLEFVTAAGITHGMDELYKLEHHHHHHHRALGDPMVRVLEASNKTKGSVERLGAANDENYALDD
>NJM-Ht24DD+1fs
RDHMVLLEFVTAAGITHGMDELYKLEHHHHHHHRALGDPMVRVLEASNKTKGSVERLAANDENYALDD
>NJM-Ht23DD+1fs
RDHMVLLEFVTAAGITHGMDELYKLEHHHHHHHRALGDPMVRVLEASNKTKGSVERAANDENYALDD
>NJM-Ht22DD+1fs
RDHMVLLEFVTAAGITHGMDELYKLEHHHHHHHRALGDPMVRVLEASNKTKGSVEAANDENYALDD
>NJM-Ht21DD+1fs
RDHMVLLEFVTAAGITHGMDELYKLEHHHHHHHRALGDPMVRVLEASNKTKGSVAANDENYALDD
>NJM-Ht20DD+1fs
RDHMVLLEFVTAAGITHGMDELYKLEHHHHHHHRALGDPMVRVLEASNKTKGSAANDENYALDD
>NJM-Ht19DD+1fs
RDHMVLLEFVTAAGITHGMDELYKLEHHHHHHHRALGDPMVRVLEASNKTKGAANDENYALDD
>NJM-Ht18DD+1fs
RDHMVLLEFVTAAGITHGMDELYKLEHHHHHHHRALGDPMVRVLEASNKTKAANDENYALDD
>NJM-Ht17DD+1fs
RDHMVLLEFVTAAGITHGMDELYKLEHHHHHHHRALGDPMVRVLEASNKTAANDENYALDD
>NJM-Ht16DD+1fs
RDHMVLLEFVTAAGITHGMDELYKLEHHHHHHHRALGDPMVRVLEASNKAANDENYALDD
>NJM-Ht15DD+1fs
RDHMVLLEFVTAAGITHGMDELYKLEHHHHHHHRALGDPMVRVLEASNAANDENYALDD
>NJM-Ht14DD+1fs
RDHMVLLEFVTAAGITHGMDELYKLEHHHHHHHRALGDPMVRVLEASAANDENYALDD
>NJM-Ht13DD+1fs
RDHMVLLEFVTAAGITHGMDELYKLEHHHHHHHRALGDPMVRVLEAAANDENYALDD
>NJM-Ht12DD+1fs
RDHMVLLEFVTAAGITHGMDELYKLEHHHHHHHRALGDPMVRVLEAANDENYALDD
>NJM-Ht11DD+1fs
RDHMVLLEFVTAAGITHGMDELYKLEHHHHHHHRALGDPMVRVLAANDENYALDD
>NJM-Ht10DD+1fs
RDHMVLLEFVTAAGITHGMDELYKLEHHHHHHHRALGDPMVRVAANDENYALDD
>NJM-Ht9DD+1fs
RDHMVLLEFVTAAGITHGMDELYKLEHHHHHHHRALGDPMVRAANDENYALDD
>NJM-Ht8DD+1fs
RDHMVLLEFVTAAGITHGMDELYKLEHHHHHHHRALGDPMVAANDENYALDD
>NJM-Ht7DD+1fs
RDHMVLLEFVTAAGITHGMDELYKLEHHHHHHHRALGDPMAANDENYALDD
>NJM-Ht6DD+1fs
RDHMVLLEFVTAAGITHGMDELYKLEHHHHHHHRALGDPAANDENYALDD
>NJM-Ht5DD+1fs
RDHMVLLEFVTAAGITHGMDELYKLEHHHHHHHRALGDAANDENYALDD
>NJM-Ht4DD+1fs
RDHMVLLEFVTAAGITHGMDELYKLEHHHHHHHRALGAANDENYALDD
>NJM-Ht3DD+1fs
RDHMVLLEFVTAAGITHGMDELYKLEHHHHHHHRALAANDENYALDD
>NJM-Ht2DD+1fs
RDHMVLLEFVTAAGITHGMDELYKLEHHHHHHHRAAANDENYALDD
>NJM-Ht1DD+1fs
RDHMVLLEFVTAAGITHGMDELYKLEHHHHHHHRAANDENYALDD
>NJM-It39noTag+1fs
RDHMVLLEFVTAAGITHGMDELYKLEHHHHHHIRALGDPMVRVLEASNKTKGSVERLGLSFYLLFVGERSPE
>NJM-It38noTag+1fs
RDHMVLLEFVTAAGITHGMDELYKLEHHHHHHIRALGDPMVRVLEASNKTKGSVERLGLSFYLLFVGERSP
>NJM-It37noTag+1fs
RDHMVLLEFVTAAGITHGMDELYKLEHHHHHHIRALGDPMVRVLEASNKTKGSVERLGLSFYLLFVGERS
>NJM-It36noTag+1fs
RDHMVLLEFVTAAGITHGMDELYKLEHHHHHHIRALGDPMVRVLEASNKTKGSVERLGLSFYLLFVGER
>NJM-It35noTag+1fs
RDHMVLLEFVTAAGITHGMDELYKLEHHHHHHIRALGDPMVRVLEASNKTKGSVERLGLSFYLLFVGE
>NJM-It34noTag+1fs
RDHMVLLEFVTAAGITHGMDELYKLEHHHHHHIRALGDPMVRVLEASNKTKGSVERLGLSFYLLFVG
>NJM-It33noTag+1fs
RDHMVLLEFVTAAGITHGMDELYKLEHHHHHHIRALGDPMVRVLEASNKTKGSVERLGLSFYLLFV
>NJM-It32noTag+1fs
RDHMVLLEFVTAAGITHGMDELYKLEHHHHHHIRALGDPMVRVLEASNKTKGSVERLGLSFYLLF
>NJM-It31noTag+1fs
RDHMVLLEFVTAAGITHGMDELYKLEHHHHHHIRALGDPMVRVLEASNKTKGSVERLGLSFYLL
>NJM-It30noTag+1fs
RDHMVLLEFVTAAGITHGMDELYKLEHHHHHHIRALGDPMVRVLEASNKTKGSVERLGLSFYL
>NJM-It29noTag+1fs
RDHMVLLEFVTAAGITHGMDELYKLEHHHHHHIRALGDPMVRVLEASNKTKGSVERLGLSFY
>NJM-It28noTag+1fs
RDHMVLLEFVTAAGITHGMDELYKLEHHHHHHIRALGDPMVRVLEASNKTKGSVERLGLSF
>NJM-It27noTag+1fs
RDHMVLLEFVTAAGITHGMDELYKLEHHHHHHIRALGDPMVRVLEASNKTKGSVERLGLS
>NJM-It26noTag+1fs
RDHMVLLEFVTAAGITHGMDELYKLEHHHHHHIRALGDPMVRVLEASNKTKGSVERLGL
>NJM-It25noTag+1fs
RDHMVLLEFVTAAGITHGMDELYKLEHHHHHHIRALGDPMVRVLEASNKTKGSVERLG
>NJM-It24noTag+1fs
RDHMVLLEFVTAAGITHGMDELYKLEHHHHHHIRALGDPMVRVLEASNKTKGSVERL
>NJM-It23noTag+1fs
RDHMVLLEFVTAAGITHGMDELYKLEHHHHHHIRALGDPMVRVLEASNKTKGSVER
>NJM-It22noTag+1fs
RDHMVLLEFVTAAGITHGMDELYKLEHHHHHHIRALGDPMVRVLEASNKTKGSVE
>NJM-It21noTag+1fs
RDHMVLLEFVTAAGITHGMDELYKLEHHHHHHIRALGDPMVRVLEASNKTKGSV
>NJM-It20noTag+1fs
RDHMVLLEFVTAAGITHGMDELYKLEHHHHHHIRALGDPMVRVLEASNKTKGS
>NJM-It19noTag+1fs
RDHMVLLEFVTAAGITHGMDELYKLEHHHHHHIRALGDPMVRVLEASNKTKG
>NJM-It18noTag+1fs
RDHMVLLEFVTAAGITHGMDELYKLEHHHHHHIRALGDPMVRVLEASNKTK
>NJM-It17noTag+1fs
RDHMVLLEFVTAAGITHGMDELYKLEHHHHHHIRALGDPMVRVLEASNKT
>NJM-It16noTag+1fs
RDHMVLLEFVTAAGITHGMDELYKLEHHHHHHIRALGDPMVRVLEASNK
>NJM-It15noTag+1fs
RDHMVLLEFVTAAGITHGMDELYKLEHHHHHHIRALGDPMVRVLEASN
>NJM-It14noTag+1fs
RDHMVLLEFVTAAGITHGMDELYKLEHHHHHHIRALGDPMVRVLEAS
>NJM-It13noTag+1fs
RDHMVLLEFVTAAGITHGMDELYKLEHHHHHHIRALGDPMVRVLEA
>NJM-It12noTag+1fs
RDHMVLLEFVTAAGITHGMDELYKLEHHHHHHIRALGDPMVRVLE
>NJM-It11noTag+1fs
RDHMVLLEFVTAAGITHGMDELYKLEHHHHHHIRALGDPMVRVL
>NJM-It10noTag+1fs
RDHMVLLEFVTAAGITHGMDELYKLEHHHHHHIRALGDPMVRV
>NJM-It9noTag+1fs
RDHMVLLEFVTAAGITHGMDELYKLEHHHHHHIRALGDPMVR
>NJM-It8noTag+1fs
RDHMVLLEFVTAAGITHGMDELYKLEHHHHHHIRALGDPMV
>NJM-It7noTag+1fs
RDHMVLLEFVTAAGITHGMDELYKLEHHHHHHIRALGDPM
>NJM-It6noTag+1fs
RDHMVLLEFVTAAGITHGMDELYKLEHHHHHHIRALGDP
>NJM-It5noTag+1fs
RDHMVLLEFVTAAGITHGMDELYKLEHHHHHHIRALGD
>NJM-It4noTag+1fs
RDHMVLLEFVTAAGITHGMDELYKLEHHHHHHIRALG
>NJM-It3noTag+1fs
RDHMVLLEFVTAAGITHGMDELYKLEHHHHHHIRAL
>NJM-It2noTag+1fs
RDHMVLLEFVTAAGITHGMDELYKLEHHHHHHIRA
>NJM-It1noTag+1fs
RDHMVLLEFVTAAGITHGMDELYKLEHHHHHHIR
>NJM-It39DD+1fs
RDHMVLLEFVTAAGITHGMDELYKLEHHHHHHIRALGDPMVRVLEASNKTKGSVERLGLSFYLLFVGERSPEAANDENYALDD
>NJM-It38DD+1fs
RDHMVLLEFVTAAGITHGMDELYKLEHHHHHHIRALGDPMVRVLEASNKTKGSVERLGLSFYLLFVGERSPAANDENYALDD
>NJM-It37DD+1fs
RDHMVLLEFVTAAGITHGMDELYKLEHHHHHHIRALGDPMVRVLEASNKTKGSVERLGLSFYLLFVGERSAANDENYALDD
>NJM-It36DD+1fs
RDHMVLLEFVTAAGITHGMDELYKLEHHHHHHIRALGDPMVRVLEASNKTKGSVERLGLSFYLLFVGERAANDENYALDD
>NJM-It35DD+1fs
RDHMVLLEFVTAAGITHGMDELYKLEHHHHHHIRALGDPMVRVLEASNKTKGSVERLGLSFYLLFVGEAANDENYALDD
>NJM-It34DD+1fs
RDHMVLLEFVTAAGITHGMDELYKLEHHHHHHIRALGDPMVRVLEASNKTKGSVERLGLSFYLLFVGAANDENYALDD
>NJM-It33DD+1fs
RDHMVLLEFVTAAGITHGMDELYKLEHHHHHHIRALGDPMVRVLEASNKTKGSVERLGLSFYLLFVAANDENYALDD
>NJM-It32DD+1fs
RDHMVLLEFVTAAGITHGMDELYKLEHHHHHHIRALGDPMVRVLEASNKTKGSVERLGLSFYLLFAANDENYALDD
>NJM-It31DD+1fs
RDHMVLLEFVTAAGITHGMDELYKLEHHHHHHIRALGDPMVRVLEASNKTKGSVERLGLSFYLLAANDENYALDD
>NJM-It30DD+1fs
RDHMVLLEFVTAAGITHGMDELYKLEHHHHHHIRALGDPMVRVLEASNKTKGSVERLGLSFYLAANDENYALDD
>NJM-It29DD+1fs
RDHMVLLEFVTAAGITHGMDELYKLEHHHHHHIRALGDPMVRVLEASNKTKGSVERLGLSFYAANDENYALDD
>NJM-It28DD+1fs
RDHMVLLEFVTAAGITHGMDELYKLEHHHHHHIRALGDPMVRVLEASNKTKGSVERLGLSFAANDENYALDD
>NJM-It27DD+1fs
RDHMVLLEFVTAAGITHGMDELYKLEHHHHHHIRALGDPMVRVLEASNKTKGSVERLGLSAANDENYALDD
>NJM-It26DD+1fs
RDHMVLLEFVTAAGITHGMDELYKLEHHHHHHIRALGDPMVRVLEASNKTKGSVERLGLAANDENYALDD
>NJM-It25DD+1fs
RDHMVLLEFVTAAGITHGMDELYKLEHHHHHHIRALGDPMVRVLEASNKTKGSVERLGAANDENYALDD
>NJM-It24DD+1fs
RDHMVLLEFVTAAGITHGMDELYKLEHHHHHHIRALGDPMVRVLEASNKTKGSVERLAANDENYALDD
>NJM-It23DD+1fs
RDHMVLLEFVTAAGITHGMDELYKLEHHHHHHIRALGDPMVRVLEASNKTKGSVERAANDENYALDD
>NJM-It22DD+1fs
RDHMVLLEFVTAAGITHGMDELYKLEHHHHHHIRALGDPMVRVLEASNKTKGSVEAANDENYALDD
>NJM-It21DD+1fs
RDHMVLLEFVTAAGITHGMDELYKLEHHHHHHIRALGDPMVRVLEASNKTKGSVAANDENYALDD
>NJM-It20DD+1fs
RDHMVLLEFVTAAGITHGMDELYKLEHHHHHHIRALGDPMVRVLEASNKTKGSAANDENYALDD
>NJM-It19DD+1fs
RDHMVLLEFVTAAGITHGMDELYKLEHHHHHHIRALGDPMVRVLEASNKTKGAANDENYALDD
>NJM-It18DD+1fs
RDHMVLLEFVTAAGITHGMDELYKLEHHHHHHIRALGDPMVRVLEASNKTKAANDENYALDD
>NJM-It17DD+1fs
RDHMVLLEFVTAAGITHGMDELYKLEHHHHHHIRALGDPMVRVLEASNKTAANDENYALDD
>NJM-It16DD+1fs
RDHMVLLEFVTAAGITHGMDELYKLEHHHHHHIRALGDPMVRVLEASNKAANDENYALDD
>NJM-It15DD+1fs
RDHMVLLEFVTAAGITHGMDELYKLEHHHHHHIRALGDPMVRVLEASNAANDENYALDD
>NJM-It14DD+1fs
RDHMVLLEFVTAAGITHGMDELYKLEHHHHHHIRALGDPMVRVLEASAANDENYALDD
>NJM-It13DD+1fs
RDHMVLLEFVTAAGITHGMDELYKLEHHHHHHIRALGDPMVRVLEAAANDENYALDD
>NJM-It12DD+1fs
RDHMVLLEFVTAAGITHGMDELYKLEHHHHHHIRALGDPMVRVLEAANDENYALDD
>NJM-It11DD+1fs
RDHMVLLEFVTAAGITHGMDELYKLEHHHHHHIRALGDPMVRVLAANDENYALDD
>NJM-It10DD+1fs
RDHMVLLEFVTAAGITHGMDELYKLEHHHHHHIRALGDPMVRVAANDENYALDD
>NJM-It9DD+1fs
RDHMVLLEFVTAAGITHGMDELYKLEHHHHHHIRALGDPMVRAANDENYALDD
>NJM-It8DD+1fs
RDHMVLLEFVTAAGITHGMDELYKLEHHHHHHIRALGDPMVAANDENYALDD
>NJM-It7DD+1fs
RDHMVLLEFVTAAGITHGMDELYKLEHHHHHHIRALGDPMAANDENYALDD
>NJM-It6DD+1fs
RDHMVLLEFVTAAGITHGMDELYKLEHHHHHHIRALGDPAANDENYALDD
>NJM-It5DD+1fs
RDHMVLLEFVTAAGITHGMDELYKLEHHHHHHIRALGDAANDENYALDD
>NJM-It4DD+1fs
RDHMVLLEFVTAAGITHGMDELYKLEHHHHHHIRALGAANDENYALDD
>NJM-It3DD+1fs
RDHMVLLEFVTAAGITHGMDELYKLEHHHHHHIRALAANDENYALDD
>NJM-It2DD+1fs
RDHMVLLEFVTAAGITHGMDELYKLEHHHHHHIRAAANDENYALDD
>NJM-It1DD+1fs
RDHMVLLEFVTAAGITHGMDELYKLEHHHHHHIRAANDENYALDD
>NJM-Kt39noTag+1fs
RDHMVLLEFVTAAGITHGMDELYKLEHHHHHHKRALGDPMVRVLEASNKTKGSVERLGLSFYLLFVGERSPE
>NJM-Kt38noTag+1fs
RDHMVLLEFVTAAGITHGMDELYKLEHHHHHHKRALGDPMVRVLEASNKTKGSVERLGLSFYLLFVGERSP
>NJM-Kt37noTag+1fs
RDHMVLLEFVTAAGITHGMDELYKLEHHHHHHKRALGDPMVRVLEASNKTKGSVERLGLSFYLLFVGERS
>NJM-Kt36noTag+1fs
RDHMVLLEFVTAAGITHGMDELYKLEHHHHHHKRALGDPMVRVLEASNKTKGSVERLGLSFYLLFVGER
>NJM-Kt35noTag+1fs
RDHMVLLEFVTAAGITHGMDELYKLEHHHHHHKRALGDPMVRVLEASNKTKGSVERLGLSFYLLFVGE
>NJM-Kt34noTag+1fs
RDHMVLLEFVTAAGITHGMDELYKLEHHHHHHKRALGDPMVRVLEASNKTKGSVERLGLSFYLLFVG
>NJM-Kt33noTag+1fs
RDHMVLLEFVTAAGITHGMDELYKLEHHHHHHKRALGDPMVRVLEASNKTKGSVERLGLSFYLLFV
>NJM-Kt32noTag+1fs
RDHMVLLEFVTAAGITHGMDELYKLEHHHHHHKRALGDPMVRVLEASNKTKGSVERLGLSFYLLF
>NJM-Kt31noTag+1fs
RDHMVLLEFVTAAGITHGMDELYKLEHHHHHHKRALGDPMVRVLEASNKTKGSVERLGLSFYLL
>NJM-Kt30noTag+1fs
RDHMVLLEFVTAAGITHGMDELYKLEHHHHHHKRALGDPMVRVLEASNKTKGSVERLGLSFYL
>NJM-Kt29noTag+1fs
RDHMVLLEFVTAAGITHGMDELYKLEHHHHHHKRALGDPMVRVLEASNKTKGSVERLGLSFY
>NJM-Kt28noTag+1fs
RDHMVLLEFVTAAGITHGMDELYKLEHHHHHHKRALGDPMVRVLEASNKTKGSVERLGLSF
>NJM-Kt27noTag+1fs
RDHMVLLEFVTAAGITHGMDELYKLEHHHHHHKRALGDPMVRVLEASNKTKGSVERLGLS
>NJM-Kt26noTag+1fs
RDHMVLLEFVTAAGITHGMDELYKLEHHHHHHKRALGDPMVRVLEASNKTKGSVERLGL
>NJM-Kt25noTag+1fs
RDHMVLLEFVTAAGITHGMDELYKLEHHHHHHKRALGDPMVRVLEASNKTKGSVERLG
>NJM-Kt24noTag+1fs
RDHMVLLEFVTAAGITHGMDELYKLEHHHHHHKRALGDPMVRVLEASNKTKGSVERL
>NJM-Kt23noTag+1fs
RDHMVLLEFVTAAGITHGMDELYKLEHHHHHHKRALGDPMVRVLEASNKTKGSVER
>NJM-Kt22noTag+1fs
RDHMVLLEFVTAAGITHGMDELYKLEHHHHHHKRALGDPMVRVLEASNKTKGSVE
>NJM-Kt21noTag+1fs
RDHMVLLEFVTAAGITHGMDELYKLEHHHHHHKRALGDPMVRVLEASNKTKGSV
>NJM-Kt20noTag+1fs
RDHMVLLEFVTAAGITHGMDELYKLEHHHHHHKRALGDPMVRVLEASNKTKGS
>NJM-Kt19noTag+1fs
RDHMVLLEFVTAAGITHGMDELYKLEHHHHHHKRALGDPMVRVLEASNKTKG
>NJM-Kt18noTag+1fs
RDHMVLLEFVTAAGITHGMDELYKLEHHHHHHKRALGDPMVRVLEASNKTK
>NJM-Kt17noTag+1fs
RDHMVLLEFVTAAGITHGMDELYKLEHHHHHHKRALGDPMVRVLEASNKT
>NJM-Kt16noTag+1fs
RDHMVLLEFVTAAGITHGMDELYKLEHHHHHHKRALGDPMVRVLEASNK
>NJM-Kt15noTag+1fs
RDHMVLLEFVTAAGITHGMDELYKLEHHHHHHKRALGDPMVRVLEASN
>NJM-Kt14noTag+1fs
RDHMVLLEFVTAAGITHGMDELYKLEHHHHHHKRALGDPMVRVLEAS
>NJM-Kt13noTag+1fs
RDHMVLLEFVTAAGITHGMDELYKLEHHHHHHKRALGDPMVRVLEA
>NJM-Kt12noTag+1fs
RDHMVLLEFVTAAGITHGMDELYKLEHHHHHHKRALGDPMVRVLE
>NJM-Kt11noTag+1fs
RDHMVLLEFVTAAGITHGMDELYKLEHHHHHHKRALGDPMVRVL
>NJM-Kt10noTag+1fs
RDHMVLLEFVTAAGITHGMDELYKLEHHHHHHKRALGDPMVRV
>NJM-Kt9noTag+1fs
RDHMVLLEFVTAAGITHGMDELYKLEHHHHHHKRALGDPMVR
>NJM-Kt8noTag+1fs
RDHMVLLEFVTAAGITHGMDELYKLEHHHHHHKRALGDPMV
>NJM-Kt7noTag+1fs
RDHMVLLEFVTAAGITHGMDELYKLEHHHHHHKRALGDPM
>NJM-Kt6noTag+1fs
RDHMVLLEFVTAAGITHGMDELYKLEHHHHHHKRALGDP
>NJM-Kt5noTag+1fs
RDHMVLLEFVTAAGITHGMDELYKLEHHHHHHKRALGD
>NJM-Kt4noTag+1fs
RDHMVLLEFVTAAGITHGMDELYKLEHHHHHHKRALG
>NJM-Kt3noTag+1fs
RDHMVLLEFVTAAGITHGMDELYKLEHHHHHHKRAL
>NJM-Kt2noTag+1fs
RDHMVLLEFVTAAGITHGMDELYKLEHHHHHHKRA
>NJM-Kt1noTag+1fs
RDHMVLLEFVTAAGITHGMDELYKLEHHHHHHKR
>NJM-Kt39DD+1fs
RDHMVLLEFVTAAGITHGMDELYKLEHHHHHHKRALGDPMVRVLEASNKTKGSVERLGLSFYLLFVGERSPEAANDENYALDD
>NJM-Kt38DD+1fs
RDHMVLLEFVTAAGITHGMDELYKLEHHHHHHKRALGDPMVRVLEASNKTKGSVERLGLSFYLLFVGERSPAANDENYALDD
>NJM-Kt37DD+1fs
RDHMVLLEFVTAAGITHGMDELYKLEHHHHHHKRALGDPMVRVLEASNKTKGSVERLGLSFYLLFVGERSAANDENYALDD
>NJM-Kt36DD+1fs
RDHMVLLEFVTAAGITHGMDELYKLEHHHHHHKRALGDPMVRVLEASNKTKGSVERLGLSFYLLFVGERAANDENYALDD
>NJM-Kt35DD+1fs
RDHMVLLEFVTAAGITHGMDELYKLEHHHHHHKRALGDPMVRVLEASNKTKGSVERLGLSFYLLFVGEAANDENYALDD
>NJM-Kt34DD+1fs
RDHMVLLEFVTAAGITHGMDELYKLEHHHHHHKRALGDPMVRVLEASNKTKGSVERLGLSFYLLFVGAANDENYALDD
>NJM-Kt33DD+1fs
RDHMVLLEFVTAAGITHGMDELYKLEHHHHHHKRALGDPMVRVLEASNKTKGSVERLGLSFYLLFVAANDENYALDD
>NJM-Kt32DD+1fs
RDHMVLLEFVTAAGITHGMDELYKLEHHHHHHKRALGDPMVRVLEASNKTKGSVERLGLSFYLLFAANDENYALDD
>NJM-Kt31DD+1fs
RDHMVLLEFVTAAGITHGMDELYKLEHHHHHHKRALGDPMVRVLEASNKTKGSVERLGLSFYLLAANDENYALDD
>NJM-Kt30DD+1fs
RDHMVLLEFVTAAGITHGMDELYKLEHHHHHHKRALGDPMVRVLEASNKTKGSVERLGLSFYLAANDENYALDD
>NJM-Kt29DD+1fs
RDHMVLLEFVTAAGITHGMDELYKLEHHHHHHKRALGDPMVRVLEASNKTKGSVERLGLSFYAANDENYALDD
>NJM-Kt28DD+1fs
RDHMVLLEFVTAAGITHGMDELYKLEHHHHHHKRALGDPMVRVLEASNKTKGSVERLGLSFAANDENYALDD
>NJM-Kt27DD+1fs
RDHMVLLEFVTAAGITHGMDELYKLEHHHHHHKRALGDPMVRVLEASNKTKGSVERLGLSAANDENYALDD
>NJM-Kt26DD+1fs
RDHMVLLEFVTAAGITHGMDELYKLEHHHHHHKRALGDPMVRVLEASNKTKGSVERLGLAANDENYALDD
>NJM-Kt25DD+1fs
RDHMVLLEFVTAAGITHGMDELYKLEHHHHHHKRALGDPMVRVLEASNKTKGSVERLGAANDENYALDD
>NJM-Kt24DD+1fs
RDHMVLLEFVTAAGITHGMDELYKLEHHHHHHKRALGDPMVRVLEASNKTKGSVERLAANDENYALDD
>NJM-Kt23DD+1fs
RDHMVLLEFVTAAGITHGMDELYKLEHHHHHHKRALGDPMVRVLEASNKTKGSVERAANDENYALDD
>NJM-Kt22DD+1fs
RDHMVLLEFVTAAGITHGMDELYKLEHHHHHHKRALGDPMVRVLEASNKTKGSVEAANDENYALDD
>NJM-Kt21DD+1fs
RDHMVLLEFVTAAGITHGMDELYKLEHHHHHHKRALGDPMVRVLEASNKTKGSVAANDENYALDD
>NJM-Kt20DD+1fs
RDHMVLLEFVTAAGITHGMDELYKLEHHHHHHKRALGDPMVRVLEASNKTKGSAANDENYALDD
>NJM-Kt19DD+1fs
RDHMVLLEFVTAAGITHGMDELYKLEHHHHHHKRALGDPMVRVLEASNKTKGAANDENYALDD
>NJM-Kt18DD+1fs
RDHMVLLEFVTAAGITHGMDELYKLEHHHHHHKRALGDPMVRVLEASNKTKAANDENYALDD
>NJM-Kt17DD+1fs
RDHMVLLEFVTAAGITHGMDELYKLEHHHHHHKRALGDPMVRVLEASNKTAANDENYALDD
>NJM-Kt16DD+1fs
RDHMVLLEFVTAAGITHGMDELYKLEHHHHHHKRALGDPMVRVLEASNKAANDENYALDD
>NJM-Kt15DD+1fs
RDHMVLLEFVTAAGITHGMDELYKLEHHHHHHKRALGDPMVRVLEASNAANDENYALDD
>NJM-Kt14DD+1fs
RDHMVLLEFVTAAGITHGMDELYKLEHHHHHHKRALGDPMVRVLEASAANDENYALDD
>NJM-Kt13DD+1fs
RDHMVLLEFVTAAGITHGMDELYKLEHHHHHHKRALGDPMVRVLEAAANDENYALDD
>NJM-Kt12DD+1fs
RDHMVLLEFVTAAGITHGMDELYKLEHHHHHHKRALGDPMVRVLEAANDENYALDD
>NJM-Kt11DD+1fs
RDHMVLLEFVTAAGITHGMDELYKLEHHHHHHKRALGDPMVRVLAANDENYALDD
>NJM-Kt10DD+1fs
RDHMVLLEFVTAAGITHGMDELYKLEHHHHHHKRALGDPMVRVAANDENYALDD
>NJM-Kt9DD+1fs
RDHMVLLEFVTAAGITHGMDELYKLEHHHHHHKRALGDPMVRAANDENYALDD
>NJM-Kt8DD+1fs
RDHMVLLEFVTAAGITHGMDELYKLEHHHHHHKRALGDPMVAANDENYALDD
>NJM-Kt7DD+1fs
RDHMVLLEFVTAAGITHGMDELYKLEHHHHHHKRALGDPMAANDENYALDD
>NJM-Kt6DD+1fs
RDHMVLLEFVTAAGITHGMDELYKLEHHHHHHKRALGDPAANDENYALDD
>NJM-Kt5DD+1fs
RDHMVLLEFVTAAGITHGMDELYKLEHHHHHHKRALGDAANDENYALDD
>NJM-Kt4DD+1fs
RDHMVLLEFVTAAGITHGMDELYKLEHHHHHHKRALGAANDENYALDD
>NJM-Kt3DD+1fs
RDHMVLLEFVTAAGITHGMDELYKLEHHHHHHKRALAANDENYALDD
>NJM-Kt2DD+1fs
RDHMVLLEFVTAAGITHGMDELYKLEHHHHHHKRAAANDENYALDD
>NJM-Kt1DD+1fs
RDHMVLLEFVTAAGITHGMDELYKLEHHHHHHKRAANDENYALDD
>NJM-Lt39noTag+1fs
RDHMVLLEFVTAAGITHGMDELYKLEHHHHHHLRALGDPMVRVLEASNKTKGSVERLGLSFYLLFVGERSPE
>NJM-Lt38noTag+1fs
RDHMVLLEFVTAAGITHGMDELYKLEHHHHHHLRALGDPMVRVLEASNKTKGSVERLGLSFYLLFVGERSP
>NJM-Lt37noTag+1fs
RDHMVLLEFVTAAGITHGMDELYKLEHHHHHHLRALGDPMVRVLEASNKTKGSVERLGLSFYLLFVGERS
>NJM-Lt36noTag+1fs
RDHMVLLEFVTAAGITHGMDELYKLEHHHHHHLRALGDPMVRVLEASNKTKGSVERLGLSFYLLFVGER
>NJM-Lt35noTag+1fs
RDHMVLLEFVTAAGITHGMDELYKLEHHHHHHLRALGDPMVRVLEASNKTKGSVERLGLSFYLLFVGE
>NJM-Lt34noTag+1fs
RDHMVLLEFVTAAGITHGMDELYKLEHHHHHHLRALGDPMVRVLEASNKTKGSVERLGLSFYLLFVG
>NJM-Lt33noTag+1fs
RDHMVLLEFVTAAGITHGMDELYKLEHHHHHHLRALGDPMVRVLEASNKTKGSVERLGLSFYLLFV
>NJM-Lt32noTag+1fs
RDHMVLLEFVTAAGITHGMDELYKLEHHHHHHLRALGDPMVRVLEASNKTKGSVERLGLSFYLLF
>NJM-Lt31noTag+1fs
RDHMVLLEFVTAAGITHGMDELYKLEHHHHHHLRALGDPMVRVLEASNKTKGSVERLGLSFYLL
>NJM-Lt30noTag+1fs
RDHMVLLEFVTAAGITHGMDELYKLEHHHHHHLRALGDPMVRVLEASNKTKGSVERLGLSFYL
>NJM-Lt29noTag+1fs
RDHMVLLEFVTAAGITHGMDELYKLEHHHHHHLRALGDPMVRVLEASNKTKGSVERLGLSFY
>NJM-Lt28noTag+1fs
RDHMVLLEFVTAAGITHGMDELYKLEHHHHHHLRALGDPMVRVLEASNKTKGSVERLGLSF
>NJM-Lt27noTag+1fs
RDHMVLLEFVTAAGITHGMDELYKLEHHHHHHLRALGDPMVRVLEASNKTKGSVERLGLS
>NJM-Lt26noTag+1fs
RDHMVLLEFVTAAGITHGMDELYKLEHHHHHHLRALGDPMVRVLEASNKTKGSVERLGL
>NJM-Lt25noTag+1fs
RDHMVLLEFVTAAGITHGMDELYKLEHHHHHHLRALGDPMVRVLEASNKTKGSVERLG
>NJM-Lt24noTag+1fs
RDHMVLLEFVTAAGITHGMDELYKLEHHHHHHLRALGDPMVRVLEASNKTKGSVERL
>NJM-Lt23noTag+1fs
RDHMVLLEFVTAAGITHGMDELYKLEHHHHHHLRALGDPMVRVLEASNKTKGSVER
>NJM-Lt22noTag+1fs
RDHMVLLEFVTAAGITHGMDELYKLEHHHHHHLRALGDPMVRVLEASNKTKGSVE
>NJM-Lt21noTag+1fs
RDHMVLLEFVTAAGITHGMDELYKLEHHHHHHLRALGDPMVRVLEASNKTKGSV
>NJM-Lt20noTag+1fs
RDHMVLLEFVTAAGITHGMDELYKLEHHHHHHLRALGDPMVRVLEASNKTKGS
>NJM-Lt19noTag+1fs
RDHMVLLEFVTAAGITHGMDELYKLEHHHHHHLRALGDPMVRVLEASNKTKG
>NJM-Lt18noTag+1fs
RDHMVLLEFVTAAGITHGMDELYKLEHHHHHHLRALGDPMVRVLEASNKTK
>NJM-Lt17noTag+1fs
RDHMVLLEFVTAAGITHGMDELYKLEHHHHHHLRALGDPMVRVLEASNKT
>NJM-Lt16noTag+1fs
RDHMVLLEFVTAAGITHGMDELYKLEHHHHHHLRALGDPMVRVLEASNK
>NJM-Lt15noTag+1fs
RDHMVLLEFVTAAGITHGMDELYKLEHHHHHHLRALGDPMVRVLEASN
>NJM-Lt14noTag+1fs
RDHMVLLEFVTAAGITHGMDELYKLEHHHHHHLRALGDPMVRVLEAS
>NJM-Lt13noTag+1fs
RDHMVLLEFVTAAGITHGMDELYKLEHHHHHHLRALGDPMVRVLEA
>NJM-Lt12noTag+1fs
RDHMVLLEFVTAAGITHGMDELYKLEHHHHHHLRALGDPMVRVLE
>NJM-Lt11noTag+1fs
RDHMVLLEFVTAAGITHGMDELYKLEHHHHHHLRALGDPMVRVL
>NJM-Lt10noTag+1fs
RDHMVLLEFVTAAGITHGMDELYKLEHHHHHHLRALGDPMVRV
>NJM-Lt9noTag+1fs
RDHMVLLEFVTAAGITHGMDELYKLEHHHHHHLRALGDPMVR
>NJM-Lt8noTag+1fs
RDHMVLLEFVTAAGITHGMDELYKLEHHHHHHLRALGDPMV
>NJM-Lt7noTag+1fs
RDHMVLLEFVTAAGITHGMDELYKLEHHHHHHLRALGDPM
>NJM-Lt6noTag+1fs
RDHMVLLEFVTAAGITHGMDELYKLEHHHHHHLRALGDP
>NJM-Lt5noTag+1fs
RDHMVLLEFVTAAGITHGMDELYKLEHHHHHHLRALGD
>NJM-Lt4noTag+1fs
RDHMVLLEFVTAAGITHGMDELYKLEHHHHHHLRALG
>NJM-Lt3noTag+1fs
RDHMVLLEFVTAAGITHGMDELYKLEHHHHHHLRAL
>NJM-Lt2noTag+1fs
RDHMVLLEFVTAAGITHGMDELYKLEHHHHHHLRA
>NJM-Lt1noTag+1fs
RDHMVLLEFVTAAGITHGMDELYKLEHHHHHHLR
>NJM-Lt39DD+1fs
RDHMVLLEFVTAAGITHGMDELYKLEHHHHHHLRALGDPMVRVLEASNKTKGSVERLGLSFYLLFVGERSPEAANDENYALDD
>NJM-Lt38DD+1fs
RDHMVLLEFVTAAGITHGMDELYKLEHHHHHHLRALGDPMVRVLEASNKTKGSVERLGLSFYLLFVGERSPAANDENYALDD
>NJM-Lt37DD+1fs
RDHMVLLEFVTAAGITHGMDELYKLEHHHHHHLRALGDPMVRVLEASNKTKGSVERLGLSFYLLFVGERSAANDENYALDD
>NJM-Lt36DD+1fs
RDHMVLLEFVTAAGITHGMDELYKLEHHHHHHLRALGDPMVRVLEASNKTKGSVERLGLSFYLLFVGERAANDENYALDD
>NJM-Lt35DD+1fs
RDHMVLLEFVTAAGITHGMDELYKLEHHHHHHLRALGDPMVRVLEASNKTKGSVERLGLSFYLLFVGEAANDENYALDD
>NJM-Lt34DD+1fs
RDHMVLLEFVTAAGITHGMDELYKLEHHHHHHLRALGDPMVRVLEASNKTKGSVERLGLSFYLLFVGAANDENYALDD
>NJM-Lt33DD+1fs
RDHMVLLEFVTAAGITHGMDELYKLEHHHHHHLRALGDPMVRVLEASNKTKGSVERLGLSFYLLFVAANDENYALDD
>NJM-Lt32DD+1fs
RDHMVLLEFVTAAGITHGMDELYKLEHHHHHHLRALGDPMVRVLEASNKTKGSVERLGLSFYLLFAANDENYALDD
>NJM-Lt31DD+1fs
RDHMVLLEFVTAAGITHGMDELYKLEHHHHHHLRALGDPMVRVLEASNKTKGSVERLGLSFYLLAANDENYALDD
>NJM-Lt30DD+1fs
RDHMVLLEFVTAAGITHGMDELYKLEHHHHHHLRALGDPMVRVLEASNKTKGSVERLGLSFYLAANDENYALDD
>NJM-Lt29DD+1fs
RDHMVLLEFVTAAGITHGMDELYKLEHHHHHHLRALGDPMVRVLEASNKTKGSVERLGLSFYAANDENYALDD
>NJM-Lt28DD+1fs
RDHMVLLEFVTAAGITHGMDELYKLEHHHHHHLRALGDPMVRVLEASNKTKGSVERLGLSFAANDENYALDD
>NJM-Lt27DD+1fs
RDHMVLLEFVTAAGITHGMDELYKLEHHHHHHLRALGDPMVRVLEASNKTKGSVERLGLSAANDENYALDD
>NJM-Lt26DD+1fs
RDHMVLLEFVTAAGITHGMDELYKLEHHHHHHLRALGDPMVRVLEASNKTKGSVERLGLAANDENYALDD
>NJM-Lt25DD+1fs
RDHMVLLEFVTAAGITHGMDELYKLEHHHHHHLRALGDPMVRVLEASNKTKGSVERLGAANDENYALDD
>NJM-Lt24DD+1fs
RDHMVLLEFVTAAGITHGMDELYKLEHHHHHHLRALGDPMVRVLEASNKTKGSVERLAANDENYALDD
>NJM-Lt23DD+1fs
RDHMVLLEFVTAAGITHGMDELYKLEHHHHHHLRALGDPMVRVLEASNKTKGSVERAANDENYALDD
>NJM-Lt22DD+1fs
RDHMVLLEFVTAAGITHGMDELYKLEHHHHHHLRALGDPMVRVLEASNKTKGSVEAANDENYALDD
>NJM-Lt21DD+1fs
RDHMVLLEFVTAAGITHGMDELYKLEHHHHHHLRALGDPMVRVLEASNKTKGSVAANDENYALDD
>NJM-Lt20DD+1fs
RDHMVLLEFVTAAGITHGMDELYKLEHHHHHHLRALGDPMVRVLEASNKTKGSAANDENYALDD
>NJM-Lt19DD+1fs
RDHMVLLEFVTAAGITHGMDELYKLEHHHHHHLRALGDPMVRVLEASNKTKGAANDENYALDD
>NJM-Lt18DD+1fs
RDHMVLLEFVTAAGITHGMDELYKLEHHHHHHLRALGDPMVRVLEASNKTKAANDENYALDD
>NJM-Lt17DD+1fs
RDHMVLLEFVTAAGITHGMDELYKLEHHHHHHLRALGDPMVRVLEASNKTAANDENYALDD
>NJM-Lt16DD+1fs
RDHMVLLEFVTAAGITHGMDELYKLEHHHHHHLRALGDPMVRVLEASNKAANDENYALDD
>NJM-Lt15DD+1fs
RDHMVLLEFVTAAGITHGMDELYKLEHHHHHHLRALGDPMVRVLEASNAANDENYALDD
>NJM-Lt14DD+1fs
RDHMVLLEFVTAAGITHGMDELYKLEHHHHHHLRALGDPMVRVLEASAANDENYALDD
>NJM-Lt13DD+1fs
RDHMVLLEFVTAAGITHGMDELYKLEHHHHHHLRALGDPMVRVLEAAANDENYALDD
>NJM-Lt12DD+1fs
RDHMVLLEFVTAAGITHGMDELYKLEHHHHHHLRALGDPMVRVLEAANDENYALDD
>NJM-Lt11DD+1fs
RDHMVLLEFVTAAGITHGMDELYKLEHHHHHHLRALGDPMVRVLAANDENYALDD
>NJM-Lt10DD+1fs
RDHMVLLEFVTAAGITHGMDELYKLEHHHHHHLRALGDPMVRVAANDENYALDD
>NJM-Lt9DD+1fs
RDHMVLLEFVTAAGITHGMDELYKLEHHHHHHLRALGDPMVRAANDENYALDD
>NJM-Lt8DD+1fs
RDHMVLLEFVTAAGITHGMDELYKLEHHHHHHLRALGDPMVAANDENYALDD
>NJM-Lt7DD+1fs
RDHMVLLEFVTAAGITHGMDELYKLEHHHHHHLRALGDPMAANDENYALDD
>NJM-Lt6DD+1fs
RDHMVLLEFVTAAGITHGMDELYKLEHHHHHHLRALGDPAANDENYALDD
>NJM-Lt5DD+1fs
RDHMVLLEFVTAAGITHGMDELYKLEHHHHHHLRALGDAANDENYALDD
>NJM-Lt4DD+1fs
RDHMVLLEFVTAAGITHGMDELYKLEHHHHHHLRALGAANDENYALDD
>NJM-Lt3DD+1fs
RDHMVLLEFVTAAGITHGMDELYKLEHHHHHHLRALAANDENYALDD
>NJM-Lt2DD+1fs
RDHMVLLEFVTAAGITHGMDELYKLEHHHHHHLRAAANDENYALDD
>NJM-Lt1DD+1fs
RDHMVLLEFVTAAGITHGMDELYKLEHHHHHHLRAANDENYALDD
>NJM-Mt39noTag+1fs
RDHMVLLEFVTAAGITHGMDELYKLEHHHHHHMRALGDPMVRVLEASNKTKGSVERLGLSFYLLFVGERSPE
>NJM-Mt38noTag+1fs
RDHMVLLEFVTAAGITHGMDELYKLEHHHHHHMRALGDPMVRVLEASNKTKGSVERLGLSFYLLFVGERSP
>NJM-Mt37noTag+1fs
RDHMVLLEFVTAAGITHGMDELYKLEHHHHHHMRALGDPMVRVLEASNKTKGSVERLGLSFYLLFVGERS
>NJM-Mt36noTag+1fs
RDHMVLLEFVTAAGITHGMDELYKLEHHHHHHMRALGDPMVRVLEASNKTKGSVERLGLSFYLLFVGER
>NJM-Mt35noTag+1fs
RDHMVLLEFVTAAGITHGMDELYKLEHHHHHHMRALGDPMVRVLEASNKTKGSVERLGLSFYLLFVGE
>NJM-Mt34noTag+1fs
RDHMVLLEFVTAAGITHGMDELYKLEHHHHHHMRALGDPMVRVLEASNKTKGSVERLGLSFYLLFVG
>NJM-Mt33noTag+1fs
RDHMVLLEFVTAAGITHGMDELYKLEHHHHHHMRALGDPMVRVLEASNKTKGSVERLGLSFYLLFV
>NJM-Mt32noTag+1fs
RDHMVLLEFVTAAGITHGMDELYKLEHHHHHHMRALGDPMVRVLEASNKTKGSVERLGLSFYLLF
>NJM-Mt31noTag+1fs
RDHMVLLEFVTAAGITHGMDELYKLEHHHHHHMRALGDPMVRVLEASNKTKGSVERLGLSFYLL
>NJM-Mt30noTag+1fs
RDHMVLLEFVTAAGITHGMDELYKLEHHHHHHMRALGDPMVRVLEASNKTKGSVERLGLSFYL
>NJM-Mt29noTag+1fs
RDHMVLLEFVTAAGITHGMDELYKLEHHHHHHMRALGDPMVRVLEASNKTKGSVERLGLSFY
>NJM-Mt28noTag+1fs
RDHMVLLEFVTAAGITHGMDELYKLEHHHHHHMRALGDPMVRVLEASNKTKGSVERLGLSF
>NJM-Mt27noTag+1fs
RDHMVLLEFVTAAGITHGMDELYKLEHHHHHHMRALGDPMVRVLEASNKTKGSVERLGLS
>NJM-Mt26noTag+1fs
RDHMVLLEFVTAAGITHGMDELYKLEHHHHHHMRALGDPMVRVLEASNKTKGSVERLGL
>NJM-Mt25noTag+1fs
RDHMVLLEFVTAAGITHGMDELYKLEHHHHHHMRALGDPMVRVLEASNKTKGSVERLG
>NJM-Mt24noTag+1fs
RDHMVLLEFVTAAGITHGMDELYKLEHHHHHHMRALGDPMVRVLEASNKTKGSVERL
>NJM-Mt23noTag+1fs
RDHMVLLEFVTAAGITHGMDELYKLEHHHHHHMRALGDPMVRVLEASNKTKGSVER
>NJM-Mt22noTag+1fs
RDHMVLLEFVTAAGITHGMDELYKLEHHHHHHMRALGDPMVRVLEASNKTKGSVE
>NJM-Mt21noTag+1fs
RDHMVLLEFVTAAGITHGMDELYKLEHHHHHHMRALGDPMVRVLEASNKTKGSV
>NJM-Mt20noTag+1fs
RDHMVLLEFVTAAGITHGMDELYKLEHHHHHHMRALGDPMVRVLEASNKTKGS
>NJM-Mt19noTag+1fs
RDHMVLLEFVTAAGITHGMDELYKLEHHHHHHMRALGDPMVRVLEASNKTKG
>NJM-Mt18noTag+1fs
RDHMVLLEFVTAAGITHGMDELYKLEHHHHHHMRALGDPMVRVLEASNKTK
>NJM-Mt17noTag+1fs
RDHMVLLEFVTAAGITHGMDELYKLEHHHHHHMRALGDPMVRVLEASNKT
>NJM-Mt16noTag+1fs
RDHMVLLEFVTAAGITHGMDELYKLEHHHHHHMRALGDPMVRVLEASNK
>NJM-Mt15noTag+1fs
RDHMVLLEFVTAAGITHGMDELYKLEHHHHHHMRALGDPMVRVLEASN
>NJM-Mt14noTag+1fs
RDHMVLLEFVTAAGITHGMDELYKLEHHHHHHMRALGDPMVRVLEAS
>NJM-Mt13noTag+1fs
RDHMVLLEFVTAAGITHGMDELYKLEHHHHHHMRALGDPMVRVLEA
>NJM-Mt12noTag+1fs
RDHMVLLEFVTAAGITHGMDELYKLEHHHHHHMRALGDPMVRVLE
>NJM-Mt11noTag+1fs
RDHMVLLEFVTAAGITHGMDELYKLEHHHHHHMRALGDPMVRVL
>NJM-Mt10noTag+1fs
RDHMVLLEFVTAAGITHGMDELYKLEHHHHHHMRALGDPMVRV
>NJM-Mt9noTag+1fs
RDHMVLLEFVTAAGITHGMDELYKLEHHHHHHMRALGDPMVR
>NJM-Mt8noTag+1fs
RDHMVLLEFVTAAGITHGMDELYKLEHHHHHHMRALGDPMV
>NJM-Mt7noTag+1fs
RDHMVLLEFVTAAGITHGMDELYKLEHHHHHHMRALGDPM
>NJM-Mt6noTag+1fs
RDHMVLLEFVTAAGITHGMDELYKLEHHHHHHMRALGDP
>NJM-Mt5noTag+1fs
RDHMVLLEFVTAAGITHGMDELYKLEHHHHHHMRALGD
>NJM-Mt4noTag+1fs
RDHMVLLEFVTAAGITHGMDELYKLEHHHHHHMRALG
>NJM-Mt3noTag+1fs
RDHMVLLEFVTAAGITHGMDELYKLEHHHHHHMRAL
>NJM-Mt2noTag+1fs
RDHMVLLEFVTAAGITHGMDELYKLEHHHHHHMRA
>NJM-Mt1noTag+1fs
RDHMVLLEFVTAAGITHGMDELYKLEHHHHHHMR
>NJM-Mt39DD+1fs
RDHMVLLEFVTAAGITHGMDELYKLEHHHHHHMRALGDPMVRVLEASNKTKGSVERLGLSFYLLFVGERSPEAANDENYALDD
>NJM-Mt38DD+1fs
RDHMVLLEFVTAAGITHGMDELYKLEHHHHHHMRALGDPMVRVLEASNKTKGSVERLGLSFYLLFVGERSPAANDENYALDD
>NJM-Mt37DD+1fs
RDHMVLLEFVTAAGITHGMDELYKLEHHHHHHMRALGDPMVRVLEASNKTKGSVERLGLSFYLLFVGERSAANDENYALDD
>NJM-Mt36DD+1fs
RDHMVLLEFVTAAGITHGMDELYKLEHHHHHHMRALGDPMVRVLEASNKTKGSVERLGLSFYLLFVGERAANDENYALDD
>NJM-Mt35DD+1fs
RDHMVLLEFVTAAGITHGMDELYKLEHHHHHHMRALGDPMVRVLEASNKTKGSVERLGLSFYLLFVGEAANDENYALDD
>NJM-Mt34DD+1fs
RDHMVLLEFVTAAGITHGMDELYKLEHHHHHHMRALGDPMVRVLEASNKTKGSVERLGLSFYLLFVGAANDENYALDD
>NJM-Mt33DD+1fs
RDHMVLLEFVTAAGITHGMDELYKLEHHHHHHMRALGDPMVRVLEASNKTKGSVERLGLSFYLLFVAANDENYALDD
>NJM-Mt32DD+1fs
RDHMVLLEFVTAAGITHGMDELYKLEHHHHHHMRALGDPMVRVLEASNKTKGSVERLGLSFYLLFAANDENYALDD
>NJM-Mt31DD+1fs
RDHMVLLEFVTAAGITHGMDELYKLEHHHHHHMRALGDPMVRVLEASNKTKGSVERLGLSFYLLAANDENYALDD
>NJM-Mt30DD+1fs
RDHMVLLEFVTAAGITHGMDELYKLEHHHHHHMRALGDPMVRVLEASNKTKGSVERLGLSFYLAANDENYALDD
>NJM-Mt29DD+1fs
RDHMVLLEFVTAAGITHGMDELYKLEHHHHHHMRALGDPMVRVLEASNKTKGSVERLGLSFYAANDENYALDD
>NJM-Mt28DD+1fs
RDHMVLLEFVTAAGITHGMDELYKLEHHHHHHMRALGDPMVRVLEASNKTKGSVERLGLSFAANDENYALDD
>NJM-Mt27DD+1fs
RDHMVLLEFVTAAGITHGMDELYKLEHHHHHHMRALGDPMVRVLEASNKTKGSVERLGLSAANDENYALDD
>NJM-Mt26DD+1fs
RDHMVLLEFVTAAGITHGMDELYKLEHHHHHHMRALGDPMVRVLEASNKTKGSVERLGLAANDENYALDD
>NJM-Mt25DD+1fs
RDHMVLLEFVTAAGITHGMDELYKLEHHHHHHMRALGDPMVRVLEASNKTKGSVERLGAANDENYALDD
>NJM-Mt24DD+1fs
RDHMVLLEFVTAAGITHGMDELYKLEHHHHHHMRALGDPMVRVLEASNKTKGSVERLAANDENYALDD
>NJM-Mt23DD+1fs
RDHMVLLEFVTAAGITHGMDELYKLEHHHHHHMRALGDPMVRVLEASNKTKGSVERAANDENYALDD
>NJM-Mt22DD+1fs
RDHMVLLEFVTAAGITHGMDELYKLEHHHHHHMRALGDPMVRVLEASNKTKGSVEAANDENYALDD
>NJM-Mt21DD+1fs
RDHMVLLEFVTAAGITHGMDELYKLEHHHHHHMRALGDPMVRVLEASNKTKGSVAANDENYALDD
>NJM-Mt20DD+1fs
RDHMVLLEFVTAAGITHGMDELYKLEHHHHHHMRALGDPMVRVLEASNKTKGSAANDENYALDD
>NJM-Mt19DD+1fs
RDHMVLLEFVTAAGITHGMDELYKLEHHHHHHMRALGDPMVRVLEASNKTKGAANDENYALDD
>NJM-Mt18DD+1fs
RDHMVLLEFVTAAGITHGMDELYKLEHHHHHHMRALGDPMVRVLEASNKTKAANDENYALDD
>NJM-Mt17DD+1fs
RDHMVLLEFVTAAGITHGMDELYKLEHHHHHHMRALGDPMVRVLEASNKTAANDENYALDD
>NJM-Mt16DD+1fs
RDHMVLLEFVTAAGITHGMDELYKLEHHHHHHMRALGDPMVRVLEASNKAANDENYALDD
>NJM-Mt15DD+1fs
RDHMVLLEFVTAAGITHGMDELYKLEHHHHHHMRALGDPMVRVLEASNAANDENYALDD
>NJM-Mt14DD+1fs
RDHMVLLEFVTAAGITHGMDELYKLEHHHHHHMRALGDPMVRVLEASAANDENYALDD
>NJM-Mt13DD+1fs
RDHMVLLEFVTAAGITHGMDELYKLEHHHHHHMRALGDPMVRVLEAAANDENYALDD
>NJM-Mt12DD+1fs
RDHMVLLEFVTAAGITHGMDELYKLEHHHHHHMRALGDPMVRVLEAANDENYALDD
>NJM-Mt11DD+1fs
RDHMVLLEFVTAAGITHGMDELYKLEHHHHHHMRALGDPMVRVLAANDENYALDD
>NJM-Mt10DD+1fs
RDHMVLLEFVTAAGITHGMDELYKLEHHHHHHMRALGDPMVRVAANDENYALDD
>NJM-Mt9DD+1fs
RDHMVLLEFVTAAGITHGMDELYKLEHHHHHHMRALGDPMVRAANDENYALDD
>NJM-Mt8DD+1fs
RDHMVLLEFVTAAGITHGMDELYKLEHHHHHHMRALGDPMVAANDENYALDD
>NJM-Mt7DD+1fs
RDHMVLLEFVTAAGITHGMDELYKLEHHHHHHMRALGDPMAANDENYALDD
>NJM-Mt6DD+1fs
RDHMVLLEFVTAAGITHGMDELYKLEHHHHHHMRALGDPAANDENYALDD
>NJM-Mt5DD+1fs
RDHMVLLEFVTAAGITHGMDELYKLEHHHHHHMRALGDAANDENYALDD
>NJM-Mt4DD+1fs
RDHMVLLEFVTAAGITHGMDELYKLEHHHHHHMRALGAANDENYALDD
>NJM-Mt3DD+1fs
RDHMVLLEFVTAAGITHGMDELYKLEHHHHHHMRALAANDENYALDD
>NJM-Mt2DD+1fs
RDHMVLLEFVTAAGITHGMDELYKLEHHHHHHMRAAANDENYALDD
>NJM-Mt1DD+1fs
RDHMVLLEFVTAAGITHGMDELYKLEHHHHHHMRAANDENYALDD
>NJM-Nt39noTag+1fs
RDHMVLLEFVTAAGITHGMDELYKLEHHHHHHNRALGDPMVRVLEASNKTKGSVERLGLSFYLLFVGERSPE
>NJM-Nt38noTag+1fs
RDHMVLLEFVTAAGITHGMDELYKLEHHHHHHNRALGDPMVRVLEASNKTKGSVERLGLSFYLLFVGERSP
>NJM-Nt37noTag+1fs
RDHMVLLEFVTAAGITHGMDELYKLEHHHHHHNRALGDPMVRVLEASNKTKGSVERLGLSFYLLFVGERS
>NJM-Nt36noTag+1fs
RDHMVLLEFVTAAGITHGMDELYKLEHHHHHHNRALGDPMVRVLEASNKTKGSVERLGLSFYLLFVGER
>NJM-Nt35noTag+1fs
RDHMVLLEFVTAAGITHGMDELYKLEHHHHHHNRALGDPMVRVLEASNKTKGSVERLGLSFYLLFVGE
>NJM-Nt34noTag+1fs
RDHMVLLEFVTAAGITHGMDELYKLEHHHHHHNRALGDPMVRVLEASNKTKGSVERLGLSFYLLFVG
>NJM-Nt33noTag+1fs
RDHMVLLEFVTAAGITHGMDELYKLEHHHHHHNRALGDPMVRVLEASNKTKGSVERLGLSFYLLFV
>NJM-Nt32noTag+1fs
RDHMVLLEFVTAAGITHGMDELYKLEHHHHHHNRALGDPMVRVLEASNKTKGSVERLGLSFYLLF
>NJM-Nt31noTag+1fs
RDHMVLLEFVTAAGITHGMDELYKLEHHHHHHNRALGDPMVRVLEASNKTKGSVERLGLSFYLL
>NJM-Nt30noTag+1fs
RDHMVLLEFVTAAGITHGMDELYKLEHHHHHHNRALGDPMVRVLEASNKTKGSVERLGLSFYL
>NJM-Nt29noTag+1fs
RDHMVLLEFVTAAGITHGMDELYKLEHHHHHHNRALGDPMVRVLEASNKTKGSVERLGLSFY
>NJM-Nt28noTag+1fs
RDHMVLLEFVTAAGITHGMDELYKLEHHHHHHNRALGDPMVRVLEASNKTKGSVERLGLSF
>NJM-Nt27noTag+1fs
RDHMVLLEFVTAAGITHGMDELYKLEHHHHHHNRALGDPMVRVLEASNKTKGSVERLGLS
>NJM-Nt26noTag+1fs
RDHMVLLEFVTAAGITHGMDELYKLEHHHHHHNRALGDPMVRVLEASNKTKGSVERLGL
>NJM-Nt25noTag+1fs
RDHMVLLEFVTAAGITHGMDELYKLEHHHHHHNRALGDPMVRVLEASNKTKGSVERLG
>NJM-Nt24noTag+1fs
RDHMVLLEFVTAAGITHGMDELYKLEHHHHHHNRALGDPMVRVLEASNKTKGSVERL
>NJM-Nt23noTag+1fs
RDHMVLLEFVTAAGITHGMDELYKLEHHHHHHNRALGDPMVRVLEASNKTKGSVER
>NJM-Nt22noTag+1fs
RDHMVLLEFVTAAGITHGMDELYKLEHHHHHHNRALGDPMVRVLEASNKTKGSVE
>NJM-Nt21noTag+1fs
RDHMVLLEFVTAAGITHGMDELYKLEHHHHHHNRALGDPMVRVLEASNKTKGSV
>NJM-Nt20noTag+1fs
RDHMVLLEFVTAAGITHGMDELYKLEHHHHHHNRALGDPMVRVLEASNKTKGS
>NJM-Nt19noTag+1fs
RDHMVLLEFVTAAGITHGMDELYKLEHHHHHHNRALGDPMVRVLEASNKTKG
>NJM-Nt18noTag+1fs
RDHMVLLEFVTAAGITHGMDELYKLEHHHHHHNRALGDPMVRVLEASNKTK
>NJM-Nt17noTag+1fs
RDHMVLLEFVTAAGITHGMDELYKLEHHHHHHNRALGDPMVRVLEASNKT
>NJM-Nt16noTag+1fs
RDHMVLLEFVTAAGITHGMDELYKLEHHHHHHNRALGDPMVRVLEASNK
>NJM-Nt15noTag+1fs
RDHMVLLEFVTAAGITHGMDELYKLEHHHHHHNRALGDPMVRVLEASN
>NJM-Nt14noTag+1fs
RDHMVLLEFVTAAGITHGMDELYKLEHHHHHHNRALGDPMVRVLEAS
>NJM-Nt13noTag+1fs
RDHMVLLEFVTAAGITHGMDELYKLEHHHHHHNRALGDPMVRVLEA
>NJM-Nt12noTag+1fs
RDHMVLLEFVTAAGITHGMDELYKLEHHHHHHNRALGDPMVRVLE
>NJM-Nt11noTag+1fs
RDHMVLLEFVTAAGITHGMDELYKLEHHHHHHNRALGDPMVRVL
>NJM-Nt10noTag+1fs
RDHMVLLEFVTAAGITHGMDELYKLEHHHHHHNRALGDPMVRV
>NJM-Nt9noTag+1fs
RDHMVLLEFVTAAGITHGMDELYKLEHHHHHHNRALGDPMVR
>NJM-Nt8noTag+1fs
RDHMVLLEFVTAAGITHGMDELYKLEHHHHHHNRALGDPMV
>NJM-Nt7noTag+1fs
RDHMVLLEFVTAAGITHGMDELYKLEHHHHHHNRALGDPM
>NJM-Nt6noTag+1fs
RDHMVLLEFVTAAGITHGMDELYKLEHHHHHHNRALGDP
>NJM-Nt5noTag+1fs
RDHMVLLEFVTAAGITHGMDELYKLEHHHHHHNRALGD
>NJM-Nt4noTag+1fs
RDHMVLLEFVTAAGITHGMDELYKLEHHHHHHNRALG
>NJM-Nt3noTag+1fs
RDHMVLLEFVTAAGITHGMDELYKLEHHHHHHNRAL
>NJM-Nt2noTag+1fs
RDHMVLLEFVTAAGITHGMDELYKLEHHHHHHNRA
>NJM-Nt1noTag+1fs
RDHMVLLEFVTAAGITHGMDELYKLEHHHHHHNR
>NJM-Nt39DD+1fs
RDHMVLLEFVTAAGITHGMDELYKLEHHHHHHNRALGDPMVRVLEASNKTKGSVERLGLSFYLLFVGERSPEAANDENYALDD
>NJM-Nt38DD+1fs
RDHMVLLEFVTAAGITHGMDELYKLEHHHHHHNRALGDPMVRVLEASNKTKGSVERLGLSFYLLFVGERSPAANDENYALDD
>NJM-Nt37DD+1fs
RDHMVLLEFVTAAGITHGMDELYKLEHHHHHHNRALGDPMVRVLEASNKTKGSVERLGLSFYLLFVGERSAANDENYALDD
>NJM-Nt36DD+1fs
RDHMVLLEFVTAAGITHGMDELYKLEHHHHHHNRALGDPMVRVLEASNKTKGSVERLGLSFYLLFVGERAANDENYALDD
>NJM-Nt35DD+1fs
RDHMVLLEFVTAAGITHGMDELYKLEHHHHHHNRALGDPMVRVLEASNKTKGSVERLGLSFYLLFVGEAANDENYALDD
>NJM-Nt34DD+1fs
RDHMVLLEFVTAAGITHGMDELYKLEHHHHHHNRALGDPMVRVLEASNKTKGSVERLGLSFYLLFVGAANDENYALDD
>NJM-Nt33DD+1fs
RDHMVLLEFVTAAGITHGMDELYKLEHHHHHHNRALGDPMVRVLEASNKTKGSVERLGLSFYLLFVAANDENYALDD
>NJM-Nt32DD+1fs
RDHMVLLEFVTAAGITHGMDELYKLEHHHHHHNRALGDPMVRVLEASNKTKGSVERLGLSFYLLFAANDENYALDD
>NJM-Nt31DD+1fs
RDHMVLLEFVTAAGITHGMDELYKLEHHHHHHNRALGDPMVRVLEASNKTKGSVERLGLSFYLLAANDENYALDD
>NJM-Nt30DD+1fs
RDHMVLLEFVTAAGITHGMDELYKLEHHHHHHNRALGDPMVRVLEASNKTKGSVERLGLSFYLAANDENYALDD
>NJM-Nt29DD+1fs
RDHMVLLEFVTAAGITHGMDELYKLEHHHHHHNRALGDPMVRVLEASNKTKGSVERLGLSFYAANDENYALDD
>NJM-Nt28DD+1fs
RDHMVLLEFVTAAGITHGMDELYKLEHHHHHHNRALGDPMVRVLEASNKTKGSVERLGLSFAANDENYALDD
>NJM-Nt27DD+1fs
RDHMVLLEFVTAAGITHGMDELYKLEHHHHHHNRALGDPMVRVLEASNKTKGSVERLGLSAANDENYALDD
>NJM-Nt26DD+1fs
RDHMVLLEFVTAAGITHGMDELYKLEHHHHHHNRALGDPMVRVLEASNKTKGSVERLGLAANDENYALDD
>NJM-Nt25DD+1fs
RDHMVLLEFVTAAGITHGMDELYKLEHHHHHHNRALGDPMVRVLEASNKTKGSVERLGAANDENYALDD
>NJM-Nt24DD+1fs
RDHMVLLEFVTAAGITHGMDELYKLEHHHHHHNRALGDPMVRVLEASNKTKGSVERLAANDENYALDD
>NJM-Nt23DD+1fs
RDHMVLLEFVTAAGITHGMDELYKLEHHHHHHNRALGDPMVRVLEASNKTKGSVERAANDENYALDD
>NJM-Nt22DD+1fs
RDHMVLLEFVTAAGITHGMDELYKLEHHHHHHNRALGDPMVRVLEASNKTKGSVEAANDENYALDD
>NJM-Nt21DD+1fs
RDHMVLLEFVTAAGITHGMDELYKLEHHHHHHNRALGDPMVRVLEASNKTKGSVAANDENYALDD
>NJM-Nt20DD+1fs
RDHMVLLEFVTAAGITHGMDELYKLEHHHHHHNRALGDPMVRVLEASNKTKGSAANDENYALDD
>NJM-Nt19DD+1fs
RDHMVLLEFVTAAGITHGMDELYKLEHHHHHHNRALGDPMVRVLEASNKTKGAANDENYALDD
>NJM-Nt18DD+1fs
RDHMVLLEFVTAAGITHGMDELYKLEHHHHHHNRALGDPMVRVLEASNKTKAANDENYALDD
>NJM-Nt17DD+1fs
RDHMVLLEFVTAAGITHGMDELYKLEHHHHHHNRALGDPMVRVLEASNKTAANDENYALDD
>NJM-Nt16DD+1fs
RDHMVLLEFVTAAGITHGMDELYKLEHHHHHHNRALGDPMVRVLEASNKAANDENYALDD
>NJM-Nt15DD+1fs
RDHMVLLEFVTAAGITHGMDELYKLEHHHHHHNRALGDPMVRVLEASNAANDENYALDD
>NJM-Nt14DD+1fs
RDHMVLLEFVTAAGITHGMDELYKLEHHHHHHNRALGDPMVRVLEASAANDENYALDD
>NJM-Nt13DD+1fs
RDHMVLLEFVTAAGITHGMDELYKLEHHHHHHNRALGDPMVRVLEAAANDENYALDD
>NJM-Nt12DD+1fs
RDHMVLLEFVTAAGITHGMDELYKLEHHHHHHNRALGDPMVRVLEAANDENYALDD
>NJM-Nt11DD+1fs
RDHMVLLEFVTAAGITHGMDELYKLEHHHHHHNRALGDPMVRVLAANDENYALDD
>NJM-Nt10DD+1fs
RDHMVLLEFVTAAGITHGMDELYKLEHHHHHHNRALGDPMVRVAANDENYALDD
>NJM-Nt9DD+1fs
RDHMVLLEFVTAAGITHGMDELYKLEHHHHHHNRALGDPMVRAANDENYALDD
>NJM-Nt8DD+1fs
RDHMVLLEFVTAAGITHGMDELYKLEHHHHHHNRALGDPMVAANDENYALDD
>NJM-Nt7DD+1fs
RDHMVLLEFVTAAGITHGMDELYKLEHHHHHHNRALGDPMAANDENYALDD
>NJM-Nt6DD+1fs
RDHMVLLEFVTAAGITHGMDELYKLEHHHHHHNRALGDPAANDENYALDD
>NJM-Nt5DD+1fs
RDHMVLLEFVTAAGITHGMDELYKLEHHHHHHNRALGDAANDENYALDD
>NJM-Nt4DD+1fs
RDHMVLLEFVTAAGITHGMDELYKLEHHHHHHNRALGAANDENYALDD
>NJM-Nt3DD+1fs
RDHMVLLEFVTAAGITHGMDELYKLEHHHHHHNRALAANDENYALDD
>NJM-Nt2DD+1fs
RDHMVLLEFVTAAGITHGMDELYKLEHHHHHHNRAAANDENYALDD
>NJM-Nt1DD+1fs
RDHMVLLEFVTAAGITHGMDELYKLEHHHHHHNRAANDENYALDD
>NJM-Pt39noTag+1fs
RDHMVLLEFVTAAGITHGMDELYKLEHHHHHHPRALGDPMVRVLEASNKTKGSVERLGLSFYLLFVGERSPE
>NJM-Pt38noTag+1fs
RDHMVLLEFVTAAGITHGMDELYKLEHHHHHHPRALGDPMVRVLEASNKTKGSVERLGLSFYLLFVGERSP
>NJM-Pt37noTag+1fs
RDHMVLLEFVTAAGITHGMDELYKLEHHHHHHPRALGDPMVRVLEASNKTKGSVERLGLSFYLLFVGERS
>NJM-Pt36noTag+1fs
RDHMVLLEFVTAAGITHGMDELYKLEHHHHHHPRALGDPMVRVLEASNKTKGSVERLGLSFYLLFVGER
>NJM-Pt35noTag+1fs
RDHMVLLEFVTAAGITHGMDELYKLEHHHHHHPRALGDPMVRVLEASNKTKGSVERLGLSFYLLFVGE
>NJM-Pt34noTag+1fs
RDHMVLLEFVTAAGITHGMDELYKLEHHHHHHPRALGDPMVRVLEASNKTKGSVERLGLSFYLLFVG
>NJM-Pt33noTag+1fs
RDHMVLLEFVTAAGITHGMDELYKLEHHHHHHPRALGDPMVRVLEASNKTKGSVERLGLSFYLLFV
>NJM-Pt32noTag+1fs
RDHMVLLEFVTAAGITHGMDELYKLEHHHHHHPRALGDPMVRVLEASNKTKGSVERLGLSFYLLF
>NJM-Pt31noTag+1fs
RDHMVLLEFVTAAGITHGMDELYKLEHHHHHHPRALGDPMVRVLEASNKTKGSVERLGLSFYLL
>NJM-Pt30noTag+1fs
RDHMVLLEFVTAAGITHGMDELYKLEHHHHHHPRALGDPMVRVLEASNKTKGSVERLGLSFYL
>NJM-Pt29noTag+1fs
RDHMVLLEFVTAAGITHGMDELYKLEHHHHHHPRALGDPMVRVLEASNKTKGSVERLGLSFY
>NJM-Pt28noTag+1fs
RDHMVLLEFVTAAGITHGMDELYKLEHHHHHHPRALGDPMVRVLEASNKTKGSVERLGLSF
>NJM-Pt27noTag+1fs
RDHMVLLEFVTAAGITHGMDELYKLEHHHHHHPRALGDPMVRVLEASNKTKGSVERLGLS
>NJM-Pt26noTag+1fs
RDHMVLLEFVTAAGITHGMDELYKLEHHHHHHPRALGDPMVRVLEASNKTKGSVERLGL
>NJM-Pt25noTag+1fs
RDHMVLLEFVTAAGITHGMDELYKLEHHHHHHPRALGDPMVRVLEASNKTKGSVERLG
>NJM-Pt24noTag+1fs
RDHMVLLEFVTAAGITHGMDELYKLEHHHHHHPRALGDPMVRVLEASNKTKGSVERL
>NJM-Pt23noTag+1fs
RDHMVLLEFVTAAGITHGMDELYKLEHHHHHHPRALGDPMVRVLEASNKTKGSVER
>NJM-Pt22noTag+1fs
RDHMVLLEFVTAAGITHGMDELYKLEHHHHHHPRALGDPMVRVLEASNKTKGSVE
>NJM-Pt21noTag+1fs
RDHMVLLEFVTAAGITHGMDELYKLEHHHHHHPRALGDPMVRVLEASNKTKGSV
>NJM-Pt20noTag+1fs
RDHMVLLEFVTAAGITHGMDELYKLEHHHHHHPRALGDPMVRVLEASNKTKGS
>NJM-Pt19noTag+1fs
RDHMVLLEFVTAAGITHGMDELYKLEHHHHHHPRALGDPMVRVLEASNKTKG
>NJM-Pt18noTag+1fs
RDHMVLLEFVTAAGITHGMDELYKLEHHHHHHPRALGDPMVRVLEASNKTK
>NJM-Pt17noTag+1fs
RDHMVLLEFVTAAGITHGMDELYKLEHHHHHHPRALGDPMVRVLEASNKT
>NJM-Pt16noTag+1fs
RDHMVLLEFVTAAGITHGMDELYKLEHHHHHHPRALGDPMVRVLEASNK
>NJM-Pt15noTag+1fs
RDHMVLLEFVTAAGITHGMDELYKLEHHHHHHPRALGDPMVRVLEASN
>NJM-Pt14noTag+1fs
RDHMVLLEFVTAAGITHGMDELYKLEHHHHHHPRALGDPMVRVLEAS
>NJM-Pt13noTag+1fs
RDHMVLLEFVTAAGITHGMDELYKLEHHHHHHPRALGDPMVRVLEA
>NJM-Pt12noTag+1fs
RDHMVLLEFVTAAGITHGMDELYKLEHHHHHHPRALGDPMVRVLE
>NJM-Pt11noTag+1fs
RDHMVLLEFVTAAGITHGMDELYKLEHHHHHHPRALGDPMVRVL
>NJM-Pt10noTag+1fs
RDHMVLLEFVTAAGITHGMDELYKLEHHHHHHPRALGDPMVRV
>NJM-Pt9noTag+1fs
RDHMVLLEFVTAAGITHGMDELYKLEHHHHHHPRALGDPMVR
>NJM-Pt8noTag+1fs
RDHMVLLEFVTAAGITHGMDELYKLEHHHHHHPRALGDPMV
>NJM-Pt7noTag+1fs
RDHMVLLEFVTAAGITHGMDELYKLEHHHHHHPRALGDPM
>NJM-Pt6noTag+1fs
RDHMVLLEFVTAAGITHGMDELYKLEHHHHHHPRALGDP
>NJM-Pt5noTag+1fs
RDHMVLLEFVTAAGITHGMDELYKLEHHHHHHPRALGD
>NJM-Pt4noTag+1fs
RDHMVLLEFVTAAGITHGMDELYKLEHHHHHHPRALG
>NJM-Pt3noTag+1fs
RDHMVLLEFVTAAGITHGMDELYKLEHHHHHHPRAL
>NJM-Pt2noTag+1fs
RDHMVLLEFVTAAGITHGMDELYKLEHHHHHHPRA
>NJM-Pt1noTag+1fs
RDHMVLLEFVTAAGITHGMDELYKLEHHHHHHPR
>NJM-Pt39DD+1fs
RDHMVLLEFVTAAGITHGMDELYKLEHHHHHHPRALGDPMVRVLEASNKTKGSVERLGLSFYLLFVGERSPEAANDENYALDD
>NJM-Pt38DD+1fs
RDHMVLLEFVTAAGITHGMDELYKLEHHHHHHPRALGDPMVRVLEASNKTKGSVERLGLSFYLLFVGERSPAANDENYALDD
>NJM-Pt37DD+1fs
RDHMVLLEFVTAAGITHGMDELYKLEHHHHHHPRALGDPMVRVLEASNKTKGSVERLGLSFYLLFVGERSAANDENYALDD
>NJM-Pt36DD+1fs
RDHMVLLEFVTAAGITHGMDELYKLEHHHHHHPRALGDPMVRVLEASNKTKGSVERLGLSFYLLFVGERAANDENYALDD
>NJM-Pt35DD+1fs
RDHMVLLEFVTAAGITHGMDELYKLEHHHHHHPRALGDPMVRVLEASNKTKGSVERLGLSFYLLFVGEAANDENYALDD
>NJM-Pt34DD+1fs
RDHMVLLEFVTAAGITHGMDELYKLEHHHHHHPRALGDPMVRVLEASNKTKGSVERLGLSFYLLFVGAANDENYALDD
>NJM-Pt33DD+1fs
RDHMVLLEFVTAAGITHGMDELYKLEHHHHHHPRALGDPMVRVLEASNKTKGSVERLGLSFYLLFVAANDENYALDD
>NJM-Pt32DD+1fs
RDHMVLLEFVTAAGITHGMDELYKLEHHHHHHPRALGDPMVRVLEASNKTKGSVERLGLSFYLLFAANDENYALDD
>NJM-Pt31DD+1fs
RDHMVLLEFVTAAGITHGMDELYKLEHHHHHHPRALGDPMVRVLEASNKTKGSVERLGLSFYLLAANDENYALDD
>NJM-Pt30DD+1fs
RDHMVLLEFVTAAGITHGMDELYKLEHHHHHHPRALGDPMVRVLEASNKTKGSVERLGLSFYLAANDENYALDD
>NJM-Pt29DD+1fs
RDHMVLLEFVTAAGITHGMDELYKLEHHHHHHPRALGDPMVRVLEASNKTKGSVERLGLSFYAANDENYALDD
>NJM-Pt28DD+1fs
RDHMVLLEFVTAAGITHGMDELYKLEHHHHHHPRALGDPMVRVLEASNKTKGSVERLGLSFAANDENYALDD
>NJM-Pt27DD+1fs
RDHMVLLEFVTAAGITHGMDELYKLEHHHHHHPRALGDPMVRVLEASNKTKGSVERLGLSAANDENYALDD
>NJM-Pt26DD+1fs
RDHMVLLEFVTAAGITHGMDELYKLEHHHHHHPRALGDPMVRVLEASNKTKGSVERLGLAANDENYALDD
>NJM-Pt25DD+1fs
RDHMVLLEFVTAAGITHGMDELYKLEHHHHHHPRALGDPMVRVLEASNKTKGSVERLGAANDENYALDD
>NJM-Pt24DD+1fs
RDHMVLLEFVTAAGITHGMDELYKLEHHHHHHPRALGDPMVRVLEASNKTKGSVERLAANDENYALDD
>NJM-Pt23DD+1fs
RDHMVLLEFVTAAGITHGMDELYKLEHHHHHHPRALGDPMVRVLEASNKTKGSVERAANDENYALDD
>NJM-Pt22DD+1fs
RDHMVLLEFVTAAGITHGMDELYKLEHHHHHHPRALGDPMVRVLEASNKTKGSVEAANDENYALDD
>NJM-Pt21DD+1fs
RDHMVLLEFVTAAGITHGMDELYKLEHHHHHHPRALGDPMVRVLEASNKTKGSVAANDENYALDD
>NJM-Pt20DD+1fs
RDHMVLLEFVTAAGITHGMDELYKLEHHHHHHPRALGDPMVRVLEASNKTKGSAANDENYALDD
>NJM-Pt19DD+1fs
RDHMVLLEFVTAAGITHGMDELYKLEHHHHHHPRALGDPMVRVLEASNKTKGAANDENYALDD
>NJM-Pt18DD+1fs
RDHMVLLEFVTAAGITHGMDELYKLEHHHHHHPRALGDPMVRVLEASNKTKAANDENYALDD
>NJM-Pt17DD+1fs
RDHMVLLEFVTAAGITHGMDELYKLEHHHHHHPRALGDPMVRVLEASNKTAANDENYALDD
>NJM-Pt16DD+1fs
RDHMVLLEFVTAAGITHGMDELYKLEHHHHHHPRALGDPMVRVLEASNKAANDENYALDD
>NJM-Pt15DD+1fs
RDHMVLLEFVTAAGITHGMDELYKLEHHHHHHPRALGDPMVRVLEASNAANDENYALDD
>NJM-Pt14DD+1fs
RDHMVLLEFVTAAGITHGMDELYKLEHHHHHHPRALGDPMVRVLEASAANDENYALDD
>NJM-Pt13DD+1fs
RDHMVLLEFVTAAGITHGMDELYKLEHHHHHHPRALGDPMVRVLEAAANDENYALDD
>NJM-Pt12DD+1fs
RDHMVLLEFVTAAGITHGMDELYKLEHHHHHHPRALGDPMVRVLEAANDENYALDD
>NJM-Pt11DD+1fs
RDHMVLLEFVTAAGITHGMDELYKLEHHHHHHPRALGDPMVRVLAANDENYALDD
>NJM-Pt10DD+1fs
RDHMVLLEFVTAAGITHGMDELYKLEHHHHHHPRALGDPMVRVAANDENYALDD
>NJM-Pt9DD+1fs
RDHMVLLEFVTAAGITHGMDELYKLEHHHHHHPRALGDPMVRAANDENYALDD
>NJM-Pt8DD+1fs
RDHMVLLEFVTAAGITHGMDELYKLEHHHHHHPRALGDPMVAANDENYALDD
>NJM-Pt7DD+1fs
RDHMVLLEFVTAAGITHGMDELYKLEHHHHHHPRALGDPMAANDENYALDD
>NJM-Pt6DD+1fs
RDHMVLLEFVTAAGITHGMDELYKLEHHHHHHPRALGDPAANDENYALDD
>NJM-Pt5DD+1fs
RDHMVLLEFVTAAGITHGMDELYKLEHHHHHHPRALGDAANDENYALDD
>NJM-Pt4DD+1fs
RDHMVLLEFVTAAGITHGMDELYKLEHHHHHHPRALGAANDENYALDD
>NJM-Pt3DD+1fs
RDHMVLLEFVTAAGITHGMDELYKLEHHHHHHPRALAANDENYALDD
>NJM-Pt2DD+1fs
RDHMVLLEFVTAAGITHGMDELYKLEHHHHHHPRAAANDENYALDD
>NJM-Pt1DD+1fs
RDHMVLLEFVTAAGITHGMDELYKLEHHHHHHPRAANDENYALDD
>NJM-Qt39noTag+1fs
RDHMVLLEFVTAAGITHGMDELYKLEHHHHHHQRALGDPMVRVLEASNKTKGSVERLGLSFYLLFVGERSPE
>NJM-Qt38noTag+1fs
RDHMVLLEFVTAAGITHGMDELYKLEHHHHHHQRALGDPMVRVLEASNKTKGSVERLGLSFYLLFVGERSP
>NJM-Qt37noTag+1fs
RDHMVLLEFVTAAGITHGMDELYKLEHHHHHHQRALGDPMVRVLEASNKTKGSVERLGLSFYLLFVGERS
>NJM-Qt36noTag+1fs
RDHMVLLEFVTAAGITHGMDELYKLEHHHHHHQRALGDPMVRVLEASNKTKGSVERLGLSFYLLFVGER
>NJM-Qt35noTag+1fs
RDHMVLLEFVTAAGITHGMDELYKLEHHHHHHQRALGDPMVRVLEASNKTKGSVERLGLSFYLLFVGE
>NJM-Qt34noTag+1fs
RDHMVLLEFVTAAGITHGMDELYKLEHHHHHHQRALGDPMVRVLEASNKTKGSVERLGLSFYLLFVG
>NJM-Qt33noTag+1fs
RDHMVLLEFVTAAGITHGMDELYKLEHHHHHHQRALGDPMVRVLEASNKTKGSVERLGLSFYLLFV
>NJM-Qt32noTag+1fs
RDHMVLLEFVTAAGITHGMDELYKLEHHHHHHQRALGDPMVRVLEASNKTKGSVERLGLSFYLLF
>NJM-Qt31noTag+1fs
RDHMVLLEFVTAAGITHGMDELYKLEHHHHHHQRALGDPMVRVLEASNKTKGSVERLGLSFYLL
>NJM-Qt30noTag+1fs
RDHMVLLEFVTAAGITHGMDELYKLEHHHHHHQRALGDPMVRVLEASNKTKGSVERLGLSFYL
>NJM-Qt29noTag+1fs
RDHMVLLEFVTAAGITHGMDELYKLEHHHHHHQRALGDPMVRVLEASNKTKGSVERLGLSFY
>NJM-Qt28noTag+1fs
RDHMVLLEFVTAAGITHGMDELYKLEHHHHHHQRALGDPMVRVLEASNKTKGSVERLGLSF
>NJM-Qt27noTag+1fs
RDHMVLLEFVTAAGITHGMDELYKLEHHHHHHQRALGDPMVRVLEASNKTKGSVERLGLS
>NJM-Qt26noTag+1fs
RDHMVLLEFVTAAGITHGMDELYKLEHHHHHHQRALGDPMVRVLEASNKTKGSVERLGL
>NJM-Qt25noTag+1fs
RDHMVLLEFVTAAGITHGMDELYKLEHHHHHHQRALGDPMVRVLEASNKTKGSVERLG
>NJM-Qt24noTag+1fs
RDHMVLLEFVTAAGITHGMDELYKLEHHHHHHQRALGDPMVRVLEASNKTKGSVERL
>NJM-Qt23noTag+1fs
RDHMVLLEFVTAAGITHGMDELYKLEHHHHHHQRALGDPMVRVLEASNKTKGSVER
>NJM-Qt22noTag+1fs
RDHMVLLEFVTAAGITHGMDELYKLEHHHHHHQRALGDPMVRVLEASNKTKGSVE
>NJM-Qt21noTag+1fs
RDHMVLLEFVTAAGITHGMDELYKLEHHHHHHQRALGDPMVRVLEASNKTKGSV
>NJM-Qt20noTag+1fs
RDHMVLLEFVTAAGITHGMDELYKLEHHHHHHQRALGDPMVRVLEASNKTKGS
>NJM-Qt19noTag+1fs
RDHMVLLEFVTAAGITHGMDELYKLEHHHHHHQRALGDPMVRVLEASNKTKG
>NJM-Qt18noTag+1fs
RDHMVLLEFVTAAGITHGMDELYKLEHHHHHHQRALGDPMVRVLEASNKTK
>NJM-Qt17noTag+1fs
RDHMVLLEFVTAAGITHGMDELYKLEHHHHHHQRALGDPMVRVLEASNKT
>NJM-Qt16noTag+1fs
RDHMVLLEFVTAAGITHGMDELYKLEHHHHHHQRALGDPMVRVLEASNK
>NJM-Qt15noTag+1fs
RDHMVLLEFVTAAGITHGMDELYKLEHHHHHHQRALGDPMVRVLEASN
>NJM-Qt14noTag+1fs
RDHMVLLEFVTAAGITHGMDELYKLEHHHHHHQRALGDPMVRVLEAS
>NJM-Qt13noTag+1fs
RDHMVLLEFVTAAGITHGMDELYKLEHHHHHHQRALGDPMVRVLEA
>NJM-Qt12noTag+1fs
RDHMVLLEFVTAAGITHGMDELYKLEHHHHHHQRALGDPMVRVLE
>NJM-Qt11noTag+1fs
RDHMVLLEFVTAAGITHGMDELYKLEHHHHHHQRALGDPMVRVL
>NJM-Qt10noTag+1fs
RDHMVLLEFVTAAGITHGMDELYKLEHHHHHHQRALGDPMVRV
>NJM-Qt9noTag+1fs
RDHMVLLEFVTAAGITHGMDELYKLEHHHHHHQRALGDPMVR
>NJM-Qt8noTag+1fs
RDHMVLLEFVTAAGITHGMDELYKLEHHHHHHQRALGDPMV
>NJM-Qt7noTag+1fs
RDHMVLLEFVTAAGITHGMDELYKLEHHHHHHQRALGDPM
>NJM-Qt6noTag+1fs
RDHMVLLEFVTAAGITHGMDELYKLEHHHHHHQRALGDP
>NJM-Qt5noTag+1fs
RDHMVLLEFVTAAGITHGMDELYKLEHHHHHHQRALGD
>NJM-Qt4noTag+1fs
RDHMVLLEFVTAAGITHGMDELYKLEHHHHHHQRALG
>NJM-Qt3noTag+1fs
RDHMVLLEFVTAAGITHGMDELYKLEHHHHHHQRAL
>NJM-Qt2noTag+1fs
RDHMVLLEFVTAAGITHGMDELYKLEHHHHHHQRA
>NJM-Qt1noTag+1fs
RDHMVLLEFVTAAGITHGMDELYKLEHHHHHHQR
>NJM-Qt39DD+1fs
RDHMVLLEFVTAAGITHGMDELYKLEHHHHHHQRALGDPMVRVLEASNKTKGSVERLGLSFYLLFVGERSPEAANDENYALDD
>NJM-Qt38DD+1fs
RDHMVLLEFVTAAGITHGMDELYKLEHHHHHHQRALGDPMVRVLEASNKTKGSVERLGLSFYLLFVGERSPAANDENYALDD
>NJM-Qt37DD+1fs
RDHMVLLEFVTAAGITHGMDELYKLEHHHHHHQRALGDPMVRVLEASNKTKGSVERLGLSFYLLFVGERSAANDENYALDD
>NJM-Qt36DD+1fs
RDHMVLLEFVTAAGITHGMDELYKLEHHHHHHQRALGDPMVRVLEASNKTKGSVERLGLSFYLLFVGERAANDENYALDD
>NJM-Qt35DD+1fs
RDHMVLLEFVTAAGITHGMDELYKLEHHHHHHQRALGDPMVRVLEASNKTKGSVERLGLSFYLLFVGEAANDENYALDD
>NJM-Qt34DD+1fs
RDHMVLLEFVTAAGITHGMDELYKLEHHHHHHQRALGDPMVRVLEASNKTKGSVERLGLSFYLLFVGAANDENYALDD
>NJM-Qt33DD+1fs
RDHMVLLEFVTAAGITHGMDELYKLEHHHHHHQRALGDPMVRVLEASNKTKGSVERLGLSFYLLFVAANDENYALDD
>NJM-Qt32DD+1fs
RDHMVLLEFVTAAGITHGMDELYKLEHHHHHHQRALGDPMVRVLEASNKTKGSVERLGLSFYLLFAANDENYALDD
>NJM-Qt31DD+1fs
RDHMVLLEFVTAAGITHGMDELYKLEHHHHHHQRALGDPMVRVLEASNKTKGSVERLGLSFYLLAANDENYALDD
>NJM-Qt30DD+1fs
RDHMVLLEFVTAAGITHGMDELYKLEHHHHHHQRALGDPMVRVLEASNKTKGSVERLGLSFYLAANDENYALDD
>NJM-Qt29DD+1fs
RDHMVLLEFVTAAGITHGMDELYKLEHHHHHHQRALGDPMVRVLEASNKTKGSVERLGLSFYAANDENYALDD
>NJM-Qt28DD+1fs
RDHMVLLEFVTAAGITHGMDELYKLEHHHHHHQRALGDPMVRVLEASNKTKGSVERLGLSFAANDENYALDD
>NJM-Qt27DD+1fs
RDHMVLLEFVTAAGITHGMDELYKLEHHHHHHQRALGDPMVRVLEASNKTKGSVERLGLSAANDENYALDD
>NJM-Qt26DD+1fs
RDHMVLLEFVTAAGITHGMDELYKLEHHHHHHQRALGDPMVRVLEASNKTKGSVERLGLAANDENYALDD
>NJM-Qt25DD+1fs
RDHMVLLEFVTAAGITHGMDELYKLEHHHHHHQRALGDPMVRVLEASNKTKGSVERLGAANDENYALDD
>NJM-Qt24DD+1fs
RDHMVLLEFVTAAGITHGMDELYKLEHHHHHHQRALGDPMVRVLEASNKTKGSVERLAANDENYALDD
>NJM-Qt23DD+1fs
RDHMVLLEFVTAAGITHGMDELYKLEHHHHHHQRALGDPMVRVLEASNKTKGSVERAANDENYALDD
>NJM-Qt22DD+1fs
RDHMVLLEFVTAAGITHGMDELYKLEHHHHHHQRALGDPMVRVLEASNKTKGSVEAANDENYALDD
>NJM-Qt21DD+1fs
RDHMVLLEFVTAAGITHGMDELYKLEHHHHHHQRALGDPMVRVLEASNKTKGSVAANDENYALDD
>NJM-Qt20DD+1fs
RDHMVLLEFVTAAGITHGMDELYKLEHHHHHHQRALGDPMVRVLEASNKTKGSAANDENYALDD
>NJM-Qt19DD+1fs
RDHMVLLEFVTAAGITHGMDELYKLEHHHHHHQRALGDPMVRVLEASNKTKGAANDENYALDD
>NJM-Qt18DD+1fs
RDHMVLLEFVTAAGITHGMDELYKLEHHHHHHQRALGDPMVRVLEASNKTKAANDENYALDD
>NJM-Qt17DD+1fs
RDHMVLLEFVTAAGITHGMDELYKLEHHHHHHQRALGDPMVRVLEASNKTAANDENYALDD
>NJM-Qt16DD+1fs
RDHMVLLEFVTAAGITHGMDELYKLEHHHHHHQRALGDPMVRVLEASNKAANDENYALDD
>NJM-Qt15DD+1fs
RDHMVLLEFVTAAGITHGMDELYKLEHHHHHHQRALGDPMVRVLEASNAANDENYALDD
>NJM-Qt14DD+1fs
RDHMVLLEFVTAAGITHGMDELYKLEHHHHHHQRALGDPMVRVLEASAANDENYALDD
>NJM-Qt13DD+1fs
RDHMVLLEFVTAAGITHGMDELYKLEHHHHHHQRALGDPMVRVLEAAANDENYALDD
>NJM-Qt12DD+1fs
RDHMVLLEFVTAAGITHGMDELYKLEHHHHHHQRALGDPMVRVLEAANDENYALDD
>NJM-Qt11DD+1fs
RDHMVLLEFVTAAGITHGMDELYKLEHHHHHHQRALGDPMVRVLAANDENYALDD
>NJM-Qt10DD+1fs
RDHMVLLEFVTAAGITHGMDELYKLEHHHHHHQRALGDPMVRVAANDENYALDD
>NJM-Qt9DD+1fs
RDHMVLLEFVTAAGITHGMDELYKLEHHHHHHQRALGDPMVRAANDENYALDD
>NJM-Qt8DD+1fs
RDHMVLLEFVTAAGITHGMDELYKLEHHHHHHQRALGDPMVAANDENYALDD
>NJM-Qt7DD+1fs
RDHMVLLEFVTAAGITHGMDELYKLEHHHHHHQRALGDPMAANDENYALDD
>NJM-Qt6DD+1fs
RDHMVLLEFVTAAGITHGMDELYKLEHHHHHHQRALGDPAANDENYALDD
>NJM-Qt5DD+1fs
RDHMVLLEFVTAAGITHGMDELYKLEHHHHHHQRALGDAANDENYALDD
>NJM-Qt4DD+1fs
RDHMVLLEFVTAAGITHGMDELYKLEHHHHHHQRALGAANDENYALDD
>NJM-Qt3DD+1fs
RDHMVLLEFVTAAGITHGMDELYKLEHHHHHHQRALAANDENYALDD
>NJM-Qt2DD+1fs
RDHMVLLEFVTAAGITHGMDELYKLEHHHHHHQRAAANDENYALDD
>NJM-Qt1DD+1fs
RDHMVLLEFVTAAGITHGMDELYKLEHHHHHHQRAANDENYALDD
>NJM-Rt39noTag+1fs
RDHMVLLEFVTAAGITHGMDELYKLEHHHHHHRRALGDPMVRVLEASNKTKGSVERLGLSFYLLFVGERSPE
>NJM-Rt38noTag+1fs
RDHMVLLEFVTAAGITHGMDELYKLEHHHHHHRRALGDPMVRVLEASNKTKGSVERLGLSFYLLFVGERSP
>NJM-Rt37noTag+1fs
RDHMVLLEFVTAAGITHGMDELYKLEHHHHHHRRALGDPMVRVLEASNKTKGSVERLGLSFYLLFVGERS
>NJM-Rt36noTag+1fs
RDHMVLLEFVTAAGITHGMDELYKLEHHHHHHRRALGDPMVRVLEASNKTKGSVERLGLSFYLLFVGER
>NJM-Rt35noTag+1fs
RDHMVLLEFVTAAGITHGMDELYKLEHHHHHHRRALGDPMVRVLEASNKTKGSVERLGLSFYLLFVGE
>NJM-Rt34noTag+1fs
RDHMVLLEFVTAAGITHGMDELYKLEHHHHHHRRALGDPMVRVLEASNKTKGSVERLGLSFYLLFVG
>NJM-Rt33noTag+1fs
RDHMVLLEFVTAAGITHGMDELYKLEHHHHHHRRALGDPMVRVLEASNKTKGSVERLGLSFYLLFV
>NJM-Rt32noTag+1fs
RDHMVLLEFVTAAGITHGMDELYKLEHHHHHHRRALGDPMVRVLEASNKTKGSVERLGLSFYLLF
>NJM-Rt31noTag+1fs
RDHMVLLEFVTAAGITHGMDELYKLEHHHHHHRRALGDPMVRVLEASNKTKGSVERLGLSFYLL
>NJM-Rt30noTag+1fs
RDHMVLLEFVTAAGITHGMDELYKLEHHHHHHRRALGDPMVRVLEASNKTKGSVERLGLSFYL
>NJM-Rt29noTag+1fs
RDHMVLLEFVTAAGITHGMDELYKLEHHHHHHRRALGDPMVRVLEASNKTKGSVERLGLSFY
>NJM-Rt28noTag+1fs
RDHMVLLEFVTAAGITHGMDELYKLEHHHHHHRRALGDPMVRVLEASNKTKGSVERLGLSF
>NJM-Rt27noTag+1fs
RDHMVLLEFVTAAGITHGMDELYKLEHHHHHHRRALGDPMVRVLEASNKTKGSVERLGLS
>NJM-Rt26noTag+1fs
RDHMVLLEFVTAAGITHGMDELYKLEHHHHHHRRALGDPMVRVLEASNKTKGSVERLGL
>NJM-Rt25noTag+1fs
RDHMVLLEFVTAAGITHGMDELYKLEHHHHHHRRALGDPMVRVLEASNKTKGSVERLG
>NJM-Rt24noTag+1fs
RDHMVLLEFVTAAGITHGMDELYKLEHHHHHHRRALGDPMVRVLEASNKTKGSVERL
>NJM-Rt23noTag+1fs
RDHMVLLEFVTAAGITHGMDELYKLEHHHHHHRRALGDPMVRVLEASNKTKGSVER
>NJM-Rt22noTag+1fs
RDHMVLLEFVTAAGITHGMDELYKLEHHHHHHRRALGDPMVRVLEASNKTKGSVE
>NJM-Rt21noTag+1fs
RDHMVLLEFVTAAGITHGMDELYKLEHHHHHHRRALGDPMVRVLEASNKTKGSV
>NJM-Rt20noTag+1fs
RDHMVLLEFVTAAGITHGMDELYKLEHHHHHHRRALGDPMVRVLEASNKTKGS
>NJM-Rt19noTag+1fs
RDHMVLLEFVTAAGITHGMDELYKLEHHHHHHRRALGDPMVRVLEASNKTKG
>NJM-Rt18noTag+1fs
RDHMVLLEFVTAAGITHGMDELYKLEHHHHHHRRALGDPMVRVLEASNKTK
>NJM-Rt17noTag+1fs
RDHMVLLEFVTAAGITHGMDELYKLEHHHHHHRRALGDPMVRVLEASNKT
>NJM-Rt16noTag+1fs
RDHMVLLEFVTAAGITHGMDELYKLEHHHHHHRRALGDPMVRVLEASNK
>NJM-Rt15noTag+1fs
RDHMVLLEFVTAAGITHGMDELYKLEHHHHHHRRALGDPMVRVLEASN
>NJM-Rt14noTag+1fs
RDHMVLLEFVTAAGITHGMDELYKLEHHHHHHRRALGDPMVRVLEAS
>NJM-Rt13noTag+1fs
RDHMVLLEFVTAAGITHGMDELYKLEHHHHHHRRALGDPMVRVLEA
>NJM-Rt12noTag+1fs
RDHMVLLEFVTAAGITHGMDELYKLEHHHHHHRRALGDPMVRVLE
>NJM-Rt11noTag+1fs
RDHMVLLEFVTAAGITHGMDELYKLEHHHHHHRRALGDPMVRVL
>NJM-Rt10noTag+1fs
RDHMVLLEFVTAAGITHGMDELYKLEHHHHHHRRALGDPMVRV
>NJM-Rt9noTag+1fs
RDHMVLLEFVTAAGITHGMDELYKLEHHHHHHRRALGDPMVR
>NJM-Rt8noTag+1fs
RDHMVLLEFVTAAGITHGMDELYKLEHHHHHHRRALGDPMV
>NJM-Rt7noTag+1fs
RDHMVLLEFVTAAGITHGMDELYKLEHHHHHHRRALGDPM
>NJM-Rt6noTag+1fs
RDHMVLLEFVTAAGITHGMDELYKLEHHHHHHRRALGDP
>NJM-Rt5noTag+1fs
RDHMVLLEFVTAAGITHGMDELYKLEHHHHHHRRALGD
>NJM-Rt4noTag+1fs
RDHMVLLEFVTAAGITHGMDELYKLEHHHHHHRRALG
>NJM-Rt3noTag+1fs
RDHMVLLEFVTAAGITHGMDELYKLEHHHHHHRRAL
>NJM-Rt2noTag+1fs
RDHMVLLEFVTAAGITHGMDELYKLEHHHHHHRRA
>NJM-Rt1noTag+1fs
RDHMVLLEFVTAAGITHGMDELYKLEHHHHHHRR
>NJM-Rt39DD+1fs
RDHMVLLEFVTAAGITHGMDELYKLEHHHHHHRRALGDPMVRVLEASNKTKGSVERLGLSFYLLFVGERSPEAANDENYALDD
>NJM-Rt38DD+1fs
RDHMVLLEFVTAAGITHGMDELYKLEHHHHHHRRALGDPMVRVLEASNKTKGSVERLGLSFYLLFVGERSPAANDENYALDD
>NJM-Rt37DD+1fs
RDHMVLLEFVTAAGITHGMDELYKLEHHHHHHRRALGDPMVRVLEASNKTKGSVERLGLSFYLLFVGERSAANDENYALDD
>NJM-Rt36DD+1fs
RDHMVLLEFVTAAGITHGMDELYKLEHHHHHHRRALGDPMVRVLEASNKTKGSVERLGLSFYLLFVGERAANDENYALDD
>NJM-Rt35DD+1fs
RDHMVLLEFVTAAGITHGMDELYKLEHHHHHHRRALGDPMVRVLEASNKTKGSVERLGLSFYLLFVGEAANDENYALDD
>NJM-Rt34DD+1fs
RDHMVLLEFVTAAGITHGMDELYKLEHHHHHHRRALGDPMVRVLEASNKTKGSVERLGLSFYLLFVGAANDENYALDD
>NJM-Rt33DD+1fs
RDHMVLLEFVTAAGITHGMDELYKLEHHHHHHRRALGDPMVRVLEASNKTKGSVERLGLSFYLLFVAANDENYALDD
>NJM-Rt32DD+1fs
RDHMVLLEFVTAAGITHGMDELYKLEHHHHHHRRALGDPMVRVLEASNKTKGSVERLGLSFYLLFAANDENYALDD
>NJM-Rt31DD+1fs
RDHMVLLEFVTAAGITHGMDELYKLEHHHHHHRRALGDPMVRVLEASNKTKGSVERLGLSFYLLAANDENYALDD
>NJM-Rt30DD+1fs
RDHMVLLEFVTAAGITHGMDELYKLEHHHHHHRRALGDPMVRVLEASNKTKGSVERLGLSFYLAANDENYALDD
>NJM-Rt29DD+1fs
RDHMVLLEFVTAAGITHGMDELYKLEHHHHHHRRALGDPMVRVLEASNKTKGSVERLGLSFYAANDENYALDD
>NJM-Rt28DD+1fs
RDHMVLLEFVTAAGITHGMDELYKLEHHHHHHRRALGDPMVRVLEASNKTKGSVERLGLSFAANDENYALDD
>NJM-Rt27DD+1fs
RDHMVLLEFVTAAGITHGMDELYKLEHHHHHHRRALGDPMVRVLEASNKTKGSVERLGLSAANDENYALDD
>NJM-Rt26DD+1fs
RDHMVLLEFVTAAGITHGMDELYKLEHHHHHHRRALGDPMVRVLEASNKTKGSVERLGLAANDENYALDD
>NJM-Rt25DD+1fs
RDHMVLLEFVTAAGITHGMDELYKLEHHHHHHRRALGDPMVRVLEASNKTKGSVERLGAANDENYALDD
>NJM-Rt24DD+1fs
RDHMVLLEFVTAAGITHGMDELYKLEHHHHHHRRALGDPMVRVLEASNKTKGSVERLAANDENYALDD
>NJM-Rt23DD+1fs
RDHMVLLEFVTAAGITHGMDELYKLEHHHHHHRRALGDPMVRVLEASNKTKGSVERAANDENYALDD
>NJM-Rt22DD+1fs
RDHMVLLEFVTAAGITHGMDELYKLEHHHHHHRRALGDPMVRVLEASNKTKGSVEAANDENYALDD
>NJM-Rt21DD+1fs
RDHMVLLEFVTAAGITHGMDELYKLEHHHHHHRRALGDPMVRVLEASNKTKGSVAANDENYALDD
>NJM-Rt20DD+1fs
RDHMVLLEFVTAAGITHGMDELYKLEHHHHHHRRALGDPMVRVLEASNKTKGSAANDENYALDD
>NJM-Rt19DD+1fs
RDHMVLLEFVTAAGITHGMDELYKLEHHHHHHRRALGDPMVRVLEASNKTKGAANDENYALDD
>NJM-Rt18DD+1fs
RDHMVLLEFVTAAGITHGMDELYKLEHHHHHHRRALGDPMVRVLEASNKTKAANDENYALDD
>NJM-Rt17DD+1fs
RDHMVLLEFVTAAGITHGMDELYKLEHHHHHHRRALGDPMVRVLEASNKTAANDENYALDD
>NJM-Rt16DD+1fs
RDHMVLLEFVTAAGITHGMDELYKLEHHHHHHRRALGDPMVRVLEASNKAANDENYALDD
>NJM-Rt15DD+1fs
RDHMVLLEFVTAAGITHGMDELYKLEHHHHHHRRALGDPMVRVLEASNAANDENYALDD
>NJM-Rt14DD+1fs
RDHMVLLEFVTAAGITHGMDELYKLEHHHHHHRRALGDPMVRVLEASAANDENYALDD
>NJM-Rt13DD+1fs
RDHMVLLEFVTAAGITHGMDELYKLEHHHHHHRRALGDPMVRVLEAAANDENYALDD
>NJM-Rt12DD+1fs
RDHMVLLEFVTAAGITHGMDELYKLEHHHHHHRRALGDPMVRVLEAANDENYALDD
>NJM-Rt11DD+1fs
RDHMVLLEFVTAAGITHGMDELYKLEHHHHHHRRALGDPMVRVLAANDENYALDD
>NJM-Rt10DD+1fs
RDHMVLLEFVTAAGITHGMDELYKLEHHHHHHRRALGDPMVRVAANDENYALDD
>NJM-Rt9DD+1fs
RDHMVLLEFVTAAGITHGMDELYKLEHHHHHHRRALGDPMVRAANDENYALDD
>NJM-Rt8DD+1fs
RDHMVLLEFVTAAGITHGMDELYKLEHHHHHHRRALGDPMVAANDENYALDD
>NJM-Rt7DD+1fs
RDHMVLLEFVTAAGITHGMDELYKLEHHHHHHRRALGDPMAANDENYALDD
>NJM-Rt6DD+1fs
RDHMVLLEFVTAAGITHGMDELYKLEHHHHHHRRALGDPAANDENYALDD
>NJM-Rt5DD+1fs
RDHMVLLEFVTAAGITHGMDELYKLEHHHHHHRRALGDAANDENYALDD
>NJM-Rt4DD+1fs
RDHMVLLEFVTAAGITHGMDELYKLEHHHHHHRRALGAANDENYALDD
>NJM-Rt3DD+1fs
RDHMVLLEFVTAAGITHGMDELYKLEHHHHHHRRALAANDENYALDD
>NJM-Rt2DD+1fs
RDHMVLLEFVTAAGITHGMDELYKLEHHHHHHRRAAANDENYALDD
>NJM-Rt1DD+1fs
RDHMVLLEFVTAAGITHGMDELYKLEHHHHHHRRAANDENYALDD
>NJM-St39noTag+1fs
RDHMVLLEFVTAAGITHGMDELYKLEHHHHHHSRALGDPMVRVLEASNKTKGSVERLGLSFYLLFVGERSPE
>NJM-St38noTag+1fs
RDHMVLLEFVTAAGITHGMDELYKLEHHHHHHSRALGDPMVRVLEASNKTKGSVERLGLSFYLLFVGERSP
>NJM-St37noTag+1fs
RDHMVLLEFVTAAGITHGMDELYKLEHHHHHHSRALGDPMVRVLEASNKTKGSVERLGLSFYLLFVGERS
>NJM-St36noTag+1fs
RDHMVLLEFVTAAGITHGMDELYKLEHHHHHHSRALGDPMVRVLEASNKTKGSVERLGLSFYLLFVGER
>NJM-St35noTag+1fs
RDHMVLLEFVTAAGITHGMDELYKLEHHHHHHSRALGDPMVRVLEASNKTKGSVERLGLSFYLLFVGE
>NJM-St34noTag+1fs
RDHMVLLEFVTAAGITHGMDELYKLEHHHHHHSRALGDPMVRVLEASNKTKGSVERLGLSFYLLFVG
>NJM-St33noTag+1fs
RDHMVLLEFVTAAGITHGMDELYKLEHHHHHHSRALGDPMVRVLEASNKTKGSVERLGLSFYLLFV
>NJM-St32noTag+1fs
RDHMVLLEFVTAAGITHGMDELYKLEHHHHHHSRALGDPMVRVLEASNKTKGSVERLGLSFYLLF
>NJM-St31noTag+1fs
RDHMVLLEFVTAAGITHGMDELYKLEHHHHHHSRALGDPMVRVLEASNKTKGSVERLGLSFYLL
>NJM-St30noTag+1fs
RDHMVLLEFVTAAGITHGMDELYKLEHHHHHHSRALGDPMVRVLEASNKTKGSVERLGLSFYL
>NJM-St29noTag+1fs
RDHMVLLEFVTAAGITHGMDELYKLEHHHHHHSRALGDPMVRVLEASNKTKGSVERLGLSFY
>NJM-St28noTag+1fs
RDHMVLLEFVTAAGITHGMDELYKLEHHHHHHSRALGDPMVRVLEASNKTKGSVERLGLSF
>NJM-St27noTag+1fs
RDHMVLLEFVTAAGITHGMDELYKLEHHHHHHSRALGDPMVRVLEASNKTKGSVERLGLS
>NJM-St26noTag+1fs
RDHMVLLEFVTAAGITHGMDELYKLEHHHHHHSRALGDPMVRVLEASNKTKGSVERLGL
>NJM-St25noTag+1fs
RDHMVLLEFVTAAGITHGMDELYKLEHHHHHHSRALGDPMVRVLEASNKTKGSVERLG
>NJM-St24noTag+1fs
RDHMVLLEFVTAAGITHGMDELYKLEHHHHHHSRALGDPMVRVLEASNKTKGSVERL
>NJM-St23noTag+1fs
RDHMVLLEFVTAAGITHGMDELYKLEHHHHHHSRALGDPMVRVLEASNKTKGSVER
>NJM-St22noTag+1fs
RDHMVLLEFVTAAGITHGMDELYKLEHHHHHHSRALGDPMVRVLEASNKTKGSVE
>NJM-St21noTag+1fs
RDHMVLLEFVTAAGITHGMDELYKLEHHHHHHSRALGDPMVRVLEASNKTKGSV
>NJM-St20noTag+1fs
RDHMVLLEFVTAAGITHGMDELYKLEHHHHHHSRALGDPMVRVLEASNKTKGS
>NJM-St19noTag+1fs
RDHMVLLEFVTAAGITHGMDELYKLEHHHHHHSRALGDPMVRVLEASNKTKG
>NJM-St18noTag+1fs
RDHMVLLEFVTAAGITHGMDELYKLEHHHHHHSRALGDPMVRVLEASNKTK
>NJM-St17noTag+1fs
RDHMVLLEFVTAAGITHGMDELYKLEHHHHHHSRALGDPMVRVLEASNKT
>NJM-St16noTag+1fs
RDHMVLLEFVTAAGITHGMDELYKLEHHHHHHSRALGDPMVRVLEASNK
>NJM-St15noTag+1fs
RDHMVLLEFVTAAGITHGMDELYKLEHHHHHHSRALGDPMVRVLEASN
>NJM-St14noTag+1fs
RDHMVLLEFVTAAGITHGMDELYKLEHHHHHHSRALGDPMVRVLEAS
>NJM-St13noTag+1fs
RDHMVLLEFVTAAGITHGMDELYKLEHHHHHHSRALGDPMVRVLEA
>NJM-St12noTag+1fs
RDHMVLLEFVTAAGITHGMDELYKLEHHHHHHSRALGDPMVRVLE
>NJM-St11noTag+1fs
RDHMVLLEFVTAAGITHGMDELYKLEHHHHHHSRALGDPMVRVL
>NJM-St10noTag+1fs
RDHMVLLEFVTAAGITHGMDELYKLEHHHHHHSRALGDPMVRV
>NJM-St9noTag+1fs
RDHMVLLEFVTAAGITHGMDELYKLEHHHHHHSRALGDPMVR
>NJM-St8noTag+1fs
RDHMVLLEFVTAAGITHGMDELYKLEHHHHHHSRALGDPMV
>NJM-St7noTag+1fs
RDHMVLLEFVTAAGITHGMDELYKLEHHHHHHSRALGDPM
>NJM-St6noTag+1fs
RDHMVLLEFVTAAGITHGMDELYKLEHHHHHHSRALGDP
>NJM-St5noTag+1fs
RDHMVLLEFVTAAGITHGMDELYKLEHHHHHHSRALGD
>NJM-St4noTag+1fs
RDHMVLLEFVTAAGITHGMDELYKLEHHHHHHSRALG
>NJM-St3noTag+1fs
RDHMVLLEFVTAAGITHGMDELYKLEHHHHHHSRAL
>NJM-St2noTag+1fs
RDHMVLLEFVTAAGITHGMDELYKLEHHHHHHSRA
>NJM-St1noTag+1fs
RDHMVLLEFVTAAGITHGMDELYKLEHHHHHHSR
>NJM-St39DD+1fs
RDHMVLLEFVTAAGITHGMDELYKLEHHHHHHSRALGDPMVRVLEASNKTKGSVERLGLSFYLLFVGERSPEAANDENYALDD
>NJM-St38DD+1fs
RDHMVLLEFVTAAGITHGMDELYKLEHHHHHHSRALGDPMVRVLEASNKTKGSVERLGLSFYLLFVGERSPAANDENYALDD
>NJM-St37DD+1fs
RDHMVLLEFVTAAGITHGMDELYKLEHHHHHHSRALGDPMVRVLEASNKTKGSVERLGLSFYLLFVGERSAANDENYALDD
>NJM-St36DD+1fs
RDHMVLLEFVTAAGITHGMDELYKLEHHHHHHSRALGDPMVRVLEASNKTKGSVERLGLSFYLLFVGERAANDENYALDD
>NJM-St35DD+1fs
RDHMVLLEFVTAAGITHGMDELYKLEHHHHHHSRALGDPMVRVLEASNKTKGSVERLGLSFYLLFVGEAANDENYALDD
>NJM-St34DD+1fs
RDHMVLLEFVTAAGITHGMDELYKLEHHHHHHSRALGDPMVRVLEASNKTKGSVERLGLSFYLLFVGAANDENYALDD
>NJM-St33DD+1fs
RDHMVLLEFVTAAGITHGMDELYKLEHHHHHHSRALGDPMVRVLEASNKTKGSVERLGLSFYLLFVAANDENYALDD
>NJM-St32DD+1fs
RDHMVLLEFVTAAGITHGMDELYKLEHHHHHHSRALGDPMVRVLEASNKTKGSVERLGLSFYLLFAANDENYALDD
>NJM-St31DD+1fs
RDHMVLLEFVTAAGITHGMDELYKLEHHHHHHSRALGDPMVRVLEASNKTKGSVERLGLSFYLLAANDENYALDD
>NJM-St30DD+1fs
RDHMVLLEFVTAAGITHGMDELYKLEHHHHHHSRALGDPMVRVLEASNKTKGSVERLGLSFYLAANDENYALDD
>NJM-St29DD+1fs
RDHMVLLEFVTAAGITHGMDELYKLEHHHHHHSRALGDPMVRVLEASNKTKGSVERLGLSFYAANDENYALDD
>NJM-St28DD+1fs
RDHMVLLEFVTAAGITHGMDELYKLEHHHHHHSRALGDPMVRVLEASNKTKGSVERLGLSFAANDENYALDD
>NJM-St27DD+1fs
RDHMVLLEFVTAAGITHGMDELYKLEHHHHHHSRALGDPMVRVLEASNKTKGSVERLGLSAANDENYALDD
>NJM-St26DD+1fs
RDHMVLLEFVTAAGITHGMDELYKLEHHHHHHSRALGDPMVRVLEASNKTKGSVERLGLAANDENYALDD
>NJM-St25DD+1fs
RDHMVLLEFVTAAGITHGMDELYKLEHHHHHHSRALGDPMVRVLEASNKTKGSVERLGAANDENYALDD
>NJM-St24DD+1fs
RDHMVLLEFVTAAGITHGMDELYKLEHHHHHHSRALGDPMVRVLEASNKTKGSVERLAANDENYALDD
>NJM-St23DD+1fs
RDHMVLLEFVTAAGITHGMDELYKLEHHHHHHSRALGDPMVRVLEASNKTKGSVERAANDENYALDD
>NJM-St22DD+1fs
RDHMVLLEFVTAAGITHGMDELYKLEHHHHHHSRALGDPMVRVLEASNKTKGSVEAANDENYALDD
>NJM-St21DD+1fs
RDHMVLLEFVTAAGITHGMDELYKLEHHHHHHSRALGDPMVRVLEASNKTKGSVAANDENYALDD
>NJM-St20DD+1fs
RDHMVLLEFVTAAGITHGMDELYKLEHHHHHHSRALGDPMVRVLEASNKTKGSAANDENYALDD
>NJM-St19DD+1fs
RDHMVLLEFVTAAGITHGMDELYKLEHHHHHHSRALGDPMVRVLEASNKTKGAANDENYALDD
>NJM-St18DD+1fs
RDHMVLLEFVTAAGITHGMDELYKLEHHHHHHSRALGDPMVRVLEASNKTKAANDENYALDD
>NJM-St17DD+1fs
RDHMVLLEFVTAAGITHGMDELYKLEHHHHHHSRALGDPMVRVLEASNKTAANDENYALDD
>NJM-St16DD+1fs
RDHMVLLEFVTAAGITHGMDELYKLEHHHHHHSRALGDPMVRVLEASNKAANDENYALDD
>NJM-St15DD+1fs
RDHMVLLEFVTAAGITHGMDELYKLEHHHHHHSRALGDPMVRVLEASNAANDENYALDD
>NJM-St14DD+1fs
RDHMVLLEFVTAAGITHGMDELYKLEHHHHHHSRALGDPMVRVLEASAANDENYALDD
>NJM-St13DD+1fs
RDHMVLLEFVTAAGITHGMDELYKLEHHHHHHSRALGDPMVRVLEAAANDENYALDD
>NJM-St12DD+1fs
RDHMVLLEFVTAAGITHGMDELYKLEHHHHHHSRALGDPMVRVLEAANDENYALDD
>NJM-St11DD+1fs
RDHMVLLEFVTAAGITHGMDELYKLEHHHHHHSRALGDPMVRVLAANDENYALDD
>NJM-St10DD+1fs
RDHMVLLEFVTAAGITHGMDELYKLEHHHHHHSRALGDPMVRVAANDENYALDD
>NJM-St9DD+1fs
RDHMVLLEFVTAAGITHGMDELYKLEHHHHHHSRALGDPMVRAANDENYALDD
>NJM-St8DD+1fs
RDHMVLLEFVTAAGITHGMDELYKLEHHHHHHSRALGDPMVAANDENYALDD
>NJM-St7DD+1fs
RDHMVLLEFVTAAGITHGMDELYKLEHHHHHHSRALGDPMAANDENYALDD
>NJM-St6DD+1fs
RDHMVLLEFVTAAGITHGMDELYKLEHHHHHHSRALGDPAANDENYALDD
>NJM-St5DD+1fs
RDHMVLLEFVTAAGITHGMDELYKLEHHHHHHSRALGDAANDENYALDD
>NJM-St4DD+1fs
RDHMVLLEFVTAAGITHGMDELYKLEHHHHHHSRALGAANDENYALDD
>NJM-St3DD+1fs
RDHMVLLEFVTAAGITHGMDELYKLEHHHHHHSRALAANDENYALDD
>NJM-St2DD+1fs
RDHMVLLEFVTAAGITHGMDELYKLEHHHHHHSRAAANDENYALDD
>NJM-St1DD+1fs
RDHMVLLEFVTAAGITHGMDELYKLEHHHHHHSRAANDENYALDD
>NJM-Tt39noTag+1fs
RDHMVLLEFVTAAGITHGMDELYKLEHHHHHHTRALGDPMVRVLEASNKTKGSVERLGLSFYLLFVGERSPE
>NJM-Tt38noTag+1fs
RDHMVLLEFVTAAGITHGMDELYKLEHHHHHHTRALGDPMVRVLEASNKTKGSVERLGLSFYLLFVGERSP
>NJM-Tt37noTag+1fs
RDHMVLLEFVTAAGITHGMDELYKLEHHHHHHTRALGDPMVRVLEASNKTKGSVERLGLSFYLLFVGERS
>NJM-Tt36noTag+1fs
RDHMVLLEFVTAAGITHGMDELYKLEHHHHHHTRALGDPMVRVLEASNKTKGSVERLGLSFYLLFVGER
>NJM-Tt35noTag+1fs
RDHMVLLEFVTAAGITHGMDELYKLEHHHHHHTRALGDPMVRVLEASNKTKGSVERLGLSFYLLFVGE
>NJM-Tt34noTag+1fs
RDHMVLLEFVTAAGITHGMDELYKLEHHHHHHTRALGDPMVRVLEASNKTKGSVERLGLSFYLLFVG
>NJM-Tt33noTag+1fs
RDHMVLLEFVTAAGITHGMDELYKLEHHHHHHTRALGDPMVRVLEASNKTKGSVERLGLSFYLLFV
>NJM-Tt32noTag+1fs
RDHMVLLEFVTAAGITHGMDELYKLEHHHHHHTRALGDPMVRVLEASNKTKGSVERLGLSFYLLF
>NJM-Tt31noTag+1fs
RDHMVLLEFVTAAGITHGMDELYKLEHHHHHHTRALGDPMVRVLEASNKTKGSVERLGLSFYLL
>NJM-Tt30noTag+1fs
RDHMVLLEFVTAAGITHGMDELYKLEHHHHHHTRALGDPMVRVLEASNKTKGSVERLGLSFYL
>NJM-Tt29noTag+1fs
RDHMVLLEFVTAAGITHGMDELYKLEHHHHHHTRALGDPMVRVLEASNKTKGSVERLGLSFY
>NJM-Tt28noTag+1fs
RDHMVLLEFVTAAGITHGMDELYKLEHHHHHHTRALGDPMVRVLEASNKTKGSVERLGLSF
>NJM-Tt27noTag+1fs
RDHMVLLEFVTAAGITHGMDELYKLEHHHHHHTRALGDPMVRVLEASNKTKGSVERLGLS
>NJM-Tt26noTag+1fs
RDHMVLLEFVTAAGITHGMDELYKLEHHHHHHTRALGDPMVRVLEASNKTKGSVERLGL
>NJM-Tt25noTag+1fs
RDHMVLLEFVTAAGITHGMDELYKLEHHHHHHTRALGDPMVRVLEASNKTKGSVERLG
>NJM-Tt24noTag+1fs
RDHMVLLEFVTAAGITHGMDELYKLEHHHHHHTRALGDPMVRVLEASNKTKGSVERL
>NJM-Tt23noTag+1fs
RDHMVLLEFVTAAGITHGMDELYKLEHHHHHHTRALGDPMVRVLEASNKTKGSVER
>NJM-Tt22noTag+1fs
RDHMVLLEFVTAAGITHGMDELYKLEHHHHHHTRALGDPMVRVLEASNKTKGSVE
>NJM-Tt21noTag+1fs
RDHMVLLEFVTAAGITHGMDELYKLEHHHHHHTRALGDPMVRVLEASNKTKGSV
>NJM-Tt20noTag+1fs
RDHMVLLEFVTAAGITHGMDELYKLEHHHHHHTRALGDPMVRVLEASNKTKGS
>NJM-Tt19noTag+1fs
RDHMVLLEFVTAAGITHGMDELYKLEHHHHHHTRALGDPMVRVLEASNKTKG
>NJM-Tt18noTag+1fs
RDHMVLLEFVTAAGITHGMDELYKLEHHHHHHTRALGDPMVRVLEASNKTK
>NJM-Tt17noTag+1fs
RDHMVLLEFVTAAGITHGMDELYKLEHHHHHHTRALGDPMVRVLEASNKT
>NJM-Tt16noTag+1fs
RDHMVLLEFVTAAGITHGMDELYKLEHHHHHHTRALGDPMVRVLEASNK
>NJM-Tt15noTag+1fs
RDHMVLLEFVTAAGITHGMDELYKLEHHHHHHTRALGDPMVRVLEASN
>NJM-Tt14noTag+1fs
RDHMVLLEFVTAAGITHGMDELYKLEHHHHHHTRALGDPMVRVLEAS
>NJM-Tt13noTag+1fs
RDHMVLLEFVTAAGITHGMDELYKLEHHHHHHTRALGDPMVRVLEA
>NJM-Tt12noTag+1fs
RDHMVLLEFVTAAGITHGMDELYKLEHHHHHHTRALGDPMVRVLE
>NJM-Tt11noTag+1fs
RDHMVLLEFVTAAGITHGMDELYKLEHHHHHHTRALGDPMVRVL
>NJM-Tt10noTag+1fs
RDHMVLLEFVTAAGITHGMDELYKLEHHHHHHTRALGDPMVRV
>NJM-Tt9noTag+1fs
RDHMVLLEFVTAAGITHGMDELYKLEHHHHHHTRALGDPMVR
>NJM-Tt8noTag+1fs
RDHMVLLEFVTAAGITHGMDELYKLEHHHHHHTRALGDPMV
>NJM-Tt7noTag+1fs
RDHMVLLEFVTAAGITHGMDELYKLEHHHHHHTRALGDPM
>NJM-Tt6noTag+1fs
RDHMVLLEFVTAAGITHGMDELYKLEHHHHHHTRALGDP
>NJM-Tt5noTag+1fs
RDHMVLLEFVTAAGITHGMDELYKLEHHHHHHTRALGD
>NJM-Tt4noTag+1fs
RDHMVLLEFVTAAGITHGMDELYKLEHHHHHHTRALG
>NJM-Tt3noTag+1fs
RDHMVLLEFVTAAGITHGMDELYKLEHHHHHHTRAL
>NJM-Tt2noTag+1fs
RDHMVLLEFVTAAGITHGMDELYKLEHHHHHHTRA
>NJM-Tt1noTag+1fs
RDHMVLLEFVTAAGITHGMDELYKLEHHHHHHTR
>NJM-Tt39DD+1fs
RDHMVLLEFVTAAGITHGMDELYKLEHHHHHHTRALGDPMVRVLEASNKTKGSVERLGLSFYLLFVGERSPEAANDENYALDD
>NJM-Tt38DD+1fs
RDHMVLLEFVTAAGITHGMDELYKLEHHHHHHTRALGDPMVRVLEASNKTKGSVERLGLSFYLLFVGERSPAANDENYALDD
>NJM-Tt37DD+1fs
RDHMVLLEFVTAAGITHGMDELYKLEHHHHHHTRALGDPMVRVLEASNKTKGSVERLGLSFYLLFVGERSAANDENYALDD
>NJM-Tt36DD+1fs
RDHMVLLEFVTAAGITHGMDELYKLEHHHHHHTRALGDPMVRVLEASNKTKGSVERLGLSFYLLFVGERAANDENYALDD
>NJM-Tt35DD+1fs
RDHMVLLEFVTAAGITHGMDELYKLEHHHHHHTRALGDPMVRVLEASNKTKGSVERLGLSFYLLFVGEAANDENYALDD
>NJM-Tt34DD+1fs
RDHMVLLEFVTAAGITHGMDELYKLEHHHHHHTRALGDPMVRVLEASNKTKGSVERLGLSFYLLFVGAANDENYALDD
>NJM-Tt33DD+1fs
RDHMVLLEFVTAAGITHGMDELYKLEHHHHHHTRALGDPMVRVLEASNKTKGSVERLGLSFYLLFVAANDENYALDD
>NJM-Tt32DD+1fs
RDHMVLLEFVTAAGITHGMDELYKLEHHHHHHTRALGDPMVRVLEASNKTKGSVERLGLSFYLLFAANDENYALDD
>NJM-Tt31DD+1fs
RDHMVLLEFVTAAGITHGMDELYKLEHHHHHHTRALGDPMVRVLEASNKTKGSVERLGLSFYLLAANDENYALDD
>NJM-Tt30DD+1fs
RDHMVLLEFVTAAGITHGMDELYKLEHHHHHHTRALGDPMVRVLEASNKTKGSVERLGLSFYLAANDENYALDD
>NJM-Tt29DD+1fs
RDHMVLLEFVTAAGITHGMDELYKLEHHHHHHTRALGDPMVRVLEASNKTKGSVERLGLSFYAANDENYALDD
>NJM-Tt28DD+1fs
RDHMVLLEFVTAAGITHGMDELYKLEHHHHHHTRALGDPMVRVLEASNKTKGSVERLGLSFAANDENYALDD
>NJM-Tt27DD+1fs
RDHMVLLEFVTAAGITHGMDELYKLEHHHHHHTRALGDPMVRVLEASNKTKGSVERLGLSAANDENYALDD
>NJM-Tt26DD+1fs
RDHMVLLEFVTAAGITHGMDELYKLEHHHHHHTRALGDPMVRVLEASNKTKGSVERLGLAANDENYALDD
>NJM-Tt25DD+1fs
RDHMVLLEFVTAAGITHGMDELYKLEHHHHHHTRALGDPMVRVLEASNKTKGSVERLGAANDENYALDD
>NJM-Tt24DD+1fs
RDHMVLLEFVTAAGITHGMDELYKLEHHHHHHTRALGDPMVRVLEASNKTKGSVERLAANDENYALDD
>NJM-Tt23DD+1fs
RDHMVLLEFVTAAGITHGMDELYKLEHHHHHHTRALGDPMVRVLEASNKTKGSVERAANDENYALDD
>NJM-Tt22DD+1fs
RDHMVLLEFVTAAGITHGMDELYKLEHHHHHHTRALGDPMVRVLEASNKTKGSVEAANDENYALDD
>NJM-Tt21DD+1fs
RDHMVLLEFVTAAGITHGMDELYKLEHHHHHHTRALGDPMVRVLEASNKTKGSVAANDENYALDD
>NJM-Tt20DD+1fs
RDHMVLLEFVTAAGITHGMDELYKLEHHHHHHTRALGDPMVRVLEASNKTKGSAANDENYALDD
>NJM-Tt19DD+1fs
RDHMVLLEFVTAAGITHGMDELYKLEHHHHHHTRALGDPMVRVLEASNKTKGAANDENYALDD
>NJM-Tt18DD+1fs
RDHMVLLEFVTAAGITHGMDELYKLEHHHHHHTRALGDPMVRVLEASNKTKAANDENYALDD
>NJM-Tt17DD+1fs
RDHMVLLEFVTAAGITHGMDELYKLEHHHHHHTRALGDPMVRVLEASNKTAANDENYALDD
>NJM-Tt16DD+1fs
RDHMVLLEFVTAAGITHGMDELYKLEHHHHHHTRALGDPMVRVLEASNKAANDENYALDD
>NJM-Tt15DD+1fs
RDHMVLLEFVTAAGITHGMDELYKLEHHHHHHTRALGDPMVRVLEASNAANDENYALDD
>NJM-Tt14DD+1fs
RDHMVLLEFVTAAGITHGMDELYKLEHHHHHHTRALGDPMVRVLEASAANDENYALDD
>NJM-Tt13DD+1fs
RDHMVLLEFVTAAGITHGMDELYKLEHHHHHHTRALGDPMVRVLEAAANDENYALDD
>NJM-Tt12DD+1fs
RDHMVLLEFVTAAGITHGMDELYKLEHHHHHHTRALGDPMVRVLEAANDENYALDD
>NJM-Tt11DD+1fs
RDHMVLLEFVTAAGITHGMDELYKLEHHHHHHTRALGDPMVRVLAANDENYALDD
>NJM-Tt10DD+1fs
RDHMVLLEFVTAAGITHGMDELYKLEHHHHHHTRALGDPMVRVAANDENYALDD
>NJM-Tt9DD+1fs
RDHMVLLEFVTAAGITHGMDELYKLEHHHHHHTRALGDPMVRAANDENYALDD
>NJM-Tt8DD+1fs
RDHMVLLEFVTAAGITHGMDELYKLEHHHHHHTRALGDPMVAANDENYALDD
>NJM-Tt7DD+1fs
RDHMVLLEFVTAAGITHGMDELYKLEHHHHHHTRALGDPMAANDENYALDD
>NJM-Tt6DD+1fs
RDHMVLLEFVTAAGITHGMDELYKLEHHHHHHTRALGDPAANDENYALDD
>NJM-Tt5DD+1fs
RDHMVLLEFVTAAGITHGMDELYKLEHHHHHHTRALGDAANDENYALDD
>NJM-Tt4DD+1fs
RDHMVLLEFVTAAGITHGMDELYKLEHHHHHHTRALGAANDENYALDD
>NJM-Tt3DD+1fs
RDHMVLLEFVTAAGITHGMDELYKLEHHHHHHTRALAANDENYALDD
>NJM-Tt2DD+1fs
RDHMVLLEFVTAAGITHGMDELYKLEHHHHHHTRAAANDENYALDD
>NJM-Tt1DD+1fs
RDHMVLLEFVTAAGITHGMDELYKLEHHHHHHTRAANDENYALDD
>NJM-Vt39noTag+1fs
RDHMVLLEFVTAAGITHGMDELYKLEHHHHHHVRALGDPMVRVLEASNKTKGSVERLGLSFYLLFVGERSPE
>NJM-Vt38noTag+1fs
RDHMVLLEFVTAAGITHGMDELYKLEHHHHHHVRALGDPMVRVLEASNKTKGSVERLGLSFYLLFVGERSP
>NJM-Vt37noTag+1fs
RDHMVLLEFVTAAGITHGMDELYKLEHHHHHHVRALGDPMVRVLEASNKTKGSVERLGLSFYLLFVGERS
>NJM-Vt36noTag+1fs
RDHMVLLEFVTAAGITHGMDELYKLEHHHHHHVRALGDPMVRVLEASNKTKGSVERLGLSFYLLFVGER
>NJM-Vt35noTag+1fs
RDHMVLLEFVTAAGITHGMDELYKLEHHHHHHVRALGDPMVRVLEASNKTKGSVERLGLSFYLLFVGE
>NJM-Vt34noTag+1fs
RDHMVLLEFVTAAGITHGMDELYKLEHHHHHHVRALGDPMVRVLEASNKTKGSVERLGLSFYLLFVG
>NJM-Vt33noTag+1fs
RDHMVLLEFVTAAGITHGMDELYKLEHHHHHHVRALGDPMVRVLEASNKTKGSVERLGLSFYLLFV
>NJM-Vt32noTag+1fs
RDHMVLLEFVTAAGITHGMDELYKLEHHHHHHVRALGDPMVRVLEASNKTKGSVERLGLSFYLLF
>NJM-Vt31noTag+1fs
RDHMVLLEFVTAAGITHGMDELYKLEHHHHHHVRALGDPMVRVLEASNKTKGSVERLGLSFYLL
>NJM-Vt30noTag+1fs
RDHMVLLEFVTAAGITHGMDELYKLEHHHHHHVRALGDPMVRVLEASNKTKGSVERLGLSFYL
>NJM-Vt29noTag+1fs
RDHMVLLEFVTAAGITHGMDELYKLEHHHHHHVRALGDPMVRVLEASNKTKGSVERLGLSFY
>NJM-Vt28noTag+1fs
RDHMVLLEFVTAAGITHGMDELYKLEHHHHHHVRALGDPMVRVLEASNKTKGSVERLGLSF
>NJM-Vt27noTag+1fs
RDHMVLLEFVTAAGITHGMDELYKLEHHHHHHVRALGDPMVRVLEASNKTKGSVERLGLS
>NJM-Vt26noTag+1fs
RDHMVLLEFVTAAGITHGMDELYKLEHHHHHHVRALGDPMVRVLEASNKTKGSVERLGL
>NJM-Vt25noTag+1fs
RDHMVLLEFVTAAGITHGMDELYKLEHHHHHHVRALGDPMVRVLEASNKTKGSVERLG
>NJM-Vt24noTag+1fs
RDHMVLLEFVTAAGITHGMDELYKLEHHHHHHVRALGDPMVRVLEASNKTKGSVERL
>NJM-Vt23noTag+1fs
RDHMVLLEFVTAAGITHGMDELYKLEHHHHHHVRALGDPMVRVLEASNKTKGSVER
>NJM-Vt22noTag+1fs
RDHMVLLEFVTAAGITHGMDELYKLEHHHHHHVRALGDPMVRVLEASNKTKGSVE
>NJM-Vt21noTag+1fs
RDHMVLLEFVTAAGITHGMDELYKLEHHHHHHVRALGDPMVRVLEASNKTKGSV
>NJM-Vt20noTag+1fs
RDHMVLLEFVTAAGITHGMDELYKLEHHHHHHVRALGDPMVRVLEASNKTKGS
>NJM-Vt19noTag+1fs
RDHMVLLEFVTAAGITHGMDELYKLEHHHHHHVRALGDPMVRVLEASNKTKG
>NJM-Vt18noTag+1fs
RDHMVLLEFVTAAGITHGMDELYKLEHHHHHHVRALGDPMVRVLEASNKTK
>NJM-Vt17noTag+1fs
RDHMVLLEFVTAAGITHGMDELYKLEHHHHHHVRALGDPMVRVLEASNKT
>NJM-Vt16noTag+1fs
RDHMVLLEFVTAAGITHGMDELYKLEHHHHHHVRALGDPMVRVLEASNK
>NJM-Vt15noTag+1fs
RDHMVLLEFVTAAGITHGMDELYKLEHHHHHHVRALGDPMVRVLEASN
>NJM-Vt14noTag+1fs
RDHMVLLEFVTAAGITHGMDELYKLEHHHHHHVRALGDPMVRVLEAS
>NJM-Vt13noTag+1fs
RDHMVLLEFVTAAGITHGMDELYKLEHHHHHHVRALGDPMVRVLEA
>NJM-Vt12noTag+1fs
RDHMVLLEFVTAAGITHGMDELYKLEHHHHHHVRALGDPMVRVLE
>NJM-Vt11noTag+1fs
RDHMVLLEFVTAAGITHGMDELYKLEHHHHHHVRALGDPMVRVL
>NJM-Vt10noTag+1fs
RDHMVLLEFVTAAGITHGMDELYKLEHHHHHHVRALGDPMVRV
>NJM-Vt9noTag+1fs
RDHMVLLEFVTAAGITHGMDELYKLEHHHHHHVRALGDPMVR
>NJM-Vt8noTag+1fs
RDHMVLLEFVTAAGITHGMDELYKLEHHHHHHVRALGDPMV
>NJM-Vt7noTag+1fs
RDHMVLLEFVTAAGITHGMDELYKLEHHHHHHVRALGDPM
>NJM-Vt6noTag+1fs
RDHMVLLEFVTAAGITHGMDELYKLEHHHHHHVRALGDP
>NJM-Vt5noTag+1fs
RDHMVLLEFVTAAGITHGMDELYKLEHHHHHHVRALGD
>NJM-Vt4noTag+1fs
RDHMVLLEFVTAAGITHGMDELYKLEHHHHHHVRALG
>NJM-Vt3noTag+1fs
RDHMVLLEFVTAAGITHGMDELYKLEHHHHHHVRAL
>NJM-Vt2noTag+1fs
RDHMVLLEFVTAAGITHGMDELYKLEHHHHHHVRA
>NJM-Vt1noTag+1fs
RDHMVLLEFVTAAGITHGMDELYKLEHHHHHHVR
>NJM-Vt39DD+1fs
RDHMVLLEFVTAAGITHGMDELYKLEHHHHHHVRALGDPMVRVLEASNKTKGSVERLGLSFYLLFVGERSPEAANDENYALDD
>NJM-Vt38DD+1fs
RDHMVLLEFVTAAGITHGMDELYKLEHHHHHHVRALGDPMVRVLEASNKTKGSVERLGLSFYLLFVGERSPAANDENYALDD
>NJM-Vt37DD+1fs
RDHMVLLEFVTAAGITHGMDELYKLEHHHHHHVRALGDPMVRVLEASNKTKGSVERLGLSFYLLFVGERSAANDENYALDD
>NJM-Vt36DD+1fs
RDHMVLLEFVTAAGITHGMDELYKLEHHHHHHVRALGDPMVRVLEASNKTKGSVERLGLSFYLLFVGERAANDENYALDD
>NJM-Vt35DD+1fs
RDHMVLLEFVTAAGITHGMDELYKLEHHHHHHVRALGDPMVRVLEASNKTKGSVERLGLSFYLLFVGEAANDENYALDD
>NJM-Vt34DD+1fs
RDHMVLLEFVTAAGITHGMDELYKLEHHHHHHVRALGDPMVRVLEASNKTKGSVERLGLSFYLLFVGAANDENYALDD
>NJM-Vt33DD+1fs
RDHMVLLEFVTAAGITHGMDELYKLEHHHHHHVRALGDPMVRVLEASNKTKGSVERLGLSFYLLFVAANDENYALDD
>NJM-Vt32DD+1fs
RDHMVLLEFVTAAGITHGMDELYKLEHHHHHHVRALGDPMVRVLEASNKTKGSVERLGLSFYLLFAANDENYALDD
>NJM-Vt31DD+1fs
RDHMVLLEFVTAAGITHGMDELYKLEHHHHHHVRALGDPMVRVLEASNKTKGSVERLGLSFYLLAANDENYALDD
>NJM-Vt30DD+1fs
RDHMVLLEFVTAAGITHGMDELYKLEHHHHHHVRALGDPMVRVLEASNKTKGSVERLGLSFYLAANDENYALDD
>NJM-Vt29DD+1fs
RDHMVLLEFVTAAGITHGMDELYKLEHHHHHHVRALGDPMVRVLEASNKTKGSVERLGLSFYAANDENYALDD
>NJM-Vt28DD+1fs
RDHMVLLEFVTAAGITHGMDELYKLEHHHHHHVRALGDPMVRVLEASNKTKGSVERLGLSFAANDENYALDD
>NJM-Vt27DD+1fs
RDHMVLLEFVTAAGITHGMDELYKLEHHHHHHVRALGDPMVRVLEASNKTKGSVERLGLSAANDENYALDD
>NJM-Vt26DD+1fs
RDHMVLLEFVTAAGITHGMDELYKLEHHHHHHVRALGDPMVRVLEASNKTKGSVERLGLAANDENYALDD
>NJM-Vt25DD+1fs
RDHMVLLEFVTAAGITHGMDELYKLEHHHHHHVRALGDPMVRVLEASNKTKGSVERLGAANDENYALDD
>NJM-Vt24DD+1fs
RDHMVLLEFVTAAGITHGMDELYKLEHHHHHHVRALGDPMVRVLEASNKTKGSVERLAANDENYALDD
>NJM-Vt23DD+1fs
RDHMVLLEFVTAAGITHGMDELYKLEHHHHHHVRALGDPMVRVLEASNKTKGSVERAANDENYALDD
>NJM-Vt22DD+1fs
RDHMVLLEFVTAAGITHGMDELYKLEHHHHHHVRALGDPMVRVLEASNKTKGSVEAANDENYALDD
>NJM-Vt21DD+1fs
RDHMVLLEFVTAAGITHGMDELYKLEHHHHHHVRALGDPMVRVLEASNKTKGSVAANDENYALDD
>NJM-Vt20DD+1fs
RDHMVLLEFVTAAGITHGMDELYKLEHHHHHHVRALGDPMVRVLEASNKTKGSAANDENYALDD
>NJM-Vt19DD+1fs
RDHMVLLEFVTAAGITHGMDELYKLEHHHHHHVRALGDPMVRVLEASNKTKGAANDENYALDD
>NJM-Vt18DD+1fs
RDHMVLLEFVTAAGITHGMDELYKLEHHHHHHVRALGDPMVRVLEASNKTKAANDENYALDD
>NJM-Vt17DD+1fs
RDHMVLLEFVTAAGITHGMDELYKLEHHHHHHVRALGDPMVRVLEASNKTAANDENYALDD
>NJM-Vt16DD+1fs
RDHMVLLEFVTAAGITHGMDELYKLEHHHHHHVRALGDPMVRVLEASNKAANDENYALDD
>NJM-Vt15DD+1fs
RDHMVLLEFVTAAGITHGMDELYKLEHHHHHHVRALGDPMVRVLEASNAANDENYALDD
>NJM-Vt14DD+1fs
RDHMVLLEFVTAAGITHGMDELYKLEHHHHHHVRALGDPMVRVLEASAANDENYALDD
>NJM-Vt13DD+1fs
RDHMVLLEFVTAAGITHGMDELYKLEHHHHHHVRALGDPMVRVLEAAANDENYALDD
>NJM-Vt12DD+1fs
RDHMVLLEFVTAAGITHGMDELYKLEHHHHHHVRALGDPMVRVLEAANDENYALDD
>NJM-Vt11DD+1fs
RDHMVLLEFVTAAGITHGMDELYKLEHHHHHHVRALGDPMVRVLAANDENYALDD
>NJM-Vt10DD+1fs
RDHMVLLEFVTAAGITHGMDELYKLEHHHHHHVRALGDPMVRVAANDENYALDD
>NJM-Vt9DD+1fs
RDHMVLLEFVTAAGITHGMDELYKLEHHHHHHVRALGDPMVRAANDENYALDD
>NJM-Vt8DD+1fs
RDHMVLLEFVTAAGITHGMDELYKLEHHHHHHVRALGDPMVAANDENYALDD
>NJM-Vt7DD+1fs
RDHMVLLEFVTAAGITHGMDELYKLEHHHHHHVRALGDPMAANDENYALDD
>NJM-Vt6DD+1fs
RDHMVLLEFVTAAGITHGMDELYKLEHHHHHHVRALGDPAANDENYALDD
>NJM-Vt5DD+1fs
RDHMVLLEFVTAAGITHGMDELYKLEHHHHHHVRALGDAANDENYALDD
>NJM-Vt4DD+1fs
RDHMVLLEFVTAAGITHGMDELYKLEHHHHHHVRALGAANDENYALDD
>NJM-Vt3DD+1fs
RDHMVLLEFVTAAGITHGMDELYKLEHHHHHHVRALAANDENYALDD
>NJM-Vt2DD+1fs
RDHMVLLEFVTAAGITHGMDELYKLEHHHHHHVRAAANDENYALDD
>NJM-Vt1DD+1fs
RDHMVLLEFVTAAGITHGMDELYKLEHHHHHHVRAANDENYALDD
>NJM-Wt39noTag+1fs
RDHMVLLEFVTAAGITHGMDELYKLEHHHHHHWRALGDPMVRVLEASNKTKGSVERLGLSFYLLFVGERSPE
>NJM-Wt38noTag+1fs
RDHMVLLEFVTAAGITHGMDELYKLEHHHHHHWRALGDPMVRVLEASNKTKGSVERLGLSFYLLFVGERSP
>NJM-Wt37noTag+1fs
RDHMVLLEFVTAAGITHGMDELYKLEHHHHHHWRALGDPMVRVLEASNKTKGSVERLGLSFYLLFVGERS
>NJM-Wt36noTag+1fs
RDHMVLLEFVTAAGITHGMDELYKLEHHHHHHWRALGDPMVRVLEASNKTKGSVERLGLSFYLLFVGER
>NJM-Wt35noTag+1fs
RDHMVLLEFVTAAGITHGMDELYKLEHHHHHHWRALGDPMVRVLEASNKTKGSVERLGLSFYLLFVGE
>NJM-Wt34noTag+1fs
RDHMVLLEFVTAAGITHGMDELYKLEHHHHHHWRALGDPMVRVLEASNKTKGSVERLGLSFYLLFVG
>NJM-Wt33noTag+1fs
RDHMVLLEFVTAAGITHGMDELYKLEHHHHHHWRALGDPMVRVLEASNKTKGSVERLGLSFYLLFV
>NJM-Wt32noTag+1fs
RDHMVLLEFVTAAGITHGMDELYKLEHHHHHHWRALGDPMVRVLEASNKTKGSVERLGLSFYLLF
>NJM-Wt31noTag+1fs
RDHMVLLEFVTAAGITHGMDELYKLEHHHHHHWRALGDPMVRVLEASNKTKGSVERLGLSFYLL
>NJM-Wt30noTag+1fs
RDHMVLLEFVTAAGITHGMDELYKLEHHHHHHWRALGDPMVRVLEASNKTKGSVERLGLSFYL
>NJM-Wt29noTag+1fs
RDHMVLLEFVTAAGITHGMDELYKLEHHHHHHWRALGDPMVRVLEASNKTKGSVERLGLSFY
>NJM-Wt28noTag+1fs
RDHMVLLEFVTAAGITHGMDELYKLEHHHHHHWRALGDPMVRVLEASNKTKGSVERLGLSF
>NJM-Wt27noTag+1fs
RDHMVLLEFVTAAGITHGMDELYKLEHHHHHHWRALGDPMVRVLEASNKTKGSVERLGLS
>NJM-Wt26noTag+1fs
RDHMVLLEFVTAAGITHGMDELYKLEHHHHHHWRALGDPMVRVLEASNKTKGSVERLGL
>NJM-Wt25noTag+1fs
RDHMVLLEFVTAAGITHGMDELYKLEHHHHHHWRALGDPMVRVLEASNKTKGSVERLG
>NJM-Wt24noTag+1fs
RDHMVLLEFVTAAGITHGMDELYKLEHHHHHHWRALGDPMVRVLEASNKTKGSVERL
>NJM-Wt23noTag+1fs
RDHMVLLEFVTAAGITHGMDELYKLEHHHHHHWRALGDPMVRVLEASNKTKGSVER
>NJM-Wt22noTag+1fs
RDHMVLLEFVTAAGITHGMDELYKLEHHHHHHWRALGDPMVRVLEASNKTKGSVE
>NJM-Wt21noTag+1fs
RDHMVLLEFVTAAGITHGMDELYKLEHHHHHHWRALGDPMVRVLEASNKTKGSV
>NJM-Wt20noTag+1fs
RDHMVLLEFVTAAGITHGMDELYKLEHHHHHHWRALGDPMVRVLEASNKTKGS
>NJM-Wt19noTag+1fs
RDHMVLLEFVTAAGITHGMDELYKLEHHHHHHWRALGDPMVRVLEASNKTKG
>NJM-Wt18noTag+1fs
RDHMVLLEFVTAAGITHGMDELYKLEHHHHHHWRALGDPMVRVLEASNKTK
>NJM-Wt17noTag+1fs
RDHMVLLEFVTAAGITHGMDELYKLEHHHHHHWRALGDPMVRVLEASNKT
>NJM-Wt16noTag+1fs
RDHMVLLEFVTAAGITHGMDELYKLEHHHHHHWRALGDPMVRVLEASNK
>NJM-Wt15noTag+1fs
RDHMVLLEFVTAAGITHGMDELYKLEHHHHHHWRALGDPMVRVLEASN
>NJM-Wt14noTag+1fs
RDHMVLLEFVTAAGITHGMDELYKLEHHHHHHWRALGDPMVRVLEAS
>NJM-Wt13noTag+1fs
RDHMVLLEFVTAAGITHGMDELYKLEHHHHHHWRALGDPMVRVLEA
>NJM-Wt12noTag+1fs
RDHMVLLEFVTAAGITHGMDELYKLEHHHHHHWRALGDPMVRVLE
>NJM-Wt11noTag+1fs
RDHMVLLEFVTAAGITHGMDELYKLEHHHHHHWRALGDPMVRVL
>NJM-Wt10noTag+1fs
RDHMVLLEFVTAAGITHGMDELYKLEHHHHHHWRALGDPMVRV
>NJM-Wt9noTag+1fs
RDHMVLLEFVTAAGITHGMDELYKLEHHHHHHWRALGDPMVR
>NJM-Wt8noTag+1fs
RDHMVLLEFVTAAGITHGMDELYKLEHHHHHHWRALGDPMV
>NJM-Wt7noTag+1fs
RDHMVLLEFVTAAGITHGMDELYKLEHHHHHHWRALGDPM
>NJM-Wt6noTag+1fs
RDHMVLLEFVTAAGITHGMDELYKLEHHHHHHWRALGDP
>NJM-Wt5noTag+1fs
RDHMVLLEFVTAAGITHGMDELYKLEHHHHHHWRALGD
>NJM-Wt4noTag+1fs
RDHMVLLEFVTAAGITHGMDELYKLEHHHHHHWRALG
>NJM-Wt3noTag+1fs
RDHMVLLEFVTAAGITHGMDELYKLEHHHHHHWRAL
>NJM-Wt2noTag+1fs
RDHMVLLEFVTAAGITHGMDELYKLEHHHHHHWRA
>NJM-Wt1noTag+1fs
RDHMVLLEFVTAAGITHGMDELYKLEHHHHHHWR
>NJM-Wt39DD+1fs
RDHMVLLEFVTAAGITHGMDELYKLEHHHHHHWRALGDPMVRVLEASNKTKGSVERLGLSFYLLFVGERSPEAANDENYALDD
>NJM-Wt38DD+1fs
RDHMVLLEFVTAAGITHGMDELYKLEHHHHHHWRALGDPMVRVLEASNKTKGSVERLGLSFYLLFVGERSPAANDENYALDD
>NJM-Wt37DD+1fs
RDHMVLLEFVTAAGITHGMDELYKLEHHHHHHWRALGDPMVRVLEASNKTKGSVERLGLSFYLLFVGERSAANDENYALDD
>NJM-Wt36DD+1fs
RDHMVLLEFVTAAGITHGMDELYKLEHHHHHHWRALGDPMVRVLEASNKTKGSVERLGLSFYLLFVGERAANDENYALDD
>NJM-Wt35DD+1fs
RDHMVLLEFVTAAGITHGMDELYKLEHHHHHHWRALGDPMVRVLEASNKTKGSVERLGLSFYLLFVGEAANDENYALDD
>NJM-Wt34DD+1fs
RDHMVLLEFVTAAGITHGMDELYKLEHHHHHHWRALGDPMVRVLEASNKTKGSVERLGLSFYLLFVGAANDENYALDD
>NJM-Wt33DD+1fs
RDHMVLLEFVTAAGITHGMDELYKLEHHHHHHWRALGDPMVRVLEASNKTKGSVERLGLSFYLLFVAANDENYALDD
>NJM-Wt32DD+1fs
RDHMVLLEFVTAAGITHGMDELYKLEHHHHHHWRALGDPMVRVLEASNKTKGSVERLGLSFYLLFAANDENYALDD
>NJM-Wt31DD+1fs
RDHMVLLEFVTAAGITHGMDELYKLEHHHHHHWRALGDPMVRVLEASNKTKGSVERLGLSFYLLAANDENYALDD
>NJM-Wt30DD+1fs
RDHMVLLEFVTAAGITHGMDELYKLEHHHHHHWRALGDPMVRVLEASNKTKGSVERLGLSFYLAANDENYALDD
>NJM-Wt29DD+1fs
RDHMVLLEFVTAAGITHGMDELYKLEHHHHHHWRALGDPMVRVLEASNKTKGSVERLGLSFYAANDENYALDD
>NJM-Wt28DD+1fs
RDHMVLLEFVTAAGITHGMDELYKLEHHHHHHWRALGDPMVRVLEASNKTKGSVERLGLSFAANDENYALDD
>NJM-Wt27DD+1fs
RDHMVLLEFVTAAGITHGMDELYKLEHHHHHHWRALGDPMVRVLEASNKTKGSVERLGLSAANDENYALDD
>NJM-Wt26DD+1fs
RDHMVLLEFVTAAGITHGMDELYKLEHHHHHHWRALGDPMVRVLEASNKTKGSVERLGLAANDENYALDD
>NJM-Wt25DD+1fs
RDHMVLLEFVTAAGITHGMDELYKLEHHHHHHWRALGDPMVRVLEASNKTKGSVERLGAANDENYALDD
>NJM-Wt24DD+1fs
RDHMVLLEFVTAAGITHGMDELYKLEHHHHHHWRALGDPMVRVLEASNKTKGSVERLAANDENYALDD
>NJM-Wt23DD+1fs
RDHMVLLEFVTAAGITHGMDELYKLEHHHHHHWRALGDPMVRVLEASNKTKGSVERAANDENYALDD
>NJM-Wt22DD+1fs
RDHMVLLEFVTAAGITHGMDELYKLEHHHHHHWRALGDPMVRVLEASNKTKGSVEAANDENYALDD
>NJM-Wt21DD+1fs
RDHMVLLEFVTAAGITHGMDELYKLEHHHHHHWRALGDPMVRVLEASNKTKGSVAANDENYALDD
>NJM-Wt20DD+1fs
RDHMVLLEFVTAAGITHGMDELYKLEHHHHHHWRALGDPMVRVLEASNKTKGSAANDENYALDD
>NJM-Wt19DD+1fs
RDHMVLLEFVTAAGITHGMDELYKLEHHHHHHWRALGDPMVRVLEASNKTKGAANDENYALDD
>NJM-Wt18DD+1fs
RDHMVLLEFVTAAGITHGMDELYKLEHHHHHHWRALGDPMVRVLEASNKTKAANDENYALDD
>NJM-Wt17DD+1fs
RDHMVLLEFVTAAGITHGMDELYKLEHHHHHHWRALGDPMVRVLEASNKTAANDENYALDD
>NJM-Wt16DD+1fs
RDHMVLLEFVTAAGITHGMDELYKLEHHHHHHWRALGDPMVRVLEASNKAANDENYALDD
>NJM-Wt15DD+1fs
RDHMVLLEFVTAAGITHGMDELYKLEHHHHHHWRALGDPMVRVLEASNAANDENYALDD
>NJM-Wt14DD+1fs
RDHMVLLEFVTAAGITHGMDELYKLEHHHHHHWRALGDPMVRVLEASAANDENYALDD
>NJM-Wt13DD+1fs
RDHMVLLEFVTAAGITHGMDELYKLEHHHHHHWRALGDPMVRVLEAAANDENYALDD
>NJM-Wt12DD+1fs
RDHMVLLEFVTAAGITHGMDELYKLEHHHHHHWRALGDPMVRVLEAANDENYALDD
>NJM-Wt11DD+1fs
RDHMVLLEFVTAAGITHGMDELYKLEHHHHHHWRALGDPMVRVLAANDENYALDD
>NJM-Wt10DD+1fs
RDHMVLLEFVTAAGITHGMDELYKLEHHHHHHWRALGDPMVRVAANDENYALDD
>NJM-Wt9DD+1fs
RDHMVLLEFVTAAGITHGMDELYKLEHHHHHHWRALGDPMVRAANDENYALDD
>NJM-Wt8DD+1fs
RDHMVLLEFVTAAGITHGMDELYKLEHHHHHHWRALGDPMVAANDENYALDD
>NJM-Wt7DD+1fs
RDHMVLLEFVTAAGITHGMDELYKLEHHHHHHWRALGDPMAANDENYALDD
>NJM-Wt6DD+1fs
RDHMVLLEFVTAAGITHGMDELYKLEHHHHHHWRALGDPAANDENYALDD
>NJM-Wt5DD+1fs
RDHMVLLEFVTAAGITHGMDELYKLEHHHHHHWRALGDAANDENYALDD
>NJM-Wt4DD+1fs
RDHMVLLEFVTAAGITHGMDELYKLEHHHHHHWRALGAANDENYALDD
>NJM-Wt3DD+1fs
RDHMVLLEFVTAAGITHGMDELYKLEHHHHHHWRALAANDENYALDD
>NJM-Wt2DD+1fs
RDHMVLLEFVTAAGITHGMDELYKLEHHHHHHWRAAANDENYALDD
>NJM-Wt1DD+1fs
RDHMVLLEFVTAAGITHGMDELYKLEHHHHHHWRAANDENYALDD
>NJM-Yt39noTag+1fs
RDHMVLLEFVTAAGITHGMDELYKLEHHHHHHYRALGDPMVRVLEASNKTKGSVERLGLSFYLLFVGERSPE
>NJM-Yt38noTag+1fs
RDHMVLLEFVTAAGITHGMDELYKLEHHHHHHYRALGDPMVRVLEASNKTKGSVERLGLSFYLLFVGERSP
>NJM-Yt37noTag+1fs
RDHMVLLEFVTAAGITHGMDELYKLEHHHHHHYRALGDPMVRVLEASNKTKGSVERLGLSFYLLFVGERS
>NJM-Yt36noTag+1fs
RDHMVLLEFVTAAGITHGMDELYKLEHHHHHHYRALGDPMVRVLEASNKTKGSVERLGLSFYLLFVGER
>NJM-Yt35noTag+1fs
RDHMVLLEFVTAAGITHGMDELYKLEHHHHHHYRALGDPMVRVLEASNKTKGSVERLGLSFYLLFVGE
>NJM-Yt34noTag+1fs
RDHMVLLEFVTAAGITHGMDELYKLEHHHHHHYRALGDPMVRVLEASNKTKGSVERLGLSFYLLFVG
>NJM-Yt33noTag+1fs
RDHMVLLEFVTAAGITHGMDELYKLEHHHHHHYRALGDPMVRVLEASNKTKGSVERLGLSFYLLFV
>NJM-Yt32noTag+1fs
RDHMVLLEFVTAAGITHGMDELYKLEHHHHHHYRALGDPMVRVLEASNKTKGSVERLGLSFYLLF
>NJM-Yt31noTag+1fs
RDHMVLLEFVTAAGITHGMDELYKLEHHHHHHYRALGDPMVRVLEASNKTKGSVERLGLSFYLL
>NJM-Yt30noTag+1fs
RDHMVLLEFVTAAGITHGMDELYKLEHHHHHHYRALGDPMVRVLEASNKTKGSVERLGLSFYL
>NJM-Yt29noTag+1fs
RDHMVLLEFVTAAGITHGMDELYKLEHHHHHHYRALGDPMVRVLEASNKTKGSVERLGLSFY
>NJM-Yt28noTag+1fs
RDHMVLLEFVTAAGITHGMDELYKLEHHHHHHYRALGDPMVRVLEASNKTKGSVERLGLSF
>NJM-Yt27noTag+1fs
RDHMVLLEFVTAAGITHGMDELYKLEHHHHHHYRALGDPMVRVLEASNKTKGSVERLGLS
>NJM-Yt26noTag+1fs
RDHMVLLEFVTAAGITHGMDELYKLEHHHHHHYRALGDPMVRVLEASNKTKGSVERLGL
>NJM-Yt25noTag+1fs
RDHMVLLEFVTAAGITHGMDELYKLEHHHHHHYRALGDPMVRVLEASNKTKGSVERLG
>NJM-Yt24noTag+1fs
RDHMVLLEFVTAAGITHGMDELYKLEHHHHHHYRALGDPMVRVLEASNKTKGSVERL
>NJM-Yt23noTag+1fs
RDHMVLLEFVTAAGITHGMDELYKLEHHHHHHYRALGDPMVRVLEASNKTKGSVER
>NJM-Yt22noTag+1fs
RDHMVLLEFVTAAGITHGMDELYKLEHHHHHHYRALGDPMVRVLEASNKTKGSVE
>NJM-Yt21noTag+1fs
RDHMVLLEFVTAAGITHGMDELYKLEHHHHHHYRALGDPMVRVLEASNKTKGSV
>NJM-Yt20noTag+1fs
RDHMVLLEFVTAAGITHGMDELYKLEHHHHHHYRALGDPMVRVLEASNKTKGS
>NJM-Yt19noTag+1fs
RDHMVLLEFVTAAGITHGMDELYKLEHHHHHHYRALGDPMVRVLEASNKTKG
>NJM-Yt18noTag+1fs
RDHMVLLEFVTAAGITHGMDELYKLEHHHHHHYRALGDPMVRVLEASNKTK
>NJM-Yt17noTag+1fs
RDHMVLLEFVTAAGITHGMDELYKLEHHHHHHYRALGDPMVRVLEASNKT
>NJM-Yt16noTag+1fs
RDHMVLLEFVTAAGITHGMDELYKLEHHHHHHYRALGDPMVRVLEASNK
>NJM-Yt15noTag+1fs
RDHMVLLEFVTAAGITHGMDELYKLEHHHHHHYRALGDPMVRVLEASN
>NJM-Yt14noTag+1fs
RDHMVLLEFVTAAGITHGMDELYKLEHHHHHHYRALGDPMVRVLEAS
>NJM-Yt13noTag+1fs
RDHMVLLEFVTAAGITHGMDELYKLEHHHHHHYRALGDPMVRVLEA
>NJM-Yt12noTag+1fs
RDHMVLLEFVTAAGITHGMDELYKLEHHHHHHYRALGDPMVRVLE
>NJM-Yt11noTag+1fs
RDHMVLLEFVTAAGITHGMDELYKLEHHHHHHYRALGDPMVRVL
>NJM-Yt10noTag+1fs
RDHMVLLEFVTAAGITHGMDELYKLEHHHHHHYRALGDPMVRV
>NJM-Yt9noTag+1fs
RDHMVLLEFVTAAGITHGMDELYKLEHHHHHHYRALGDPMVR
>NJM-Yt8noTag+1fs
RDHMVLLEFVTAAGITHGMDELYKLEHHHHHHYRALGDPMV
>NJM-Yt7noTag+1fs
RDHMVLLEFVTAAGITHGMDELYKLEHHHHHHYRALGDPM
>NJM-Yt6noTag+1fs
RDHMVLLEFVTAAGITHGMDELYKLEHHHHHHYRALGDP
>NJM-Yt5noTag+1fs
RDHMVLLEFVTAAGITHGMDELYKLEHHHHHHYRALGD
>NJM-Yt4noTag+1fs
RDHMVLLEFVTAAGITHGMDELYKLEHHHHHHYRALG
>NJM-Yt3noTag+1fs
RDHMVLLEFVTAAGITHGMDELYKLEHHHHHHYRAL
>NJM-Yt2noTag+1fs
RDHMVLLEFVTAAGITHGMDELYKLEHHHHHHYRA
>NJM-Yt1noTag+1fs
RDHMVLLEFVTAAGITHGMDELYKLEHHHHHHYR
>NJM-Yt39DD+1fs
RDHMVLLEFVTAAGITHGMDELYKLEHHHHHHYRALGDPMVRVLEASNKTKGSVERLGLSFYLLFVGERSPEAANDENYALDD
>NJM-Yt38DD+1fs
RDHMVLLEFVTAAGITHGMDELYKLEHHHHHHYRALGDPMVRVLEASNKTKGSVERLGLSFYLLFVGERSPAANDENYALDD
>NJM-Yt37DD+1fs
RDHMVLLEFVTAAGITHGMDELYKLEHHHHHHYRALGDPMVRVLEASNKTKGSVERLGLSFYLLFVGERSAANDENYALDD
>NJM-Yt36DD+1fs
RDHMVLLEFVTAAGITHGMDELYKLEHHHHHHYRALGDPMVRVLEASNKTKGSVERLGLSFYLLFVGERAANDENYALDD
>NJM-Yt35DD+1fs
RDHMVLLEFVTAAGITHGMDELYKLEHHHHHHYRALGDPMVRVLEASNKTKGSVERLGLSFYLLFVGEAANDENYALDD
>NJM-Yt34DD+1fs
RDHMVLLEFVTAAGITHGMDELYKLEHHHHHHYRALGDPMVRVLEASNKTKGSVERLGLSFYLLFVGAANDENYALDD
>NJM-Yt33DD+1fs
RDHMVLLEFVTAAGITHGMDELYKLEHHHHHHYRALGDPMVRVLEASNKTKGSVERLGLSFYLLFVAANDENYALDD
>NJM-Yt32DD+1fs
RDHMVLLEFVTAAGITHGMDELYKLEHHHHHHYRALGDPMVRVLEASNKTKGSVERLGLSFYLLFAANDENYALDD
>NJM-Yt31DD+1fs
RDHMVLLEFVTAAGITHGMDELYKLEHHHHHHYRALGDPMVRVLEASNKTKGSVERLGLSFYLLAANDENYALDD
>NJM-Yt30DD+1fs
RDHMVLLEFVTAAGITHGMDELYKLEHHHHHHYRALGDPMVRVLEASNKTKGSVERLGLSFYLAANDENYALDD
>NJM-Yt29DD+1fs
RDHMVLLEFVTAAGITHGMDELYKLEHHHHHHYRALGDPMVRVLEASNKTKGSVERLGLSFYAANDENYALDD
>NJM-Yt28DD+1fs
RDHMVLLEFVTAAGITHGMDELYKLEHHHHHHYRALGDPMVRVLEASNKTKGSVERLGLSFAANDENYALDD
>NJM-Yt27DD+1fs
RDHMVLLEFVTAAGITHGMDELYKLEHHHHHHYRALGDPMVRVLEASNKTKGSVERLGLSAANDENYALDD
>NJM-Yt26DD+1fs
RDHMVLLEFVTAAGITHGMDELYKLEHHHHHHYRALGDPMVRVLEASNKTKGSVERLGLAANDENYALDD
>NJM-Yt25DD+1fs
RDHMVLLEFVTAAGITHGMDELYKLEHHHHHHYRALGDPMVRVLEASNKTKGSVERLGAANDENYALDD
>NJM-Yt24DD+1fs
RDHMVLLEFVTAAGITHGMDELYKLEHHHHHHYRALGDPMVRVLEASNKTKGSVERLAANDENYALDD
>NJM-Yt23DD+1fs
RDHMVLLEFVTAAGITHGMDELYKLEHHHHHHYRALGDPMVRVLEASNKTKGSVERAANDENYALDD
>NJM-Yt22DD+1fs
RDHMVLLEFVTAAGITHGMDELYKLEHHHHHHYRALGDPMVRVLEASNKTKGSVEAANDENYALDD
>NJM-Yt21DD+1fs
RDHMVLLEFVTAAGITHGMDELYKLEHHHHHHYRALGDPMVRVLEASNKTKGSVAANDENYALDD
>NJM-Yt20DD+1fs
RDHMVLLEFVTAAGITHGMDELYKLEHHHHHHYRALGDPMVRVLEASNKTKGSAANDENYALDD
>NJM-Yt19DD+1fs
RDHMVLLEFVTAAGITHGMDELYKLEHHHHHHYRALGDPMVRVLEASNKTKGAANDENYALDD
>NJM-Yt18DD+1fs
RDHMVLLEFVTAAGITHGMDELYKLEHHHHHHYRALGDPMVRVLEASNKTKAANDENYALDD
>NJM-Yt17DD+1fs
RDHMVLLEFVTAAGITHGMDELYKLEHHHHHHYRALGDPMVRVLEASNKTAANDENYALDD
>NJM-Yt16DD+1fs
RDHMVLLEFVTAAGITHGMDELYKLEHHHHHHYRALGDPMVRVLEASNKAANDENYALDD
>NJM-Yt15DD+1fs
RDHMVLLEFVTAAGITHGMDELYKLEHHHHHHYRALGDPMVRVLEASNAANDENYALDD
>NJM-Yt14DD+1fs
RDHMVLLEFVTAAGITHGMDELYKLEHHHHHHYRALGDPMVRVLEASAANDENYALDD
>NJM-Yt13DD+1fs
RDHMVLLEFVTAAGITHGMDELYKLEHHHHHHYRALGDPMVRVLEAAANDENYALDD
>NJM-Yt12DD+1fs
RDHMVLLEFVTAAGITHGMDELYKLEHHHHHHYRALGDPMVRVLEAANDENYALDD
>NJM-Yt11DD+1fs
RDHMVLLEFVTAAGITHGMDELYKLEHHHHHHYRALGDPMVRVLAANDENYALDD
>NJM-Yt10DD+1fs
RDHMVLLEFVTAAGITHGMDELYKLEHHHHHHYRALGDPMVRVAANDENYALDD
>NJM-Yt9DD+1fs
RDHMVLLEFVTAAGITHGMDELYKLEHHHHHHYRALGDPMVRAANDENYALDD
>NJM-Yt8DD+1fs
RDHMVLLEFVTAAGITHGMDELYKLEHHHHHHYRALGDPMVAANDENYALDD
>NJM-Yt7DD+1fs
RDHMVLLEFVTAAGITHGMDELYKLEHHHHHHYRALGDPMAANDENYALDD
>NJM-Yt6DD+1fs
RDHMVLLEFVTAAGITHGMDELYKLEHHHHHHYRALGDPAANDENYALDD
>NJM-Yt5DD+1fs
RDHMVLLEFVTAAGITHGMDELYKLEHHHHHHYRALGDAANDENYALDD
>NJM-Yt4DD+1fs
RDHMVLLEFVTAAGITHGMDELYKLEHHHHHHYRALGAANDENYALDD
>NJM-Yt3DD+1fs
RDHMVLLEFVTAAGITHGMDELYKLEHHHHHHYRALAANDENYALDD
>NJM-Yt2DD+1fs
RDHMVLLEFVTAAGITHGMDELYKLEHHHHHHYRAAANDENYALDD
>NJM-Yt1DD+1fs
RDHMVLLEFVTAAGITHGMDELYKLEHHHHHHYRAANDENYALDD
>NJM-t10noTag+2fs
RDHMVLLEFVTAAGITHGMDELYKLEHHHHHHGRSGIPWYAC
>NJM-t9noTag+2fs
RDHMVLLEFVTAAGITHGMDELYKLEHHHHHHGRSGIPWYA
>NJM-t8noTag+2fs
RDHMVLLEFVTAAGITHGMDELYKLEHHHHHHGRSGIPWY
>NJM-t7noTag+2fs
RDHMVLLEFVTAAGITHGMDELYKLEHHHHHHGRSGIPW
>NJM-t6noTag+2fs
RDHMVLLEFVTAAGITHGMDELYKLEHHHHHHGRSGIP
>NJM-t5noTag+2fs
RDHMVLLEFVTAAGITHGMDELYKLEHHHHHHGRSGI
>NJM-t4noTag+2fs
RDHMVLLEFVTAAGITHGMDELYKLEHHHHHHGRSG
>NJM-t3noTag+2fs
RDHMVLLEFVTAAGITHGMDELYKLEHHHHHHGRS
>NJM-t2noTag+2fs
RDHMVLLEFVTAAGITHGMDELYKLEHHHHHHGR
>NJM-t1noTag+2fs
RDHMVLLEFVTAAGITHGMDELYKLEHHHHHHG
>NJM-t10DD+2fs
RDHMVLLEFVTAAGITHGMDELYKLEHHHHHHGRSGIPWYACAANDENYALDD
>NJM-t9DD+2fs
RDHMVLLEFVTAAGITHGMDELYKLEHHHHHHGRSGIPWYAAANDENYALDD
>NJM-t8DD+2fs
RDHMVLLEFVTAAGITHGMDELYKLEHHHHHHGRSGIPWYAANDENYALDD
>NJM-t7DD+2fs
RDHMVLLEFVTAAGITHGMDELYKLEHHHHHHGRSGIPWAANDENYALDD
>NJM-t6DD+2fs
RDHMVLLEFVTAAGITHGMDELYKLEHHHHHHGRSGIPAANDENYALDD
>NJM-t5DD+2fs
RDHMVLLEFVTAAGITHGMDELYKLEHHHHHHGRSGIAANDENYALDD
>NJM-t4DD+2fs
RDHMVLLEFVTAAGITHGMDELYKLEHHHHHHGRSGAANDENYALDD
>NJM-t3DD+2fs
RDHMVLLEFVTAAGITHGMDELYKLEHHHHHHGRSAANDENYALDD
>NJM-t2DD+2fs
RDHMVLLEFVTAAGITHGMDELYKLEHHHHHHGRAANDENYALDD
>NJM-t1DD+2fs
RDHMVLLEFVTAAGITHGMDELYKLEHHHHHHGAANDENYALDD
>NJM-At10noTag+2fs
RDHMVLLEFVTAAGITHGMDELYKLEHHHHHHAGRSGIPWYAC
>NJM-At9noTag+2fs
RDHMVLLEFVTAAGITHGMDELYKLEHHHHHHAGRSGIPWYA
>NJM-At8noTag+2fs
RDHMVLLEFVTAAGITHGMDELYKLEHHHHHHAGRSGIPWY
>NJM-At7noTag+2fs
RDHMVLLEFVTAAGITHGMDELYKLEHHHHHHAGRSGIPW
>NJM-At6noTag+2fs
RDHMVLLEFVTAAGITHGMDELYKLEHHHHHHAGRSGIP
>NJM-At5noTag+2fs
RDHMVLLEFVTAAGITHGMDELYKLEHHHHHHAGRSGI
>NJM-At4noTag+2fs
RDHMVLLEFVTAAGITHGMDELYKLEHHHHHHAGRSG
>NJM-At3noTag+2fs
RDHMVLLEFVTAAGITHGMDELYKLEHHHHHHAGRS
>NJM-At2noTag+2fs
RDHMVLLEFVTAAGITHGMDELYKLEHHHHHHAGR
>NJM-At1noTag+2fs
RDHMVLLEFVTAAGITHGMDELYKLEHHHHHHAG
>NJM-At10DD+2fs
RDHMVLLEFVTAAGITHGMDELYKLEHHHHHHAGRSGIPWYACAANDENYALDD
>NJM-At9DD+2fs
RDHMVLLEFVTAAGITHGMDELYKLEHHHHHHAGRSGIPWYAAANDENYALDD
>NJM-At8DD+2fs
RDHMVLLEFVTAAGITHGMDELYKLEHHHHHHAGRSGIPWYAANDENYALDD
>NJM-At7DD+2fs
RDHMVLLEFVTAAGITHGMDELYKLEHHHHHHAGRSGIPWAANDENYALDD
>NJM-At6DD+2fs
RDHMVLLEFVTAAGITHGMDELYKLEHHHHHHAGRSGIPAANDENYALDD
>NJM-At5DD+2fs
RDHMVLLEFVTAAGITHGMDELYKLEHHHHHHAGRSGIAANDENYALDD
>NJM-At4DD+2fs
RDHMVLLEFVTAAGITHGMDELYKLEHHHHHHAGRSGAANDENYALDD
>NJM-At3DD+2fs
RDHMVLLEFVTAAGITHGMDELYKLEHHHHHHAGRSAANDENYALDD
>NJM-At2DD+2fs
RDHMVLLEFVTAAGITHGMDELYKLEHHHHHHAGRAANDENYALDD
>NJM-At1DD+2fs
RDHMVLLEFVTAAGITHGMDELYKLEHHHHHHAGAANDENYALDD
>NJM-Ct10noTag+2fs
RDHMVLLEFVTAAGITHGMDELYKLEHHHHHHCGRSGIPWYAC
>NJM-Ct9noTag+2fs
RDHMVLLEFVTAAGITHGMDELYKLEHHHHHHCGRSGIPWYA
>NJM-Ct8noTag+2fs
RDHMVLLEFVTAAGITHGMDELYKLEHHHHHHCGRSGIPWY
>NJM-Ct7noTag+2fs
RDHMVLLEFVTAAGITHGMDELYKLEHHHHHHCGRSGIPW
>NJM-Ct6noTag+2fs
RDHMVLLEFVTAAGITHGMDELYKLEHHHHHHCGRSGIP
>NJM-Ct5noTag+2fs
RDHMVLLEFVTAAGITHGMDELYKLEHHHHHHCGRSGI
>NJM-Ct4noTag+2fs
RDHMVLLEFVTAAGITHGMDELYKLEHHHHHHCGRSG
>NJM-Ct3noTag+2fs
RDHMVLLEFVTAAGITHGMDELYKLEHHHHHHCGRS
>NJM-Ct2noTag+2fs
RDHMVLLEFVTAAGITHGMDELYKLEHHHHHHCGR
>NJM-Ct1noTag+2fs
RDHMVLLEFVTAAGITHGMDELYKLEHHHHHHCG
>NJM-Ct10DD+2fs
RDHMVLLEFVTAAGITHGMDELYKLEHHHHHHCGRSGIPWYACAANDENYALDD
>NJM-Ct9DD+2fs
RDHMVLLEFVTAAGITHGMDELYKLEHHHHHHCGRSGIPWYAAANDENYALDD
>NJM-Ct8DD+2fs
RDHMVLLEFVTAAGITHGMDELYKLEHHHHHHCGRSGIPWYAANDENYALDD
>NJM-Ct7DD+2fs
RDHMVLLEFVTAAGITHGMDELYKLEHHHHHHCGRSGIPWAANDENYALDD
>NJM-Ct6DD+2fs
RDHMVLLEFVTAAGITHGMDELYKLEHHHHHHCGRSGIPAANDENYALDD
>NJM-Ct5DD+2fs
RDHMVLLEFVTAAGITHGMDELYKLEHHHHHHCGRSGIAANDENYALDD
>NJM-Ct4DD+2fs
RDHMVLLEFVTAAGITHGMDELYKLEHHHHHHCGRSGAANDENYALDD
>NJM-Ct3DD+2fs
RDHMVLLEFVTAAGITHGMDELYKLEHHHHHHCGRSAANDENYALDD
>NJM-Ct2DD+2fs
RDHMVLLEFVTAAGITHGMDELYKLEHHHHHHCGRAANDENYALDD
>NJM-Ct1DD+2fs
RDHMVLLEFVTAAGITHGMDELYKLEHHHHHHCGAANDENYALDD
>NJM-Dt10noTag+2fs
RDHMVLLEFVTAAGITHGMDELYKLEHHHHHHDGRSGIPWYAC
>NJM-Dt9noTag+2fs
RDHMVLLEFVTAAGITHGMDELYKLEHHHHHHDGRSGIPWYA
>NJM-Dt8noTag+2fs
RDHMVLLEFVTAAGITHGMDELYKLEHHHHHHDGRSGIPWY
>NJM-Dt7noTag+2fs
RDHMVLLEFVTAAGITHGMDELYKLEHHHHHHDGRSGIPW
>NJM-Dt6noTag+2fs
RDHMVLLEFVTAAGITHGMDELYKLEHHHHHHDGRSGIP
>NJM-Dt5noTag+2fs
RDHMVLLEFVTAAGITHGMDELYKLEHHHHHHDGRSGI
>NJM-Dt4noTag+2fs
RDHMVLLEFVTAAGITHGMDELYKLEHHHHHHDGRSG
>NJM-Dt3noTag+2fs
RDHMVLLEFVTAAGITHGMDELYKLEHHHHHHDGRS
>NJM-Dt2noTag+2fs
RDHMVLLEFVTAAGITHGMDELYKLEHHHHHHDGR
>NJM-Dt1noTag+2fs
RDHMVLLEFVTAAGITHGMDELYKLEHHHHHHDG
>NJM-Dt10DD+2fs
RDHMVLLEFVTAAGITHGMDELYKLEHHHHHHDGRSGIPWYACAANDENYALDD
>NJM-Dt9DD+2fs
RDHMVLLEFVTAAGITHGMDELYKLEHHHHHHDGRSGIPWYAAANDENYALDD
>NJM-Dt8DD+2fs
RDHMVLLEFVTAAGITHGMDELYKLEHHHHHHDGRSGIPWYAANDENYALDD
>NJM-Dt7DD+2fs
RDHMVLLEFVTAAGITHGMDELYKLEHHHHHHDGRSGIPWAANDENYALDD
>NJM-Dt6DD+2fs
RDHMVLLEFVTAAGITHGMDELYKLEHHHHHHDGRSGIPAANDENYALDD
>NJM-Dt5DD+2fs
RDHMVLLEFVTAAGITHGMDELYKLEHHHHHHDGRSGIAANDENYALDD
>NJM-Dt4DD+2fs
RDHMVLLEFVTAAGITHGMDELYKLEHHHHHHDGRSGAANDENYALDD
>NJM-Dt3DD+2fs
RDHMVLLEFVTAAGITHGMDELYKLEHHHHHHDGRSAANDENYALDD
>NJM-Dt2DD+2fs
RDHMVLLEFVTAAGITHGMDELYKLEHHHHHHDGRAANDENYALDD
>NJM-Dt1DD+2fs
RDHMVLLEFVTAAGITHGMDELYKLEHHHHHHDGAANDENYALDD
>NJM-Et10noTag+2fs
RDHMVLLEFVTAAGITHGMDELYKLEHHHHHHEGRSGIPWYAC
>NJM-Et9noTag+2fs
RDHMVLLEFVTAAGITHGMDELYKLEHHHHHHEGRSGIPWYA
>NJM-Et8noTag+2fs
RDHMVLLEFVTAAGITHGMDELYKLEHHHHHHEGRSGIPWY
>NJM-Et7noTag+2fs
RDHMVLLEFVTAAGITHGMDELYKLEHHHHHHEGRSGIPW
>NJM-Et6noTag+2fs
RDHMVLLEFVTAAGITHGMDELYKLEHHHHHHEGRSGIP
>NJM-Et5noTag+2fs
RDHMVLLEFVTAAGITHGMDELYKLEHHHHHHEGRSGI
>NJM-Et4noTag+2fs
RDHMVLLEFVTAAGITHGMDELYKLEHHHHHHEGRSG
>NJM-Et3noTag+2fs
RDHMVLLEFVTAAGITHGMDELYKLEHHHHHHEGRS
>NJM-Et2noTag+2fs
RDHMVLLEFVTAAGITHGMDELYKLEHHHHHHEGR
>NJM-Et1noTag+2fs
RDHMVLLEFVTAAGITHGMDELYKLEHHHHHHEG
>NJM-Et10DD+2fs
RDHMVLLEFVTAAGITHGMDELYKLEHHHHHHEGRSGIPWYACAANDENYALDD
>NJM-Et9DD+2fs
RDHMVLLEFVTAAGITHGMDELYKLEHHHHHHEGRSGIPWYAAANDENYALDD
>NJM-Et8DD+2fs
RDHMVLLEFVTAAGITHGMDELYKLEHHHHHHEGRSGIPWYAANDENYALDD
>NJM-Et7DD+2fs
RDHMVLLEFVTAAGITHGMDELYKLEHHHHHHEGRSGIPWAANDENYALDD
>NJM-Et6DD+2fs
RDHMVLLEFVTAAGITHGMDELYKLEHHHHHHEGRSGIPAANDENYALDD
>NJM-Et5DD+2fs
RDHMVLLEFVTAAGITHGMDELYKLEHHHHHHEGRSGIAANDENYALDD
>NJM-Et4DD+2fs
RDHMVLLEFVTAAGITHGMDELYKLEHHHHHHEGRSGAANDENYALDD
>NJM-Et3DD+2fs
RDHMVLLEFVTAAGITHGMDELYKLEHHHHHHEGRSAANDENYALDD
>NJM-Et2DD+2fs
RDHMVLLEFVTAAGITHGMDELYKLEHHHHHHEGRAANDENYALDD
>NJM-Et1DD+2fs
RDHMVLLEFVTAAGITHGMDELYKLEHHHHHHEGAANDENYALDD
>NJM-Ft10noTag+2fs
RDHMVLLEFVTAAGITHGMDELYKLEHHHHHHFGRSGIPWYAC
>NJM-Ft9noTag+2fs
RDHMVLLEFVTAAGITHGMDELYKLEHHHHHHFGRSGIPWYA
>NJM-Ft8noTag+2fs
RDHMVLLEFVTAAGITHGMDELYKLEHHHHHHFGRSGIPWY
>NJM-Ft7noTag+2fs
RDHMVLLEFVTAAGITHGMDELYKLEHHHHHHFGRSGIPW
>NJM-Ft6noTag+2fs
RDHMVLLEFVTAAGITHGMDELYKLEHHHHHHFGRSGIP
>NJM-Ft5noTag+2fs
RDHMVLLEFVTAAGITHGMDELYKLEHHHHHHFGRSGI
>NJM-Ft4noTag+2fs
RDHMVLLEFVTAAGITHGMDELYKLEHHHHHHFGRSG
>NJM-Ft3noTag+2fs
RDHMVLLEFVTAAGITHGMDELYKLEHHHHHHFGRS
>NJM-Ft2noTag+2fs
RDHMVLLEFVTAAGITHGMDELYKLEHHHHHHFGR
>NJM-Ft1noTag+2fs
RDHMVLLEFVTAAGITHGMDELYKLEHHHHHHFG
>NJM-Ft10DD+2fs
RDHMVLLEFVTAAGITHGMDELYKLEHHHHHHFGRSGIPWYACAANDENYALDD
>NJM-Ft9DD+2fs
RDHMVLLEFVTAAGITHGMDELYKLEHHHHHHFGRSGIPWYAAANDENYALDD
>NJM-Ft8DD+2fs
RDHMVLLEFVTAAGITHGMDELYKLEHHHHHHFGRSGIPWYAANDENYALDD
>NJM-Ft7DD+2fs
RDHMVLLEFVTAAGITHGMDELYKLEHHHHHHFGRSGIPWAANDENYALDD
>NJM-Ft6DD+2fs
RDHMVLLEFVTAAGITHGMDELYKLEHHHHHHFGRSGIPAANDENYALDD
>NJM-Ft5DD+2fs
RDHMVLLEFVTAAGITHGMDELYKLEHHHHHHFGRSGIAANDENYALDD
>NJM-Ft4DD+2fs
RDHMVLLEFVTAAGITHGMDELYKLEHHHHHHFGRSGAANDENYALDD
>NJM-Ft3DD+2fs
RDHMVLLEFVTAAGITHGMDELYKLEHHHHHHFGRSAANDENYALDD
>NJM-Ft2DD+2fs
RDHMVLLEFVTAAGITHGMDELYKLEHHHHHHFGRAANDENYALDD
>NJM-Ft1DD+2fs
RDHMVLLEFVTAAGITHGMDELYKLEHHHHHHFGAANDENYALDD
>NJM-Gt10noTag+2fs
RDHMVLLEFVTAAGITHGMDELYKLEHHHHHHGGRSGIPWYAC
>NJM-Gt9noTag+2fs
RDHMVLLEFVTAAGITHGMDELYKLEHHHHHHGGRSGIPWYA
>NJM-Gt8noTag+2fs
RDHMVLLEFVTAAGITHGMDELYKLEHHHHHHGGRSGIPWY
>NJM-Gt7noTag+2fs
RDHMVLLEFVTAAGITHGMDELYKLEHHHHHHGGRSGIPW
>NJM-Gt6noTag+2fs
RDHMVLLEFVTAAGITHGMDELYKLEHHHHHHGGRSGIP
>NJM-Gt5noTag+2fs
RDHMVLLEFVTAAGITHGMDELYKLEHHHHHHGGRSGI
>NJM-Gt4noTag+2fs
RDHMVLLEFVTAAGITHGMDELYKLEHHHHHHGGRSG
>NJM-Gt3noTag+2fs
RDHMVLLEFVTAAGITHGMDELYKLEHHHHHHGGRS
>NJM-Gt2noTag+2fs
RDHMVLLEFVTAAGITHGMDELYKLEHHHHHHGGR
>NJM-Gt1noTag+2fs
RDHMVLLEFVTAAGITHGMDELYKLEHHHHHHGG
>NJM-Gt10DD+2fs
RDHMVLLEFVTAAGITHGMDELYKLEHHHHHHGGRSGIPWYACAANDENYALDD
>NJM-Gt9DD+2fs
RDHMVLLEFVTAAGITHGMDELYKLEHHHHHHGGRSGIPWYAAANDENYALDD
>NJM-Gt8DD+2fs
RDHMVLLEFVTAAGITHGMDELYKLEHHHHHHGGRSGIPWYAANDENYALDD
>NJM-Gt7DD+2fs
RDHMVLLEFVTAAGITHGMDELYKLEHHHHHHGGRSGIPWAANDENYALDD
>NJM-Gt6DD+2fs
RDHMVLLEFVTAAGITHGMDELYKLEHHHHHHGGRSGIPAANDENYALDD
>NJM-Gt5DD+2fs
RDHMVLLEFVTAAGITHGMDELYKLEHHHHHHGGRSGIAANDENYALDD
>NJM-Gt4DD+2fs
RDHMVLLEFVTAAGITHGMDELYKLEHHHHHHGGRSGAANDENYALDD
>NJM-Gt3DD+2fs
RDHMVLLEFVTAAGITHGMDELYKLEHHHHHHGGRSAANDENYALDD
>NJM-Gt2DD+2fs
RDHMVLLEFVTAAGITHGMDELYKLEHHHHHHGGRAANDENYALDD
>NJM-Gt1DD+2fs
RDHMVLLEFVTAAGITHGMDELYKLEHHHHHHGGAANDENYALDD
>NJM-Ht10noTag+2fs
RDHMVLLEFVTAAGITHGMDELYKLEHHHHHHHGRSGIPWYAC
>NJM-Ht9noTag+2fs
RDHMVLLEFVTAAGITHGMDELYKLEHHHHHHHGRSGIPWYA
>NJM-Ht8noTag+2fs
RDHMVLLEFVTAAGITHGMDELYKLEHHHHHHHGRSGIPWY
>NJM-Ht7noTag+2fs
RDHMVLLEFVTAAGITHGMDELYKLEHHHHHHHGRSGIPW
>NJM-Ht6noTag+2fs
RDHMVLLEFVTAAGITHGMDELYKLEHHHHHHHGRSGIP
>NJM-Ht5noTag+2fs
RDHMVLLEFVTAAGITHGMDELYKLEHHHHHHHGRSGI
>NJM-Ht4noTag+2fs
RDHMVLLEFVTAAGITHGMDELYKLEHHHHHHHGRSG
>NJM-Ht3noTag+2fs
RDHMVLLEFVTAAGITHGMDELYKLEHHHHHHHGRS
>NJM-Ht2noTag+2fs
RDHMVLLEFVTAAGITHGMDELYKLEHHHHHHHGR
>NJM-Ht1noTag+2fs
RDHMVLLEFVTAAGITHGMDELYKLEHHHHHHHG
>NJM-Ht10DD+2fs
RDHMVLLEFVTAAGITHGMDELYKLEHHHHHHHGRSGIPWYACAANDENYALDD
>NJM-Ht9DD+2fs
RDHMVLLEFVTAAGITHGMDELYKLEHHHHHHHGRSGIPWYAAANDENYALDD
>NJM-Ht8DD+2fs
RDHMVLLEFVTAAGITHGMDELYKLEHHHHHHHGRSGIPWYAANDENYALDD
>NJM-Ht7DD+2fs
RDHMVLLEFVTAAGITHGMDELYKLEHHHHHHHGRSGIPWAANDENYALDD
>NJM-Ht6DD+2fs
RDHMVLLEFVTAAGITHGMDELYKLEHHHHHHHGRSGIPAANDENYALDD
>NJM-Ht5DD+2fs
RDHMVLLEFVTAAGITHGMDELYKLEHHHHHHHGRSGIAANDENYALDD
>NJM-Ht4DD+2fs
RDHMVLLEFVTAAGITHGMDELYKLEHHHHHHHGRSGAANDENYALDD
>NJM-Ht3DD+2fs
RDHMVLLEFVTAAGITHGMDELYKLEHHHHHHHGRSAANDENYALDD
>NJM-Ht2DD+2fs
RDHMVLLEFVTAAGITHGMDELYKLEHHHHHHHGRAANDENYALDD
>NJM-Ht1DD+2fs
RDHMVLLEFVTAAGITHGMDELYKLEHHHHHHHGAANDENYALDD
>NJM-It10noTag+2fs
RDHMVLLEFVTAAGITHGMDELYKLEHHHHHHIGRSGIPWYAC
>NJM-It9noTag+2fs
RDHMVLLEFVTAAGITHGMDELYKLEHHHHHHIGRSGIPWYA
>NJM-It8noTag+2fs
RDHMVLLEFVTAAGITHGMDELYKLEHHHHHHIGRSGIPWY
>NJM-It7noTag+2fs
RDHMVLLEFVTAAGITHGMDELYKLEHHHHHHIGRSGIPW
>NJM-It6noTag+2fs
RDHMVLLEFVTAAGITHGMDELYKLEHHHHHHIGRSGIP
>NJM-It5noTag+2fs
RDHMVLLEFVTAAGITHGMDELYKLEHHHHHHIGRSGI
>NJM-It4noTag+2fs
RDHMVLLEFVTAAGITHGMDELYKLEHHHHHHIGRSG
>NJM-It3noTag+2fs
RDHMVLLEFVTAAGITHGMDELYKLEHHHHHHIGRS
>NJM-It2noTag+2fs
RDHMVLLEFVTAAGITHGMDELYKLEHHHHHHIGR
>NJM-It1noTag+2fs
RDHMVLLEFVTAAGITHGMDELYKLEHHHHHHIG
>NJM-It10DD+2fs
RDHMVLLEFVTAAGITHGMDELYKLEHHHHHHIGRSGIPWYACAANDENYALDD
>NJM-It9DD+2fs
RDHMVLLEFVTAAGITHGMDELYKLEHHHHHHIGRSGIPWYAAANDENYALDD
>NJM-It8DD+2fs
RDHMVLLEFVTAAGITHGMDELYKLEHHHHHHIGRSGIPWYAANDENYALDD
>NJM-It7DD+2fs
RDHMVLLEFVTAAGITHGMDELYKLEHHHHHHIGRSGIPWAANDENYALDD
>NJM-It6DD+2fs
RDHMVLLEFVTAAGITHGMDELYKLEHHHHHHIGRSGIPAANDENYALDD
>NJM-It5DD+2fs
RDHMVLLEFVTAAGITHGMDELYKLEHHHHHHIGRSGIAANDENYALDD
>NJM-It4DD+2fs
RDHMVLLEFVTAAGITHGMDELYKLEHHHHHHIGRSGAANDENYALDD
>NJM-It3DD+2fs
RDHMVLLEFVTAAGITHGMDELYKLEHHHHHHIGRSAANDENYALDD
>NJM-It2DD+2fs
RDHMVLLEFVTAAGITHGMDELYKLEHHHHHHIGRAANDENYALDD
>NJM-It1DD+2fs
RDHMVLLEFVTAAGITHGMDELYKLEHHHHHHIGAANDENYALDD
>NJM-Kt10noTag+2fs
RDHMVLLEFVTAAGITHGMDELYKLEHHHHHHKGRSGIPWYAC
>NJM-Kt9noTag+2fs
RDHMVLLEFVTAAGITHGMDELYKLEHHHHHHKGRSGIPWYA
>NJM-Kt8noTag+2fs
RDHMVLLEFVTAAGITHGMDELYKLEHHHHHHKGRSGIPWY
>NJM-Kt7noTag+2fs
RDHMVLLEFVTAAGITHGMDELYKLEHHHHHHKGRSGIPW
>NJM-Kt6noTag+2fs
RDHMVLLEFVTAAGITHGMDELYKLEHHHHHHKGRSGIP
>NJM-Kt5noTag+2fs
RDHMVLLEFVTAAGITHGMDELYKLEHHHHHHKGRSGI
>NJM-Kt4noTag+2fs
RDHMVLLEFVTAAGITHGMDELYKLEHHHHHHKGRSG
>NJM-Kt3noTag+2fs
RDHMVLLEFVTAAGITHGMDELYKLEHHHHHHKGRS
>NJM-Kt2noTag+2fs
RDHMVLLEFVTAAGITHGMDELYKLEHHHHHHKGR
>NJM-Kt1noTag+2fs
RDHMVLLEFVTAAGITHGMDELYKLEHHHHHHKG
>NJM-Kt10DD+2fs
RDHMVLLEFVTAAGITHGMDELYKLEHHHHHHKGRSGIPWYACAANDENYALDD
>NJM-Kt9DD+2fs
RDHMVLLEFVTAAGITHGMDELYKLEHHHHHHKGRSGIPWYAAANDENYALDD
>NJM-Kt8DD+2fs
RDHMVLLEFVTAAGITHGMDELYKLEHHHHHHKGRSGIPWYAANDENYALDD
>NJM-Kt7DD+2fs
RDHMVLLEFVTAAGITHGMDELYKLEHHHHHHKGRSGIPWAANDENYALDD
>NJM-Kt6DD+2fs
RDHMVLLEFVTAAGITHGMDELYKLEHHHHHHKGRSGIPAANDENYALDD
>NJM-Kt5DD+2fs
RDHMVLLEFVTAAGITHGMDELYKLEHHHHHHKGRSGIAANDENYALDD
>NJM-Kt4DD+2fs
RDHMVLLEFVTAAGITHGMDELYKLEHHHHHHKGRSGAANDENYALDD
>NJM-Kt3DD+2fs
RDHMVLLEFVTAAGITHGMDELYKLEHHHHHHKGRSAANDENYALDD
>NJM-Kt2DD+2fs
RDHMVLLEFVTAAGITHGMDELYKLEHHHHHHKGRAANDENYALDD
>NJM-Kt1DD+2fs
RDHMVLLEFVTAAGITHGMDELYKLEHHHHHHKGAANDENYALDD
>NJM-Lt10noTag+2fs
RDHMVLLEFVTAAGITHGMDELYKLEHHHHHHLGRSGIPWYAC
>NJM-Lt9noTag+2fs
RDHMVLLEFVTAAGITHGMDELYKLEHHHHHHLGRSGIPWYA
>NJM-Lt8noTag+2fs
RDHMVLLEFVTAAGITHGMDELYKLEHHHHHHLGRSGIPWY
>NJM-Lt7noTag+2fs
RDHMVLLEFVTAAGITHGMDELYKLEHHHHHHLGRSGIPW
>NJM-Lt6noTag+2fs
RDHMVLLEFVTAAGITHGMDELYKLEHHHHHHLGRSGIP
>NJM-Lt5noTag+2fs
RDHMVLLEFVTAAGITHGMDELYKLEHHHHHHLGRSGI
>NJM-Lt4noTag+2fs
RDHMVLLEFVTAAGITHGMDELYKLEHHHHHHLGRSG
>NJM-Lt3noTag+2fs
RDHMVLLEFVTAAGITHGMDELYKLEHHHHHHLGRS
>NJM-Lt2noTag+2fs
RDHMVLLEFVTAAGITHGMDELYKLEHHHHHHLGR
>NJM-Lt1noTag+2fs
RDHMVLLEFVTAAGITHGMDELYKLEHHHHHHLG
>NJM-Lt10DD+2fs
RDHMVLLEFVTAAGITHGMDELYKLEHHHHHHLGRSGIPWYACAANDENYALDD
>NJM-Lt9DD+2fs
RDHMVLLEFVTAAGITHGMDELYKLEHHHHHHLGRSGIPWYAAANDENYALDD
>NJM-Lt8DD+2fs
RDHMVLLEFVTAAGITHGMDELYKLEHHHHHHLGRSGIPWYAANDENYALDD
>NJM-Lt7DD+2fs
RDHMVLLEFVTAAGITHGMDELYKLEHHHHHHLGRSGIPWAANDENYALDD
>NJM-Lt6DD+2fs
RDHMVLLEFVTAAGITHGMDELYKLEHHHHHHLGRSGIPAANDENYALDD
>NJM-Lt5DD+2fs
RDHMVLLEFVTAAGITHGMDELYKLEHHHHHHLGRSGIAANDENYALDD
>NJM-Lt4DD+2fs
RDHMVLLEFVTAAGITHGMDELYKLEHHHHHHLGRSGAANDENYALDD
>NJM-Lt3DD+2fs
RDHMVLLEFVTAAGITHGMDELYKLEHHHHHHLGRSAANDENYALDD
>NJM-Lt2DD+2fs
RDHMVLLEFVTAAGITHGMDELYKLEHHHHHHLGRAANDENYALDD
>NJM-Lt1DD+2fs
RDHMVLLEFVTAAGITHGMDELYKLEHHHHHHLGAANDENYALDD
>NJM-Mt10noTag+2fs
RDHMVLLEFVTAAGITHGMDELYKLEHHHHHHMGRSGIPWYAC
>NJM-Mt9noTag+2fs
RDHMVLLEFVTAAGITHGMDELYKLEHHHHHHMGRSGIPWYA
>NJM-Mt8noTag+2fs
RDHMVLLEFVTAAGITHGMDELYKLEHHHHHHMGRSGIPWY
>NJM-Mt7noTag+2fs
RDHMVLLEFVTAAGITHGMDELYKLEHHHHHHMGRSGIPW
>NJM-Mt6noTag+2fs
RDHMVLLEFVTAAGITHGMDELYKLEHHHHHHMGRSGIP
>NJM-Mt5noTag+2fs
RDHMVLLEFVTAAGITHGMDELYKLEHHHHHHMGRSGI
>NJM-Mt4noTag+2fs
RDHMVLLEFVTAAGITHGMDELYKLEHHHHHHMGRSG
>NJM-Mt3noTag+2fs
RDHMVLLEFVTAAGITHGMDELYKLEHHHHHHMGRS
>NJM-Mt2noTag+2fs
RDHMVLLEFVTAAGITHGMDELYKLEHHHHHHMGR
>NJM-Mt1noTag+2fs
RDHMVLLEFVTAAGITHGMDELYKLEHHHHHHMG
>NJM-Mt10DD+2fs
RDHMVLLEFVTAAGITHGMDELYKLEHHHHHHMGRSGIPWYACAANDENYALDD
>NJM-Mt9DD+2fs
RDHMVLLEFVTAAGITHGMDELYKLEHHHHHHMGRSGIPWYAAANDENYALDD
>NJM-Mt8DD+2fs
RDHMVLLEFVTAAGITHGMDELYKLEHHHHHHMGRSGIPWYAANDENYALDD
>NJM-Mt7DD+2fs
RDHMVLLEFVTAAGITHGMDELYKLEHHHHHHMGRSGIPWAANDENYALDD
>NJM-Mt6DD+2fs
RDHMVLLEFVTAAGITHGMDELYKLEHHHHHHMGRSGIPAANDENYALDD
>NJM-Mt5DD+2fs
RDHMVLLEFVTAAGITHGMDELYKLEHHHHHHMGRSGIAANDENYALDD
>NJM-Mt4DD+2fs
RDHMVLLEFVTAAGITHGMDELYKLEHHHHHHMGRSGAANDENYALDD
>NJM-Mt3DD+2fs
RDHMVLLEFVTAAGITHGMDELYKLEHHHHHHMGRSAANDENYALDD
>NJM-Mt2DD+2fs
RDHMVLLEFVTAAGITHGMDELYKLEHHHHHHMGRAANDENYALDD
>NJM-Mt1DD+2fs
RDHMVLLEFVTAAGITHGMDELYKLEHHHHHHMGAANDENYALDD
>NJM-Nt10noTag+2fs
RDHMVLLEFVTAAGITHGMDELYKLEHHHHHHNGRSGIPWYAC
>NJM-Nt9noTag+2fs
RDHMVLLEFVTAAGITHGMDELYKLEHHHHHHNGRSGIPWYA
>NJM-Nt8noTag+2fs
RDHMVLLEFVTAAGITHGMDELYKLEHHHHHHNGRSGIPWY
>NJM-Nt7noTag+2fs
RDHMVLLEFVTAAGITHGMDELYKLEHHHHHHNGRSGIPW
>NJM-Nt6noTag+2fs
RDHMVLLEFVTAAGITHGMDELYKLEHHHHHHNGRSGIP
>NJM-Nt5noTag+2fs
RDHMVLLEFVTAAGITHGMDELYKLEHHHHHHNGRSGI
>NJM-Nt4noTag+2fs
RDHMVLLEFVTAAGITHGMDELYKLEHHHHHHNGRSG
>NJM-Nt3noTag+2fs
RDHMVLLEFVTAAGITHGMDELYKLEHHHHHHNGRS
>NJM-Nt2noTag+2fs
RDHMVLLEFVTAAGITHGMDELYKLEHHHHHHNGR
>NJM-Nt1noTag+2fs
RDHMVLLEFVTAAGITHGMDELYKLEHHHHHHNG
>NJM-Nt10DD+2fs
RDHMVLLEFVTAAGITHGMDELYKLEHHHHHHNGRSGIPWYACAANDENYALDD
>NJM-Nt9DD+2fs
RDHMVLLEFVTAAGITHGMDELYKLEHHHHHHNGRSGIPWYAAANDENYALDD
>NJM-Nt8DD+2fs
RDHMVLLEFVTAAGITHGMDELYKLEHHHHHHNGRSGIPWYAANDENYALDD
>NJM-Nt7DD+2fs
RDHMVLLEFVTAAGITHGMDELYKLEHHHHHHNGRSGIPWAANDENYALDD
>NJM-Nt6DD+2fs
RDHMVLLEFVTAAGITHGMDELYKLEHHHHHHNGRSGIPAANDENYALDD
>NJM-Nt5DD+2fs
RDHMVLLEFVTAAGITHGMDELYKLEHHHHHHNGRSGIAANDENYALDD
>NJM-Nt4DD+2fs
RDHMVLLEFVTAAGITHGMDELYKLEHHHHHHNGRSGAANDENYALDD
>NJM-Nt3DD+2fs
RDHMVLLEFVTAAGITHGMDELYKLEHHHHHHNGRSAANDENYALDD
>NJM-Nt2DD+2fs
RDHMVLLEFVTAAGITHGMDELYKLEHHHHHHNGRAANDENYALDD
>NJM-Nt1DD+2fs
RDHMVLLEFVTAAGITHGMDELYKLEHHHHHHNGAANDENYALDD
>NJM-Pt10noTag+2fs
RDHMVLLEFVTAAGITHGMDELYKLEHHHHHHPGRSGIPWYAC
>NJM-Pt9noTag+2fs
RDHMVLLEFVTAAGITHGMDELYKLEHHHHHHPGRSGIPWYA
>NJM-Pt8noTag+2fs
RDHMVLLEFVTAAGITHGMDELYKLEHHHHHHPGRSGIPWY
>NJM-Pt7noTag+2fs
RDHMVLLEFVTAAGITHGMDELYKLEHHHHHHPGRSGIPW
>NJM-Pt6noTag+2fs
RDHMVLLEFVTAAGITHGMDELYKLEHHHHHHPGRSGIP
>NJM-Pt5noTag+2fs
RDHMVLLEFVTAAGITHGMDELYKLEHHHHHHPGRSGI
>NJM-Pt4noTag+2fs
RDHMVLLEFVTAAGITHGMDELYKLEHHHHHHPGRSG
>NJM-Pt3noTag+2fs
RDHMVLLEFVTAAGITHGMDELYKLEHHHHHHPGRS
>NJM-Pt2noTag+2fs
RDHMVLLEFVTAAGITHGMDELYKLEHHHHHHPGR
>NJM-Pt1noTag+2fs
RDHMVLLEFVTAAGITHGMDELYKLEHHHHHHPG
>NJM-Pt10DD+2fs
RDHMVLLEFVTAAGITHGMDELYKLEHHHHHHPGRSGIPWYACAANDENYALDD
>NJM-Pt9DD+2fs
RDHMVLLEFVTAAGITHGMDELYKLEHHHHHHPGRSGIPWYAAANDENYALDD
>NJM-Pt8DD+2fs
RDHMVLLEFVTAAGITHGMDELYKLEHHHHHHPGRSGIPWYAANDENYALDD
>NJM-Pt7DD+2fs
RDHMVLLEFVTAAGITHGMDELYKLEHHHHHHPGRSGIPWAANDENYALDD
>NJM-Pt6DD+2fs
RDHMVLLEFVTAAGITHGMDELYKLEHHHHHHPGRSGIPAANDENYALDD
>NJM-Pt5DD+2fs
RDHMVLLEFVTAAGITHGMDELYKLEHHHHHHPGRSGIAANDENYALDD
>NJM-Pt4DD+2fs
RDHMVLLEFVTAAGITHGMDELYKLEHHHHHHPGRSGAANDENYALDD
>NJM-Pt3DD+2fs
RDHMVLLEFVTAAGITHGMDELYKLEHHHHHHPGRSAANDENYALDD
>NJM-Pt2DD+2fs
RDHMVLLEFVTAAGITHGMDELYKLEHHHHHHPGRAANDENYALDD
>NJM-Pt1DD+2fs
RDHMVLLEFVTAAGITHGMDELYKLEHHHHHHPGAANDENYALDD
>NJM-Qt10noTag+2fs
RDHMVLLEFVTAAGITHGMDELYKLEHHHHHHQGRSGIPWYAC
>NJM-Qt9noTag+2fs
RDHMVLLEFVTAAGITHGMDELYKLEHHHHHHQGRSGIPWYA
>NJM-Qt8noTag+2fs
RDHMVLLEFVTAAGITHGMDELYKLEHHHHHHQGRSGIPWY
>NJM-Qt7noTag+2fs
RDHMVLLEFVTAAGITHGMDELYKLEHHHHHHQGRSGIPW
>NJM-Qt6noTag+2fs
RDHMVLLEFVTAAGITHGMDELYKLEHHHHHHQGRSGIP
>NJM-Qt5noTag+2fs
RDHMVLLEFVTAAGITHGMDELYKLEHHHHHHQGRSGI
>NJM-Qt4noTag+2fs
RDHMVLLEFVTAAGITHGMDELYKLEHHHHHHQGRSG
>NJM-Qt3noTag+2fs
RDHMVLLEFVTAAGITHGMDELYKLEHHHHHHQGRS
>NJM-Qt2noTag+2fs
RDHMVLLEFVTAAGITHGMDELYKLEHHHHHHQGR
>NJM-Qt1noTag+2fs
RDHMVLLEFVTAAGITHGMDELYKLEHHHHHHQG
>NJM-Qt10DD+2fs
RDHMVLLEFVTAAGITHGMDELYKLEHHHHHHQGRSGIPWYACAANDENYALDD
>NJM-Qt9DD+2fs
RDHMVLLEFVTAAGITHGMDELYKLEHHHHHHQGRSGIPWYAAANDENYALDD
>NJM-Qt8DD+2fs
RDHMVLLEFVTAAGITHGMDELYKLEHHHHHHQGRSGIPWYAANDENYALDD
>NJM-Qt7DD+2fs
RDHMVLLEFVTAAGITHGMDELYKLEHHHHHHQGRSGIPWAANDENYALDD
>NJM-Qt6DD+2fs
RDHMVLLEFVTAAGITHGMDELYKLEHHHHHHQGRSGIPAANDENYALDD
>NJM-Qt5DD+2fs
RDHMVLLEFVTAAGITHGMDELYKLEHHHHHHQGRSGIAANDENYALDD
>NJM-Qt4DD+2fs
RDHMVLLEFVTAAGITHGMDELYKLEHHHHHHQGRSGAANDENYALDD
>NJM-Qt3DD+2fs
RDHMVLLEFVTAAGITHGMDELYKLEHHHHHHQGRSAANDENYALDD
>NJM-Qt2DD+2fs
RDHMVLLEFVTAAGITHGMDELYKLEHHHHHHQGRAANDENYALDD
>NJM-Qt1DD+2fs
RDHMVLLEFVTAAGITHGMDELYKLEHHHHHHQGAANDENYALDD
>NJM-Rt10noTag+2fs
RDHMVLLEFVTAAGITHGMDELYKLEHHHHHHRGRSGIPWYAC
>NJM-Rt9noTag+2fs
RDHMVLLEFVTAAGITHGMDELYKLEHHHHHHRGRSGIPWYA
>NJM-Rt8noTag+2fs
RDHMVLLEFVTAAGITHGMDELYKLEHHHHHHRGRSGIPWY
>NJM-Rt7noTag+2fs
RDHMVLLEFVTAAGITHGMDELYKLEHHHHHHRGRSGIPW
>NJM-Rt6noTag+2fs
RDHMVLLEFVTAAGITHGMDELYKLEHHHHHHRGRSGIP
>NJM-Rt5noTag+2fs
RDHMVLLEFVTAAGITHGMDELYKLEHHHHHHRGRSGI
>NJM-Rt4noTag+2fs
RDHMVLLEFVTAAGITHGMDELYKLEHHHHHHRGRSG
>NJM-Rt3noTag+2fs
RDHMVLLEFVTAAGITHGMDELYKLEHHHHHHRGRS
>NJM-Rt2noTag+2fs
RDHMVLLEFVTAAGITHGMDELYKLEHHHHHHRGR
>NJM-Rt1noTag+2fs
RDHMVLLEFVTAAGITHGMDELYKLEHHHHHHRG
>NJM-Rt10DD+2fs
RDHMVLLEFVTAAGITHGMDELYKLEHHHHHHRGRSGIPWYACAANDENYALDD
>NJM-Rt9DD+2fs
RDHMVLLEFVTAAGITHGMDELYKLEHHHHHHRGRSGIPWYAAANDENYALDD
>NJM-Rt8DD+2fs
RDHMVLLEFVTAAGITHGMDELYKLEHHHHHHRGRSGIPWYAANDENYALDD
>NJM-Rt7DD+2fs
RDHMVLLEFVTAAGITHGMDELYKLEHHHHHHRGRSGIPWAANDENYALDD
>NJM-Rt6DD+2fs
RDHMVLLEFVTAAGITHGMDELYKLEHHHHHHRGRSGIPAANDENYALDD
>NJM-Rt5DD+2fs
RDHMVLLEFVTAAGITHGMDELYKLEHHHHHHRGRSGIAANDENYALDD
>NJM-Rt4DD+2fs
RDHMVLLEFVTAAGITHGMDELYKLEHHHHHHRGRSGAANDENYALDD
>NJM-Rt3DD+2fs
RDHMVLLEFVTAAGITHGMDELYKLEHHHHHHRGRSAANDENYALDD
>NJM-Rt2DD+2fs
RDHMVLLEFVTAAGITHGMDELYKLEHHHHHHRGRAANDENYALDD
>NJM-Rt1DD+2fs
RDHMVLLEFVTAAGITHGMDELYKLEHHHHHHRGAANDENYALDD
>NJM-St10noTag+2fs
RDHMVLLEFVTAAGITHGMDELYKLEHHHHHHSGRSGIPWYAC
>NJM-St9noTag+2fs
RDHMVLLEFVTAAGITHGMDELYKLEHHHHHHSGRSGIPWYA
>NJM-St8noTag+2fs
RDHMVLLEFVTAAGITHGMDELYKLEHHHHHHSGRSGIPWY
>NJM-St7noTag+2fs
RDHMVLLEFVTAAGITHGMDELYKLEHHHHHHSGRSGIPW
>NJM-St6noTag+2fs
RDHMVLLEFVTAAGITHGMDELYKLEHHHHHHSGRSGIP
>NJM-St5noTag+2fs
RDHMVLLEFVTAAGITHGMDELYKLEHHHHHHSGRSGI
>NJM-St4noTag+2fs
RDHMVLLEFVTAAGITHGMDELYKLEHHHHHHSGRSG
>NJM-St3noTag+2fs
RDHMVLLEFVTAAGITHGMDELYKLEHHHHHHSGRS
>NJM-St2noTag+2fs
RDHMVLLEFVTAAGITHGMDELYKLEHHHHHHSGR
>NJM-St1noTag+2fs
RDHMVLLEFVTAAGITHGMDELYKLEHHHHHHSG
>NJM-St10DD+2fs
RDHMVLLEFVTAAGITHGMDELYKLEHHHHHHSGRSGIPWYACAANDENYALDD
>NJM-St9DD+2fs
RDHMVLLEFVTAAGITHGMDELYKLEHHHHHHSGRSGIPWYAAANDENYALDD
>NJM-St8DD+2fs
RDHMVLLEFVTAAGITHGMDELYKLEHHHHHHSGRSGIPWYAANDENYALDD
>NJM-St7DD+2fs
RDHMVLLEFVTAAGITHGMDELYKLEHHHHHHSGRSGIPWAANDENYALDD
>NJM-St6DD+2fs
RDHMVLLEFVTAAGITHGMDELYKLEHHHHHHSGRSGIPAANDENYALDD
>NJM-St5DD+2fs
RDHMVLLEFVTAAGITHGMDELYKLEHHHHHHSGRSGIAANDENYALDD
>NJM-St4DD+2fs
RDHMVLLEFVTAAGITHGMDELYKLEHHHHHHSGRSGAANDENYALDD
>NJM-St3DD+2fs
RDHMVLLEFVTAAGITHGMDELYKLEHHHHHHSGRSAANDENYALDD
>NJM-St2DD+2fs
RDHMVLLEFVTAAGITHGMDELYKLEHHHHHHSGRAANDENYALDD
>NJM-St1DD+2fs
RDHMVLLEFVTAAGITHGMDELYKLEHHHHHHSGAANDENYALDD
>NJM-Tt10noTag+2fs
RDHMVLLEFVTAAGITHGMDELYKLEHHHHHHTGRSGIPWYAC
>NJM-Tt9noTag+2fs
RDHMVLLEFVTAAGITHGMDELYKLEHHHHHHTGRSGIPWYA
>NJM-Tt8noTag+2fs
RDHMVLLEFVTAAGITHGMDELYKLEHHHHHHTGRSGIPWY
>NJM-Tt7noTag+2fs
RDHMVLLEFVTAAGITHGMDELYKLEHHHHHHTGRSGIPW
>NJM-Tt6noTag+2fs
RDHMVLLEFVTAAGITHGMDELYKLEHHHHHHTGRSGIP
>NJM-Tt5noTag+2fs
RDHMVLLEFVTAAGITHGMDELYKLEHHHHHHTGRSGI
>NJM-Tt4noTag+2fs
RDHMVLLEFVTAAGITHGMDELYKLEHHHHHHTGRSG
>NJM-Tt3noTag+2fs
RDHMVLLEFVTAAGITHGMDELYKLEHHHHHHTGRS
>NJM-Tt2noTag+2fs
RDHMVLLEFVTAAGITHGMDELYKLEHHHHHHTGR
>NJM-Tt1noTag+2fs
RDHMVLLEFVTAAGITHGMDELYKLEHHHHHHTG
>NJM-Tt10DD+2fs
RDHMVLLEFVTAAGITHGMDELYKLEHHHHHHTGRSGIPWYACAANDENYALDD
>NJM-Tt9DD+2fs
RDHMVLLEFVTAAGITHGMDELYKLEHHHHHHTGRSGIPWYAAANDENYALDD
>NJM-Tt8DD+2fs
RDHMVLLEFVTAAGITHGMDELYKLEHHHHHHTGRSGIPWYAANDENYALDD
>NJM-Tt7DD+2fs
RDHMVLLEFVTAAGITHGMDELYKLEHHHHHHTGRSGIPWAANDENYALDD
>NJM-Tt6DD+2fs
RDHMVLLEFVTAAGITHGMDELYKLEHHHHHHTGRSGIPAANDENYALDD
>NJM-Tt5DD+2fs
RDHMVLLEFVTAAGITHGMDELYKLEHHHHHHTGRSGIAANDENYALDD
>NJM-Tt4DD+2fs
RDHMVLLEFVTAAGITHGMDELYKLEHHHHHHTGRSGAANDENYALDD
>NJM-Tt3DD+2fs
RDHMVLLEFVTAAGITHGMDELYKLEHHHHHHTGRSAANDENYALDD
>NJM-Tt2DD+2fs
RDHMVLLEFVTAAGITHGMDELYKLEHHHHHHTGRAANDENYALDD
>NJM-Tt1DD+2fs
RDHMVLLEFVTAAGITHGMDELYKLEHHHHHHTGAANDENYALDD
>NJM-Vt10noTag+2fs
RDHMVLLEFVTAAGITHGMDELYKLEHHHHHHVGRSGIPWYAC
>NJM-Vt9noTag+2fs
RDHMVLLEFVTAAGITHGMDELYKLEHHHHHHVGRSGIPWYA
>NJM-Vt8noTag+2fs
RDHMVLLEFVTAAGITHGMDELYKLEHHHHHHVGRSGIPWY
>NJM-Vt7noTag+2fs
RDHMVLLEFVTAAGITHGMDELYKLEHHHHHHVGRSGIPW
>NJM-Vt6noTag+2fs
RDHMVLLEFVTAAGITHGMDELYKLEHHHHHHVGRSGIP
>NJM-Vt5noTag+2fs
RDHMVLLEFVTAAGITHGMDELYKLEHHHHHHVGRSGI
>NJM-Vt4noTag+2fs
RDHMVLLEFVTAAGITHGMDELYKLEHHHHHHVGRSG
>NJM-Vt3noTag+2fs
RDHMVLLEFVTAAGITHGMDELYKLEHHHHHHVGRS
>NJM-Vt2noTag+2fs
RDHMVLLEFVTAAGITHGMDELYKLEHHHHHHVGR
>NJM-Vt1noTag+2fs
RDHMVLLEFVTAAGITHGMDELYKLEHHHHHHVG
>NJM-Vt10DD+2fs
RDHMVLLEFVTAAGITHGMDELYKLEHHHHHHVGRSGIPWYACAANDENYALDD
>NJM-Vt9DD+2fs
RDHMVLLEFVTAAGITHGMDELYKLEHHHHHHVGRSGIPWYAAANDENYALDD
>NJM-Vt8DD+2fs
RDHMVLLEFVTAAGITHGMDELYKLEHHHHHHVGRSGIPWYAANDENYALDD
>NJM-Vt7DD+2fs
RDHMVLLEFVTAAGITHGMDELYKLEHHHHHHVGRSGIPWAANDENYALDD
>NJM-Vt6DD+2fs
RDHMVLLEFVTAAGITHGMDELYKLEHHHHHHVGRSGIPAANDENYALDD
>NJM-Vt5DD+2fs
RDHMVLLEFVTAAGITHGMDELYKLEHHHHHHVGRSGIAANDENYALDD
>NJM-Vt4DD+2fs
RDHMVLLEFVTAAGITHGMDELYKLEHHHHHHVGRSGAANDENYALDD
>NJM-Vt3DD+2fs
RDHMVLLEFVTAAGITHGMDELYKLEHHHHHHVGRSAANDENYALDD
>NJM-Vt2DD+2fs
RDHMVLLEFVTAAGITHGMDELYKLEHHHHHHVGRAANDENYALDD
>NJM-Vt1DD+2fs
RDHMVLLEFVTAAGITHGMDELYKLEHHHHHHVGAANDENYALDD
>NJM-Wt10noTag+2fs
RDHMVLLEFVTAAGITHGMDELYKLEHHHHHHWGRSGIPWYAC
>NJM-Wt9noTag+2fs
RDHMVLLEFVTAAGITHGMDELYKLEHHHHHHWGRSGIPWYA
>NJM-Wt8noTag+2fs
RDHMVLLEFVTAAGITHGMDELYKLEHHHHHHWGRSGIPWY
>NJM-Wt7noTag+2fs
RDHMVLLEFVTAAGITHGMDELYKLEHHHHHHWGRSGIPW
>NJM-Wt6noTag+2fs
RDHMVLLEFVTAAGITHGMDELYKLEHHHHHHWGRSGIP
>NJM-Wt5noTag+2fs
RDHMVLLEFVTAAGITHGMDELYKLEHHHHHHWGRSGI
>NJM-Wt4noTag+2fs
RDHMVLLEFVTAAGITHGMDELYKLEHHHHHHWGRSG
>NJM-Wt3noTag+2fs
RDHMVLLEFVTAAGITHGMDELYKLEHHHHHHWGRS
>NJM-Wt2noTag+2fs
RDHMVLLEFVTAAGITHGMDELYKLEHHHHHHWGR
>NJM-Wt1noTag+2fs
RDHMVLLEFVTAAGITHGMDELYKLEHHHHHHWG
>NJM-Wt10DD+2fs
RDHMVLLEFVTAAGITHGMDELYKLEHHHHHHWGRSGIPWYACAANDENYALDD
>NJM-Wt9DD+2fs
RDHMVLLEFVTAAGITHGMDELYKLEHHHHHHWGRSGIPWYAAANDENYALDD
>NJM-Wt8DD+2fs
RDHMVLLEFVTAAGITHGMDELYKLEHHHHHHWGRSGIPWYAANDENYALDD
>NJM-Wt7DD+2fs
RDHMVLLEFVTAAGITHGMDELYKLEHHHHHHWGRSGIPWAANDENYALDD
>NJM-Wt6DD+2fs
RDHMVLLEFVTAAGITHGMDELYKLEHHHHHHWGRSGIPAANDENYALDD
>NJM-Wt5DD+2fs
RDHMVLLEFVTAAGITHGMDELYKLEHHHHHHWGRSGIAANDENYALDD
>NJM-Wt4DD+2fs
RDHMVLLEFVTAAGITHGMDELYKLEHHHHHHWGRSGAANDENYALDD
>NJM-Wt3DD+2fs
RDHMVLLEFVTAAGITHGMDELYKLEHHHHHHWGRSAANDENYALDD
>NJM-Wt2DD+2fs
RDHMVLLEFVTAAGITHGMDELYKLEHHHHHHWGRAANDENYALDD
>NJM-Wt1DD+2fs
RDHMVLLEFVTAAGITHGMDELYKLEHHHHHHWGAANDENYALDD
>NJM-Yt10noTag+2fs
RDHMVLLEFVTAAGITHGMDELYKLEHHHHHHYGRSGIPWYAC
>NJM-Yt9noTag+2fs
RDHMVLLEFVTAAGITHGMDELYKLEHHHHHHYGRSGIPWYA
>NJM-Yt8noTag+2fs
RDHMVLLEFVTAAGITHGMDELYKLEHHHHHHYGRSGIPWY
>NJM-Yt7noTag+2fs
RDHMVLLEFVTAAGITHGMDELYKLEHHHHHHYGRSGIPW
>NJM-Yt6noTag+2fs
RDHMVLLEFVTAAGITHGMDELYKLEHHHHHHYGRSGIP
>NJM-Yt5noTag+2fs
RDHMVLLEFVTAAGITHGMDELYKLEHHHHHHYGRSGI
>NJM-Yt4noTag+2fs
RDHMVLLEFVTAAGITHGMDELYKLEHHHHHHYGRSG
>NJM-Yt3noTag+2fs
RDHMVLLEFVTAAGITHGMDELYKLEHHHHHHYGRS
>NJM-Yt2noTag+2fs
RDHMVLLEFVTAAGITHGMDELYKLEHHHHHHYGR
>NJM-Yt1noTag+2fs
RDHMVLLEFVTAAGITHGMDELYKLEHHHHHHYG
>NJM-Yt10DD+2fs
RDHMVLLEFVTAAGITHGMDELYKLEHHHHHHYGRSGIPWYACAANDENYALDD
>NJM-Yt9DD+2fs
RDHMVLLEFVTAAGITHGMDELYKLEHHHHHHYGRSGIPWYAAANDENYALDD
>NJM-Yt8DD+2fs
RDHMVLLEFVTAAGITHGMDELYKLEHHHHHHYGRSGIPWYAANDENYALDD
>NJM-Yt7DD+2fs
RDHMVLLEFVTAAGITHGMDELYKLEHHHHHHYGRSGIPWAANDENYALDD
>NJM-Yt6DD+2fs
RDHMVLLEFVTAAGITHGMDELYKLEHHHHHHYGRSGIPAANDENYALDD
>NJM-Yt5DD+2fs
RDHMVLLEFVTAAGITHGMDELYKLEHHHHHHYGRSGIAANDENYALDD
>NJM-Yt4DD+2fs
RDHMVLLEFVTAAGITHGMDELYKLEHHHHHHYGRSGAANDENYALDD
>NJM-Yt3DD+2fs
RDHMVLLEFVTAAGITHGMDELYKLEHHHHHHYGRSAANDENYALDD
>NJM-Yt2DD+2fs
RDHMVLLEFVTAAGITHGMDELYKLEHHHHHHYGRAANDENYALDD
>NJM-Yt1DD+2fs
RDHMVLLEFVTAAGITHGMDELYKLEHHHHHHYGAANDENYALDD
>NJM-t13noTag+3fs
RDHMVLLEFVTAAGITHGMDELYKLEHHHHHHARGSHGTRARGIK
>NJM-t12noTag+3fs
RDHMVLLEFVTAAGITHGMDELYKLEHHHHHHARGSHGTRARGI
>NJM-t11noTag+3fs
RDHMVLLEFVTAAGITHGMDELYKLEHHHHHHARGSHGTRARG
>NJM-t10noTag+3fs
RDHMVLLEFVTAAGITHGMDELYKLEHHHHHHARGSHGTRAR
>NJM-t9noTag+3fs
RDHMVLLEFVTAAGITHGMDELYKLEHHHHHHARGSHGTRA
>NJM-t8noTag+3fs
RDHMVLLEFVTAAGITHGMDELYKLEHHHHHHARGSHGTR
>NJM-t7noTag+3fs
RDHMVLLEFVTAAGITHGMDELYKLEHHHHHHARGSHGT
>NJM-t6noTag+3fs
RDHMVLLEFVTAAGITHGMDELYKLEHHHHHHARGSHG
>NJM-t5noTag+3fs
RDHMVLLEFVTAAGITHGMDELYKLEHHHHHHARGSH
>NJM-t4noTag+3fs
RDHMVLLEFVTAAGITHGMDELYKLEHHHHHHARGS
>NJM-t3noTag+3fs
RDHMVLLEFVTAAGITHGMDELYKLEHHHHHHARG
>NJM-t2noTag+3fs
RDHMVLLEFVTAAGITHGMDELYKLEHHHHHHAR
>NJM-t1noTag+3fs
RDHMVLLEFVTAAGITHGMDELYKLEHHHHHHA
>NJM-t13DD+3fs
RDHMVLLEFVTAAGITHGMDELYKLEHHHHHHARGSHGTRARGIKAANDENYALDD
>NJM-t12DD+3fs
RDHMVLLEFVTAAGITHGMDELYKLEHHHHHHARGSHGTRARGIAANDENYALDD
>NJM-t11DD+3fs
RDHMVLLEFVTAAGITHGMDELYKLEHHHHHHARGSHGTRARGAANDENYALDD
>NJM-t10DD+3fs
RDHMVLLEFVTAAGITHGMDELYKLEHHHHHHARGSHGTRARAANDENYALDD
>NJM-t9DD+3fs
RDHMVLLEFVTAAGITHGMDELYKLEHHHHHHARGSHGTRAAANDENYALDD
>NJM-t8DD+3fs
RDHMVLLEFVTAAGITHGMDELYKLEHHHHHHARGSHGTRAANDENYALDD
>NJM-t7DD+3fs
RDHMVLLEFVTAAGITHGMDELYKLEHHHHHHARGSHGTAANDENYALDD
>NJM-t6DD+3fs
RDHMVLLEFVTAAGITHGMDELYKLEHHHHHHARGSHGAANDENYALDD
>NJM-t5DD+3fs
RDHMVLLEFVTAAGITHGMDELYKLEHHHHHHARGSHAANDENYALDD
>NJM-t4DD+3fs
RDHMVLLEFVTAAGITHGMDELYKLEHHHHHHARGSAANDENYALDD
>NJM-t3DD+3fs
RDHMVLLEFVTAAGITHGMDELYKLEHHHHHHARGAANDENYALDD
>NJM-t2DD+3fs
RDHMVLLEFVTAAGITHGMDELYKLEHHHHHHARAANDENYALDD
>NJM-t1DD+3fs
RDHMVLLEFVTAAGITHGMDELYKLEHHHHHHAAANDENYALDD
>NJM-At13noTag+3fs
RDHMVLLEFVTAAGITHGMDELYKLEHHHHHHAARGSHGTRARGIK
>NJM-At12noTag+3fs
RDHMVLLEFVTAAGITHGMDELYKLEHHHHHHAARGSHGTRARGI
>NJM-At11noTag+3fs
RDHMVLLEFVTAAGITHGMDELYKLEHHHHHHAARGSHGTRARG
>NJM-At10noTag+3fs
RDHMVLLEFVTAAGITHGMDELYKLEHHHHHHAARGSHGTRAR
>NJM-At9noTag+3fs
RDHMVLLEFVTAAGITHGMDELYKLEHHHHHHAARGSHGTRA
>NJM-At8noTag+3fs
RDHMVLLEFVTAAGITHGMDELYKLEHHHHHHAARGSHGTR
>NJM-At7noTag+3fs
RDHMVLLEFVTAAGITHGMDELYKLEHHHHHHAARGSHGT
>NJM-At6noTag+3fs
RDHMVLLEFVTAAGITHGMDELYKLEHHHHHHAARGSHG
>NJM-At5noTag+3fs
RDHMVLLEFVTAAGITHGMDELYKLEHHHHHHAARGSH
>NJM-At4noTag+3fs
RDHMVLLEFVTAAGITHGMDELYKLEHHHHHHAARGS
>NJM-At3noTag+3fs
RDHMVLLEFVTAAGITHGMDELYKLEHHHHHHAARG
>NJM-At2noTag+3fs
RDHMVLLEFVTAAGITHGMDELYKLEHHHHHHAAR
>NJM-At1noTag+3fs
RDHMVLLEFVTAAGITHGMDELYKLEHHHHHHAA
>NJM-At13DD+3fs
RDHMVLLEFVTAAGITHGMDELYKLEHHHHHHAARGSHGTRARGIKAANDENYALDD
>NJM-At12DD+3fs
RDHMVLLEFVTAAGITHGMDELYKLEHHHHHHAARGSHGTRARGIAANDENYALDD
>NJM-At11DD+3fs
RDHMVLLEFVTAAGITHGMDELYKLEHHHHHHAARGSHGTRARGAANDENYALDD
>NJM-At10DD+3fs
RDHMVLLEFVTAAGITHGMDELYKLEHHHHHHAARGSHGTRARAANDENYALDD
>NJM-At9DD+3fs
RDHMVLLEFVTAAGITHGMDELYKLEHHHHHHAARGSHGTRAAANDENYALDD
>NJM-At8DD+3fs
RDHMVLLEFVTAAGITHGMDELYKLEHHHHHHAARGSHGTRAANDENYALDD
>NJM-At7DD+3fs
RDHMVLLEFVTAAGITHGMDELYKLEHHHHHHAARGSHGTAANDENYALDD
>NJM-At6DD+3fs
RDHMVLLEFVTAAGITHGMDELYKLEHHHHHHAARGSHGAANDENYALDD
>NJM-At5DD+3fs
RDHMVLLEFVTAAGITHGMDELYKLEHHHHHHAARGSHAANDENYALDD
>NJM-At4DD+3fs
RDHMVLLEFVTAAGITHGMDELYKLEHHHHHHAARGSAANDENYALDD
>NJM-At3DD+3fs
RDHMVLLEFVTAAGITHGMDELYKLEHHHHHHAARGAANDENYALDD
>NJM-At2DD+3fs
RDHMVLLEFVTAAGITHGMDELYKLEHHHHHHAARAANDENYALDD
>NJM-At1DD+3fs
RDHMVLLEFVTAAGITHGMDELYKLEHHHHHHAAAANDENYALDD
>NJM-Ct13noTag+3fs
RDHMVLLEFVTAAGITHGMDELYKLEHHHHHHCARGSHGTRARGIK
>NJM-Ct12noTag+3fs
RDHMVLLEFVTAAGITHGMDELYKLEHHHHHHCARGSHGTRARGI
>NJM-Ct11noTag+3fs
RDHMVLLEFVTAAGITHGMDELYKLEHHHHHHCARGSHGTRARG
>NJM-Ct10noTag+3fs
RDHMVLLEFVTAAGITHGMDELYKLEHHHHHHCARGSHGTRAR
>NJM-Ct9noTag+3fs
RDHMVLLEFVTAAGITHGMDELYKLEHHHHHHCARGSHGTRA
>NJM-Ct8noTag+3fs
RDHMVLLEFVTAAGITHGMDELYKLEHHHHHHCARGSHGTR
>NJM-Ct7noTag+3fs
RDHMVLLEFVTAAGITHGMDELYKLEHHHHHHCARGSHGT
>NJM-Ct6noTag+3fs
RDHMVLLEFVTAAGITHGMDELYKLEHHHHHHCARGSHG
>NJM-Ct5noTag+3fs
RDHMVLLEFVTAAGITHGMDELYKLEHHHHHHCARGSH
>NJM-Ct4noTag+3fs
RDHMVLLEFVTAAGITHGMDELYKLEHHHHHHCARGS
>NJM-Ct3noTag+3fs
RDHMVLLEFVTAAGITHGMDELYKLEHHHHHHCARG
>NJM-Ct2noTag+3fs
RDHMVLLEFVTAAGITHGMDELYKLEHHHHHHCAR
>NJM-Ct1noTag+3fs
RDHMVLLEFVTAAGITHGMDELYKLEHHHHHHCA
>NJM-Ct13DD+3fs
RDHMVLLEFVTAAGITHGMDELYKLEHHHHHHCARGSHGTRARGIKAANDENYALDD
>NJM-Ct12DD+3fs
RDHMVLLEFVTAAGITHGMDELYKLEHHHHHHCARGSHGTRARGIAANDENYALDD
>NJM-Ct11DD+3fs
RDHMVLLEFVTAAGITHGMDELYKLEHHHHHHCARGSHGTRARGAANDENYALDD
>NJM-Ct10DD+3fs
RDHMVLLEFVTAAGITHGMDELYKLEHHHHHHCARGSHGTRARAANDENYALDD
>NJM-Ct9DD+3fs
RDHMVLLEFVTAAGITHGMDELYKLEHHHHHHCARGSHGTRAAANDENYALDD
>NJM-Ct8DD+3fs
RDHMVLLEFVTAAGITHGMDELYKLEHHHHHHCARGSHGTRAANDENYALDD
>NJM-Ct7DD+3fs
RDHMVLLEFVTAAGITHGMDELYKLEHHHHHHCARGSHGTAANDENYALDD
>NJM-Ct6DD+3fs
RDHMVLLEFVTAAGITHGMDELYKLEHHHHHHCARGSHGAANDENYALDD
>NJM-Ct5DD+3fs
RDHMVLLEFVTAAGITHGMDELYKLEHHHHHHCARGSHAANDENYALDD
>NJM-Ct4DD+3fs
RDHMVLLEFVTAAGITHGMDELYKLEHHHHHHCARGSAANDENYALDD
>NJM-Ct3DD+3fs
RDHMVLLEFVTAAGITHGMDELYKLEHHHHHHCARGAANDENYALDD
>NJM-Ct2DD+3fs
RDHMVLLEFVTAAGITHGMDELYKLEHHHHHHCARAANDENYALDD
>NJM-Ct1DD+3fs
RDHMVLLEFVTAAGITHGMDELYKLEHHHHHHCAAANDENYALDD
>NJM-Dt13noTag+3fs
RDHMVLLEFVTAAGITHGMDELYKLEHHHHHHDARGSHGTRARGIK
>NJM-Dt12noTag+3fs
RDHMVLLEFVTAAGITHGMDELYKLEHHHHHHDARGSHGTRARGI
>NJM-Dt11noTag+3fs
RDHMVLLEFVTAAGITHGMDELYKLEHHHHHHDARGSHGTRARG
>NJM-Dt10noTag+3fs
RDHMVLLEFVTAAGITHGMDELYKLEHHHHHHDARGSHGTRAR
>NJM-Dt9noTag+3fs
RDHMVLLEFVTAAGITHGMDELYKLEHHHHHHDARGSHGTRA
>NJM-Dt8noTag+3fs
RDHMVLLEFVTAAGITHGMDELYKLEHHHHHHDARGSHGTR
>NJM-Dt7noTag+3fs
RDHMVLLEFVTAAGITHGMDELYKLEHHHHHHDARGSHGT
>NJM-Dt6noTag+3fs
RDHMVLLEFVTAAGITHGMDELYKLEHHHHHHDARGSHG
>NJM-Dt5noTag+3fs
RDHMVLLEFVTAAGITHGMDELYKLEHHHHHHDARGSH
>NJM-Dt4noTag+3fs
RDHMVLLEFVTAAGITHGMDELYKLEHHHHHHDARGS
>NJM-Dt3noTag+3fs
RDHMVLLEFVTAAGITHGMDELYKLEHHHHHHDARG
>NJM-Dt2noTag+3fs
RDHMVLLEFVTAAGITHGMDELYKLEHHHHHHDAR
>NJM-Dt1noTag+3fs
RDHMVLLEFVTAAGITHGMDELYKLEHHHHHHDA
>NJM-Dt13DD+3fs
RDHMVLLEFVTAAGITHGMDELYKLEHHHHHHDARGSHGTRARGIKAANDENYALDD
>NJM-Dt12DD+3fs
RDHMVLLEFVTAAGITHGMDELYKLEHHHHHHDARGSHGTRARGIAANDENYALDD
>NJM-Dt11DD+3fs
RDHMVLLEFVTAAGITHGMDELYKLEHHHHHHDARGSHGTRARGAANDENYALDD
>NJM-Dt10DD+3fs
RDHMVLLEFVTAAGITHGMDELYKLEHHHHHHDARGSHGTRARAANDENYALDD
>NJM-Dt9DD+3fs
RDHMVLLEFVTAAGITHGMDELYKLEHHHHHHDARGSHGTRAAANDENYALDD
>NJM-Dt8DD+3fs
RDHMVLLEFVTAAGITHGMDELYKLEHHHHHHDARGSHGTRAANDENYALDD
>NJM-Dt7DD+3fs
RDHMVLLEFVTAAGITHGMDELYKLEHHHHHHDARGSHGTAANDENYALDD
>NJM-Dt6DD+3fs
RDHMVLLEFVTAAGITHGMDELYKLEHHHHHHDARGSHGAANDENYALDD
>NJM-Dt5DD+3fs
RDHMVLLEFVTAAGITHGMDELYKLEHHHHHHDARGSHAANDENYALDD
>NJM-Dt4DD+3fs
RDHMVLLEFVTAAGITHGMDELYKLEHHHHHHDARGSAANDENYALDD
>NJM-Dt3DD+3fs
RDHMVLLEFVTAAGITHGMDELYKLEHHHHHHDARGAANDENYALDD
>NJM-Dt2DD+3fs
RDHMVLLEFVTAAGITHGMDELYKLEHHHHHHDARAANDENYALDD
>NJM-Dt1DD+3fs
RDHMVLLEFVTAAGITHGMDELYKLEHHHHHHDAAANDENYALDD
>NJM-Et13noTag+3fs
RDHMVLLEFVTAAGITHGMDELYKLEHHHHHHEARGSHGTRARGIK
>NJM-Et12noTag+3fs
RDHMVLLEFVTAAGITHGMDELYKLEHHHHHHEARGSHGTRARGI
>NJM-Et11noTag+3fs
RDHMVLLEFVTAAGITHGMDELYKLEHHHHHHEARGSHGTRARG
>NJM-Et10noTag+3fs
RDHMVLLEFVTAAGITHGMDELYKLEHHHHHHEARGSHGTRAR
>NJM-Et9noTag+3fs
RDHMVLLEFVTAAGITHGMDELYKLEHHHHHHEARGSHGTRA
>NJM-Et8noTag+3fs
RDHMVLLEFVTAAGITHGMDELYKLEHHHHHHEARGSHGTR
>NJM-Et7noTag+3fs
RDHMVLLEFVTAAGITHGMDELYKLEHHHHHHEARGSHGT
>NJM-Et6noTag+3fs
RDHMVLLEFVTAAGITHGMDELYKLEHHHHHHEARGSHG
>NJM-Et5noTag+3fs
RDHMVLLEFVTAAGITHGMDELYKLEHHHHHHEARGSH
>NJM-Et4noTag+3fs
RDHMVLLEFVTAAGITHGMDELYKLEHHHHHHEARGS
>NJM-Et3noTag+3fs
RDHMVLLEFVTAAGITHGMDELYKLEHHHHHHEARG
>NJM-Et2noTag+3fs
RDHMVLLEFVTAAGITHGMDELYKLEHHHHHHEAR
>NJM-Et1noTag+3fs
RDHMVLLEFVTAAGITHGMDELYKLEHHHHHHEA
>NJM-Et13DD+3fs
RDHMVLLEFVTAAGITHGMDELYKLEHHHHHHEARGSHGTRARGIKAANDENYALDD
>NJM-Et12DD+3fs
RDHMVLLEFVTAAGITHGMDELYKLEHHHHHHEARGSHGTRARGIAANDENYALDD
>NJM-Et11DD+3fs
RDHMVLLEFVTAAGITHGMDELYKLEHHHHHHEARGSHGTRARGAANDENYALDD
>NJM-Et10DD+3fs
RDHMVLLEFVTAAGITHGMDELYKLEHHHHHHEARGSHGTRARAANDENYALDD
>NJM-Et9DD+3fs
RDHMVLLEFVTAAGITHGMDELYKLEHHHHHHEARGSHGTRAAANDENYALDD
>NJM-Et8DD+3fs
RDHMVLLEFVTAAGITHGMDELYKLEHHHHHHEARGSHGTRAANDENYALDD
>NJM-Et7DD+3fs
RDHMVLLEFVTAAGITHGMDELYKLEHHHHHHEARGSHGTAANDENYALDD
>NJM-Et6DD+3fs
RDHMVLLEFVTAAGITHGMDELYKLEHHHHHHEARGSHGAANDENYALDD
>NJM-Et5DD+3fs
RDHMVLLEFVTAAGITHGMDELYKLEHHHHHHEARGSHAANDENYALDD
>NJM-Et4DD+3fs
RDHMVLLEFVTAAGITHGMDELYKLEHHHHHHEARGSAANDENYALDD
>NJM-Et3DD+3fs
RDHMVLLEFVTAAGITHGMDELYKLEHHHHHHEARGAANDENYALDD
>NJM-Et2DD+3fs
RDHMVLLEFVTAAGITHGMDELYKLEHHHHHHEARAANDENYALDD
>NJM-Et1DD+3fs
RDHMVLLEFVTAAGITHGMDELYKLEHHHHHHEAAANDENYALDD
>NJM-Ft13noTag+3fs
RDHMVLLEFVTAAGITHGMDELYKLEHHHHHHFARGSHGTRARGIK
>NJM-Ft12noTag+3fs
RDHMVLLEFVTAAGITHGMDELYKLEHHHHHHFARGSHGTRARGI
>NJM-Ft11noTag+3fs
RDHMVLLEFVTAAGITHGMDELYKLEHHHHHHFARGSHGTRARG
>NJM-Ft10noTag+3fs
RDHMVLLEFVTAAGITHGMDELYKLEHHHHHHFARGSHGTRAR
>NJM-Ft9noTag+3fs
RDHMVLLEFVTAAGITHGMDELYKLEHHHHHHFARGSHGTRA
>NJM-Ft8noTag+3fs
RDHMVLLEFVTAAGITHGMDELYKLEHHHHHHFARGSHGTR
>NJM-Ft7noTag+3fs
RDHMVLLEFVTAAGITHGMDELYKLEHHHHHHFARGSHGT
>NJM-Ft6noTag+3fs
RDHMVLLEFVTAAGITHGMDELYKLEHHHHHHFARGSHG
>NJM-Ft5noTag+3fs
RDHMVLLEFVTAAGITHGMDELYKLEHHHHHHFARGSH
>NJM-Ft4noTag+3fs
RDHMVLLEFVTAAGITHGMDELYKLEHHHHHHFARGS
>NJM-Ft3noTag+3fs
RDHMVLLEFVTAAGITHGMDELYKLEHHHHHHFARG
>NJM-Ft2noTag+3fs
RDHMVLLEFVTAAGITHGMDELYKLEHHHHHHFAR
>NJM-Ft1noTag+3fs
RDHMVLLEFVTAAGITHGMDELYKLEHHHHHHFA
>NJM-Ft13DD+3fs
RDHMVLLEFVTAAGITHGMDELYKLEHHHHHHFARGSHGTRARGIKAANDENYALDD
>NJM-Ft12DD+3fs
RDHMVLLEFVTAAGITHGMDELYKLEHHHHHHFARGSHGTRARGIAANDENYALDD
>NJM-Ft11DD+3fs
RDHMVLLEFVTAAGITHGMDELYKLEHHHHHHFARGSHGTRARGAANDENYALDD
>NJM-Ft10DD+3fs
RDHMVLLEFVTAAGITHGMDELYKLEHHHHHHFARGSHGTRARAANDENYALDD
>NJM-Ft9DD+3fs
RDHMVLLEFVTAAGITHGMDELYKLEHHHHHHFARGSHGTRAAANDENYALDD
>NJM-Ft8DD+3fs
RDHMVLLEFVTAAGITHGMDELYKLEHHHHHHFARGSHGTRAANDENYALDD
>NJM-Ft7DD+3fs
RDHMVLLEFVTAAGITHGMDELYKLEHHHHHHFARGSHGTAANDENYALDD
>NJM-Ft6DD+3fs
RDHMVLLEFVTAAGITHGMDELYKLEHHHHHHFARGSHGAANDENYALDD
>NJM-Ft5DD+3fs
RDHMVLLEFVTAAGITHGMDELYKLEHHHHHHFARGSHAANDENYALDD
>NJM-Ft4DD+3fs
RDHMVLLEFVTAAGITHGMDELYKLEHHHHHHFARGSAANDENYALDD
>NJM-Ft3DD+3fs
RDHMVLLEFVTAAGITHGMDELYKLEHHHHHHFARGAANDENYALDD
>NJM-Ft2DD+3fs
RDHMVLLEFVTAAGITHGMDELYKLEHHHHHHFARAANDENYALDD
>NJM-Ft1DD+3fs
RDHMVLLEFVTAAGITHGMDELYKLEHHHHHHFAAANDENYALDD
>NJM-Gt13noTag+3fs
RDHMVLLEFVTAAGITHGMDELYKLEHHHHHHGARGSHGTRARGIK
>NJM-Gt12noTag+3fs
RDHMVLLEFVTAAGITHGMDELYKLEHHHHHHGARGSHGTRARGI
>NJM-Gt11noTag+3fs
RDHMVLLEFVTAAGITHGMDELYKLEHHHHHHGARGSHGTRARG
>NJM-Gt10noTag+3fs
RDHMVLLEFVTAAGITHGMDELYKLEHHHHHHGARGSHGTRAR
>NJM-Gt9noTag+3fs
RDHMVLLEFVTAAGITHGMDELYKLEHHHHHHGARGSHGTRA
>NJM-Gt8noTag+3fs
RDHMVLLEFVTAAGITHGMDELYKLEHHHHHHGARGSHGTR
>NJM-Gt7noTag+3fs
RDHMVLLEFVTAAGITHGMDELYKLEHHHHHHGARGSHGT
>NJM-Gt6noTag+3fs
RDHMVLLEFVTAAGITHGMDELYKLEHHHHHHGARGSHG
>NJM-Gt5noTag+3fs
RDHMVLLEFVTAAGITHGMDELYKLEHHHHHHGARGSH
>NJM-Gt4noTag+3fs
RDHMVLLEFVTAAGITHGMDELYKLEHHHHHHGARGS
>NJM-Gt3noTag+3fs
RDHMVLLEFVTAAGITHGMDELYKLEHHHHHHGARG
>NJM-Gt2noTag+3fs
RDHMVLLEFVTAAGITHGMDELYKLEHHHHHHGAR
>NJM-Gt1noTag+3fs
RDHMVLLEFVTAAGITHGMDELYKLEHHHHHHGA
>NJM-Gt13DD+3fs
RDHMVLLEFVTAAGITHGMDELYKLEHHHHHHGARGSHGTRARGIKAANDENYALDD
>NJM-Gt12DD+3fs
RDHMVLLEFVTAAGITHGMDELYKLEHHHHHHGARGSHGTRARGIAANDENYALDD
>NJM-Gt11DD+3fs
RDHMVLLEFVTAAGITHGMDELYKLEHHHHHHGARGSHGTRARGAANDENYALDD
>NJM-Gt10DD+3fs
RDHMVLLEFVTAAGITHGMDELYKLEHHHHHHGARGSHGTRARAANDENYALDD
>NJM-Gt9DD+3fs
RDHMVLLEFVTAAGITHGMDELYKLEHHHHHHGARGSHGTRAAANDENYALDD
>NJM-Gt8DD+3fs
RDHMVLLEFVTAAGITHGMDELYKLEHHHHHHGARGSHGTRAANDENYALDD
>NJM-Gt7DD+3fs
RDHMVLLEFVTAAGITHGMDELYKLEHHHHHHGARGSHGTAANDENYALDD
>NJM-Gt6DD+3fs
RDHMVLLEFVTAAGITHGMDELYKLEHHHHHHGARGSHGAANDENYALDD
>NJM-Gt5DD+3fs
RDHMVLLEFVTAAGITHGMDELYKLEHHHHHHGARGSHAANDENYALDD
>NJM-Gt4DD+3fs
RDHMVLLEFVTAAGITHGMDELYKLEHHHHHHGARGSAANDENYALDD
>NJM-Gt3DD+3fs
RDHMVLLEFVTAAGITHGMDELYKLEHHHHHHGARGAANDENYALDD
>NJM-Gt2DD+3fs
RDHMVLLEFVTAAGITHGMDELYKLEHHHHHHGARAANDENYALDD
>NJM-Gt1DD+3fs
RDHMVLLEFVTAAGITHGMDELYKLEHHHHHHGAAANDENYALDD
>NJM-Ht13noTag+3fs
RDHMVLLEFVTAAGITHGMDELYKLEHHHHHHHARGSHGTRARGIK
>NJM-Ht12noTag+3fs
RDHMVLLEFVTAAGITHGMDELYKLEHHHHHHHARGSHGTRARGI
>NJM-Ht11noTag+3fs
RDHMVLLEFVTAAGITHGMDELYKLEHHHHHHHARGSHGTRARG
>NJM-Ht10noTag+3fs
RDHMVLLEFVTAAGITHGMDELYKLEHHHHHHHARGSHGTRAR
>NJM-Ht9noTag+3fs
RDHMVLLEFVTAAGITHGMDELYKLEHHHHHHHARGSHGTRA
>NJM-Ht8noTag+3fs
RDHMVLLEFVTAAGITHGMDELYKLEHHHHHHHARGSHGTR
>NJM-Ht7noTag+3fs
RDHMVLLEFVTAAGITHGMDELYKLEHHHHHHHARGSHGT
>NJM-Ht6noTag+3fs
RDHMVLLEFVTAAGITHGMDELYKLEHHHHHHHARGSHG
>NJM-Ht5noTag+3fs
RDHMVLLEFVTAAGITHGMDELYKLEHHHHHHHARGSH
>NJM-Ht4noTag+3fs
RDHMVLLEFVTAAGITHGMDELYKLEHHHHHHHARGS
>NJM-Ht3noTag+3fs
RDHMVLLEFVTAAGITHGMDELYKLEHHHHHHHARG
>NJM-Ht2noTag+3fs
RDHMVLLEFVTAAGITHGMDELYKLEHHHHHHHAR
>NJM-Ht1noTag+3fs
RDHMVLLEFVTAAGITHGMDELYKLEHHHHHHHA
>NJM-Ht13DD+3fs
RDHMVLLEFVTAAGITHGMDELYKLEHHHHHHHARGSHGTRARGIKAANDENYALDD
>NJM-Ht12DD+3fs
RDHMVLLEFVTAAGITHGMDELYKLEHHHHHHHARGSHGTRARGIAANDENYALDD
>NJM-Ht11DD+3fs
RDHMVLLEFVTAAGITHGMDELYKLEHHHHHHHARGSHGTRARGAANDENYALDD
>NJM-Ht10DD+3fs
RDHMVLLEFVTAAGITHGMDELYKLEHHHHHHHARGSHGTRARAANDENYALDD
>NJM-Ht9DD+3fs
RDHMVLLEFVTAAGITHGMDELYKLEHHHHHHHARGSHGTRAAANDENYALDD
>NJM-Ht8DD+3fs
RDHMVLLEFVTAAGITHGMDELYKLEHHHHHHHARGSHGTRAANDENYALDD
>NJM-Ht7DD+3fs
RDHMVLLEFVTAAGITHGMDELYKLEHHHHHHHARGSHGTAANDENYALDD
>NJM-Ht6DD+3fs
RDHMVLLEFVTAAGITHGMDELYKLEHHHHHHHARGSHGAANDENYALDD
>NJM-Ht5DD+3fs
RDHMVLLEFVTAAGITHGMDELYKLEHHHHHHHARGSHAANDENYALDD
>NJM-Ht4DD+3fs
RDHMVLLEFVTAAGITHGMDELYKLEHHHHHHHARGSAANDENYALDD
>NJM-Ht3DD+3fs
RDHMVLLEFVTAAGITHGMDELYKLEHHHHHHHARGAANDENYALDD
>NJM-Ht2DD+3fs
RDHMVLLEFVTAAGITHGMDELYKLEHHHHHHHARAANDENYALDD
>NJM-Ht1DD+3fs
RDHMVLLEFVTAAGITHGMDELYKLEHHHHHHHAAANDENYALDD
>NJM-It13noTag+3fs
RDHMVLLEFVTAAGITHGMDELYKLEHHHHHHIARGSHGTRARGIK
>NJM-It12noTag+3fs
RDHMVLLEFVTAAGITHGMDELYKLEHHHHHHIARGSHGTRARGI
>NJM-It11noTag+3fs
RDHMVLLEFVTAAGITHGMDELYKLEHHHHHHIARGSHGTRARG
>NJM-It10noTag+3fs
RDHMVLLEFVTAAGITHGMDELYKLEHHHHHHIARGSHGTRAR
>NJM-It9noTag+3fs
RDHMVLLEFVTAAGITHGMDELYKLEHHHHHHIARGSHGTRA
>NJM-It8noTag+3fs
RDHMVLLEFVTAAGITHGMDELYKLEHHHHHHIARGSHGTR
>NJM-It7noTag+3fs
RDHMVLLEFVTAAGITHGMDELYKLEHHHHHHIARGSHGT
>NJM-It6noTag+3fs
RDHMVLLEFVTAAGITHGMDELYKLEHHHHHHIARGSHG
>NJM-It5noTag+3fs
RDHMVLLEFVTAAGITHGMDELYKLEHHHHHHIARGSH
>NJM-It4noTag+3fs
RDHMVLLEFVTAAGITHGMDELYKLEHHHHHHIARGS
>NJM-It3noTag+3fs
RDHMVLLEFVTAAGITHGMDELYKLEHHHHHHIARG
>NJM-It2noTag+3fs
RDHMVLLEFVTAAGITHGMDELYKLEHHHHHHIAR
>NJM-It1noTag+3fs
RDHMVLLEFVTAAGITHGMDELYKLEHHHHHHIA
>NJM-It13DD+3fs
RDHMVLLEFVTAAGITHGMDELYKLEHHHHHHIARGSHGTRARGIKAANDENYALDD
>NJM-It12DD+3fs
RDHMVLLEFVTAAGITHGMDELYKLEHHHHHHIARGSHGTRARGIAANDENYALDD
>NJM-It11DD+3fs
RDHMVLLEFVTAAGITHGMDELYKLEHHHHHHIARGSHGTRARGAANDENYALDD
>NJM-It10DD+3fs
RDHMVLLEFVTAAGITHGMDELYKLEHHHHHHIARGSHGTRARAANDENYALDD
>NJM-It9DD+3fs
RDHMVLLEFVTAAGITHGMDELYKLEHHHHHHIARGSHGTRAAANDENYALDD
>NJM-It8DD+3fs
RDHMVLLEFVTAAGITHGMDELYKLEHHHHHHIARGSHGTRAANDENYALDD
>NJM-It7DD+3fs
RDHMVLLEFVTAAGITHGMDELYKLEHHHHHHIARGSHGTAANDENYALDD
>NJM-It6DD+3fs
RDHMVLLEFVTAAGITHGMDELYKLEHHHHHHIARGSHGAANDENYALDD
>NJM-It5DD+3fs
RDHMVLLEFVTAAGITHGMDELYKLEHHHHHHIARGSHAANDENYALDD
>NJM-It4DD+3fs
RDHMVLLEFVTAAGITHGMDELYKLEHHHHHHIARGSAANDENYALDD
>NJM-It3DD+3fs
RDHMVLLEFVTAAGITHGMDELYKLEHHHHHHIARGAANDENYALDD
>NJM-It2DD+3fs
RDHMVLLEFVTAAGITHGMDELYKLEHHHHHHIARAANDENYALDD
>NJM-It1DD+3fs
RDHMVLLEFVTAAGITHGMDELYKLEHHHHHHIAAANDENYALDD
>NJM-Kt13noTag+3fs
RDHMVLLEFVTAAGITHGMDELYKLEHHHHHHKARGSHGTRARGIK
>NJM-Kt12noTag+3fs
RDHMVLLEFVTAAGITHGMDELYKLEHHHHHHKARGSHGTRARGI
>NJM-Kt11noTag+3fs
RDHMVLLEFVTAAGITHGMDELYKLEHHHHHHKARGSHGTRARG
>NJM-Kt10noTag+3fs
RDHMVLLEFVTAAGITHGMDELYKLEHHHHHHKARGSHGTRAR
>NJM-Kt9noTag+3fs
RDHMVLLEFVTAAGITHGMDELYKLEHHHHHHKARGSHGTRA
>NJM-Kt8noTag+3fs
RDHMVLLEFVTAAGITHGMDELYKLEHHHHHHKARGSHGTR
>NJM-Kt7noTag+3fs
RDHMVLLEFVTAAGITHGMDELYKLEHHHHHHKARGSHGT
>NJM-Kt6noTag+3fs
RDHMVLLEFVTAAGITHGMDELYKLEHHHHHHKARGSHG
>NJM-Kt5noTag+3fs
RDHMVLLEFVTAAGITHGMDELYKLEHHHHHHKARGSH
>NJM-Kt4noTag+3fs
RDHMVLLEFVTAAGITHGMDELYKLEHHHHHHKARGS
>NJM-Kt3noTag+3fs
RDHMVLLEFVTAAGITHGMDELYKLEHHHHHHKARG
>NJM-Kt2noTag+3fs
RDHMVLLEFVTAAGITHGMDELYKLEHHHHHHKAR
>NJM-Kt1noTag+3fs
RDHMVLLEFVTAAGITHGMDELYKLEHHHHHHKA
>NJM-Kt13DD+3fs
RDHMVLLEFVTAAGITHGMDELYKLEHHHHHHKARGSHGTRARGIKAANDENYALDD
>NJM-Kt12DD+3fs
RDHMVLLEFVTAAGITHGMDELYKLEHHHHHHKARGSHGTRARGIAANDENYALDD
>NJM-Kt11DD+3fs
RDHMVLLEFVTAAGITHGMDELYKLEHHHHHHKARGSHGTRARGAANDENYALDD
>NJM-Kt10DD+3fs
RDHMVLLEFVTAAGITHGMDELYKLEHHHHHHKARGSHGTRARAANDENYALDD
>NJM-Kt9DD+3fs
RDHMVLLEFVTAAGITHGMDELYKLEHHHHHHKARGSHGTRAAANDENYALDD
>NJM-Kt8DD+3fs
RDHMVLLEFVTAAGITHGMDELYKLEHHHHHHKARGSHGTRAANDENYALDD
>NJM-Kt7DD+3fs
RDHMVLLEFVTAAGITHGMDELYKLEHHHHHHKARGSHGTAANDENYALDD
>NJM-Kt6DD+3fs
RDHMVLLEFVTAAGITHGMDELYKLEHHHHHHKARGSHGAANDENYALDD
>NJM-Kt5DD+3fs
RDHMVLLEFVTAAGITHGMDELYKLEHHHHHHKARGSHAANDENYALDD
>NJM-Kt4DD+3fs
RDHMVLLEFVTAAGITHGMDELYKLEHHHHHHKARGSAANDENYALDD
>NJM-Kt3DD+3fs
RDHMVLLEFVTAAGITHGMDELYKLEHHHHHHKARGAANDENYALDD
>NJM-Kt2DD+3fs
RDHMVLLEFVTAAGITHGMDELYKLEHHHHHHKARAANDENYALDD
>NJM-Kt1DD+3fs
RDHMVLLEFVTAAGITHGMDELYKLEHHHHHHKAAANDENYALDD
>NJM-Lt13noTag+3fs
RDHMVLLEFVTAAGITHGMDELYKLEHHHHHHLARGSHGTRARGIK
>NJM-Lt12noTag+3fs
RDHMVLLEFVTAAGITHGMDELYKLEHHHHHHLARGSHGTRARGI
>NJM-Lt11noTag+3fs
RDHMVLLEFVTAAGITHGMDELYKLEHHHHHHLARGSHGTRARG
>NJM-Lt10noTag+3fs
RDHMVLLEFVTAAGITHGMDELYKLEHHHHHHLARGSHGTRAR
>NJM-Lt9noTag+3fs
RDHMVLLEFVTAAGITHGMDELYKLEHHHHHHLARGSHGTRA
>NJM-Lt8noTag+3fs
RDHMVLLEFVTAAGITHGMDELYKLEHHHHHHLARGSHGTR
>NJM-Lt7noTag+3fs
RDHMVLLEFVTAAGITHGMDELYKLEHHHHHHLARGSHGT
>NJM-Lt6noTag+3fs
RDHMVLLEFVTAAGITHGMDELYKLEHHHHHHLARGSHG
>NJM-Lt5noTag+3fs
RDHMVLLEFVTAAGITHGMDELYKLEHHHHHHLARGSH
>NJM-Lt4noTag+3fs
RDHMVLLEFVTAAGITHGMDELYKLEHHHHHHLARGS
>NJM-Lt3noTag+3fs
RDHMVLLEFVTAAGITHGMDELYKLEHHHHHHLARG
>NJM-Lt2noTag+3fs
RDHMVLLEFVTAAGITHGMDELYKLEHHHHHHLAR
>NJM-Lt1noTag+3fs
RDHMVLLEFVTAAGITHGMDELYKLEHHHHHHLA
>NJM-Lt13DD+3fs
RDHMVLLEFVTAAGITHGMDELYKLEHHHHHHLARGSHGTRARGIKAANDENYALDD
>NJM-Lt12DD+3fs
RDHMVLLEFVTAAGITHGMDELYKLEHHHHHHLARGSHGTRARGIAANDENYALDD
>NJM-Lt11DD+3fs
RDHMVLLEFVTAAGITHGMDELYKLEHHHHHHLARGSHGTRARGAANDENYALDD
>NJM-Lt10DD+3fs
RDHMVLLEFVTAAGITHGMDELYKLEHHHHHHLARGSHGTRARAANDENYALDD
>NJM-Lt9DD+3fs
RDHMVLLEFVTAAGITHGMDELYKLEHHHHHHLARGSHGTRAAANDENYALDD
>NJM-Lt8DD+3fs
RDHMVLLEFVTAAGITHGMDELYKLEHHHHHHLARGSHGTRAANDENYALDD
>NJM-Lt7DD+3fs
RDHMVLLEFVTAAGITHGMDELYKLEHHHHHHLARGSHGTAANDENYALDD
>NJM-Lt6DD+3fs
RDHMVLLEFVTAAGITHGMDELYKLEHHHHHHLARGSHGAANDENYALDD
>NJM-Lt5DD+3fs
RDHMVLLEFVTAAGITHGMDELYKLEHHHHHHLARGSHAANDENYALDD
>NJM-Lt4DD+3fs
RDHMVLLEFVTAAGITHGMDELYKLEHHHHHHLARGSAANDENYALDD
>NJM-Lt3DD+3fs
RDHMVLLEFVTAAGITHGMDELYKLEHHHHHHLARGAANDENYALDD
>NJM-Lt2DD+3fs
RDHMVLLEFVTAAGITHGMDELYKLEHHHHHHLARAANDENYALDD
>NJM-Lt1DD+3fs
RDHMVLLEFVTAAGITHGMDELYKLEHHHHHHLAAANDENYALDD
>NJM-Mt13noTag+3fs
RDHMVLLEFVTAAGITHGMDELYKLEHHHHHHMARGSHGTRARGIK
>NJM-Mt12noTag+3fs
RDHMVLLEFVTAAGITHGMDELYKLEHHHHHHMARGSHGTRARGI
>NJM-Mt11noTag+3fs
RDHMVLLEFVTAAGITHGMDELYKLEHHHHHHMARGSHGTRARG
>NJM-Mt10noTag+3fs
RDHMVLLEFVTAAGITHGMDELYKLEHHHHHHMARGSHGTRAR
>NJM-Mt9noTag+3fs
RDHMVLLEFVTAAGITHGMDELYKLEHHHHHHMARGSHGTRA
>NJM-Mt8noTag+3fs
RDHMVLLEFVTAAGITHGMDELYKLEHHHHHHMARGSHGTR
>NJM-Mt7noTag+3fs
RDHMVLLEFVTAAGITHGMDELYKLEHHHHHHMARGSHGT
>NJM-Mt6noTag+3fs
RDHMVLLEFVTAAGITHGMDELYKLEHHHHHHMARGSHG
>NJM-Mt5noTag+3fs
RDHMVLLEFVTAAGITHGMDELYKLEHHHHHHMARGSH
>NJM-Mt4noTag+3fs
RDHMVLLEFVTAAGITHGMDELYKLEHHHHHHMARGS
>NJM-Mt3noTag+3fs
RDHMVLLEFVTAAGITHGMDELYKLEHHHHHHMARG
>NJM-Mt2noTag+3fs
RDHMVLLEFVTAAGITHGMDELYKLEHHHHHHMAR
>NJM-Mt1noTag+3fs
RDHMVLLEFVTAAGITHGMDELYKLEHHHHHHMA
>NJM-Mt13DD+3fs
RDHMVLLEFVTAAGITHGMDELYKLEHHHHHHMARGSHGTRARGIKAANDENYALDD
>NJM-Mt12DD+3fs
RDHMVLLEFVTAAGITHGMDELYKLEHHHHHHMARGSHGTRARGIAANDENYALDD
>NJM-Mt11DD+3fs
RDHMVLLEFVTAAGITHGMDELYKLEHHHHHHMARGSHGTRARGAANDENYALDD
>NJM-Mt10DD+3fs
RDHMVLLEFVTAAGITHGMDELYKLEHHHHHHMARGSHGTRARAANDENYALDD
>NJM-Mt9DD+3fs
RDHMVLLEFVTAAGITHGMDELYKLEHHHHHHMARGSHGTRAAANDENYALDD
>NJM-Mt8DD+3fs
RDHMVLLEFVTAAGITHGMDELYKLEHHHHHHMARGSHGTRAANDENYALDD
>NJM-Mt7DD+3fs
RDHMVLLEFVTAAGITHGMDELYKLEHHHHHHMARGSHGTAANDENYALDD
>NJM-Mt6DD+3fs
RDHMVLLEFVTAAGITHGMDELYKLEHHHHHHMARGSHGAANDENYALDD
>NJM-Mt5DD+3fs
RDHMVLLEFVTAAGITHGMDELYKLEHHHHHHMARGSHAANDENYALDD
>NJM-Mt4DD+3fs
RDHMVLLEFVTAAGITHGMDELYKLEHHHHHHMARGSAANDENYALDD
>NJM-Mt3DD+3fs
RDHMVLLEFVTAAGITHGMDELYKLEHHHHHHMARGAANDENYALDD
>NJM-Mt2DD+3fs
RDHMVLLEFVTAAGITHGMDELYKLEHHHHHHMARAANDENYALDD
>NJM-Mt1DD+3fs
RDHMVLLEFVTAAGITHGMDELYKLEHHHHHHMAAANDENYALDD
>NJM-Nt13noTag+3fs
RDHMVLLEFVTAAGITHGMDELYKLEHHHHHHNARGSHGTRARGIK
>NJM-Nt12noTag+3fs
RDHMVLLEFVTAAGITHGMDELYKLEHHHHHHNARGSHGTRARGI
>NJM-Nt11noTag+3fs
RDHMVLLEFVTAAGITHGMDELYKLEHHHHHHNARGSHGTRARG
>NJM-Nt10noTag+3fs
RDHMVLLEFVTAAGITHGMDELYKLEHHHHHHNARGSHGTRAR
>NJM-Nt9noTag+3fs
RDHMVLLEFVTAAGITHGMDELYKLEHHHHHHNARGSHGTRA
>NJM-Nt8noTag+3fs
RDHMVLLEFVTAAGITHGMDELYKLEHHHHHHNARGSHGTR
>NJM-Nt7noTag+3fs
RDHMVLLEFVTAAGITHGMDELYKLEHHHHHHNARGSHGT
>NJM-Nt6noTag+3fs
RDHMVLLEFVTAAGITHGMDELYKLEHHHHHHNARGSHG
>NJM-Nt5noTag+3fs
RDHMVLLEFVTAAGITHGMDELYKLEHHHHHHNARGSH
>NJM-Nt4noTag+3fs
RDHMVLLEFVTAAGITHGMDELYKLEHHHHHHNARGS
>NJM-Nt3noTag+3fs
RDHMVLLEFVTAAGITHGMDELYKLEHHHHHHNARG
>NJM-Nt2noTag+3fs
RDHMVLLEFVTAAGITHGMDELYKLEHHHHHHNAR
>NJM-Nt1noTag+3fs
RDHMVLLEFVTAAGITHGMDELYKLEHHHHHHNA
>NJM-Nt13DD+3fs
RDHMVLLEFVTAAGITHGMDELYKLEHHHHHHNARGSHGTRARGIKAANDENYALDD
>NJM-Nt12DD+3fs
RDHMVLLEFVTAAGITHGMDELYKLEHHHHHHNARGSHGTRARGIAANDENYALDD
>NJM-Nt11DD+3fs
RDHMVLLEFVTAAGITHGMDELYKLEHHHHHHNARGSHGTRARGAANDENYALDD
>NJM-Nt10DD+3fs
RDHMVLLEFVTAAGITHGMDELYKLEHHHHHHNARGSHGTRARAANDENYALDD
>NJM-Nt9DD+3fs
RDHMVLLEFVTAAGITHGMDELYKLEHHHHHHNARGSHGTRAAANDENYALDD
>NJM-Nt8DD+3fs
RDHMVLLEFVTAAGITHGMDELYKLEHHHHHHNARGSHGTRAANDENYALDD
>NJM-Nt7DD+3fs
RDHMVLLEFVTAAGITHGMDELYKLEHHHHHHNARGSHGTAANDENYALDD
>NJM-Nt6DD+3fs
RDHMVLLEFVTAAGITHGMDELYKLEHHHHHHNARGSHGAANDENYALDD
>NJM-Nt5DD+3fs
RDHMVLLEFVTAAGITHGMDELYKLEHHHHHHNARGSHAANDENYALDD
>NJM-Nt4DD+3fs
RDHMVLLEFVTAAGITHGMDELYKLEHHHHHHNARGSAANDENYALDD
>NJM-Nt3DD+3fs
RDHMVLLEFVTAAGITHGMDELYKLEHHHHHHNARGAANDENYALDD
>NJM-Nt2DD+3fs
RDHMVLLEFVTAAGITHGMDELYKLEHHHHHHNARAANDENYALDD
>NJM-Nt1DD+3fs
RDHMVLLEFVTAAGITHGMDELYKLEHHHHHHNAAANDENYALDD
>NJM-Pt13noTag+3fs
RDHMVLLEFVTAAGITHGMDELYKLEHHHHHHPARGSHGTRARGIK
>NJM-Pt12noTag+3fs
RDHMVLLEFVTAAGITHGMDELYKLEHHHHHHPARGSHGTRARGI
>NJM-Pt11noTag+3fs
RDHMVLLEFVTAAGITHGMDELYKLEHHHHHHPARGSHGTRARG
>NJM-Pt10noTag+3fs
RDHMVLLEFVTAAGITHGMDELYKLEHHHHHHPARGSHGTRAR
>NJM-Pt9noTag+3fs
RDHMVLLEFVTAAGITHGMDELYKLEHHHHHHPARGSHGTRA
>NJM-Pt8noTag+3fs
RDHMVLLEFVTAAGITHGMDELYKLEHHHHHHPARGSHGTR
>NJM-Pt7noTag+3fs
RDHMVLLEFVTAAGITHGMDELYKLEHHHHHHPARGSHGT
>NJM-Pt6noTag+3fs
RDHMVLLEFVTAAGITHGMDELYKLEHHHHHHPARGSHG
>NJM-Pt5noTag+3fs
RDHMVLLEFVTAAGITHGMDELYKLEHHHHHHPARGSH
>NJM-Pt4noTag+3fs
RDHMVLLEFVTAAGITHGMDELYKLEHHHHHHPARGS
>NJM-Pt3noTag+3fs
RDHMVLLEFVTAAGITHGMDELYKLEHHHHHHPARG
>NJM-Pt2noTag+3fs
RDHMVLLEFVTAAGITHGMDELYKLEHHHHHHPAR
>NJM-Pt1noTag+3fs
RDHMVLLEFVTAAGITHGMDELYKLEHHHHHHPA
>NJM-Pt13DD+3fs
RDHMVLLEFVTAAGITHGMDELYKLEHHHHHHPARGSHGTRARGIKAANDENYALDD
>NJM-Pt12DD+3fs
RDHMVLLEFVTAAGITHGMDELYKLEHHHHHHPARGSHGTRARGIAANDENYALDD
>NJM-Pt11DD+3fs
RDHMVLLEFVTAAGITHGMDELYKLEHHHHHHPARGSHGTRARGAANDENYALDD
>NJM-Pt10DD+3fs
RDHMVLLEFVTAAGITHGMDELYKLEHHHHHHPARGSHGTRARAANDENYALDD
>NJM-Pt9DD+3fs
RDHMVLLEFVTAAGITHGMDELYKLEHHHHHHPARGSHGTRAAANDENYALDD
>NJM-Pt8DD+3fs
RDHMVLLEFVTAAGITHGMDELYKLEHHHHHHPARGSHGTRAANDENYALDD
>NJM-Pt7DD+3fs
RDHMVLLEFVTAAGITHGMDELYKLEHHHHHHPARGSHGTAANDENYALDD
>NJM-Pt6DD+3fs
RDHMVLLEFVTAAGITHGMDELYKLEHHHHHHPARGSHGAANDENYALDD
>NJM-Pt5DD+3fs
RDHMVLLEFVTAAGITHGMDELYKLEHHHHHHPARGSHAANDENYALDD
>NJM-Pt4DD+3fs
RDHMVLLEFVTAAGITHGMDELYKLEHHHHHHPARGSAANDENYALDD
>NJM-Pt3DD+3fs
RDHMVLLEFVTAAGITHGMDELYKLEHHHHHHPARGAANDENYALDD
>NJM-Pt2DD+3fs
RDHMVLLEFVTAAGITHGMDELYKLEHHHHHHPARAANDENYALDD
>NJM-Pt1DD+3fs
RDHMVLLEFVTAAGITHGMDELYKLEHHHHHHPAAANDENYALDD
>NJM-Qt13noTag+3fs
RDHMVLLEFVTAAGITHGMDELYKLEHHHHHHQARGSHGTRARGIK
>NJM-Qt12noTag+3fs
RDHMVLLEFVTAAGITHGMDELYKLEHHHHHHQARGSHGTRARGI
>NJM-Qt11noTag+3fs
RDHMVLLEFVTAAGITHGMDELYKLEHHHHHHQARGSHGTRARG
>NJM-Qt10noTag+3fs
RDHMVLLEFVTAAGITHGMDELYKLEHHHHHHQARGSHGTRAR
>NJM-Qt9noTag+3fs
RDHMVLLEFVTAAGITHGMDELYKLEHHHHHHQARGSHGTRA
>NJM-Qt8noTag+3fs
RDHMVLLEFVTAAGITHGMDELYKLEHHHHHHQARGSHGTR
>NJM-Qt7noTag+3fs
RDHMVLLEFVTAAGITHGMDELYKLEHHHHHHQARGSHGT
>NJM-Qt6noTag+3fs
RDHMVLLEFVTAAGITHGMDELYKLEHHHHHHQARGSHG
>NJM-Qt5noTag+3fs
RDHMVLLEFVTAAGITHGMDELYKLEHHHHHHQARGSH
>NJM-Qt4noTag+3fs
RDHMVLLEFVTAAGITHGMDELYKLEHHHHHHQARGS
>NJM-Qt3noTag+3fs
RDHMVLLEFVTAAGITHGMDELYKLEHHHHHHQARG
>NJM-Qt2noTag+3fs
RDHMVLLEFVTAAGITHGMDELYKLEHHHHHHQAR
>NJM-Qt1noTag+3fs
RDHMVLLEFVTAAGITHGMDELYKLEHHHHHHQA
>NJM-Qt13DD+3fs
RDHMVLLEFVTAAGITHGMDELYKLEHHHHHHQARGSHGTRARGIKAANDENYALDD
>NJM-Qt12DD+3fs
RDHMVLLEFVTAAGITHGMDELYKLEHHHHHHQARGSHGTRARGIAANDENYALDD
>NJM-Qt11DD+3fs
RDHMVLLEFVTAAGITHGMDELYKLEHHHHHHQARGSHGTRARGAANDENYALDD
>NJM-Qt10DD+3fs
RDHMVLLEFVTAAGITHGMDELYKLEHHHHHHQARGSHGTRARAANDENYALDD
>NJM-Qt9DD+3fs
RDHMVLLEFVTAAGITHGMDELYKLEHHHHHHQARGSHGTRAAANDENYALDD
>NJM-Qt8DD+3fs
RDHMVLLEFVTAAGITHGMDELYKLEHHHHHHQARGSHGTRAANDENYALDD
>NJM-Qt7DD+3fs
RDHMVLLEFVTAAGITHGMDELYKLEHHHHHHQARGSHGTAANDENYALDD
>NJM-Qt6DD+3fs
RDHMVLLEFVTAAGITHGMDELYKLEHHHHHHQARGSHGAANDENYALDD
>NJM-Qt5DD+3fs
RDHMVLLEFVTAAGITHGMDELYKLEHHHHHHQARGSHAANDENYALDD
>NJM-Qt4DD+3fs
RDHMVLLEFVTAAGITHGMDELYKLEHHHHHHQARGSAANDENYALDD
>NJM-Qt3DD+3fs
RDHMVLLEFVTAAGITHGMDELYKLEHHHHHHQARGAANDENYALDD
>NJM-Qt2DD+3fs
RDHMVLLEFVTAAGITHGMDELYKLEHHHHHHQARAANDENYALDD
>NJM-Qt1DD+3fs
RDHMVLLEFVTAAGITHGMDELYKLEHHHHHHQAAANDENYALDD
>NJM-Rt13noTag+3fs
RDHMVLLEFVTAAGITHGMDELYKLEHHHHHHRARGSHGTRARGIK
>NJM-Rt12noTag+3fs
RDHMVLLEFVTAAGITHGMDELYKLEHHHHHHRARGSHGTRARGI
>NJM-Rt11noTag+3fs
RDHMVLLEFVTAAGITHGMDELYKLEHHHHHHRARGSHGTRARG
>NJM-Rt10noTag+3fs
RDHMVLLEFVTAAGITHGMDELYKLEHHHHHHRARGSHGTRAR
>NJM-Rt9noTag+3fs
RDHMVLLEFVTAAGITHGMDELYKLEHHHHHHRARGSHGTRA
>NJM-Rt8noTag+3fs
RDHMVLLEFVTAAGITHGMDELYKLEHHHHHHRARGSHGTR
>NJM-Rt7noTag+3fs
RDHMVLLEFVTAAGITHGMDELYKLEHHHHHHRARGSHGT
>NJM-Rt6noTag+3fs
RDHMVLLEFVTAAGITHGMDELYKLEHHHHHHRARGSHG
>NJM-Rt5noTag+3fs
RDHMVLLEFVTAAGITHGMDELYKLEHHHHHHRARGSH
>NJM-Rt4noTag+3fs
RDHMVLLEFVTAAGITHGMDELYKLEHHHHHHRARGS
>NJM-Rt3noTag+3fs
RDHMVLLEFVTAAGITHGMDELYKLEHHHHHHRARG
>NJM-Rt2noTag+3fs
RDHMVLLEFVTAAGITHGMDELYKLEHHHHHHRAR
>NJM-Rt1noTag+3fs
RDHMVLLEFVTAAGITHGMDELYKLEHHHHHHRA
>NJM-Rt13DD+3fs
RDHMVLLEFVTAAGITHGMDELYKLEHHHHHHRARGSHGTRARGIKAANDENYALDD
>NJM-Rt12DD+3fs
RDHMVLLEFVTAAGITHGMDELYKLEHHHHHHRARGSHGTRARGIAANDENYALDD
>NJM-Rt11DD+3fs
RDHMVLLEFVTAAGITHGMDELYKLEHHHHHHRARGSHGTRARGAANDENYALDD
>NJM-Rt10DD+3fs
RDHMVLLEFVTAAGITHGMDELYKLEHHHHHHRARGSHGTRARAANDENYALDD
>NJM-Rt9DD+3fs
RDHMVLLEFVTAAGITHGMDELYKLEHHHHHHRARGSHGTRAAANDENYALDD
>NJM-Rt8DD+3fs
RDHMVLLEFVTAAGITHGMDELYKLEHHHHHHRARGSHGTRAANDENYALDD
>NJM-Rt7DD+3fs
RDHMVLLEFVTAAGITHGMDELYKLEHHHHHHRARGSHGTAANDENYALDD
>NJM-Rt6DD+3fs
RDHMVLLEFVTAAGITHGMDELYKLEHHHHHHRARGSHGAANDENYALDD
>NJM-Rt5DD+3fs
RDHMVLLEFVTAAGITHGMDELYKLEHHHHHHRARGSHAANDENYALDD
>NJM-Rt4DD+3fs
RDHMVLLEFVTAAGITHGMDELYKLEHHHHHHRARGSAANDENYALDD
>NJM-Rt3DD+3fs
RDHMVLLEFVTAAGITHGMDELYKLEHHHHHHRARGAANDENYALDD
>NJM-Rt2DD+3fs
RDHMVLLEFVTAAGITHGMDELYKLEHHHHHHRARAANDENYALDD
>NJM-Rt1DD+3fs
RDHMVLLEFVTAAGITHGMDELYKLEHHHHHHRAAANDENYALDD
>NJM-St13noTag+3fs
RDHMVLLEFVTAAGITHGMDELYKLEHHHHHHSARGSHGTRARGIK
>NJM-St12noTag+3fs
RDHMVLLEFVTAAGITHGMDELYKLEHHHHHHSARGSHGTRARGI
>NJM-St11noTag+3fs
RDHMVLLEFVTAAGITHGMDELYKLEHHHHHHSARGSHGTRARG
>NJM-St10noTag+3fs
RDHMVLLEFVTAAGITHGMDELYKLEHHHHHHSARGSHGTRAR
>NJM-St9noTag+3fs
RDHMVLLEFVTAAGITHGMDELYKLEHHHHHHSARGSHGTRA
>NJM-St8noTag+3fs
RDHMVLLEFVTAAGITHGMDELYKLEHHHHHHSARGSHGTR
>NJM-St7noTag+3fs
RDHMVLLEFVTAAGITHGMDELYKLEHHHHHHSARGSHGT
>NJM-St6noTag+3fs
RDHMVLLEFVTAAGITHGMDELYKLEHHHHHHSARGSHG
>NJM-St5noTag+3fs
RDHMVLLEFVTAAGITHGMDELYKLEHHHHHHSARGSH
>NJM-St4noTag+3fs
RDHMVLLEFVTAAGITHGMDELYKLEHHHHHHSARGS
>NJM-St3noTag+3fs
RDHMVLLEFVTAAGITHGMDELYKLEHHHHHHSARG
>NJM-St2noTag+3fs
RDHMVLLEFVTAAGITHGMDELYKLEHHHHHHSAR
>NJM-St1noTag+3fs
RDHMVLLEFVTAAGITHGMDELYKLEHHHHHHSA
>NJM-St13DD+3fs
RDHMVLLEFVTAAGITHGMDELYKLEHHHHHHSARGSHGTRARGIKAANDENYALDD
>NJM-St12DD+3fs
RDHMVLLEFVTAAGITHGMDELYKLEHHHHHHSARGSHGTRARGIAANDENYALDD
>NJM-St11DD+3fs
RDHMVLLEFVTAAGITHGMDELYKLEHHHHHHSARGSHGTRARGAANDENYALDD
>NJM-St10DD+3fs
RDHMVLLEFVTAAGITHGMDELYKLEHHHHHHSARGSHGTRARAANDENYALDD
>NJM-St9DD+3fs
RDHMVLLEFVTAAGITHGMDELYKLEHHHHHHSARGSHGTRAAANDENYALDD
>NJM-St8DD+3fs
RDHMVLLEFVTAAGITHGMDELYKLEHHHHHHSARGSHGTRAANDENYALDD
>NJM-St7DD+3fs
RDHMVLLEFVTAAGITHGMDELYKLEHHHHHHSARGSHGTAANDENYALDD
>NJM-St6DD+3fs
RDHMVLLEFVTAAGITHGMDELYKLEHHHHHHSARGSHGAANDENYALDD
>NJM-St5DD+3fs
RDHMVLLEFVTAAGITHGMDELYKLEHHHHHHSARGSHAANDENYALDD
>NJM-St4DD+3fs
RDHMVLLEFVTAAGITHGMDELYKLEHHHHHHSARGSAANDENYALDD
>NJM-St3DD+3fs
RDHMVLLEFVTAAGITHGMDELYKLEHHHHHHSARGAANDENYALDD
>NJM-St2DD+3fs
RDHMVLLEFVTAAGITHGMDELYKLEHHHHHHSARAANDENYALDD
>NJM-St1DD+3fs
RDHMVLLEFVTAAGITHGMDELYKLEHHHHHHSAAANDENYALDD
>NJM-Tt13noTag+3fs
RDHMVLLEFVTAAGITHGMDELYKLEHHHHHHTARGSHGTRARGIK
>NJM-Tt12noTag+3fs
RDHMVLLEFVTAAGITHGMDELYKLEHHHHHHTARGSHGTRARGI
>NJM-Tt11noTag+3fs
RDHMVLLEFVTAAGITHGMDELYKLEHHHHHHTARGSHGTRARG
>NJM-Tt10noTag+3fs
RDHMVLLEFVTAAGITHGMDELYKLEHHHHHHTARGSHGTRAR
>NJM-Tt9noTag+3fs
RDHMVLLEFVTAAGITHGMDELYKLEHHHHHHTARGSHGTRA
>NJM-Tt8noTag+3fs
RDHMVLLEFVTAAGITHGMDELYKLEHHHHHHTARGSHGTR
>NJM-Tt7noTag+3fs
RDHMVLLEFVTAAGITHGMDELYKLEHHHHHHTARGSHGT
>NJM-Tt6noTag+3fs
RDHMVLLEFVTAAGITHGMDELYKLEHHHHHHTARGSHG
>NJM-Tt5noTag+3fs
RDHMVLLEFVTAAGITHGMDELYKLEHHHHHHTARGSH
>NJM-Tt4noTag+3fs
RDHMVLLEFVTAAGITHGMDELYKLEHHHHHHTARGS
>NJM-Tt3noTag+3fs
RDHMVLLEFVTAAGITHGMDELYKLEHHHHHHTARG
>NJM-Tt2noTag+3fs
RDHMVLLEFVTAAGITHGMDELYKLEHHHHHHTAR
>NJM-Tt1noTag+3fs
RDHMVLLEFVTAAGITHGMDELYKLEHHHHHHTA
>NJM-Tt13DD+3fs
RDHMVLLEFVTAAGITHGMDELYKLEHHHHHHTARGSHGTRARGIKAANDENYALDD
>NJM-Tt12DD+3fs
RDHMVLLEFVTAAGITHGMDELYKLEHHHHHHTARGSHGTRARGIAANDENYALDD
>NJM-Tt11DD+3fs
RDHMVLLEFVTAAGITHGMDELYKLEHHHHHHTARGSHGTRARGAANDENYALDD
>NJM-Tt10DD+3fs
RDHMVLLEFVTAAGITHGMDELYKLEHHHHHHTARGSHGTRARAANDENYALDD
>NJM-Tt9DD+3fs
RDHMVLLEFVTAAGITHGMDELYKLEHHHHHHTARGSHGTRAAANDENYALDD
>NJM-Tt8DD+3fs
RDHMVLLEFVTAAGITHGMDELYKLEHHHHHHTARGSHGTRAANDENYALDD
>NJM-Tt7DD+3fs
RDHMVLLEFVTAAGITHGMDELYKLEHHHHHHTARGSHGTAANDENYALDD
>NJM-Tt6DD+3fs
RDHMVLLEFVTAAGITHGMDELYKLEHHHHHHTARGSHGAANDENYALDD
>NJM-Tt5DD+3fs
RDHMVLLEFVTAAGITHGMDELYKLEHHHHHHTARGSHAANDENYALDD
>NJM-Tt4DD+3fs
RDHMVLLEFVTAAGITHGMDELYKLEHHHHHHTARGSAANDENYALDD
>NJM-Tt3DD+3fs
RDHMVLLEFVTAAGITHGMDELYKLEHHHHHHTARGAANDENYALDD
>NJM-Tt2DD+3fs
RDHMVLLEFVTAAGITHGMDELYKLEHHHHHHTARAANDENYALDD
>NJM-Tt1DD+3fs
RDHMVLLEFVTAAGITHGMDELYKLEHHHHHHTAAANDENYALDD
>NJM-Vt13noTag+3fs
RDHMVLLEFVTAAGITHGMDELYKLEHHHHHHVARGSHGTRARGIK
>NJM-Vt12noTag+3fs
RDHMVLLEFVTAAGITHGMDELYKLEHHHHHHVARGSHGTRARGI
>NJM-Vt11noTag+3fs
RDHMVLLEFVTAAGITHGMDELYKLEHHHHHHVARGSHGTRARG
>NJM-Vt10noTag+3fs
RDHMVLLEFVTAAGITHGMDELYKLEHHHHHHVARGSHGTRAR
>NJM-Vt9noTag+3fs
RDHMVLLEFVTAAGITHGMDELYKLEHHHHHHVARGSHGTRA
>NJM-Vt8noTag+3fs
RDHMVLLEFVTAAGITHGMDELYKLEHHHHHHVARGSHGTR
>NJM-Vt7noTag+3fs
RDHMVLLEFVTAAGITHGMDELYKLEHHHHHHVARGSHGT
>NJM-Vt6noTag+3fs
RDHMVLLEFVTAAGITHGMDELYKLEHHHHHHVARGSHG
>NJM-Vt5noTag+3fs
RDHMVLLEFVTAAGITHGMDELYKLEHHHHHHVARGSH
>NJM-Vt4noTag+3fs
RDHMVLLEFVTAAGITHGMDELYKLEHHHHHHVARGS
>NJM-Vt3noTag+3fs
RDHMVLLEFVTAAGITHGMDELYKLEHHHHHHVARG
>NJM-Vt2noTag+3fs
RDHMVLLEFVTAAGITHGMDELYKLEHHHHHHVAR
>NJM-Vt1noTag+3fs
RDHMVLLEFVTAAGITHGMDELYKLEHHHHHHVA
>NJM-Vt13DD+3fs
RDHMVLLEFVTAAGITHGMDELYKLEHHHHHHVARGSHGTRARGIKAANDENYALDD
>NJM-Vt12DD+3fs
RDHMVLLEFVTAAGITHGMDELYKLEHHHHHHVARGSHGTRARGIAANDENYALDD
>NJM-Vt11DD+3fs
RDHMVLLEFVTAAGITHGMDELYKLEHHHHHHVARGSHGTRARGAANDENYALDD
>NJM-Vt10DD+3fs
RDHMVLLEFVTAAGITHGMDELYKLEHHHHHHVARGSHGTRARAANDENYALDD
>NJM-Vt9DD+3fs
RDHMVLLEFVTAAGITHGMDELYKLEHHHHHHVARGSHGTRAAANDENYALDD
>NJM-Vt8DD+3fs
RDHMVLLEFVTAAGITHGMDELYKLEHHHHHHVARGSHGTRAANDENYALDD
>NJM-Vt7DD+3fs
RDHMVLLEFVTAAGITHGMDELYKLEHHHHHHVARGSHGTAANDENYALDD
>NJM-Vt6DD+3fs
RDHMVLLEFVTAAGITHGMDELYKLEHHHHHHVARGSHGAANDENYALDD
>NJM-Vt5DD+3fs
RDHMVLLEFVTAAGITHGMDELYKLEHHHHHHVARGSHAANDENYALDD
>NJM-Vt4DD+3fs
RDHMVLLEFVTAAGITHGMDELYKLEHHHHHHVARGSAANDENYALDD
>NJM-Vt3DD+3fs
RDHMVLLEFVTAAGITHGMDELYKLEHHHHHHVARGAANDENYALDD
>NJM-Vt2DD+3fs
RDHMVLLEFVTAAGITHGMDELYKLEHHHHHHVARAANDENYALDD
>NJM-Vt1DD+3fs
RDHMVLLEFVTAAGITHGMDELYKLEHHHHHHVAAANDENYALDD
>NJM-Wt13noTag+3fs
RDHMVLLEFVTAAGITHGMDELYKLEHHHHHHWARGSHGTRARGIK
>NJM-Wt12noTag+3fs
RDHMVLLEFVTAAGITHGMDELYKLEHHHHHHWARGSHGTRARGI
>NJM-Wt11noTag+3fs
RDHMVLLEFVTAAGITHGMDELYKLEHHHHHHWARGSHGTRARG
>NJM-Wt10noTag+3fs
RDHMVLLEFVTAAGITHGMDELYKLEHHHHHHWARGSHGTRAR
>NJM-Wt9noTag+3fs
RDHMVLLEFVTAAGITHGMDELYKLEHHHHHHWARGSHGTRA
>NJM-Wt8noTag+3fs
RDHMVLLEFVTAAGITHGMDELYKLEHHHHHHWARGSHGTR
>NJM-Wt7noTag+3fs
RDHMVLLEFVTAAGITHGMDELYKLEHHHHHHWARGSHGT
>NJM-Wt6noTag+3fs
RDHMVLLEFVTAAGITHGMDELYKLEHHHHHHWARGSHG
>NJM-Wt5noTag+3fs
RDHMVLLEFVTAAGITHGMDELYKLEHHHHHHWARGSH
>NJM-Wt4noTag+3fs
RDHMVLLEFVTAAGITHGMDELYKLEHHHHHHWARGS
>NJM-Wt3noTag+3fs
RDHMVLLEFVTAAGITHGMDELYKLEHHHHHHWARG
>NJM-Wt2noTag+3fs
RDHMVLLEFVTAAGITHGMDELYKLEHHHHHHWAR
>NJM-Wt1noTag+3fs
RDHMVLLEFVTAAGITHGMDELYKLEHHHHHHWA
>NJM-Wt13DD+3fs
RDHMVLLEFVTAAGITHGMDELYKLEHHHHHHWARGSHGTRARGIKAANDENYALDD
>NJM-Wt12DD+3fs
RDHMVLLEFVTAAGITHGMDELYKLEHHHHHHWARGSHGTRARGIAANDENYALDD
>NJM-Wt11DD+3fs
RDHMVLLEFVTAAGITHGMDELYKLEHHHHHHWARGSHGTRARGAANDENYALDD
>NJM-Wt10DD+3fs
RDHMVLLEFVTAAGITHGMDELYKLEHHHHHHWARGSHGTRARAANDENYALDD
>NJM-Wt9DD+3fs
RDHMVLLEFVTAAGITHGMDELYKLEHHHHHHWARGSHGTRAAANDENYALDD
>NJM-Wt8DD+3fs
RDHMVLLEFVTAAGITHGMDELYKLEHHHHHHWARGSHGTRAANDENYALDD
>NJM-Wt7DD+3fs
RDHMVLLEFVTAAGITHGMDELYKLEHHHHHHWARGSHGTAANDENYALDD
>NJM-Wt6DD+3fs
RDHMVLLEFVTAAGITHGMDELYKLEHHHHHHWARGSHGAANDENYALDD
>NJM-Wt5DD+3fs
RDHMVLLEFVTAAGITHGMDELYKLEHHHHHHWARGSHAANDENYALDD
>NJM-Wt4DD+3fs
RDHMVLLEFVTAAGITHGMDELYKLEHHHHHHWARGSAANDENYALDD
>NJM-Wt3DD+3fs
RDHMVLLEFVTAAGITHGMDELYKLEHHHHHHWARGAANDENYALDD
>NJM-Wt2DD+3fs
RDHMVLLEFVTAAGITHGMDELYKLEHHHHHHWARAANDENYALDD
>NJM-Wt1DD+3fs
RDHMVLLEFVTAAGITHGMDELYKLEHHHHHHWAAANDENYALDD
>NJM-Yt13noTag+3fs
RDHMVLLEFVTAAGITHGMDELYKLEHHHHHHYARGSHGTRARGIK
>NJM-Yt12noTag+3fs
RDHMVLLEFVTAAGITHGMDELYKLEHHHHHHYARGSHGTRARGI
>NJM-Yt11noTag+3fs
RDHMVLLEFVTAAGITHGMDELYKLEHHHHHHYARGSHGTRARG
>NJM-Yt10noTag+3fs
RDHMVLLEFVTAAGITHGMDELYKLEHHHHHHYARGSHGTRAR
>NJM-Yt9noTag+3fs
RDHMVLLEFVTAAGITHGMDELYKLEHHHHHHYARGSHGTRA
>NJM-Yt8noTag+3fs
RDHMVLLEFVTAAGITHGMDELYKLEHHHHHHYARGSHGTR
>NJM-Yt7noTag+3fs
RDHMVLLEFVTAAGITHGMDELYKLEHHHHHHYARGSHGT
>NJM-Yt6noTag+3fs
RDHMVLLEFVTAAGITHGMDELYKLEHHHHHHYARGSHG
>NJM-Yt5noTag+3fs
RDHMVLLEFVTAAGITHGMDELYKLEHHHHHHYARGSH
>NJM-Yt4noTag+3fs
RDHMVLLEFVTAAGITHGMDELYKLEHHHHHHYARGS
>NJM-Yt3noTag+3fs
RDHMVLLEFVTAAGITHGMDELYKLEHHHHHHYARG
>NJM-Yt2noTag+3fs
RDHMVLLEFVTAAGITHGMDELYKLEHHHHHHYAR
>NJM-Yt1noTag+3fs
RDHMVLLEFVTAAGITHGMDELYKLEHHHHHHYA
>NJM-Yt13DD+3fs
RDHMVLLEFVTAAGITHGMDELYKLEHHHHHHYARGSHGTRARGIKAANDENYALDD
>NJM-Yt12DD+3fs
RDHMVLLEFVTAAGITHGMDELYKLEHHHHHHYARGSHGTRARGIAANDENYALDD
>NJM-Yt11DD+3fs
RDHMVLLEFVTAAGITHGMDELYKLEHHHHHHYARGSHGTRARGAANDENYALDD
>NJM-Yt10DD+3fs
RDHMVLLEFVTAAGITHGMDELYKLEHHHHHHYARGSHGTRARAANDENYALDD
>NJM-Yt9DD+3fs
RDHMVLLEFVTAAGITHGMDELYKLEHHHHHHYARGSHGTRAAANDENYALDD
>NJM-Yt8DD+3fs
RDHMVLLEFVTAAGITHGMDELYKLEHHHHHHYARGSHGTRAANDENYALDD
>NJM-Yt7DD+3fs
RDHMVLLEFVTAAGITHGMDELYKLEHHHHHHYARGSHGTAANDENYALDD
>NJM-Yt6DD+3fs
RDHMVLLEFVTAAGITHGMDELYKLEHHHHHHYARGSHGAANDENYALDD
>NJM-Yt5DD+3fs
RDHMVLLEFVTAAGITHGMDELYKLEHHHHHHYARGSHAANDENYALDD
>NJM-Yt4DD+3fs
RDHMVLLEFVTAAGITHGMDELYKLEHHHHHHYARGSAANDENYALDD
>NJM-Yt3DD+3fs
RDHMVLLEFVTAAGITHGMDELYKLEHHHHHHYARGAANDENYALDD
>NJM-Yt2DD+3fs
RDHMVLLEFVTAAGITHGMDELYKLEHHHHHHYARAANDENYALDD
>NJM-Yt1DD+3fs
RDHMVLLEFVTAAGITHGMDELYKLEHHHHHHYAAANDENYALDD
>NJM-t38noTag+4fs
RDHMVLLEFVTAAGITHGMDELYKLEHHHHHHALGDPMVRVLEASNKTKGSVERLGLSFYLLFVGERSPE
>NJM-t37noTag+4fs
RDHMVLLEFVTAAGITHGMDELYKLEHHHHHHALGDPMVRVLEASNKTKGSVERLGLSFYLLFVGERSP
>NJM-t36noTag+4fs
RDHMVLLEFVTAAGITHGMDELYKLEHHHHHHALGDPMVRVLEASNKTKGSVERLGLSFYLLFVGERS
>NJM-t35noTag+4fs
RDHMVLLEFVTAAGITHGMDELYKLEHHHHHHALGDPMVRVLEASNKTKGSVERLGLSFYLLFVGER
>NJM-t34noTag+4fs
RDHMVLLEFVTAAGITHGMDELYKLEHHHHHHALGDPMVRVLEASNKTKGSVERLGLSFYLLFVGE
>NJM-t33noTag+4fs
RDHMVLLEFVTAAGITHGMDELYKLEHHHHHHALGDPMVRVLEASNKTKGSVERLGLSFYLLFVG
>NJM-t32noTag+4fs
RDHMVLLEFVTAAGITHGMDELYKLEHHHHHHALGDPMVRVLEASNKTKGSVERLGLSFYLLFV
>NJM-t31noTag+4fs
RDHMVLLEFVTAAGITHGMDELYKLEHHHHHHALGDPMVRVLEASNKTKGSVERLGLSFYLLF
>NJM-t30noTag+4fs
RDHMVLLEFVTAAGITHGMDELYKLEHHHHHHALGDPMVRVLEASNKTKGSVERLGLSFYLL
>NJM-t29noTag+4fs
RDHMVLLEFVTAAGITHGMDELYKLEHHHHHHALGDPMVRVLEASNKTKGSVERLGLSFYL
>NJM-t28noTag+4fs
RDHMVLLEFVTAAGITHGMDELYKLEHHHHHHALGDPMVRVLEASNKTKGSVERLGLSFY
>NJM-t27noTag+4fs
RDHMVLLEFVTAAGITHGMDELYKLEHHHHHHALGDPMVRVLEASNKTKGSVERLGLSF
>NJM-t26noTag+4fs
RDHMVLLEFVTAAGITHGMDELYKLEHHHHHHALGDPMVRVLEASNKTKGSVERLGLS
>NJM-t25noTag+4fs
RDHMVLLEFVTAAGITHGMDELYKLEHHHHHHALGDPMVRVLEASNKTKGSVERLGL
>NJM-t24noTag+4fs
RDHMVLLEFVTAAGITHGMDELYKLEHHHHHHALGDPMVRVLEASNKTKGSVERLG
>NJM-t23noTag+4fs
RDHMVLLEFVTAAGITHGMDELYKLEHHHHHHALGDPMVRVLEASNKTKGSVERL
>NJM-t22noTag+4fs
RDHMVLLEFVTAAGITHGMDELYKLEHHHHHHALGDPMVRVLEASNKTKGSVER
>NJM-t21noTag+4fs
RDHMVLLEFVTAAGITHGMDELYKLEHHHHHHALGDPMVRVLEASNKTKGSVE
>NJM-t20noTag+4fs
RDHMVLLEFVTAAGITHGMDELYKLEHHHHHHALGDPMVRVLEASNKTKGSV
>NJM-t19noTag+4fs
RDHMVLLEFVTAAGITHGMDELYKLEHHHHHHALGDPMVRVLEASNKTKGS
>NJM-t18noTag+4fs
RDHMVLLEFVTAAGITHGMDELYKLEHHHHHHALGDPMVRVLEASNKTKG
>NJM-t17noTag+4fs
RDHMVLLEFVTAAGITHGMDELYKLEHHHHHHALGDPMVRVLEASNKTK
>NJM-t16noTag+4fs
RDHMVLLEFVTAAGITHGMDELYKLEHHHHHHALGDPMVRVLEASNKT
>NJM-t15noTag+4fs
RDHMVLLEFVTAAGITHGMDELYKLEHHHHHHALGDPMVRVLEASNK
>NJM-t14noTag+4fs
RDHMVLLEFVTAAGITHGMDELYKLEHHHHHHALGDPMVRVLEASN
>NJM-t13noTag+4fs
RDHMVLLEFVTAAGITHGMDELYKLEHHHHHHALGDPMVRVLEAS
>NJM-t12noTag+4fs
RDHMVLLEFVTAAGITHGMDELYKLEHHHHHHALGDPMVRVLEA
>NJM-t11noTag+4fs
RDHMVLLEFVTAAGITHGMDELYKLEHHHHHHALGDPMVRVLE
>NJM-t10noTag+4fs
RDHMVLLEFVTAAGITHGMDELYKLEHHHHHHALGDPMVRVL
>NJM-t9noTag+4fs
RDHMVLLEFVTAAGITHGMDELYKLEHHHHHHALGDPMVRV
>NJM-t8noTag+4fs
RDHMVLLEFVTAAGITHGMDELYKLEHHHHHHALGDPMVR
>NJM-t7noTag+4fs
RDHMVLLEFVTAAGITHGMDELYKLEHHHHHHALGDPMV
>NJM-t6noTag+4fs
RDHMVLLEFVTAAGITHGMDELYKLEHHHHHHALGDPM
>NJM-t5noTag+4fs
RDHMVLLEFVTAAGITHGMDELYKLEHHHHHHALGDP
>NJM-t4noTag+4fs
RDHMVLLEFVTAAGITHGMDELYKLEHHHHHHALGD
>NJM-t3noTag+4fs
RDHMVLLEFVTAAGITHGMDELYKLEHHHHHHALG
>NJM-t2noTag+4fs
RDHMVLLEFVTAAGITHGMDELYKLEHHHHHHAL
>NJM-t1noTag+4fs
RDHMVLLEFVTAAGITHGMDELYKLEHHHHHHA
>NJM-t38DD+4fs
RDHMVLLEFVTAAGITHGMDELYKLEHHHHHHALGDPMVRVLEASNKTKGSVERLGLSFYLLFVGERSPEAANDENYALDD
>NJM-t37DD+4fs
RDHMVLLEFVTAAGITHGMDELYKLEHHHHHHALGDPMVRVLEASNKTKGSVERLGLSFYLLFVGERSPAANDENYALDD
>NJM-t36DD+4fs
RDHMVLLEFVTAAGITHGMDELYKLEHHHHHHALGDPMVRVLEASNKTKGSVERLGLSFYLLFVGERSAANDENYALDD
>NJM-t35DD+4fs
RDHMVLLEFVTAAGITHGMDELYKLEHHHHHHALGDPMVRVLEASNKTKGSVERLGLSFYLLFVGERAANDENYALDD
>NJM-t34DD+4fs
RDHMVLLEFVTAAGITHGMDELYKLEHHHHHHALGDPMVRVLEASNKTKGSVERLGLSFYLLFVGEAANDENYALDD
>NJM-t33DD+4fs
RDHMVLLEFVTAAGITHGMDELYKLEHHHHHHALGDPMVRVLEASNKTKGSVERLGLSFYLLFVGAANDENYALDD
>NJM-t32DD+4fs
RDHMVLLEFVTAAGITHGMDELYKLEHHHHHHALGDPMVRVLEASNKTKGSVERLGLSFYLLFVAANDENYALDD
>NJM-t31DD+4fs
RDHMVLLEFVTAAGITHGMDELYKLEHHHHHHALGDPMVRVLEASNKTKGSVERLGLSFYLLFAANDENYALDD
>NJM-t30DD+4fs
RDHMVLLEFVTAAGITHGMDELYKLEHHHHHHALGDPMVRVLEASNKTKGSVERLGLSFYLLAANDENYALDD
>NJM-t29DD+4fs
RDHMVLLEFVTAAGITHGMDELYKLEHHHHHHALGDPMVRVLEASNKTKGSVERLGLSFYLAANDENYALDD
>NJM-t28DD+4fs
RDHMVLLEFVTAAGITHGMDELYKLEHHHHHHALGDPMVRVLEASNKTKGSVERLGLSFYAANDENYALDD
>NJM-t27DD+4fs
RDHMVLLEFVTAAGITHGMDELYKLEHHHHHHALGDPMVRVLEASNKTKGSVERLGLSFAANDENYALDD
>NJM-t26DD+4fs
RDHMVLLEFVTAAGITHGMDELYKLEHHHHHHALGDPMVRVLEASNKTKGSVERLGLSAANDENYALDD
>NJM-t25DD+4fs
RDHMVLLEFVTAAGITHGMDELYKLEHHHHHHALGDPMVRVLEASNKTKGSVERLGLAANDENYALDD
>NJM-t24DD+4fs
RDHMVLLEFVTAAGITHGMDELYKLEHHHHHHALGDPMVRVLEASNKTKGSVERLGAANDENYALDD
>NJM-t23DD+4fs
RDHMVLLEFVTAAGITHGMDELYKLEHHHHHHALGDPMVRVLEASNKTKGSVERLAANDENYALDD
>NJM-t22DD+4fs
RDHMVLLEFVTAAGITHGMDELYKLEHHHHHHALGDPMVRVLEASNKTKGSVERAANDENYALDD
>NJM-t21DD+4fs
RDHMVLLEFVTAAGITHGMDELYKLEHHHHHHALGDPMVRVLEASNKTKGSVEAANDENYALDD
>NJM-t20DD+4fs
RDHMVLLEFVTAAGITHGMDELYKLEHHHHHHALGDPMVRVLEASNKTKGSVAANDENYALDD
>NJM-t19DD+4fs
RDHMVLLEFVTAAGITHGMDELYKLEHHHHHHALGDPMVRVLEASNKTKGSAANDENYALDD
>NJM-t18DD+4fs
RDHMVLLEFVTAAGITHGMDELYKLEHHHHHHALGDPMVRVLEASNKTKGAANDENYALDD
>NJM-t17DD+4fs
RDHMVLLEFVTAAGITHGMDELYKLEHHHHHHALGDPMVRVLEASNKTKAANDENYALDD
>NJM-t16DD+4fs
RDHMVLLEFVTAAGITHGMDELYKLEHHHHHHALGDPMVRVLEASNKTAANDENYALDD
>NJM-t15DD+4fs
RDHMVLLEFVTAAGITHGMDELYKLEHHHHHHALGDPMVRVLEASNKAANDENYALDD
>NJM-t14DD+4fs
RDHMVLLEFVTAAGITHGMDELYKLEHHHHHHALGDPMVRVLEASNAANDENYALDD
>NJM-t13DD+4fs
RDHMVLLEFVTAAGITHGMDELYKLEHHHHHHALGDPMVRVLEASAANDENYALDD
>NJM-t12DD+4fs
RDHMVLLEFVTAAGITHGMDELYKLEHHHHHHALGDPMVRVLEAAANDENYALDD
>NJM-t11DD+4fs
RDHMVLLEFVTAAGITHGMDELYKLEHHHHHHALGDPMVRVLEAANDENYALDD
>NJM-t10DD+4fs
RDHMVLLEFVTAAGITHGMDELYKLEHHHHHHALGDPMVRVLAANDENYALDD
>NJM-t9DD+4fs
RDHMVLLEFVTAAGITHGMDELYKLEHHHHHHALGDPMVRVAANDENYALDD
>NJM-t8DD+4fs
RDHMVLLEFVTAAGITHGMDELYKLEHHHHHHALGDPMVRAANDENYALDD
>NJM-t7DD+4fs
RDHMVLLEFVTAAGITHGMDELYKLEHHHHHHALGDPMVAANDENYALDD
>NJM-t6DD+4fs
RDHMVLLEFVTAAGITHGMDELYKLEHHHHHHALGDPMAANDENYALDD
>NJM-t5DD+4fs
RDHMVLLEFVTAAGITHGMDELYKLEHHHHHHALGDPAANDENYALDD
>NJM-t4DD+4fs
RDHMVLLEFVTAAGITHGMDELYKLEHHHHHHALGDAANDENYALDD
>NJM-t3DD+4fs
RDHMVLLEFVTAAGITHGMDELYKLEHHHHHHALGAANDENYALDD
>NJM-t2DD+4fs
RDHMVLLEFVTAAGITHGMDELYKLEHHHHHHALAANDENYALDD
>NJM-t1DD+4fs
RDHMVLLEFVTAAGITHGMDELYKLEHHHHHHAAANDENYALDD
>NJM-At38noTag+4fs
RDHMVLLEFVTAAGITHGMDELYKLEHHHHHHAALGDPMVRVLEASNKTKGSVERLGLSFYLLFVGERSPE
>NJM-At37noTag+4fs
RDHMVLLEFVTAAGITHGMDELYKLEHHHHHHAALGDPMVRVLEASNKTKGSVERLGLSFYLLFVGERSP
>NJM-At36noTag+4fs
RDHMVLLEFVTAAGITHGMDELYKLEHHHHHHAALGDPMVRVLEASNKTKGSVERLGLSFYLLFVGERS
>NJM-At35noTag+4fs
RDHMVLLEFVTAAGITHGMDELYKLEHHHHHHAALGDPMVRVLEASNKTKGSVERLGLSFYLLFVGER
>NJM-At34noTag+4fs
RDHMVLLEFVTAAGITHGMDELYKLEHHHHHHAALGDPMVRVLEASNKTKGSVERLGLSFYLLFVGE
>NJM-At33noTag+4fs
RDHMVLLEFVTAAGITHGMDELYKLEHHHHHHAALGDPMVRVLEASNKTKGSVERLGLSFYLLFVG
>NJM-At32noTag+4fs
RDHMVLLEFVTAAGITHGMDELYKLEHHHHHHAALGDPMVRVLEASNKTKGSVERLGLSFYLLFV
>NJM-At31noTag+4fs
RDHMVLLEFVTAAGITHGMDELYKLEHHHHHHAALGDPMVRVLEASNKTKGSVERLGLSFYLLF
>NJM-At30noTag+4fs
RDHMVLLEFVTAAGITHGMDELYKLEHHHHHHAALGDPMVRVLEASNKTKGSVERLGLSFYLL
>NJM-At29noTag+4fs
RDHMVLLEFVTAAGITHGMDELYKLEHHHHHHAALGDPMVRVLEASNKTKGSVERLGLSFYL
>NJM-At28noTag+4fs
RDHMVLLEFVTAAGITHGMDELYKLEHHHHHHAALGDPMVRVLEASNKTKGSVERLGLSFY
>NJM-At27noTag+4fs
RDHMVLLEFVTAAGITHGMDELYKLEHHHHHHAALGDPMVRVLEASNKTKGSVERLGLSF
>NJM-At26noTag+4fs
RDHMVLLEFVTAAGITHGMDELYKLEHHHHHHAALGDPMVRVLEASNKTKGSVERLGLS
>NJM-At25noTag+4fs
RDHMVLLEFVTAAGITHGMDELYKLEHHHHHHAALGDPMVRVLEASNKTKGSVERLGL
>NJM-At24noTag+4fs
RDHMVLLEFVTAAGITHGMDELYKLEHHHHHHAALGDPMVRVLEASNKTKGSVERLG
>NJM-At23noTag+4fs
RDHMVLLEFVTAAGITHGMDELYKLEHHHHHHAALGDPMVRVLEASNKTKGSVERL
>NJM-At22noTag+4fs
RDHMVLLEFVTAAGITHGMDELYKLEHHHHHHAALGDPMVRVLEASNKTKGSVER
>NJM-At21noTag+4fs
RDHMVLLEFVTAAGITHGMDELYKLEHHHHHHAALGDPMVRVLEASNKTKGSVE
>NJM-At20noTag+4fs
RDHMVLLEFVTAAGITHGMDELYKLEHHHHHHAALGDPMVRVLEASNKTKGSV
>NJM-At19noTag+4fs
RDHMVLLEFVTAAGITHGMDELYKLEHHHHHHAALGDPMVRVLEASNKTKGS
>NJM-At18noTag+4fs
RDHMVLLEFVTAAGITHGMDELYKLEHHHHHHAALGDPMVRVLEASNKTKG
>NJM-At17noTag+4fs
RDHMVLLEFVTAAGITHGMDELYKLEHHHHHHAALGDPMVRVLEASNKTK
>NJM-At16noTag+4fs
RDHMVLLEFVTAAGITHGMDELYKLEHHHHHHAALGDPMVRVLEASNKT
>NJM-At15noTag+4fs
RDHMVLLEFVTAAGITHGMDELYKLEHHHHHHAALGDPMVRVLEASNK
>NJM-At14noTag+4fs
RDHMVLLEFVTAAGITHGMDELYKLEHHHHHHAALGDPMVRVLEASN
>NJM-At13noTag+4fs
RDHMVLLEFVTAAGITHGMDELYKLEHHHHHHAALGDPMVRVLEAS
>NJM-At12noTag+4fs
RDHMVLLEFVTAAGITHGMDELYKLEHHHHHHAALGDPMVRVLEA
>NJM-At11noTag+4fs
RDHMVLLEFVTAAGITHGMDELYKLEHHHHHHAALGDPMVRVLE
>NJM-At10noTag+4fs
RDHMVLLEFVTAAGITHGMDELYKLEHHHHHHAALGDPMVRVL
>NJM-At9noTag+4fs
RDHMVLLEFVTAAGITHGMDELYKLEHHHHHHAALGDPMVRV
>NJM-At8noTag+4fs
RDHMVLLEFVTAAGITHGMDELYKLEHHHHHHAALGDPMVR
>NJM-At7noTag+4fs
RDHMVLLEFVTAAGITHGMDELYKLEHHHHHHAALGDPMV
>NJM-At6noTag+4fs
RDHMVLLEFVTAAGITHGMDELYKLEHHHHHHAALGDPM
>NJM-At5noTag+4fs
RDHMVLLEFVTAAGITHGMDELYKLEHHHHHHAALGDP
>NJM-At4noTag+4fs
RDHMVLLEFVTAAGITHGMDELYKLEHHHHHHAALGD
>NJM-At3noTag+4fs
RDHMVLLEFVTAAGITHGMDELYKLEHHHHHHAALG
>NJM-At2noTag+4fs
RDHMVLLEFVTAAGITHGMDELYKLEHHHHHHAAL
>NJM-At1noTag+4fs
RDHMVLLEFVTAAGITHGMDELYKLEHHHHHHAA
>NJM-At38DD+4fs
RDHMVLLEFVTAAGITHGMDELYKLEHHHHHHAALGDPMVRVLEASNKTKGSVERLGLSFYLLFVGERSPEAANDENYALDD
>NJM-At37DD+4fs
RDHMVLLEFVTAAGITHGMDELYKLEHHHHHHAALGDPMVRVLEASNKTKGSVERLGLSFYLLFVGERSPAANDENYALDD
>NJM-At36DD+4fs
RDHMVLLEFVTAAGITHGMDELYKLEHHHHHHAALGDPMVRVLEASNKTKGSVERLGLSFYLLFVGERSAANDENYALDD
>NJM-At35DD+4fs
RDHMVLLEFVTAAGITHGMDELYKLEHHHHHHAALGDPMVRVLEASNKTKGSVERLGLSFYLLFVGERAANDENYALDD
>NJM-At34DD+4fs
RDHMVLLEFVTAAGITHGMDELYKLEHHHHHHAALGDPMVRVLEASNKTKGSVERLGLSFYLLFVGEAANDENYALDD
>NJM-At33DD+4fs
RDHMVLLEFVTAAGITHGMDELYKLEHHHHHHAALGDPMVRVLEASNKTKGSVERLGLSFYLLFVGAANDENYALDD
>NJM-At32DD+4fs
RDHMVLLEFVTAAGITHGMDELYKLEHHHHHHAALGDPMVRVLEASNKTKGSVERLGLSFYLLFVAANDENYALDD
>NJM-At31DD+4fs
RDHMVLLEFVTAAGITHGMDELYKLEHHHHHHAALGDPMVRVLEASNKTKGSVERLGLSFYLLFAANDENYALDD
>NJM-At30DD+4fs
RDHMVLLEFVTAAGITHGMDELYKLEHHHHHHAALGDPMVRVLEASNKTKGSVERLGLSFYLLAANDENYALDD
>NJM-At29DD+4fs
RDHMVLLEFVTAAGITHGMDELYKLEHHHHHHAALGDPMVRVLEASNKTKGSVERLGLSFYLAANDENYALDD
>NJM-At28DD+4fs
RDHMVLLEFVTAAGITHGMDELYKLEHHHHHHAALGDPMVRVLEASNKTKGSVERLGLSFYAANDENYALDD
>NJM-At27DD+4fs
RDHMVLLEFVTAAGITHGMDELYKLEHHHHHHAALGDPMVRVLEASNKTKGSVERLGLSFAANDENYALDD
>NJM-At26DD+4fs
RDHMVLLEFVTAAGITHGMDELYKLEHHHHHHAALGDPMVRVLEASNKTKGSVERLGLSAANDENYALDD
>NJM-At25DD+4fs
RDHMVLLEFVTAAGITHGMDELYKLEHHHHHHAALGDPMVRVLEASNKTKGSVERLGLAANDENYALDD
>NJM-At24DD+4fs
RDHMVLLEFVTAAGITHGMDELYKLEHHHHHHAALGDPMVRVLEASNKTKGSVERLGAANDENYALDD
>NJM-At23DD+4fs
RDHMVLLEFVTAAGITHGMDELYKLEHHHHHHAALGDPMVRVLEASNKTKGSVERLAANDENYALDD
>NJM-At22DD+4fs
RDHMVLLEFVTAAGITHGMDELYKLEHHHHHHAALGDPMVRVLEASNKTKGSVERAANDENYALDD
>NJM-At21DD+4fs
RDHMVLLEFVTAAGITHGMDELYKLEHHHHHHAALGDPMVRVLEASNKTKGSVEAANDENYALDD
>NJM-At20DD+4fs
RDHMVLLEFVTAAGITHGMDELYKLEHHHHHHAALGDPMVRVLEASNKTKGSVAANDENYALDD
>NJM-At19DD+4fs
RDHMVLLEFVTAAGITHGMDELYKLEHHHHHHAALGDPMVRVLEASNKTKGSAANDENYALDD
>NJM-At18DD+4fs
RDHMVLLEFVTAAGITHGMDELYKLEHHHHHHAALGDPMVRVLEASNKTKGAANDENYALDD
>NJM-At17DD+4fs
RDHMVLLEFVTAAGITHGMDELYKLEHHHHHHAALGDPMVRVLEASNKTKAANDENYALDD
>NJM-At16DD+4fs
RDHMVLLEFVTAAGITHGMDELYKLEHHHHHHAALGDPMVRVLEASNKTAANDENYALDD
>NJM-At15DD+4fs
RDHMVLLEFVTAAGITHGMDELYKLEHHHHHHAALGDPMVRVLEASNKAANDENYALDD
>NJM-At14DD+4fs
RDHMVLLEFVTAAGITHGMDELYKLEHHHHHHAALGDPMVRVLEASNAANDENYALDD
>NJM-At13DD+4fs
RDHMVLLEFVTAAGITHGMDELYKLEHHHHHHAALGDPMVRVLEASAANDENYALDD
>NJM-At12DD+4fs
RDHMVLLEFVTAAGITHGMDELYKLEHHHHHHAALGDPMVRVLEAAANDENYALDD
>NJM-At11DD+4fs
RDHMVLLEFVTAAGITHGMDELYKLEHHHHHHAALGDPMVRVLEAANDENYALDD
>NJM-At10DD+4fs
RDHMVLLEFVTAAGITHGMDELYKLEHHHHHHAALGDPMVRVLAANDENYALDD
>NJM-At9DD+4fs
RDHMVLLEFVTAAGITHGMDELYKLEHHHHHHAALGDPMVRVAANDENYALDD
>NJM-At8DD+4fs
RDHMVLLEFVTAAGITHGMDELYKLEHHHHHHAALGDPMVRAANDENYALDD
>NJM-At7DD+4fs
RDHMVLLEFVTAAGITHGMDELYKLEHHHHHHAALGDPMVAANDENYALDD
>NJM-At6DD+4fs
RDHMVLLEFVTAAGITHGMDELYKLEHHHHHHAALGDPMAANDENYALDD
>NJM-At5DD+4fs
RDHMVLLEFVTAAGITHGMDELYKLEHHHHHHAALGDPAANDENYALDD
>NJM-At4DD+4fs
RDHMVLLEFVTAAGITHGMDELYKLEHHHHHHAALGDAANDENYALDD
>NJM-At3DD+4fs
RDHMVLLEFVTAAGITHGMDELYKLEHHHHHHAALGAANDENYALDD
>NJM-At2DD+4fs
RDHMVLLEFVTAAGITHGMDELYKLEHHHHHHAALAANDENYALDD
>NJM-At1DD+4fs
RDHMVLLEFVTAAGITHGMDELYKLEHHHHHHAAAANDENYALDD
>NJM-Ct38noTag+4fs
RDHMVLLEFVTAAGITHGMDELYKLEHHHHHHCALGDPMVRVLEASNKTKGSVERLGLSFYLLFVGERSPE
>NJM-Ct37noTag+4fs
RDHMVLLEFVTAAGITHGMDELYKLEHHHHHHCALGDPMVRVLEASNKTKGSVERLGLSFYLLFVGERSP
>NJM-Ct36noTag+4fs
RDHMVLLEFVTAAGITHGMDELYKLEHHHHHHCALGDPMVRVLEASNKTKGSVERLGLSFYLLFVGERS
>NJM-Ct35noTag+4fs
RDHMVLLEFVTAAGITHGMDELYKLEHHHHHHCALGDPMVRVLEASNKTKGSVERLGLSFYLLFVGER
>NJM-Ct34noTag+4fs
RDHMVLLEFVTAAGITHGMDELYKLEHHHHHHCALGDPMVRVLEASNKTKGSVERLGLSFYLLFVGE
>NJM-Ct33noTag+4fs
RDHMVLLEFVTAAGITHGMDELYKLEHHHHHHCALGDPMVRVLEASNKTKGSVERLGLSFYLLFVG
>NJM-Ct32noTag+4fs
RDHMVLLEFVTAAGITHGMDELYKLEHHHHHHCALGDPMVRVLEASNKTKGSVERLGLSFYLLFV
>NJM-Ct31noTag+4fs
RDHMVLLEFVTAAGITHGMDELYKLEHHHHHHCALGDPMVRVLEASNKTKGSVERLGLSFYLLF
>NJM-Ct30noTag+4fs
RDHMVLLEFVTAAGITHGMDELYKLEHHHHHHCALGDPMVRVLEASNKTKGSVERLGLSFYLL
>NJM-Ct29noTag+4fs
RDHMVLLEFVTAAGITHGMDELYKLEHHHHHHCALGDPMVRVLEASNKTKGSVERLGLSFYL
>NJM-Ct28noTag+4fs
RDHMVLLEFVTAAGITHGMDELYKLEHHHHHHCALGDPMVRVLEASNKTKGSVERLGLSFY
>NJM-Ct27noTag+4fs
RDHMVLLEFVTAAGITHGMDELYKLEHHHHHHCALGDPMVRVLEASNKTKGSVERLGLSF
>NJM-Ct26noTag+4fs
RDHMVLLEFVTAAGITHGMDELYKLEHHHHHHCALGDPMVRVLEASNKTKGSVERLGLS
>NJM-Ct25noTag+4fs
RDHMVLLEFVTAAGITHGMDELYKLEHHHHHHCALGDPMVRVLEASNKTKGSVERLGL
>NJM-Ct24noTag+4fs
RDHMVLLEFVTAAGITHGMDELYKLEHHHHHHCALGDPMVRVLEASNKTKGSVERLG
>NJM-Ct23noTag+4fs
RDHMVLLEFVTAAGITHGMDELYKLEHHHHHHCALGDPMVRVLEASNKTKGSVERL
>NJM-Ct22noTag+4fs
RDHMVLLEFVTAAGITHGMDELYKLEHHHHHHCALGDPMVRVLEASNKTKGSVER
>NJM-Ct21noTag+4fs
RDHMVLLEFVTAAGITHGMDELYKLEHHHHHHCALGDPMVRVLEASNKTKGSVE
>NJM-Ct20noTag+4fs
RDHMVLLEFVTAAGITHGMDELYKLEHHHHHHCALGDPMVRVLEASNKTKGSV
>NJM-Ct19noTag+4fs
RDHMVLLEFVTAAGITHGMDELYKLEHHHHHHCALGDPMVRVLEASNKTKGS
>NJM-Ct18noTag+4fs
RDHMVLLEFVTAAGITHGMDELYKLEHHHHHHCALGDPMVRVLEASNKTKG
>NJM-Ct17noTag+4fs
RDHMVLLEFVTAAGITHGMDELYKLEHHHHHHCALGDPMVRVLEASNKTK
>NJM-Ct16noTag+4fs
RDHMVLLEFVTAAGITHGMDELYKLEHHHHHHCALGDPMVRVLEASNKT
>NJM-Ct15noTag+4fs
RDHMVLLEFVTAAGITHGMDELYKLEHHHHHHCALGDPMVRVLEASNK
>NJM-Ct14noTag+4fs
RDHMVLLEFVTAAGITHGMDELYKLEHHHHHHCALGDPMVRVLEASN
>NJM-Ct13noTag+4fs
RDHMVLLEFVTAAGITHGMDELYKLEHHHHHHCALGDPMVRVLEAS
>NJM-Ct12noTag+4fs
RDHMVLLEFVTAAGITHGMDELYKLEHHHHHHCALGDPMVRVLEA
>NJM-Ct11noTag+4fs
RDHMVLLEFVTAAGITHGMDELYKLEHHHHHHCALGDPMVRVLE
>NJM-Ct10noTag+4fs
RDHMVLLEFVTAAGITHGMDELYKLEHHHHHHCALGDPMVRVL
>NJM-Ct9noTag+4fs
RDHMVLLEFVTAAGITHGMDELYKLEHHHHHHCALGDPMVRV
>NJM-Ct8noTag+4fs
RDHMVLLEFVTAAGITHGMDELYKLEHHHHHHCALGDPMVR
>NJM-Ct7noTag+4fs
RDHMVLLEFVTAAGITHGMDELYKLEHHHHHHCALGDPMV
>NJM-Ct6noTag+4fs
RDHMVLLEFVTAAGITHGMDELYKLEHHHHHHCALGDPM
>NJM-Ct5noTag+4fs
RDHMVLLEFVTAAGITHGMDELYKLEHHHHHHCALGDP
>NJM-Ct4noTag+4fs
RDHMVLLEFVTAAGITHGMDELYKLEHHHHHHCALGD
>NJM-Ct3noTag+4fs
RDHMVLLEFVTAAGITHGMDELYKLEHHHHHHCALG
>NJM-Ct2noTag+4fs
RDHMVLLEFVTAAGITHGMDELYKLEHHHHHHCAL
>NJM-Ct1noTag+4fs
RDHMVLLEFVTAAGITHGMDELYKLEHHHHHHCA
>NJM-Ct38DD+4fs
RDHMVLLEFVTAAGITHGMDELYKLEHHHHHHCALGDPMVRVLEASNKTKGSVERLGLSFYLLFVGERSPEAANDENYALDD
>NJM-Ct37DD+4fs
RDHMVLLEFVTAAGITHGMDELYKLEHHHHHHCALGDPMVRVLEASNKTKGSVERLGLSFYLLFVGERSPAANDENYALDD
>NJM-Ct36DD+4fs
RDHMVLLEFVTAAGITHGMDELYKLEHHHHHHCALGDPMVRVLEASNKTKGSVERLGLSFYLLFVGERSAANDENYALDD
>NJM-Ct35DD+4fs
RDHMVLLEFVTAAGITHGMDELYKLEHHHHHHCALGDPMVRVLEASNKTKGSVERLGLSFYLLFVGERAANDENYALDD
>NJM-Ct34DD+4fs
RDHMVLLEFVTAAGITHGMDELYKLEHHHHHHCALGDPMVRVLEASNKTKGSVERLGLSFYLLFVGEAANDENYALDD
>NJM-Ct33DD+4fs
RDHMVLLEFVTAAGITHGMDELYKLEHHHHHHCALGDPMVRVLEASNKTKGSVERLGLSFYLLFVGAANDENYALDD
>NJM-Ct32DD+4fs
RDHMVLLEFVTAAGITHGMDELYKLEHHHHHHCALGDPMVRVLEASNKTKGSVERLGLSFYLLFVAANDENYALDD
>NJM-Ct31DD+4fs
RDHMVLLEFVTAAGITHGMDELYKLEHHHHHHCALGDPMVRVLEASNKTKGSVERLGLSFYLLFAANDENYALDD
>NJM-Ct30DD+4fs
RDHMVLLEFVTAAGITHGMDELYKLEHHHHHHCALGDPMVRVLEASNKTKGSVERLGLSFYLLAANDENYALDD
>NJM-Ct29DD+4fs
RDHMVLLEFVTAAGITHGMDELYKLEHHHHHHCALGDPMVRVLEASNKTKGSVERLGLSFYLAANDENYALDD
>NJM-Ct28DD+4fs
RDHMVLLEFVTAAGITHGMDELYKLEHHHHHHCALGDPMVRVLEASNKTKGSVERLGLSFYAANDENYALDD
>NJM-Ct27DD+4fs
RDHMVLLEFVTAAGITHGMDELYKLEHHHHHHCALGDPMVRVLEASNKTKGSVERLGLSFAANDENYALDD
>NJM-Ct26DD+4fs
RDHMVLLEFVTAAGITHGMDELYKLEHHHHHHCALGDPMVRVLEASNKTKGSVERLGLSAANDENYALDD
>NJM-Ct25DD+4fs
RDHMVLLEFVTAAGITHGMDELYKLEHHHHHHCALGDPMVRVLEASNKTKGSVERLGLAANDENYALDD
>NJM-Ct24DD+4fs
RDHMVLLEFVTAAGITHGMDELYKLEHHHHHHCALGDPMVRVLEASNKTKGSVERLGAANDENYALDD
>NJM-Ct23DD+4fs
RDHMVLLEFVTAAGITHGMDELYKLEHHHHHHCALGDPMVRVLEASNKTKGSVERLAANDENYALDD
>NJM-Ct22DD+4fs
RDHMVLLEFVTAAGITHGMDELYKLEHHHHHHCALGDPMVRVLEASNKTKGSVERAANDENYALDD
>NJM-Ct21DD+4fs
RDHMVLLEFVTAAGITHGMDELYKLEHHHHHHCALGDPMVRVLEASNKTKGSVEAANDENYALDD
>NJM-Ct20DD+4fs
RDHMVLLEFVTAAGITHGMDELYKLEHHHHHHCALGDPMVRVLEASNKTKGSVAANDENYALDD
>NJM-Ct19DD+4fs
RDHMVLLEFVTAAGITHGMDELYKLEHHHHHHCALGDPMVRVLEASNKTKGSAANDENYALDD
>NJM-Ct18DD+4fs
RDHMVLLEFVTAAGITHGMDELYKLEHHHHHHCALGDPMVRVLEASNKTKGAANDENYALDD
>NJM-Ct17DD+4fs
RDHMVLLEFVTAAGITHGMDELYKLEHHHHHHCALGDPMVRVLEASNKTKAANDENYALDD
>NJM-Ct16DD+4fs
RDHMVLLEFVTAAGITHGMDELYKLEHHHHHHCALGDPMVRVLEASNKTAANDENYALDD
>NJM-Ct15DD+4fs
RDHMVLLEFVTAAGITHGMDELYKLEHHHHHHCALGDPMVRVLEASNKAANDENYALDD
>NJM-Ct14DD+4fs
RDHMVLLEFVTAAGITHGMDELYKLEHHHHHHCALGDPMVRVLEASNAANDENYALDD
>NJM-Ct13DD+4fs
RDHMVLLEFVTAAGITHGMDELYKLEHHHHHHCALGDPMVRVLEASAANDENYALDD
>NJM-Ct12DD+4fs
RDHMVLLEFVTAAGITHGMDELYKLEHHHHHHCALGDPMVRVLEAAANDENYALDD
>NJM-Ct11DD+4fs
RDHMVLLEFVTAAGITHGMDELYKLEHHHHHHCALGDPMVRVLEAANDENYALDD
>NJM-Ct10DD+4fs
RDHMVLLEFVTAAGITHGMDELYKLEHHHHHHCALGDPMVRVLAANDENYALDD
>NJM-Ct9DD+4fs
RDHMVLLEFVTAAGITHGMDELYKLEHHHHHHCALGDPMVRVAANDENYALDD
>NJM-Ct8DD+4fs
RDHMVLLEFVTAAGITHGMDELYKLEHHHHHHCALGDPMVRAANDENYALDD
>NJM-Ct7DD+4fs
RDHMVLLEFVTAAGITHGMDELYKLEHHHHHHCALGDPMVAANDENYALDD
>NJM-Ct6DD+4fs
RDHMVLLEFVTAAGITHGMDELYKLEHHHHHHCALGDPMAANDENYALDD
>NJM-Ct5DD+4fs
RDHMVLLEFVTAAGITHGMDELYKLEHHHHHHCALGDPAANDENYALDD
>NJM-Ct4DD+4fs
RDHMVLLEFVTAAGITHGMDELYKLEHHHHHHCALGDAANDENYALDD
>NJM-Ct3DD+4fs
RDHMVLLEFVTAAGITHGMDELYKLEHHHHHHCALGAANDENYALDD
>NJM-Ct2DD+4fs
RDHMVLLEFVTAAGITHGMDELYKLEHHHHHHCALAANDENYALDD
>NJM-Ct1DD+4fs
RDHMVLLEFVTAAGITHGMDELYKLEHHHHHHCAAANDENYALDD
>NJM-Dt38noTag+4fs
RDHMVLLEFVTAAGITHGMDELYKLEHHHHHHDALGDPMVRVLEASNKTKGSVERLGLSFYLLFVGERSPE
>NJM-Dt37noTag+4fs
RDHMVLLEFVTAAGITHGMDELYKLEHHHHHHDALGDPMVRVLEASNKTKGSVERLGLSFYLLFVGERSP
>NJM-Dt36noTag+4fs
RDHMVLLEFVTAAGITHGMDELYKLEHHHHHHDALGDPMVRVLEASNKTKGSVERLGLSFYLLFVGERS
>NJM-Dt35noTag+4fs
RDHMVLLEFVTAAGITHGMDELYKLEHHHHHHDALGDPMVRVLEASNKTKGSVERLGLSFYLLFVGER
>NJM-Dt34noTag+4fs
RDHMVLLEFVTAAGITHGMDELYKLEHHHHHHDALGDPMVRVLEASNKTKGSVERLGLSFYLLFVGE
>NJM-Dt33noTag+4fs
RDHMVLLEFVTAAGITHGMDELYKLEHHHHHHDALGDPMVRVLEASNKTKGSVERLGLSFYLLFVG
>NJM-Dt32noTag+4fs
RDHMVLLEFVTAAGITHGMDELYKLEHHHHHHDALGDPMVRVLEASNKTKGSVERLGLSFYLLFV
>NJM-Dt31noTag+4fs
RDHMVLLEFVTAAGITHGMDELYKLEHHHHHHDALGDPMVRVLEASNKTKGSVERLGLSFYLLF
>NJM-Dt30noTag+4fs
RDHMVLLEFVTAAGITHGMDELYKLEHHHHHHDALGDPMVRVLEASNKTKGSVERLGLSFYLL
>NJM-Dt29noTag+4fs
RDHMVLLEFVTAAGITHGMDELYKLEHHHHHHDALGDPMVRVLEASNKTKGSVERLGLSFYL
>NJM-Dt28noTag+4fs
RDHMVLLEFVTAAGITHGMDELYKLEHHHHHHDALGDPMVRVLEASNKTKGSVERLGLSFY
>NJM-Dt27noTag+4fs
RDHMVLLEFVTAAGITHGMDELYKLEHHHHHHDALGDPMVRVLEASNKTKGSVERLGLSF
>NJM-Dt26noTag+4fs
RDHMVLLEFVTAAGITHGMDELYKLEHHHHHHDALGDPMVRVLEASNKTKGSVERLGLS
>NJM-Dt25noTag+4fs
RDHMVLLEFVTAAGITHGMDELYKLEHHHHHHDALGDPMVRVLEASNKTKGSVERLGL
>NJM-Dt24noTag+4fs
RDHMVLLEFVTAAGITHGMDELYKLEHHHHHHDALGDPMVRVLEASNKTKGSVERLG
>NJM-Dt23noTag+4fs
RDHMVLLEFVTAAGITHGMDELYKLEHHHHHHDALGDPMVRVLEASNKTKGSVERL
>NJM-Dt22noTag+4fs
RDHMVLLEFVTAAGITHGMDELYKLEHHHHHHDALGDPMVRVLEASNKTKGSVER
>NJM-Dt21noTag+4fs
RDHMVLLEFVTAAGITHGMDELYKLEHHHHHHDALGDPMVRVLEASNKTKGSVE
>NJM-Dt20noTag+4fs
RDHMVLLEFVTAAGITHGMDELYKLEHHHHHHDALGDPMVRVLEASNKTKGSV
>NJM-Dt19noTag+4fs
RDHMVLLEFVTAAGITHGMDELYKLEHHHHHHDALGDPMVRVLEASNKTKGS
>NJM-Dt18noTag+4fs
RDHMVLLEFVTAAGITHGMDELYKLEHHHHHHDALGDPMVRVLEASNKTKG
>NJM-Dt17noTag+4fs
RDHMVLLEFVTAAGITHGMDELYKLEHHHHHHDALGDPMVRVLEASNKTK
>NJM-Dt16noTag+4fs
RDHMVLLEFVTAAGITHGMDELYKLEHHHHHHDALGDPMVRVLEASNKT
>NJM-Dt15noTag+4fs
RDHMVLLEFVTAAGITHGMDELYKLEHHHHHHDALGDPMVRVLEASNK
>NJM-Dt14noTag+4fs
RDHMVLLEFVTAAGITHGMDELYKLEHHHHHHDALGDPMVRVLEASN
>NJM-Dt13noTag+4fs
RDHMVLLEFVTAAGITHGMDELYKLEHHHHHHDALGDPMVRVLEAS
>NJM-Dt12noTag+4fs
RDHMVLLEFVTAAGITHGMDELYKLEHHHHHHDALGDPMVRVLEA
>NJM-Dt11noTag+4fs
RDHMVLLEFVTAAGITHGMDELYKLEHHHHHHDALGDPMVRVLE
>NJM-Dt10noTag+4fs
RDHMVLLEFVTAAGITHGMDELYKLEHHHHHHDALGDPMVRVL
>NJM-Dt9noTag+4fs
RDHMVLLEFVTAAGITHGMDELYKLEHHHHHHDALGDPMVRV
>NJM-Dt8noTag+4fs
RDHMVLLEFVTAAGITHGMDELYKLEHHHHHHDALGDPMVR
>NJM-Dt7noTag+4fs
RDHMVLLEFVTAAGITHGMDELYKLEHHHHHHDALGDPMV
>NJM-Dt6noTag+4fs
RDHMVLLEFVTAAGITHGMDELYKLEHHHHHHDALGDPM
>NJM-Dt5noTag+4fs
RDHMVLLEFVTAAGITHGMDELYKLEHHHHHHDALGDP
>NJM-Dt4noTag+4fs
RDHMVLLEFVTAAGITHGMDELYKLEHHHHHHDALGD
>NJM-Dt3noTag+4fs
RDHMVLLEFVTAAGITHGMDELYKLEHHHHHHDALG
>NJM-Dt2noTag+4fs
RDHMVLLEFVTAAGITHGMDELYKLEHHHHHHDAL
>NJM-Dt1noTag+4fs
RDHMVLLEFVTAAGITHGMDELYKLEHHHHHHDA
>NJM-Dt38DD+4fs
RDHMVLLEFVTAAGITHGMDELYKLEHHHHHHDALGDPMVRVLEASNKTKGSVERLGLSFYLLFVGERSPEAANDENYALDD
>NJM-Dt37DD+4fs
RDHMVLLEFVTAAGITHGMDELYKLEHHHHHHDALGDPMVRVLEASNKTKGSVERLGLSFYLLFVGERSPAANDENYALDD
>NJM-Dt36DD+4fs
RDHMVLLEFVTAAGITHGMDELYKLEHHHHHHDALGDPMVRVLEASNKTKGSVERLGLSFYLLFVGERSAANDENYALDD
>NJM-Dt35DD+4fs
RDHMVLLEFVTAAGITHGMDELYKLEHHHHHHDALGDPMVRVLEASNKTKGSVERLGLSFYLLFVGERAANDENYALDD
>NJM-Dt34DD+4fs
RDHMVLLEFVTAAGITHGMDELYKLEHHHHHHDALGDPMVRVLEASNKTKGSVERLGLSFYLLFVGEAANDENYALDD
>NJM-Dt33DD+4fs
RDHMVLLEFVTAAGITHGMDELYKLEHHHHHHDALGDPMVRVLEASNKTKGSVERLGLSFYLLFVGAANDENYALDD
>NJM-Dt32DD+4fs
RDHMVLLEFVTAAGITHGMDELYKLEHHHHHHDALGDPMVRVLEASNKTKGSVERLGLSFYLLFVAANDENYALDD
>NJM-Dt31DD+4fs
RDHMVLLEFVTAAGITHGMDELYKLEHHHHHHDALGDPMVRVLEASNKTKGSVERLGLSFYLLFAANDENYALDD
>NJM-Dt30DD+4fs
RDHMVLLEFVTAAGITHGMDELYKLEHHHHHHDALGDPMVRVLEASNKTKGSVERLGLSFYLLAANDENYALDD
>NJM-Dt29DD+4fs
RDHMVLLEFVTAAGITHGMDELYKLEHHHHHHDALGDPMVRVLEASNKTKGSVERLGLSFYLAANDENYALDD
>NJM-Dt28DD+4fs
RDHMVLLEFVTAAGITHGMDELYKLEHHHHHHDALGDPMVRVLEASNKTKGSVERLGLSFYAANDENYALDD
>NJM-Dt27DD+4fs
RDHMVLLEFVTAAGITHGMDELYKLEHHHHHHDALGDPMVRVLEASNKTKGSVERLGLSFAANDENYALDD
>NJM-Dt26DD+4fs
RDHMVLLEFVTAAGITHGMDELYKLEHHHHHHDALGDPMVRVLEASNKTKGSVERLGLSAANDENYALDD
>NJM-Dt25DD+4fs
RDHMVLLEFVTAAGITHGMDELYKLEHHHHHHDALGDPMVRVLEASNKTKGSVERLGLAANDENYALDD
>NJM-Dt24DD+4fs
RDHMVLLEFVTAAGITHGMDELYKLEHHHHHHDALGDPMVRVLEASNKTKGSVERLGAANDENYALDD
>NJM-Dt23DD+4fs
RDHMVLLEFVTAAGITHGMDELYKLEHHHHHHDALGDPMVRVLEASNKTKGSVERLAANDENYALDD
>NJM-Dt22DD+4fs
RDHMVLLEFVTAAGITHGMDELYKLEHHHHHHDALGDPMVRVLEASNKTKGSVERAANDENYALDD
>NJM-Dt21DD+4fs
RDHMVLLEFVTAAGITHGMDELYKLEHHHHHHDALGDPMVRVLEASNKTKGSVEAANDENYALDD
>NJM-Dt20DD+4fs
RDHMVLLEFVTAAGITHGMDELYKLEHHHHHHDALGDPMVRVLEASNKTKGSVAANDENYALDD
>NJM-Dt19DD+4fs
RDHMVLLEFVTAAGITHGMDELYKLEHHHHHHDALGDPMVRVLEASNKTKGSAANDENYALDD
>NJM-Dt18DD+4fs
RDHMVLLEFVTAAGITHGMDELYKLEHHHHHHDALGDPMVRVLEASNKTKGAANDENYALDD
>NJM-Dt17DD+4fs
RDHMVLLEFVTAAGITHGMDELYKLEHHHHHHDALGDPMVRVLEASNKTKAANDENYALDD
>NJM-Dt16DD+4fs
RDHMVLLEFVTAAGITHGMDELYKLEHHHHHHDALGDPMVRVLEASNKTAANDENYALDD
>NJM-Dt15DD+4fs
RDHMVLLEFVTAAGITHGMDELYKLEHHHHHHDALGDPMVRVLEASNKAANDENYALDD
>NJM-Dt14DD+4fs
RDHMVLLEFVTAAGITHGMDELYKLEHHHHHHDALGDPMVRVLEASNAANDENYALDD
>NJM-Dt13DD+4fs
RDHMVLLEFVTAAGITHGMDELYKLEHHHHHHDALGDPMVRVLEASAANDENYALDD
>NJM-Dt12DD+4fs
RDHMVLLEFVTAAGITHGMDELYKLEHHHHHHDALGDPMVRVLEAAANDENYALDD
>NJM-Dt11DD+4fs
RDHMVLLEFVTAAGITHGMDELYKLEHHHHHHDALGDPMVRVLEAANDENYALDD
>NJM-Dt10DD+4fs
RDHMVLLEFVTAAGITHGMDELYKLEHHHHHHDALGDPMVRVLAANDENYALDD
>NJM-Dt9DD+4fs
RDHMVLLEFVTAAGITHGMDELYKLEHHHHHHDALGDPMVRVAANDENYALDD
>NJM-Dt8DD+4fs
RDHMVLLEFVTAAGITHGMDELYKLEHHHHHHDALGDPMVRAANDENYALDD
>NJM-Dt7DD+4fs
RDHMVLLEFVTAAGITHGMDELYKLEHHHHHHDALGDPMVAANDENYALDD
>NJM-Dt6DD+4fs
RDHMVLLEFVTAAGITHGMDELYKLEHHHHHHDALGDPMAANDENYALDD
>NJM-Dt5DD+4fs
RDHMVLLEFVTAAGITHGMDELYKLEHHHHHHDALGDPAANDENYALDD
>NJM-Dt4DD+4fs
RDHMVLLEFVTAAGITHGMDELYKLEHHHHHHDALGDAANDENYALDD
>NJM-Dt3DD+4fs
RDHMVLLEFVTAAGITHGMDELYKLEHHHHHHDALGAANDENYALDD
>NJM-Dt2DD+4fs
RDHMVLLEFVTAAGITHGMDELYKLEHHHHHHDALAANDENYALDD
>NJM-Dt1DD+4fs
RDHMVLLEFVTAAGITHGMDELYKLEHHHHHHDAAANDENYALDD
>NJM-Et38noTag+4fs
RDHMVLLEFVTAAGITHGMDELYKLEHHHHHHEALGDPMVRVLEASNKTKGSVERLGLSFYLLFVGERSPE
>NJM-Et37noTag+4fs
RDHMVLLEFVTAAGITHGMDELYKLEHHHHHHEALGDPMVRVLEASNKTKGSVERLGLSFYLLFVGERSP
>NJM-Et36noTag+4fs
RDHMVLLEFVTAAGITHGMDELYKLEHHHHHHEALGDPMVRVLEASNKTKGSVERLGLSFYLLFVGERS
>NJM-Et35noTag+4fs
RDHMVLLEFVTAAGITHGMDELYKLEHHHHHHEALGDPMVRVLEASNKTKGSVERLGLSFYLLFVGER
>NJM-Et34noTag+4fs
RDHMVLLEFVTAAGITHGMDELYKLEHHHHHHEALGDPMVRVLEASNKTKGSVERLGLSFYLLFVGE
>NJM-Et33noTag+4fs
RDHMVLLEFVTAAGITHGMDELYKLEHHHHHHEALGDPMVRVLEASNKTKGSVERLGLSFYLLFVG
>NJM-Et32noTag+4fs
RDHMVLLEFVTAAGITHGMDELYKLEHHHHHHEALGDPMVRVLEASNKTKGSVERLGLSFYLLFV
>NJM-Et31noTag+4fs
RDHMVLLEFVTAAGITHGMDELYKLEHHHHHHEALGDPMVRVLEASNKTKGSVERLGLSFYLLF
>NJM-Et30noTag+4fs
RDHMVLLEFVTAAGITHGMDELYKLEHHHHHHEALGDPMVRVLEASNKTKGSVERLGLSFYLL
>NJM-Et29noTag+4fs
RDHMVLLEFVTAAGITHGMDELYKLEHHHHHHEALGDPMVRVLEASNKTKGSVERLGLSFYL
>NJM-Et28noTag+4fs
RDHMVLLEFVTAAGITHGMDELYKLEHHHHHHEALGDPMVRVLEASNKTKGSVERLGLSFY
>NJM-Et27noTag+4fs
RDHMVLLEFVTAAGITHGMDELYKLEHHHHHHEALGDPMVRVLEASNKTKGSVERLGLSF
>NJM-Et26noTag+4fs
RDHMVLLEFVTAAGITHGMDELYKLEHHHHHHEALGDPMVRVLEASNKTKGSVERLGLS
>NJM-Et25noTag+4fs
RDHMVLLEFVTAAGITHGMDELYKLEHHHHHHEALGDPMVRVLEASNKTKGSVERLGL
>NJM-Et24noTag+4fs
RDHMVLLEFVTAAGITHGMDELYKLEHHHHHHEALGDPMVRVLEASNKTKGSVERLG
>NJM-Et23noTag+4fs
RDHMVLLEFVTAAGITHGMDELYKLEHHHHHHEALGDPMVRVLEASNKTKGSVERL
>NJM-Et22noTag+4fs
RDHMVLLEFVTAAGITHGMDELYKLEHHHHHHEALGDPMVRVLEASNKTKGSVER
>NJM-Et21noTag+4fs
RDHMVLLEFVTAAGITHGMDELYKLEHHHHHHEALGDPMVRVLEASNKTKGSVE
>NJM-Et20noTag+4fs
RDHMVLLEFVTAAGITHGMDELYKLEHHHHHHEALGDPMVRVLEASNKTKGSV
>NJM-Et19noTag+4fs
RDHMVLLEFVTAAGITHGMDELYKLEHHHHHHEALGDPMVRVLEASNKTKGS
>NJM-Et18noTag+4fs
RDHMVLLEFVTAAGITHGMDELYKLEHHHHHHEALGDPMVRVLEASNKTKG
>NJM-Et17noTag+4fs
RDHMVLLEFVTAAGITHGMDELYKLEHHHHHHEALGDPMVRVLEASNKTK
>NJM-Et16noTag+4fs
RDHMVLLEFVTAAGITHGMDELYKLEHHHHHHEALGDPMVRVLEASNKT
>NJM-Et15noTag+4fs
RDHMVLLEFVTAAGITHGMDELYKLEHHHHHHEALGDPMVRVLEASNK
>NJM-Et14noTag+4fs
RDHMVLLEFVTAAGITHGMDELYKLEHHHHHHEALGDPMVRVLEASN
>NJM-Et13noTag+4fs
RDHMVLLEFVTAAGITHGMDELYKLEHHHHHHEALGDPMVRVLEAS
>NJM-Et12noTag+4fs
RDHMVLLEFVTAAGITHGMDELYKLEHHHHHHEALGDPMVRVLEA
>NJM-Et11noTag+4fs
RDHMVLLEFVTAAGITHGMDELYKLEHHHHHHEALGDPMVRVLE
>NJM-Et10noTag+4fs
RDHMVLLEFVTAAGITHGMDELYKLEHHHHHHEALGDPMVRVL
>NJM-Et9noTag+4fs
RDHMVLLEFVTAAGITHGMDELYKLEHHHHHHEALGDPMVRV
>NJM-Et8noTag+4fs
RDHMVLLEFVTAAGITHGMDELYKLEHHHHHHEALGDPMVR
>NJM-Et7noTag+4fs
RDHMVLLEFVTAAGITHGMDELYKLEHHHHHHEALGDPMV
>NJM-Et6noTag+4fs
RDHMVLLEFVTAAGITHGMDELYKLEHHHHHHEALGDPM
>NJM-Et5noTag+4fs
RDHMVLLEFVTAAGITHGMDELYKLEHHHHHHEALGDP
>NJM-Et4noTag+4fs
RDHMVLLEFVTAAGITHGMDELYKLEHHHHHHEALGD
>NJM-Et3noTag+4fs
RDHMVLLEFVTAAGITHGMDELYKLEHHHHHHEALG
>NJM-Et2noTag+4fs
RDHMVLLEFVTAAGITHGMDELYKLEHHHHHHEAL
>NJM-Et1noTag+4fs
RDHMVLLEFVTAAGITHGMDELYKLEHHHHHHEA
>NJM-Et38DD+4fs
RDHMVLLEFVTAAGITHGMDELYKLEHHHHHHEALGDPMVRVLEASNKTKGSVERLGLSFYLLFVGERSPEAANDENYALDD
>NJM-Et37DD+4fs
RDHMVLLEFVTAAGITHGMDELYKLEHHHHHHEALGDPMVRVLEASNKTKGSVERLGLSFYLLFVGERSPAANDENYALDD
>NJM-Et36DD+4fs
RDHMVLLEFVTAAGITHGMDELYKLEHHHHHHEALGDPMVRVLEASNKTKGSVERLGLSFYLLFVGERSAANDENYALDD
>NJM-Et35DD+4fs
RDHMVLLEFVTAAGITHGMDELYKLEHHHHHHEALGDPMVRVLEASNKTKGSVERLGLSFYLLFVGERAANDENYALDD
>NJM-Et34DD+4fs
RDHMVLLEFVTAAGITHGMDELYKLEHHHHHHEALGDPMVRVLEASNKTKGSVERLGLSFYLLFVGEAANDENYALDD
>NJM-Et33DD+4fs
RDHMVLLEFVTAAGITHGMDELYKLEHHHHHHEALGDPMVRVLEASNKTKGSVERLGLSFYLLFVGAANDENYALDD
>NJM-Et32DD+4fs
RDHMVLLEFVTAAGITHGMDELYKLEHHHHHHEALGDPMVRVLEASNKTKGSVERLGLSFYLLFVAANDENYALDD
>NJM-Et31DD+4fs
RDHMVLLEFVTAAGITHGMDELYKLEHHHHHHEALGDPMVRVLEASNKTKGSVERLGLSFYLLFAANDENYALDD
>NJM-Et30DD+4fs
RDHMVLLEFVTAAGITHGMDELYKLEHHHHHHEALGDPMVRVLEASNKTKGSVERLGLSFYLLAANDENYALDD
>NJM-Et29DD+4fs
RDHMVLLEFVTAAGITHGMDELYKLEHHHHHHEALGDPMVRVLEASNKTKGSVERLGLSFYLAANDENYALDD
>NJM-Et28DD+4fs
RDHMVLLEFVTAAGITHGMDELYKLEHHHHHHEALGDPMVRVLEASNKTKGSVERLGLSFYAANDENYALDD
>NJM-Et27DD+4fs
RDHMVLLEFVTAAGITHGMDELYKLEHHHHHHEALGDPMVRVLEASNKTKGSVERLGLSFAANDENYALDD
>NJM-Et26DD+4fs
RDHMVLLEFVTAAGITHGMDELYKLEHHHHHHEALGDPMVRVLEASNKTKGSVERLGLSAANDENYALDD
>NJM-Et25DD+4fs
RDHMVLLEFVTAAGITHGMDELYKLEHHHHHHEALGDPMVRVLEASNKTKGSVERLGLAANDENYALDD
>NJM-Et24DD+4fs
RDHMVLLEFVTAAGITHGMDELYKLEHHHHHHEALGDPMVRVLEASNKTKGSVERLGAANDENYALDD
>NJM-Et23DD+4fs
RDHMVLLEFVTAAGITHGMDELYKLEHHHHHHEALGDPMVRVLEASNKTKGSVERLAANDENYALDD
>NJM-Et22DD+4fs
RDHMVLLEFVTAAGITHGMDELYKLEHHHHHHEALGDPMVRVLEASNKTKGSVERAANDENYALDD
>NJM-Et21DD+4fs
RDHMVLLEFVTAAGITHGMDELYKLEHHHHHHEALGDPMVRVLEASNKTKGSVEAANDENYALDD
>NJM-Et20DD+4fs
RDHMVLLEFVTAAGITHGMDELYKLEHHHHHHEALGDPMVRVLEASNKTKGSVAANDENYALDD
>NJM-Et19DD+4fs
RDHMVLLEFVTAAGITHGMDELYKLEHHHHHHEALGDPMVRVLEASNKTKGSAANDENYALDD
>NJM-Et18DD+4fs
RDHMVLLEFVTAAGITHGMDELYKLEHHHHHHEALGDPMVRVLEASNKTKGAANDENYALDD
>NJM-Et17DD+4fs
RDHMVLLEFVTAAGITHGMDELYKLEHHHHHHEALGDPMVRVLEASNKTKAANDENYALDD
>NJM-Et16DD+4fs
RDHMVLLEFVTAAGITHGMDELYKLEHHHHHHEALGDPMVRVLEASNKTAANDENYALDD
>NJM-Et15DD+4fs
RDHMVLLEFVTAAGITHGMDELYKLEHHHHHHEALGDPMVRVLEASNKAANDENYALDD
>NJM-Et14DD+4fs
RDHMVLLEFVTAAGITHGMDELYKLEHHHHHHEALGDPMVRVLEASNAANDENYALDD
>NJM-Et13DD+4fs
RDHMVLLEFVTAAGITHGMDELYKLEHHHHHHEALGDPMVRVLEASAANDENYALDD
>NJM-Et12DD+4fs
RDHMVLLEFVTAAGITHGMDELYKLEHHHHHHEALGDPMVRVLEAAANDENYALDD
>NJM-Et11DD+4fs
RDHMVLLEFVTAAGITHGMDELYKLEHHHHHHEALGDPMVRVLEAANDENYALDD
>NJM-Et10DD+4fs
RDHMVLLEFVTAAGITHGMDELYKLEHHHHHHEALGDPMVRVLAANDENYALDD
>NJM-Et9DD+4fs
RDHMVLLEFVTAAGITHGMDELYKLEHHHHHHEALGDPMVRVAANDENYALDD
>NJM-Et8DD+4fs
RDHMVLLEFVTAAGITHGMDELYKLEHHHHHHEALGDPMVRAANDENYALDD
>NJM-Et7DD+4fs
RDHMVLLEFVTAAGITHGMDELYKLEHHHHHHEALGDPMVAANDENYALDD
>NJM-Et6DD+4fs
RDHMVLLEFVTAAGITHGMDELYKLEHHHHHHEALGDPMAANDENYALDD
>NJM-Et5DD+4fs
RDHMVLLEFVTAAGITHGMDELYKLEHHHHHHEALGDPAANDENYALDD
>NJM-Et4DD+4fs
RDHMVLLEFVTAAGITHGMDELYKLEHHHHHHEALGDAANDENYALDD
>NJM-Et3DD+4fs
RDHMVLLEFVTAAGITHGMDELYKLEHHHHHHEALGAANDENYALDD
>NJM-Et2DD+4fs
RDHMVLLEFVTAAGITHGMDELYKLEHHHHHHEALAANDENYALDD
>NJM-Et1DD+4fs
RDHMVLLEFVTAAGITHGMDELYKLEHHHHHHEAAANDENYALDD
>NJM-Ft38noTag+4fs
RDHMVLLEFVTAAGITHGMDELYKLEHHHHHHFALGDPMVRVLEASNKTKGSVERLGLSFYLLFVGERSPE
>NJM-Ft37noTag+4fs
RDHMVLLEFVTAAGITHGMDELYKLEHHHHHHFALGDPMVRVLEASNKTKGSVERLGLSFYLLFVGERSP
>NJM-Ft36noTag+4fs
RDHMVLLEFVTAAGITHGMDELYKLEHHHHHHFALGDPMVRVLEASNKTKGSVERLGLSFYLLFVGERS
>NJM-Ft35noTag+4fs
RDHMVLLEFVTAAGITHGMDELYKLEHHHHHHFALGDPMVRVLEASNKTKGSVERLGLSFYLLFVGER
>NJM-Ft34noTag+4fs
RDHMVLLEFVTAAGITHGMDELYKLEHHHHHHFALGDPMVRVLEASNKTKGSVERLGLSFYLLFVGE
>NJM-Ft33noTag+4fs
RDHMVLLEFVTAAGITHGMDELYKLEHHHHHHFALGDPMVRVLEASNKTKGSVERLGLSFYLLFVG
>NJM-Ft32noTag+4fs
RDHMVLLEFVTAAGITHGMDELYKLEHHHHHHFALGDPMVRVLEASNKTKGSVERLGLSFYLLFV
>NJM-Ft31noTag+4fs
RDHMVLLEFVTAAGITHGMDELYKLEHHHHHHFALGDPMVRVLEASNKTKGSVERLGLSFYLLF
>NJM-Ft30noTag+4fs
RDHMVLLEFVTAAGITHGMDELYKLEHHHHHHFALGDPMVRVLEASNKTKGSVERLGLSFYLL
>NJM-Ft29noTag+4fs
RDHMVLLEFVTAAGITHGMDELYKLEHHHHHHFALGDPMVRVLEASNKTKGSVERLGLSFYL
>NJM-Ft28noTag+4fs
RDHMVLLEFVTAAGITHGMDELYKLEHHHHHHFALGDPMVRVLEASNKTKGSVERLGLSFY
>NJM-Ft27noTag+4fs
RDHMVLLEFVTAAGITHGMDELYKLEHHHHHHFALGDPMVRVLEASNKTKGSVERLGLSF
>NJM-Ft26noTag+4fs
RDHMVLLEFVTAAGITHGMDELYKLEHHHHHHFALGDPMVRVLEASNKTKGSVERLGLS
>NJM-Ft25noTag+4fs
RDHMVLLEFVTAAGITHGMDELYKLEHHHHHHFALGDPMVRVLEASNKTKGSVERLGL
>NJM-Ft24noTag+4fs
RDHMVLLEFVTAAGITHGMDELYKLEHHHHHHFALGDPMVRVLEASNKTKGSVERLG
>NJM-Ft23noTag+4fs
RDHMVLLEFVTAAGITHGMDELYKLEHHHHHHFALGDPMVRVLEASNKTKGSVERL
>NJM-Ft22noTag+4fs
RDHMVLLEFVTAAGITHGMDELYKLEHHHHHHFALGDPMVRVLEASNKTKGSVER
>NJM-Ft21noTag+4fs
RDHMVLLEFVTAAGITHGMDELYKLEHHHHHHFALGDPMVRVLEASNKTKGSVE
>NJM-Ft20noTag+4fs
RDHMVLLEFVTAAGITHGMDELYKLEHHHHHHFALGDPMVRVLEASNKTKGSV
>NJM-Ft19noTag+4fs
RDHMVLLEFVTAAGITHGMDELYKLEHHHHHHFALGDPMVRVLEASNKTKGS
>NJM-Ft18noTag+4fs
RDHMVLLEFVTAAGITHGMDELYKLEHHHHHHFALGDPMVRVLEASNKTKG
>NJM-Ft17noTag+4fs
RDHMVLLEFVTAAGITHGMDELYKLEHHHHHHFALGDPMVRVLEASNKTK
>NJM-Ft16noTag+4fs
RDHMVLLEFVTAAGITHGMDELYKLEHHHHHHFALGDPMVRVLEASNKT
>NJM-Ft15noTag+4fs
RDHMVLLEFVTAAGITHGMDELYKLEHHHHHHFALGDPMVRVLEASNK
>NJM-Ft14noTag+4fs
RDHMVLLEFVTAAGITHGMDELYKLEHHHHHHFALGDPMVRVLEASN
>NJM-Ft13noTag+4fs
RDHMVLLEFVTAAGITHGMDELYKLEHHHHHHFALGDPMVRVLEAS
>NJM-Ft12noTag+4fs
RDHMVLLEFVTAAGITHGMDELYKLEHHHHHHFALGDPMVRVLEA
>NJM-Ft11noTag+4fs
RDHMVLLEFVTAAGITHGMDELYKLEHHHHHHFALGDPMVRVLE
>NJM-Ft10noTag+4fs
RDHMVLLEFVTAAGITHGMDELYKLEHHHHHHFALGDPMVRVL
>NJM-Ft9noTag+4fs
RDHMVLLEFVTAAGITHGMDELYKLEHHHHHHFALGDPMVRV
>NJM-Ft8noTag+4fs
RDHMVLLEFVTAAGITHGMDELYKLEHHHHHHFALGDPMVR
>NJM-Ft7noTag+4fs
RDHMVLLEFVTAAGITHGMDELYKLEHHHHHHFALGDPMV
>NJM-Ft6noTag+4fs
RDHMVLLEFVTAAGITHGMDELYKLEHHHHHHFALGDPM
>NJM-Ft5noTag+4fs
RDHMVLLEFVTAAGITHGMDELYKLEHHHHHHFALGDP
>NJM-Ft4noTag+4fs
RDHMVLLEFVTAAGITHGMDELYKLEHHHHHHFALGD
>NJM-Ft3noTag+4fs
RDHMVLLEFVTAAGITHGMDELYKLEHHHHHHFALG
>NJM-Ft2noTag+4fs
RDHMVLLEFVTAAGITHGMDELYKLEHHHHHHFAL
>NJM-Ft1noTag+4fs
RDHMVLLEFVTAAGITHGMDELYKLEHHHHHHFA
>NJM-Ft38DD+4fs
RDHMVLLEFVTAAGITHGMDELYKLEHHHHHHFALGDPMVRVLEASNKTKGSVERLGLSFYLLFVGERSPEAANDENYALDD
>NJM-Ft37DD+4fs
RDHMVLLEFVTAAGITHGMDELYKLEHHHHHHFALGDPMVRVLEASNKTKGSVERLGLSFYLLFVGERSPAANDENYALDD
>NJM-Ft36DD+4fs
RDHMVLLEFVTAAGITHGMDELYKLEHHHHHHFALGDPMVRVLEASNKTKGSVERLGLSFYLLFVGERSAANDENYALDD
>NJM-Ft35DD+4fs
RDHMVLLEFVTAAGITHGMDELYKLEHHHHHHFALGDPMVRVLEASNKTKGSVERLGLSFYLLFVGERAANDENYALDD
>NJM-Ft34DD+4fs
RDHMVLLEFVTAAGITHGMDELYKLEHHHHHHFALGDPMVRVLEASNKTKGSVERLGLSFYLLFVGEAANDENYALDD
>NJM-Ft33DD+4fs
RDHMVLLEFVTAAGITHGMDELYKLEHHHHHHFALGDPMVRVLEASNKTKGSVERLGLSFYLLFVGAANDENYALDD
>NJM-Ft32DD+4fs
RDHMVLLEFVTAAGITHGMDELYKLEHHHHHHFALGDPMVRVLEASNKTKGSVERLGLSFYLLFVAANDENYALDD
>NJM-Ft31DD+4fs
RDHMVLLEFVTAAGITHGMDELYKLEHHHHHHFALGDPMVRVLEASNKTKGSVERLGLSFYLLFAANDENYALDD
>NJM-Ft30DD+4fs
RDHMVLLEFVTAAGITHGMDELYKLEHHHHHHFALGDPMVRVLEASNKTKGSVERLGLSFYLLAANDENYALDD
>NJM-Ft29DD+4fs
RDHMVLLEFVTAAGITHGMDELYKLEHHHHHHFALGDPMVRVLEASNKTKGSVERLGLSFYLAANDENYALDD
>NJM-Ft28DD+4fs
RDHMVLLEFVTAAGITHGMDELYKLEHHHHHHFALGDPMVRVLEASNKTKGSVERLGLSFYAANDENYALDD
>NJM-Ft27DD+4fs
RDHMVLLEFVTAAGITHGMDELYKLEHHHHHHFALGDPMVRVLEASNKTKGSVERLGLSFAANDENYALDD
>NJM-Ft26DD+4fs
RDHMVLLEFVTAAGITHGMDELYKLEHHHHHHFALGDPMVRVLEASNKTKGSVERLGLSAANDENYALDD
>NJM-Ft25DD+4fs
RDHMVLLEFVTAAGITHGMDELYKLEHHHHHHFALGDPMVRVLEASNKTKGSVERLGLAANDENYALDD
>NJM-Ft24DD+4fs
RDHMVLLEFVTAAGITHGMDELYKLEHHHHHHFALGDPMVRVLEASNKTKGSVERLGAANDENYALDD
>NJM-Ft23DD+4fs
RDHMVLLEFVTAAGITHGMDELYKLEHHHHHHFALGDPMVRVLEASNKTKGSVERLAANDENYALDD
>NJM-Ft22DD+4fs
RDHMVLLEFVTAAGITHGMDELYKLEHHHHHHFALGDPMVRVLEASNKTKGSVERAANDENYALDD
>NJM-Ft21DD+4fs
RDHMVLLEFVTAAGITHGMDELYKLEHHHHHHFALGDPMVRVLEASNKTKGSVEAANDENYALDD
>NJM-Ft20DD+4fs
RDHMVLLEFVTAAGITHGMDELYKLEHHHHHHFALGDPMVRVLEASNKTKGSVAANDENYALDD
>NJM-Ft19DD+4fs
RDHMVLLEFVTAAGITHGMDELYKLEHHHHHHFALGDPMVRVLEASNKTKGSAANDENYALDD
>NJM-Ft18DD+4fs
RDHMVLLEFVTAAGITHGMDELYKLEHHHHHHFALGDPMVRVLEASNKTKGAANDENYALDD
>NJM-Ft17DD+4fs
RDHMVLLEFVTAAGITHGMDELYKLEHHHHHHFALGDPMVRVLEASNKTKAANDENYALDD
>NJM-Ft16DD+4fs
RDHMVLLEFVTAAGITHGMDELYKLEHHHHHHFALGDPMVRVLEASNKTAANDENYALDD
>NJM-Ft15DD+4fs
RDHMVLLEFVTAAGITHGMDELYKLEHHHHHHFALGDPMVRVLEASNKAANDENYALDD
>NJM-Ft14DD+4fs
RDHMVLLEFVTAAGITHGMDELYKLEHHHHHHFALGDPMVRVLEASNAANDENYALDD
>NJM-Ft13DD+4fs
RDHMVLLEFVTAAGITHGMDELYKLEHHHHHHFALGDPMVRVLEASAANDENYALDD
>NJM-Ft12DD+4fs
RDHMVLLEFVTAAGITHGMDELYKLEHHHHHHFALGDPMVRVLEAAANDENYALDD
>NJM-Ft11DD+4fs
RDHMVLLEFVTAAGITHGMDELYKLEHHHHHHFALGDPMVRVLEAANDENYALDD
>NJM-Ft10DD+4fs
RDHMVLLEFVTAAGITHGMDELYKLEHHHHHHFALGDPMVRVLAANDENYALDD
>NJM-Ft9DD+4fs
RDHMVLLEFVTAAGITHGMDELYKLEHHHHHHFALGDPMVRVAANDENYALDD
>NJM-Ft8DD+4fs
RDHMVLLEFVTAAGITHGMDELYKLEHHHHHHFALGDPMVRAANDENYALDD
>NJM-Ft7DD+4fs
RDHMVLLEFVTAAGITHGMDELYKLEHHHHHHFALGDPMVAANDENYALDD
>NJM-Ft6DD+4fs
RDHMVLLEFVTAAGITHGMDELYKLEHHHHHHFALGDPMAANDENYALDD
>NJM-Ft5DD+4fs
RDHMVLLEFVTAAGITHGMDELYKLEHHHHHHFALGDPAANDENYALDD
>NJM-Ft4DD+4fs
RDHMVLLEFVTAAGITHGMDELYKLEHHHHHHFALGDAANDENYALDD
>NJM-Ft3DD+4fs
RDHMVLLEFVTAAGITHGMDELYKLEHHHHHHFALGAANDENYALDD
>NJM-Ft2DD+4fs
RDHMVLLEFVTAAGITHGMDELYKLEHHHHHHFALAANDENYALDD
>NJM-Ft1DD+4fs
RDHMVLLEFVTAAGITHGMDELYKLEHHHHHHFAAANDENYALDD
>NJM-Gt38noTag+4fs
RDHMVLLEFVTAAGITHGMDELYKLEHHHHHHGALGDPMVRVLEASNKTKGSVERLGLSFYLLFVGERSPE
>NJM-Gt37noTag+4fs
RDHMVLLEFVTAAGITHGMDELYKLEHHHHHHGALGDPMVRVLEASNKTKGSVERLGLSFYLLFVGERSP
>NJM-Gt36noTag+4fs
RDHMVLLEFVTAAGITHGMDELYKLEHHHHHHGALGDPMVRVLEASNKTKGSVERLGLSFYLLFVGERS
>NJM-Gt35noTag+4fs
RDHMVLLEFVTAAGITHGMDELYKLEHHHHHHGALGDPMVRVLEASNKTKGSVERLGLSFYLLFVGER
>NJM-Gt34noTag+4fs
RDHMVLLEFVTAAGITHGMDELYKLEHHHHHHGALGDPMVRVLEASNKTKGSVERLGLSFYLLFVGE
>NJM-Gt33noTag+4fs
RDHMVLLEFVTAAGITHGMDELYKLEHHHHHHGALGDPMVRVLEASNKTKGSVERLGLSFYLLFVG
>NJM-Gt32noTag+4fs
RDHMVLLEFVTAAGITHGMDELYKLEHHHHHHGALGDPMVRVLEASNKTKGSVERLGLSFYLLFV
>NJM-Gt31noTag+4fs
RDHMVLLEFVTAAGITHGMDELYKLEHHHHHHGALGDPMVRVLEASNKTKGSVERLGLSFYLLF
>NJM-Gt30noTag+4fs
RDHMVLLEFVTAAGITHGMDELYKLEHHHHHHGALGDPMVRVLEASNKTKGSVERLGLSFYLL
>NJM-Gt29noTag+4fs
RDHMVLLEFVTAAGITHGMDELYKLEHHHHHHGALGDPMVRVLEASNKTKGSVERLGLSFYL
>NJM-Gt28noTag+4fs
RDHMVLLEFVTAAGITHGMDELYKLEHHHHHHGALGDPMVRVLEASNKTKGSVERLGLSFY
>NJM-Gt27noTag+4fs
RDHMVLLEFVTAAGITHGMDELYKLEHHHHHHGALGDPMVRVLEASNKTKGSVERLGLSF
>NJM-Gt26noTag+4fs
RDHMVLLEFVTAAGITHGMDELYKLEHHHHHHGALGDPMVRVLEASNKTKGSVERLGLS
>NJM-Gt25noTag+4fs
RDHMVLLEFVTAAGITHGMDELYKLEHHHHHHGALGDPMVRVLEASNKTKGSVERLGL
>NJM-Gt24noTag+4fs
RDHMVLLEFVTAAGITHGMDELYKLEHHHHHHGALGDPMVRVLEASNKTKGSVERLG
>NJM-Gt23noTag+4fs
RDHMVLLEFVTAAGITHGMDELYKLEHHHHHHGALGDPMVRVLEASNKTKGSVERL
>NJM-Gt22noTag+4fs
RDHMVLLEFVTAAGITHGMDELYKLEHHHHHHGALGDPMVRVLEASNKTKGSVER
>NJM-Gt21noTag+4fs
RDHMVLLEFVTAAGITHGMDELYKLEHHHHHHGALGDPMVRVLEASNKTKGSVE
>NJM-Gt20noTag+4fs
RDHMVLLEFVTAAGITHGMDELYKLEHHHHHHGALGDPMVRVLEASNKTKGSV
>NJM-Gt19noTag+4fs
RDHMVLLEFVTAAGITHGMDELYKLEHHHHHHGALGDPMVRVLEASNKTKGS
>NJM-Gt18noTag+4fs
RDHMVLLEFVTAAGITHGMDELYKLEHHHHHHGALGDPMVRVLEASNKTKG
>NJM-Gt17noTag+4fs
RDHMVLLEFVTAAGITHGMDELYKLEHHHHHHGALGDPMVRVLEASNKTK
>NJM-Gt16noTag+4fs
RDHMVLLEFVTAAGITHGMDELYKLEHHHHHHGALGDPMVRVLEASNKT
>NJM-Gt15noTag+4fs
RDHMVLLEFVTAAGITHGMDELYKLEHHHHHHGALGDPMVRVLEASNK
>NJM-Gt14noTag+4fs
RDHMVLLEFVTAAGITHGMDELYKLEHHHHHHGALGDPMVRVLEASN
>NJM-Gt13noTag+4fs
RDHMVLLEFVTAAGITHGMDELYKLEHHHHHHGALGDPMVRVLEAS
>NJM-Gt12noTag+4fs
RDHMVLLEFVTAAGITHGMDELYKLEHHHHHHGALGDPMVRVLEA
>NJM-Gt11noTag+4fs
RDHMVLLEFVTAAGITHGMDELYKLEHHHHHHGALGDPMVRVLE
>NJM-Gt10noTag+4fs
RDHMVLLEFVTAAGITHGMDELYKLEHHHHHHGALGDPMVRVL
>NJM-Gt9noTag+4fs
RDHMVLLEFVTAAGITHGMDELYKLEHHHHHHGALGDPMVRV
>NJM-Gt8noTag+4fs
RDHMVLLEFVTAAGITHGMDELYKLEHHHHHHGALGDPMVR
>NJM-Gt7noTag+4fs
RDHMVLLEFVTAAGITHGMDELYKLEHHHHHHGALGDPMV
>NJM-Gt6noTag+4fs
RDHMVLLEFVTAAGITHGMDELYKLEHHHHHHGALGDPM
>NJM-Gt5noTag+4fs
RDHMVLLEFVTAAGITHGMDELYKLEHHHHHHGALGDP
>NJM-Gt4noTag+4fs
RDHMVLLEFVTAAGITHGMDELYKLEHHHHHHGALGD
>NJM-Gt3noTag+4fs
RDHMVLLEFVTAAGITHGMDELYKLEHHHHHHGALG
>NJM-Gt2noTag+4fs
RDHMVLLEFVTAAGITHGMDELYKLEHHHHHHGAL
>NJM-Gt1noTag+4fs
RDHMVLLEFVTAAGITHGMDELYKLEHHHHHHGA
>NJM-Gt38DD+4fs
RDHMVLLEFVTAAGITHGMDELYKLEHHHHHHGALGDPMVRVLEASNKTKGSVERLGLSFYLLFVGERSPEAANDENYALDD
>NJM-Gt37DD+4fs
RDHMVLLEFVTAAGITHGMDELYKLEHHHHHHGALGDPMVRVLEASNKTKGSVERLGLSFYLLFVGERSPAANDENYALDD
>NJM-Gt36DD+4fs
RDHMVLLEFVTAAGITHGMDELYKLEHHHHHHGALGDPMVRVLEASNKTKGSVERLGLSFYLLFVGERSAANDENYALDD
>NJM-Gt35DD+4fs
RDHMVLLEFVTAAGITHGMDELYKLEHHHHHHGALGDPMVRVLEASNKTKGSVERLGLSFYLLFVGERAANDENYALDD
>NJM-Gt34DD+4fs
RDHMVLLEFVTAAGITHGMDELYKLEHHHHHHGALGDPMVRVLEASNKTKGSVERLGLSFYLLFVGEAANDENYALDD
>NJM-Gt33DD+4fs
RDHMVLLEFVTAAGITHGMDELYKLEHHHHHHGALGDPMVRVLEASNKTKGSVERLGLSFYLLFVGAANDENYALDD
>NJM-Gt32DD+4fs
RDHMVLLEFVTAAGITHGMDELYKLEHHHHHHGALGDPMVRVLEASNKTKGSVERLGLSFYLLFVAANDENYALDD
>NJM-Gt31DD+4fs
RDHMVLLEFVTAAGITHGMDELYKLEHHHHHHGALGDPMVRVLEASNKTKGSVERLGLSFYLLFAANDENYALDD
>NJM-Gt30DD+4fs
RDHMVLLEFVTAAGITHGMDELYKLEHHHHHHGALGDPMVRVLEASNKTKGSVERLGLSFYLLAANDENYALDD
>NJM-Gt29DD+4fs
RDHMVLLEFVTAAGITHGMDELYKLEHHHHHHGALGDPMVRVLEASNKTKGSVERLGLSFYLAANDENYALDD
>NJM-Gt28DD+4fs
RDHMVLLEFVTAAGITHGMDELYKLEHHHHHHGALGDPMVRVLEASNKTKGSVERLGLSFYAANDENYALDD
>NJM-Gt27DD+4fs
RDHMVLLEFVTAAGITHGMDELYKLEHHHHHHGALGDPMVRVLEASNKTKGSVERLGLSFAANDENYALDD
>NJM-Gt26DD+4fs
RDHMVLLEFVTAAGITHGMDELYKLEHHHHHHGALGDPMVRVLEASNKTKGSVERLGLSAANDENYALDD
>NJM-Gt25DD+4fs
RDHMVLLEFVTAAGITHGMDELYKLEHHHHHHGALGDPMVRVLEASNKTKGSVERLGLAANDENYALDD
>NJM-Gt24DD+4fs
RDHMVLLEFVTAAGITHGMDELYKLEHHHHHHGALGDPMVRVLEASNKTKGSVERLGAANDENYALDD
>NJM-Gt23DD+4fs
RDHMVLLEFVTAAGITHGMDELYKLEHHHHHHGALGDPMVRVLEASNKTKGSVERLAANDENYALDD
>NJM-Gt22DD+4fs
RDHMVLLEFVTAAGITHGMDELYKLEHHHHHHGALGDPMVRVLEASNKTKGSVERAANDENYALDD
>NJM-Gt21DD+4fs
RDHMVLLEFVTAAGITHGMDELYKLEHHHHHHGALGDPMVRVLEASNKTKGSVEAANDENYALDD
>NJM-Gt20DD+4fs
RDHMVLLEFVTAAGITHGMDELYKLEHHHHHHGALGDPMVRVLEASNKTKGSVAANDENYALDD
>NJM-Gt19DD+4fs
RDHMVLLEFVTAAGITHGMDELYKLEHHHHHHGALGDPMVRVLEASNKTKGSAANDENYALDD
>NJM-Gt18DD+4fs
RDHMVLLEFVTAAGITHGMDELYKLEHHHHHHGALGDPMVRVLEASNKTKGAANDENYALDD
>NJM-Gt17DD+4fs
RDHMVLLEFVTAAGITHGMDELYKLEHHHHHHGALGDPMVRVLEASNKTKAANDENYALDD
>NJM-Gt16DD+4fs
RDHMVLLEFVTAAGITHGMDELYKLEHHHHHHGALGDPMVRVLEASNKTAANDENYALDD
>NJM-Gt15DD+4fs
RDHMVLLEFVTAAGITHGMDELYKLEHHHHHHGALGDPMVRVLEASNKAANDENYALDD
>NJM-Gt14DD+4fs
RDHMVLLEFVTAAGITHGMDELYKLEHHHHHHGALGDPMVRVLEASNAANDENYALDD
>NJM-Gt13DD+4fs
RDHMVLLEFVTAAGITHGMDELYKLEHHHHHHGALGDPMVRVLEASAANDENYALDD
>NJM-Gt12DD+4fs
RDHMVLLEFVTAAGITHGMDELYKLEHHHHHHGALGDPMVRVLEAAANDENYALDD
>NJM-Gt11DD+4fs
RDHMVLLEFVTAAGITHGMDELYKLEHHHHHHGALGDPMVRVLEAANDENYALDD
>NJM-Gt10DD+4fs
RDHMVLLEFVTAAGITHGMDELYKLEHHHHHHGALGDPMVRVLAANDENYALDD
>NJM-Gt9DD+4fs
RDHMVLLEFVTAAGITHGMDELYKLEHHHHHHGALGDPMVRVAANDENYALDD
>NJM-Gt8DD+4fs
RDHMVLLEFVTAAGITHGMDELYKLEHHHHHHGALGDPMVRAANDENYALDD
>NJM-Gt7DD+4fs
RDHMVLLEFVTAAGITHGMDELYKLEHHHHHHGALGDPMVAANDENYALDD
>NJM-Gt6DD+4fs
RDHMVLLEFVTAAGITHGMDELYKLEHHHHHHGALGDPMAANDENYALDD
>NJM-Gt5DD+4fs
RDHMVLLEFVTAAGITHGMDELYKLEHHHHHHGALGDPAANDENYALDD
>NJM-Gt4DD+4fs
RDHMVLLEFVTAAGITHGMDELYKLEHHHHHHGALGDAANDENYALDD
>NJM-Gt3DD+4fs
RDHMVLLEFVTAAGITHGMDELYKLEHHHHHHGALGAANDENYALDD
>NJM-Gt2DD+4fs
RDHMVLLEFVTAAGITHGMDELYKLEHHHHHHGALAANDENYALDD
>NJM-Gt1DD+4fs
RDHMVLLEFVTAAGITHGMDELYKLEHHHHHHGAAANDENYALDD
>NJM-Ht38noTag+4fs
RDHMVLLEFVTAAGITHGMDELYKLEHHHHHHHALGDPMVRVLEASNKTKGSVERLGLSFYLLFVGERSPE
>NJM-Ht37noTag+4fs
RDHMVLLEFVTAAGITHGMDELYKLEHHHHHHHALGDPMVRVLEASNKTKGSVERLGLSFYLLFVGERSP
>NJM-Ht36noTag+4fs
RDHMVLLEFVTAAGITHGMDELYKLEHHHHHHHALGDPMVRVLEASNKTKGSVERLGLSFYLLFVGERS
>NJM-Ht35noTag+4fs
RDHMVLLEFVTAAGITHGMDELYKLEHHHHHHHALGDPMVRVLEASNKTKGSVERLGLSFYLLFVGER
>NJM-Ht34noTag+4fs
RDHMVLLEFVTAAGITHGMDELYKLEHHHHHHHALGDPMVRVLEASNKTKGSVERLGLSFYLLFVGE
>NJM-Ht33noTag+4fs
RDHMVLLEFVTAAGITHGMDELYKLEHHHHHHHALGDPMVRVLEASNKTKGSVERLGLSFYLLFVG
>NJM-Ht32noTag+4fs
RDHMVLLEFVTAAGITHGMDELYKLEHHHHHHHALGDPMVRVLEASNKTKGSVERLGLSFYLLFV
>NJM-Ht31noTag+4fs
RDHMVLLEFVTAAGITHGMDELYKLEHHHHHHHALGDPMVRVLEASNKTKGSVERLGLSFYLLF
>NJM-Ht30noTag+4fs
RDHMVLLEFVTAAGITHGMDELYKLEHHHHHHHALGDPMVRVLEASNKTKGSVERLGLSFYLL
>NJM-Ht29noTag+4fs
RDHMVLLEFVTAAGITHGMDELYKLEHHHHHHHALGDPMVRVLEASNKTKGSVERLGLSFYL
>NJM-Ht28noTag+4fs
RDHMVLLEFVTAAGITHGMDELYKLEHHHHHHHALGDPMVRVLEASNKTKGSVERLGLSFY
>NJM-Ht27noTag+4fs
RDHMVLLEFVTAAGITHGMDELYKLEHHHHHHHALGDPMVRVLEASNKTKGSVERLGLSF
>NJM-Ht26noTag+4fs
RDHMVLLEFVTAAGITHGMDELYKLEHHHHHHHALGDPMVRVLEASNKTKGSVERLGLS
>NJM-Ht25noTag+4fs
RDHMVLLEFVTAAGITHGMDELYKLEHHHHHHHALGDPMVRVLEASNKTKGSVERLGL
>NJM-Ht24noTag+4fs
RDHMVLLEFVTAAGITHGMDELYKLEHHHHHHHALGDPMVRVLEASNKTKGSVERLG
>NJM-Ht23noTag+4fs
RDHMVLLEFVTAAGITHGMDELYKLEHHHHHHHALGDPMVRVLEASNKTKGSVERL
>NJM-Ht22noTag+4fs
RDHMVLLEFVTAAGITHGMDELYKLEHHHHHHHALGDPMVRVLEASNKTKGSVER
>NJM-Ht21noTag+4fs
RDHMVLLEFVTAAGITHGMDELYKLEHHHHHHHALGDPMVRVLEASNKTKGSVE
>NJM-Ht20noTag+4fs
RDHMVLLEFVTAAGITHGMDELYKLEHHHHHHHALGDPMVRVLEASNKTKGSV
>NJM-Ht19noTag+4fs
RDHMVLLEFVTAAGITHGMDELYKLEHHHHHHHALGDPMVRVLEASNKTKGS
>NJM-Ht18noTag+4fs
RDHMVLLEFVTAAGITHGMDELYKLEHHHHHHHALGDPMVRVLEASNKTKG
>NJM-Ht17noTag+4fs
RDHMVLLEFVTAAGITHGMDELYKLEHHHHHHHALGDPMVRVLEASNKTK
>NJM-Ht16noTag+4fs
RDHMVLLEFVTAAGITHGMDELYKLEHHHHHHHALGDPMVRVLEASNKT
>NJM-Ht15noTag+4fs
RDHMVLLEFVTAAGITHGMDELYKLEHHHHHHHALGDPMVRVLEASNK
>NJM-Ht14noTag+4fs
RDHMVLLEFVTAAGITHGMDELYKLEHHHHHHHALGDPMVRVLEASN
>NJM-Ht13noTag+4fs
RDHMVLLEFVTAAGITHGMDELYKLEHHHHHHHALGDPMVRVLEAS
>NJM-Ht12noTag+4fs
RDHMVLLEFVTAAGITHGMDELYKLEHHHHHHHALGDPMVRVLEA
>NJM-Ht11noTag+4fs
RDHMVLLEFVTAAGITHGMDELYKLEHHHHHHHALGDPMVRVLE
>NJM-Ht10noTag+4fs
RDHMVLLEFVTAAGITHGMDELYKLEHHHHHHHALGDPMVRVL
>NJM-Ht9noTag+4fs
RDHMVLLEFVTAAGITHGMDELYKLEHHHHHHHALGDPMVRV
>NJM-Ht8noTag+4fs
RDHMVLLEFVTAAGITHGMDELYKLEHHHHHHHALGDPMVR
>NJM-Ht7noTag+4fs
RDHMVLLEFVTAAGITHGMDELYKLEHHHHHHHALGDPMV
>NJM-Ht6noTag+4fs
RDHMVLLEFVTAAGITHGMDELYKLEHHHHHHHALGDPM
>NJM-Ht5noTag+4fs
RDHMVLLEFVTAAGITHGMDELYKLEHHHHHHHALGDP
>NJM-Ht4noTag+4fs
RDHMVLLEFVTAAGITHGMDELYKLEHHHHHHHALGD
>NJM-Ht3noTag+4fs
RDHMVLLEFVTAAGITHGMDELYKLEHHHHHHHALG
>NJM-Ht2noTag+4fs
RDHMVLLEFVTAAGITHGMDELYKLEHHHHHHHAL
>NJM-Ht1noTag+4fs
RDHMVLLEFVTAAGITHGMDELYKLEHHHHHHHA
>NJM-Ht38DD+4fs
RDHMVLLEFVTAAGITHGMDELYKLEHHHHHHHALGDPMVRVLEASNKTKGSVERLGLSFYLLFVGERSPEAANDENYALDD
>NJM-Ht37DD+4fs
RDHMVLLEFVTAAGITHGMDELYKLEHHHHHHHALGDPMVRVLEASNKTKGSVERLGLSFYLLFVGERSPAANDENYALDD
>NJM-Ht36DD+4fs
RDHMVLLEFVTAAGITHGMDELYKLEHHHHHHHALGDPMVRVLEASNKTKGSVERLGLSFYLLFVGERSAANDENYALDD
>NJM-Ht35DD+4fs
RDHMVLLEFVTAAGITHGMDELYKLEHHHHHHHALGDPMVRVLEASNKTKGSVERLGLSFYLLFVGERAANDENYALDD
>NJM-Ht34DD+4fs
RDHMVLLEFVTAAGITHGMDELYKLEHHHHHHHALGDPMVRVLEASNKTKGSVERLGLSFYLLFVGEAANDENYALDD
>NJM-Ht33DD+4fs
RDHMVLLEFVTAAGITHGMDELYKLEHHHHHHHALGDPMVRVLEASNKTKGSVERLGLSFYLLFVGAANDENYALDD
>NJM-Ht32DD+4fs
RDHMVLLEFVTAAGITHGMDELYKLEHHHHHHHALGDPMVRVLEASNKTKGSVERLGLSFYLLFVAANDENYALDD
>NJM-Ht31DD+4fs
RDHMVLLEFVTAAGITHGMDELYKLEHHHHHHHALGDPMVRVLEASNKTKGSVERLGLSFYLLFAANDENYALDD
>NJM-Ht30DD+4fs
RDHMVLLEFVTAAGITHGMDELYKLEHHHHHHHALGDPMVRVLEASNKTKGSVERLGLSFYLLAANDENYALDD
>NJM-Ht29DD+4fs
RDHMVLLEFVTAAGITHGMDELYKLEHHHHHHHALGDPMVRVLEASNKTKGSVERLGLSFYLAANDENYALDD
>NJM-Ht28DD+4fs
RDHMVLLEFVTAAGITHGMDELYKLEHHHHHHHALGDPMVRVLEASNKTKGSVERLGLSFYAANDENYALDD
>NJM-Ht27DD+4fs
RDHMVLLEFVTAAGITHGMDELYKLEHHHHHHHALGDPMVRVLEASNKTKGSVERLGLSFAANDENYALDD
>NJM-Ht26DD+4fs
RDHMVLLEFVTAAGITHGMDELYKLEHHHHHHHALGDPMVRVLEASNKTKGSVERLGLSAANDENYALDD
>NJM-Ht25DD+4fs
RDHMVLLEFVTAAGITHGMDELYKLEHHHHHHHALGDPMVRVLEASNKTKGSVERLGLAANDENYALDD
>NJM-Ht24DD+4fs
RDHMVLLEFVTAAGITHGMDELYKLEHHHHHHHALGDPMVRVLEASNKTKGSVERLGAANDENYALDD
>NJM-Ht23DD+4fs
RDHMVLLEFVTAAGITHGMDELYKLEHHHHHHHALGDPMVRVLEASNKTKGSVERLAANDENYALDD
>NJM-Ht22DD+4fs
RDHMVLLEFVTAAGITHGMDELYKLEHHHHHHHALGDPMVRVLEASNKTKGSVERAANDENYALDD
>NJM-Ht21DD+4fs
RDHMVLLEFVTAAGITHGMDELYKLEHHHHHHHALGDPMVRVLEASNKTKGSVEAANDENYALDD
>NJM-Ht20DD+4fs
RDHMVLLEFVTAAGITHGMDELYKLEHHHHHHHALGDPMVRVLEASNKTKGSVAANDENYALDD
>NJM-Ht19DD+4fs
RDHMVLLEFVTAAGITHGMDELYKLEHHHHHHHALGDPMVRVLEASNKTKGSAANDENYALDD
>NJM-Ht18DD+4fs
RDHMVLLEFVTAAGITHGMDELYKLEHHHHHHHALGDPMVRVLEASNKTKGAANDENYALDD
>NJM-Ht17DD+4fs
RDHMVLLEFVTAAGITHGMDELYKLEHHHHHHHALGDPMVRVLEASNKTKAANDENYALDD
>NJM-Ht16DD+4fs
RDHMVLLEFVTAAGITHGMDELYKLEHHHHHHHALGDPMVRVLEASNKTAANDENYALDD
>NJM-Ht15DD+4fs
RDHMVLLEFVTAAGITHGMDELYKLEHHHHHHHALGDPMVRVLEASNKAANDENYALDD
>NJM-Ht14DD+4fs
RDHMVLLEFVTAAGITHGMDELYKLEHHHHHHHALGDPMVRVLEASNAANDENYALDD
>NJM-Ht13DD+4fs
RDHMVLLEFVTAAGITHGMDELYKLEHHHHHHHALGDPMVRVLEASAANDENYALDD
>NJM-Ht12DD+4fs
RDHMVLLEFVTAAGITHGMDELYKLEHHHHHHHALGDPMVRVLEAAANDENYALDD
>NJM-Ht11DD+4fs
RDHMVLLEFVTAAGITHGMDELYKLEHHHHHHHALGDPMVRVLEAANDENYALDD
>NJM-Ht10DD+4fs
RDHMVLLEFVTAAGITHGMDELYKLEHHHHHHHALGDPMVRVLAANDENYALDD
>NJM-Ht9DD+4fs
RDHMVLLEFVTAAGITHGMDELYKLEHHHHHHHALGDPMVRVAANDENYALDD
>NJM-Ht8DD+4fs
RDHMVLLEFVTAAGITHGMDELYKLEHHHHHHHALGDPMVRAANDENYALDD
>NJM-Ht7DD+4fs
RDHMVLLEFVTAAGITHGMDELYKLEHHHHHHHALGDPMVAANDENYALDD
>NJM-Ht6DD+4fs
RDHMVLLEFVTAAGITHGMDELYKLEHHHHHHHALGDPMAANDENYALDD
>NJM-Ht5DD+4fs
RDHMVLLEFVTAAGITHGMDELYKLEHHHHHHHALGDPAANDENYALDD
>NJM-Ht4DD+4fs
RDHMVLLEFVTAAGITHGMDELYKLEHHHHHHHALGDAANDENYALDD
>NJM-Ht3DD+4fs
RDHMVLLEFVTAAGITHGMDELYKLEHHHHHHHALGAANDENYALDD
>NJM-Ht2DD+4fs
RDHMVLLEFVTAAGITHGMDELYKLEHHHHHHHALAANDENYALDD
>NJM-Ht1DD+4fs
RDHMVLLEFVTAAGITHGMDELYKLEHHHHHHHAAANDENYALDD
>NJM-It38noTag+4fs
RDHMVLLEFVTAAGITHGMDELYKLEHHHHHHIALGDPMVRVLEASNKTKGSVERLGLSFYLLFVGERSPE
>NJM-It37noTag+4fs
RDHMVLLEFVTAAGITHGMDELYKLEHHHHHHIALGDPMVRVLEASNKTKGSVERLGLSFYLLFVGERSP
>NJM-It36noTag+4fs
RDHMVLLEFVTAAGITHGMDELYKLEHHHHHHIALGDPMVRVLEASNKTKGSVERLGLSFYLLFVGERS
>NJM-It35noTag+4fs
RDHMVLLEFVTAAGITHGMDELYKLEHHHHHHIALGDPMVRVLEASNKTKGSVERLGLSFYLLFVGER
>NJM-It34noTag+4fs
RDHMVLLEFVTAAGITHGMDELYKLEHHHHHHIALGDPMVRVLEASNKTKGSVERLGLSFYLLFVGE
>NJM-It33noTag+4fs
RDHMVLLEFVTAAGITHGMDELYKLEHHHHHHIALGDPMVRVLEASNKTKGSVERLGLSFYLLFVG
>NJM-It32noTag+4fs
RDHMVLLEFVTAAGITHGMDELYKLEHHHHHHIALGDPMVRVLEASNKTKGSVERLGLSFYLLFV
>NJM-It31noTag+4fs
RDHMVLLEFVTAAGITHGMDELYKLEHHHHHHIALGDPMVRVLEASNKTKGSVERLGLSFYLLF
>NJM-It30noTag+4fs
RDHMVLLEFVTAAGITHGMDELYKLEHHHHHHIALGDPMVRVLEASNKTKGSVERLGLSFYLL
>NJM-It29noTag+4fs
RDHMVLLEFVTAAGITHGMDELYKLEHHHHHHIALGDPMVRVLEASNKTKGSVERLGLSFYL
>NJM-It28noTag+4fs
RDHMVLLEFVTAAGITHGMDELYKLEHHHHHHIALGDPMVRVLEASNKTKGSVERLGLSFY
>NJM-It27noTag+4fs
RDHMVLLEFVTAAGITHGMDELYKLEHHHHHHIALGDPMVRVLEASNKTKGSVERLGLSF
>NJM-It26noTag+4fs
RDHMVLLEFVTAAGITHGMDELYKLEHHHHHHIALGDPMVRVLEASNKTKGSVERLGLS
>NJM-It25noTag+4fs
RDHMVLLEFVTAAGITHGMDELYKLEHHHHHHIALGDPMVRVLEASNKTKGSVERLGL
>NJM-It24noTag+4fs
RDHMVLLEFVTAAGITHGMDELYKLEHHHHHHIALGDPMVRVLEASNKTKGSVERLG
>NJM-It23noTag+4fs
RDHMVLLEFVTAAGITHGMDELYKLEHHHHHHIALGDPMVRVLEASNKTKGSVERL
>NJM-It22noTag+4fs
RDHMVLLEFVTAAGITHGMDELYKLEHHHHHHIALGDPMVRVLEASNKTKGSVER
>NJM-It21noTag+4fs
RDHMVLLEFVTAAGITHGMDELYKLEHHHHHHIALGDPMVRVLEASNKTKGSVE
>NJM-It20noTag+4fs
RDHMVLLEFVTAAGITHGMDELYKLEHHHHHHIALGDPMVRVLEASNKTKGSV
>NJM-It19noTag+4fs
RDHMVLLEFVTAAGITHGMDELYKLEHHHHHHIALGDPMVRVLEASNKTKGS
>NJM-It18noTag+4fs
RDHMVLLEFVTAAGITHGMDELYKLEHHHHHHIALGDPMVRVLEASNKTKG
>NJM-It17noTag+4fs
RDHMVLLEFVTAAGITHGMDELYKLEHHHHHHIALGDPMVRVLEASNKTK
>NJM-It16noTag+4fs
RDHMVLLEFVTAAGITHGMDELYKLEHHHHHHIALGDPMVRVLEASNKT
>NJM-It15noTag+4fs
RDHMVLLEFVTAAGITHGMDELYKLEHHHHHHIALGDPMVRVLEASNK
>NJM-It14noTag+4fs
RDHMVLLEFVTAAGITHGMDELYKLEHHHHHHIALGDPMVRVLEASN
>NJM-It13noTag+4fs
RDHMVLLEFVTAAGITHGMDELYKLEHHHHHHIALGDPMVRVLEAS
>NJM-It12noTag+4fs
RDHMVLLEFVTAAGITHGMDELYKLEHHHHHHIALGDPMVRVLEA
>NJM-It11noTag+4fs
RDHMVLLEFVTAAGITHGMDELYKLEHHHHHHIALGDPMVRVLE
>NJM-It10noTag+4fs
RDHMVLLEFVTAAGITHGMDELYKLEHHHHHHIALGDPMVRVL
>NJM-It9noTag+4fs
RDHMVLLEFVTAAGITHGMDELYKLEHHHHHHIALGDPMVRV
>NJM-It8noTag+4fs
RDHMVLLEFVTAAGITHGMDELYKLEHHHHHHIALGDPMVR
>NJM-It7noTag+4fs
RDHMVLLEFVTAAGITHGMDELYKLEHHHHHHIALGDPMV
>NJM-It6noTag+4fs
RDHMVLLEFVTAAGITHGMDELYKLEHHHHHHIALGDPM
>NJM-It5noTag+4fs
RDHMVLLEFVTAAGITHGMDELYKLEHHHHHHIALGDP
>NJM-It4noTag+4fs
RDHMVLLEFVTAAGITHGMDELYKLEHHHHHHIALGD
>NJM-It3noTag+4fs
RDHMVLLEFVTAAGITHGMDELYKLEHHHHHHIALG
>NJM-It2noTag+4fs
RDHMVLLEFVTAAGITHGMDELYKLEHHHHHHIAL
>NJM-It1noTag+4fs
RDHMVLLEFVTAAGITHGMDELYKLEHHHHHHIA
>NJM-It38DD+4fs
RDHMVLLEFVTAAGITHGMDELYKLEHHHHHHIALGDPMVRVLEASNKTKGSVERLGLSFYLLFVGERSPEAANDENYALDD
>NJM-It37DD+4fs
RDHMVLLEFVTAAGITHGMDELYKLEHHHHHHIALGDPMVRVLEASNKTKGSVERLGLSFYLLFVGERSPAANDENYALDD
>NJM-It36DD+4fs
RDHMVLLEFVTAAGITHGMDELYKLEHHHHHHIALGDPMVRVLEASNKTKGSVERLGLSFYLLFVGERSAANDENYALDD
>NJM-It35DD+4fs
RDHMVLLEFVTAAGITHGMDELYKLEHHHHHHIALGDPMVRVLEASNKTKGSVERLGLSFYLLFVGERAANDENYALDD
>NJM-It34DD+4fs
RDHMVLLEFVTAAGITHGMDELYKLEHHHHHHIALGDPMVRVLEASNKTKGSVERLGLSFYLLFVGEAANDENYALDD
>NJM-It33DD+4fs
RDHMVLLEFVTAAGITHGMDELYKLEHHHHHHIALGDPMVRVLEASNKTKGSVERLGLSFYLLFVGAANDENYALDD
>NJM-It32DD+4fs
RDHMVLLEFVTAAGITHGMDELYKLEHHHHHHIALGDPMVRVLEASNKTKGSVERLGLSFYLLFVAANDENYALDD
>NJM-It31DD+4fs
RDHMVLLEFVTAAGITHGMDELYKLEHHHHHHIALGDPMVRVLEASNKTKGSVERLGLSFYLLFAANDENYALDD
>NJM-It30DD+4fs
RDHMVLLEFVTAAGITHGMDELYKLEHHHHHHIALGDPMVRVLEASNKTKGSVERLGLSFYLLAANDENYALDD
>NJM-It29DD+4fs
RDHMVLLEFVTAAGITHGMDELYKLEHHHHHHIALGDPMVRVLEASNKTKGSVERLGLSFYLAANDENYALDD
>NJM-It28DD+4fs
RDHMVLLEFVTAAGITHGMDELYKLEHHHHHHIALGDPMVRVLEASNKTKGSVERLGLSFYAANDENYALDD
>NJM-It27DD+4fs
RDHMVLLEFVTAAGITHGMDELYKLEHHHHHHIALGDPMVRVLEASNKTKGSVERLGLSFAANDENYALDD
>NJM-It26DD+4fs
RDHMVLLEFVTAAGITHGMDELYKLEHHHHHHIALGDPMVRVLEASNKTKGSVERLGLSAANDENYALDD
>NJM-It25DD+4fs
RDHMVLLEFVTAAGITHGMDELYKLEHHHHHHIALGDPMVRVLEASNKTKGSVERLGLAANDENYALDD
>NJM-It24DD+4fs
RDHMVLLEFVTAAGITHGMDELYKLEHHHHHHIALGDPMVRVLEASNKTKGSVERLGAANDENYALDD
>NJM-It23DD+4fs
RDHMVLLEFVTAAGITHGMDELYKLEHHHHHHIALGDPMVRVLEASNKTKGSVERLAANDENYALDD
>NJM-It22DD+4fs
RDHMVLLEFVTAAGITHGMDELYKLEHHHHHHIALGDPMVRVLEASNKTKGSVERAANDENYALDD
>NJM-It21DD+4fs
RDHMVLLEFVTAAGITHGMDELYKLEHHHHHHIALGDPMVRVLEASNKTKGSVEAANDENYALDD
>NJM-It20DD+4fs
RDHMVLLEFVTAAGITHGMDELYKLEHHHHHHIALGDPMVRVLEASNKTKGSVAANDENYALDD
>NJM-It19DD+4fs
RDHMVLLEFVTAAGITHGMDELYKLEHHHHHHIALGDPMVRVLEASNKTKGSAANDENYALDD
>NJM-It18DD+4fs
RDHMVLLEFVTAAGITHGMDELYKLEHHHHHHIALGDPMVRVLEASNKTKGAANDENYALDD
>NJM-It17DD+4fs
RDHMVLLEFVTAAGITHGMDELYKLEHHHHHHIALGDPMVRVLEASNKTKAANDENYALDD
>NJM-It16DD+4fs
RDHMVLLEFVTAAGITHGMDELYKLEHHHHHHIALGDPMVRVLEASNKTAANDENYALDD
>NJM-It15DD+4fs
RDHMVLLEFVTAAGITHGMDELYKLEHHHHHHIALGDPMVRVLEASNKAANDENYALDD
>NJM-It14DD+4fs
RDHMVLLEFVTAAGITHGMDELYKLEHHHHHHIALGDPMVRVLEASNAANDENYALDD
>NJM-It13DD+4fs
RDHMVLLEFVTAAGITHGMDELYKLEHHHHHHIALGDPMVRVLEASAANDENYALDD
>NJM-It12DD+4fs
RDHMVLLEFVTAAGITHGMDELYKLEHHHHHHIALGDPMVRVLEAAANDENYALDD
>NJM-It11DD+4fs
RDHMVLLEFVTAAGITHGMDELYKLEHHHHHHIALGDPMVRVLEAANDENYALDD
>NJM-It10DD+4fs
RDHMVLLEFVTAAGITHGMDELYKLEHHHHHHIALGDPMVRVLAANDENYALDD
>NJM-It9DD+4fs
RDHMVLLEFVTAAGITHGMDELYKLEHHHHHHIALGDPMVRVAANDENYALDD
>NJM-It8DD+4fs
RDHMVLLEFVTAAGITHGMDELYKLEHHHHHHIALGDPMVRAANDENYALDD
>NJM-It7DD+4fs
RDHMVLLEFVTAAGITHGMDELYKLEHHHHHHIALGDPMVAANDENYALDD
>NJM-It6DD+4fs
RDHMVLLEFVTAAGITHGMDELYKLEHHHHHHIALGDPMAANDENYALDD
>NJM-It5DD+4fs
RDHMVLLEFVTAAGITHGMDELYKLEHHHHHHIALGDPAANDENYALDD
>NJM-It4DD+4fs
RDHMVLLEFVTAAGITHGMDELYKLEHHHHHHIALGDAANDENYALDD
>NJM-It3DD+4fs
RDHMVLLEFVTAAGITHGMDELYKLEHHHHHHIALGAANDENYALDD
>NJM-It2DD+4fs
RDHMVLLEFVTAAGITHGMDELYKLEHHHHHHIALAANDENYALDD
>NJM-It1DD+4fs
RDHMVLLEFVTAAGITHGMDELYKLEHHHHHHIAAANDENYALDD
>NJM-Kt38noTag+4fs
RDHMVLLEFVTAAGITHGMDELYKLEHHHHHHKALGDPMVRVLEASNKTKGSVERLGLSFYLLFVGERSPE
>NJM-Kt37noTag+4fs
RDHMVLLEFVTAAGITHGMDELYKLEHHHHHHKALGDPMVRVLEASNKTKGSVERLGLSFYLLFVGERSP
>NJM-Kt36noTag+4fs
RDHMVLLEFVTAAGITHGMDELYKLEHHHHHHKALGDPMVRVLEASNKTKGSVERLGLSFYLLFVGERS
>NJM-Kt35noTag+4fs
RDHMVLLEFVTAAGITHGMDELYKLEHHHHHHKALGDPMVRVLEASNKTKGSVERLGLSFYLLFVGER
>NJM-Kt34noTag+4fs
RDHMVLLEFVTAAGITHGMDELYKLEHHHHHHKALGDPMVRVLEASNKTKGSVERLGLSFYLLFVGE
>NJM-Kt33noTag+4fs
RDHMVLLEFVTAAGITHGMDELYKLEHHHHHHKALGDPMVRVLEASNKTKGSVERLGLSFYLLFVG
>NJM-Kt32noTag+4fs
RDHMVLLEFVTAAGITHGMDELYKLEHHHHHHKALGDPMVRVLEASNKTKGSVERLGLSFYLLFV
>NJM-Kt31noTag+4fs
RDHMVLLEFVTAAGITHGMDELYKLEHHHHHHKALGDPMVRVLEASNKTKGSVERLGLSFYLLF
>NJM-Kt30noTag+4fs
RDHMVLLEFVTAAGITHGMDELYKLEHHHHHHKALGDPMVRVLEASNKTKGSVERLGLSFYLL
>NJM-Kt29noTag+4fs
RDHMVLLEFVTAAGITHGMDELYKLEHHHHHHKALGDPMVRVLEASNKTKGSVERLGLSFYL
>NJM-Kt28noTag+4fs
RDHMVLLEFVTAAGITHGMDELYKLEHHHHHHKALGDPMVRVLEASNKTKGSVERLGLSFY
>NJM-Kt27noTag+4fs
RDHMVLLEFVTAAGITHGMDELYKLEHHHHHHKALGDPMVRVLEASNKTKGSVERLGLSF
>NJM-Kt26noTag+4fs
RDHMVLLEFVTAAGITHGMDELYKLEHHHHHHKALGDPMVRVLEASNKTKGSVERLGLS
>NJM-Kt25noTag+4fs
RDHMVLLEFVTAAGITHGMDELYKLEHHHHHHKALGDPMVRVLEASNKTKGSVERLGL
>NJM-Kt24noTag+4fs
RDHMVLLEFVTAAGITHGMDELYKLEHHHHHHKALGDPMVRVLEASNKTKGSVERLG
>NJM-Kt23noTag+4fs
RDHMVLLEFVTAAGITHGMDELYKLEHHHHHHKALGDPMVRVLEASNKTKGSVERL
>NJM-Kt22noTag+4fs
RDHMVLLEFVTAAGITHGMDELYKLEHHHHHHKALGDPMVRVLEASNKTKGSVER
>NJM-Kt21noTag+4fs
RDHMVLLEFVTAAGITHGMDELYKLEHHHHHHKALGDPMVRVLEASNKTKGSVE
>NJM-Kt20noTag+4fs
RDHMVLLEFVTAAGITHGMDELYKLEHHHHHHKALGDPMVRVLEASNKTKGSV
>NJM-Kt19noTag+4fs
RDHMVLLEFVTAAGITHGMDELYKLEHHHHHHKALGDPMVRVLEASNKTKGS
>NJM-Kt18noTag+4fs
RDHMVLLEFVTAAGITHGMDELYKLEHHHHHHKALGDPMVRVLEASNKTKG
>NJM-Kt17noTag+4fs
RDHMVLLEFVTAAGITHGMDELYKLEHHHHHHKALGDPMVRVLEASNKTK
>NJM-Kt16noTag+4fs
RDHMVLLEFVTAAGITHGMDELYKLEHHHHHHKALGDPMVRVLEASNKT
>NJM-Kt15noTag+4fs
RDHMVLLEFVTAAGITHGMDELYKLEHHHHHHKALGDPMVRVLEASNK
>NJM-Kt14noTag+4fs
RDHMVLLEFVTAAGITHGMDELYKLEHHHHHHKALGDPMVRVLEASN
>NJM-Kt13noTag+4fs
RDHMVLLEFVTAAGITHGMDELYKLEHHHHHHKALGDPMVRVLEAS
>NJM-Kt12noTag+4fs
RDHMVLLEFVTAAGITHGMDELYKLEHHHHHHKALGDPMVRVLEA
>NJM-Kt11noTag+4fs
RDHMVLLEFVTAAGITHGMDELYKLEHHHHHHKALGDPMVRVLE
>NJM-Kt10noTag+4fs
RDHMVLLEFVTAAGITHGMDELYKLEHHHHHHKALGDPMVRVL
>NJM-Kt9noTag+4fs
RDHMVLLEFVTAAGITHGMDELYKLEHHHHHHKALGDPMVRV
>NJM-Kt8noTag+4fs
RDHMVLLEFVTAAGITHGMDELYKLEHHHHHHKALGDPMVR
>NJM-Kt7noTag+4fs
RDHMVLLEFVTAAGITHGMDELYKLEHHHHHHKALGDPMV
>NJM-Kt6noTag+4fs
RDHMVLLEFVTAAGITHGMDELYKLEHHHHHHKALGDPM
>NJM-Kt5noTag+4fs
RDHMVLLEFVTAAGITHGMDELYKLEHHHHHHKALGDP
>NJM-Kt4noTag+4fs
RDHMVLLEFVTAAGITHGMDELYKLEHHHHHHKALGD
>NJM-Kt3noTag+4fs
RDHMVLLEFVTAAGITHGMDELYKLEHHHHHHKALG
>NJM-Kt2noTag+4fs
RDHMVLLEFVTAAGITHGMDELYKLEHHHHHHKAL
>NJM-Kt1noTag+4fs
RDHMVLLEFVTAAGITHGMDELYKLEHHHHHHKA
>NJM-Kt38DD+4fs
RDHMVLLEFVTAAGITHGMDELYKLEHHHHHHKALGDPMVRVLEASNKTKGSVERLGLSFYLLFVGERSPEAANDENYALDD
>NJM-Kt37DD+4fs
RDHMVLLEFVTAAGITHGMDELYKLEHHHHHHKALGDPMVRVLEASNKTKGSVERLGLSFYLLFVGERSPAANDENYALDD
>NJM-Kt36DD+4fs
RDHMVLLEFVTAAGITHGMDELYKLEHHHHHHKALGDPMVRVLEASNKTKGSVERLGLSFYLLFVGERSAANDENYALDD
>NJM-Kt35DD+4fs
RDHMVLLEFVTAAGITHGMDELYKLEHHHHHHKALGDPMVRVLEASNKTKGSVERLGLSFYLLFVGERAANDENYALDD
>NJM-Kt34DD+4fs
RDHMVLLEFVTAAGITHGMDELYKLEHHHHHHKALGDPMVRVLEASNKTKGSVERLGLSFYLLFVGEAANDENYALDD
>NJM-Kt33DD+4fs
RDHMVLLEFVTAAGITHGMDELYKLEHHHHHHKALGDPMVRVLEASNKTKGSVERLGLSFYLLFVGAANDENYALDD
>NJM-Kt32DD+4fs
RDHMVLLEFVTAAGITHGMDELYKLEHHHHHHKALGDPMVRVLEASNKTKGSVERLGLSFYLLFVAANDENYALDD
>NJM-Kt31DD+4fs
RDHMVLLEFVTAAGITHGMDELYKLEHHHHHHKALGDPMVRVLEASNKTKGSVERLGLSFYLLFAANDENYALDD
>NJM-Kt30DD+4fs
RDHMVLLEFVTAAGITHGMDELYKLEHHHHHHKALGDPMVRVLEASNKTKGSVERLGLSFYLLAANDENYALDD
>NJM-Kt29DD+4fs
RDHMVLLEFVTAAGITHGMDELYKLEHHHHHHKALGDPMVRVLEASNKTKGSVERLGLSFYLAANDENYALDD
>NJM-Kt28DD+4fs
RDHMVLLEFVTAAGITHGMDELYKLEHHHHHHKALGDPMVRVLEASNKTKGSVERLGLSFYAANDENYALDD
>NJM-Kt27DD+4fs
RDHMVLLEFVTAAGITHGMDELYKLEHHHHHHKALGDPMVRVLEASNKTKGSVERLGLSFAANDENYALDD
>NJM-Kt26DD+4fs
RDHMVLLEFVTAAGITHGMDELYKLEHHHHHHKALGDPMVRVLEASNKTKGSVERLGLSAANDENYALDD
>NJM-Kt25DD+4fs
RDHMVLLEFVTAAGITHGMDELYKLEHHHHHHKALGDPMVRVLEASNKTKGSVERLGLAANDENYALDD
>NJM-Kt24DD+4fs
RDHMVLLEFVTAAGITHGMDELYKLEHHHHHHKALGDPMVRVLEASNKTKGSVERLGAANDENYALDD
>NJM-Kt23DD+4fs
RDHMVLLEFVTAAGITHGMDELYKLEHHHHHHKALGDPMVRVLEASNKTKGSVERLAANDENYALDD
>NJM-Kt22DD+4fs
RDHMVLLEFVTAAGITHGMDELYKLEHHHHHHKALGDPMVRVLEASNKTKGSVERAANDENYALDD
>NJM-Kt21DD+4fs
RDHMVLLEFVTAAGITHGMDELYKLEHHHHHHKALGDPMVRVLEASNKTKGSVEAANDENYALDD
>NJM-Kt20DD+4fs
RDHMVLLEFVTAAGITHGMDELYKLEHHHHHHKALGDPMVRVLEASNKTKGSVAANDENYALDD
>NJM-Kt19DD+4fs
RDHMVLLEFVTAAGITHGMDELYKLEHHHHHHKALGDPMVRVLEASNKTKGSAANDENYALDD
>NJM-Kt18DD+4fs
RDHMVLLEFVTAAGITHGMDELYKLEHHHHHHKALGDPMVRVLEASNKTKGAANDENYALDD
>NJM-Kt17DD+4fs
RDHMVLLEFVTAAGITHGMDELYKLEHHHHHHKALGDPMVRVLEASNKTKAANDENYALDD
>NJM-Kt16DD+4fs
RDHMVLLEFVTAAGITHGMDELYKLEHHHHHHKALGDPMVRVLEASNKTAANDENYALDD
>NJM-Kt15DD+4fs
RDHMVLLEFVTAAGITHGMDELYKLEHHHHHHKALGDPMVRVLEASNKAANDENYALDD
>NJM-Kt14DD+4fs
RDHMVLLEFVTAAGITHGMDELYKLEHHHHHHKALGDPMVRVLEASNAANDENYALDD
>NJM-Kt13DD+4fs
RDHMVLLEFVTAAGITHGMDELYKLEHHHHHHKALGDPMVRVLEASAANDENYALDD
>NJM-Kt12DD+4fs
RDHMVLLEFVTAAGITHGMDELYKLEHHHHHHKALGDPMVRVLEAAANDENYALDD
>NJM-Kt11DD+4fs
RDHMVLLEFVTAAGITHGMDELYKLEHHHHHHKALGDPMVRVLEAANDENYALDD
>NJM-Kt10DD+4fs
RDHMVLLEFVTAAGITHGMDELYKLEHHHHHHKALGDPMVRVLAANDENYALDD
>NJM-Kt9DD+4fs
RDHMVLLEFVTAAGITHGMDELYKLEHHHHHHKALGDPMVRVAANDENYALDD
>NJM-Kt8DD+4fs
RDHMVLLEFVTAAGITHGMDELYKLEHHHHHHKALGDPMVRAANDENYALDD
>NJM-Kt7DD+4fs
RDHMVLLEFVTAAGITHGMDELYKLEHHHHHHKALGDPMVAANDENYALDD
>NJM-Kt6DD+4fs
RDHMVLLEFVTAAGITHGMDELYKLEHHHHHHKALGDPMAANDENYALDD
>NJM-Kt5DD+4fs
RDHMVLLEFVTAAGITHGMDELYKLEHHHHHHKALGDPAANDENYALDD
>NJM-Kt4DD+4fs
RDHMVLLEFVTAAGITHGMDELYKLEHHHHHHKALGDAANDENYALDD
>NJM-Kt3DD+4fs
RDHMVLLEFVTAAGITHGMDELYKLEHHHHHHKALGAANDENYALDD
>NJM-Kt2DD+4fs
RDHMVLLEFVTAAGITHGMDELYKLEHHHHHHKALAANDENYALDD
>NJM-Kt1DD+4fs
RDHMVLLEFVTAAGITHGMDELYKLEHHHHHHKAAANDENYALDD
>NJM-Lt38noTag+4fs
RDHMVLLEFVTAAGITHGMDELYKLEHHHHHHLALGDPMVRVLEASNKTKGSVERLGLSFYLLFVGERSPE
>NJM-Lt37noTag+4fs
RDHMVLLEFVTAAGITHGMDELYKLEHHHHHHLALGDPMVRVLEASNKTKGSVERLGLSFYLLFVGERSP
>NJM-Lt36noTag+4fs
RDHMVLLEFVTAAGITHGMDELYKLEHHHHHHLALGDPMVRVLEASNKTKGSVERLGLSFYLLFVGERS
>NJM-Lt35noTag+4fs
RDHMVLLEFVTAAGITHGMDELYKLEHHHHHHLALGDPMVRVLEASNKTKGSVERLGLSFYLLFVGER
>NJM-Lt34noTag+4fs
RDHMVLLEFVTAAGITHGMDELYKLEHHHHHHLALGDPMVRVLEASNKTKGSVERLGLSFYLLFVGE
>NJM-Lt33noTag+4fs
RDHMVLLEFVTAAGITHGMDELYKLEHHHHHHLALGDPMVRVLEASNKTKGSVERLGLSFYLLFVG
>NJM-Lt32noTag+4fs
RDHMVLLEFVTAAGITHGMDELYKLEHHHHHHLALGDPMVRVLEASNKTKGSVERLGLSFYLLFV
>NJM-Lt31noTag+4fs
RDHMVLLEFVTAAGITHGMDELYKLEHHHHHHLALGDPMVRVLEASNKTKGSVERLGLSFYLLF
>NJM-Lt30noTag+4fs
RDHMVLLEFVTAAGITHGMDELYKLEHHHHHHLALGDPMVRVLEASNKTKGSVERLGLSFYLL
>NJM-Lt29noTag+4fs
RDHMVLLEFVTAAGITHGMDELYKLEHHHHHHLALGDPMVRVLEASNKTKGSVERLGLSFYL
>NJM-Lt28noTag+4fs
RDHMVLLEFVTAAGITHGMDELYKLEHHHHHHLALGDPMVRVLEASNKTKGSVERLGLSFY
>NJM-Lt27noTag+4fs
RDHMVLLEFVTAAGITHGMDELYKLEHHHHHHLALGDPMVRVLEASNKTKGSVERLGLSF
>NJM-Lt26noTag+4fs
RDHMVLLEFVTAAGITHGMDELYKLEHHHHHHLALGDPMVRVLEASNKTKGSVERLGLS
>NJM-Lt25noTag+4fs
RDHMVLLEFVTAAGITHGMDELYKLEHHHHHHLALGDPMVRVLEASNKTKGSVERLGL
>NJM-Lt24noTag+4fs
RDHMVLLEFVTAAGITHGMDELYKLEHHHHHHLALGDPMVRVLEASNKTKGSVERLG
>NJM-Lt23noTag+4fs
RDHMVLLEFVTAAGITHGMDELYKLEHHHHHHLALGDPMVRVLEASNKTKGSVERL
>NJM-Lt22noTag+4fs
RDHMVLLEFVTAAGITHGMDELYKLEHHHHHHLALGDPMVRVLEASNKTKGSVER
>NJM-Lt21noTag+4fs
RDHMVLLEFVTAAGITHGMDELYKLEHHHHHHLALGDPMVRVLEASNKTKGSVE
>NJM-Lt20noTag+4fs
RDHMVLLEFVTAAGITHGMDELYKLEHHHHHHLALGDPMVRVLEASNKTKGSV
>NJM-Lt19noTag+4fs
RDHMVLLEFVTAAGITHGMDELYKLEHHHHHHLALGDPMVRVLEASNKTKGS
>NJM-Lt18noTag+4fs
RDHMVLLEFVTAAGITHGMDELYKLEHHHHHHLALGDPMVRVLEASNKTKG
>NJM-Lt17noTag+4fs
RDHMVLLEFVTAAGITHGMDELYKLEHHHHHHLALGDPMVRVLEASNKTK
>NJM-Lt16noTag+4fs
RDHMVLLEFVTAAGITHGMDELYKLEHHHHHHLALGDPMVRVLEASNKT
>NJM-Lt15noTag+4fs
RDHMVLLEFVTAAGITHGMDELYKLEHHHHHHLALGDPMVRVLEASNK
>NJM-Lt14noTag+4fs
RDHMVLLEFVTAAGITHGMDELYKLEHHHHHHLALGDPMVRVLEASN
>NJM-Lt13noTag+4fs
RDHMVLLEFVTAAGITHGMDELYKLEHHHHHHLALGDPMVRVLEAS
>NJM-Lt12noTag+4fs
RDHMVLLEFVTAAGITHGMDELYKLEHHHHHHLALGDPMVRVLEA
>NJM-Lt11noTag+4fs
RDHMVLLEFVTAAGITHGMDELYKLEHHHHHHLALGDPMVRVLE
>NJM-Lt10noTag+4fs
RDHMVLLEFVTAAGITHGMDELYKLEHHHHHHLALGDPMVRVL
>NJM-Lt9noTag+4fs
RDHMVLLEFVTAAGITHGMDELYKLEHHHHHHLALGDPMVRV
>NJM-Lt8noTag+4fs
RDHMVLLEFVTAAGITHGMDELYKLEHHHHHHLALGDPMVR
>NJM-Lt7noTag+4fs
RDHMVLLEFVTAAGITHGMDELYKLEHHHHHHLALGDPMV
>NJM-Lt6noTag+4fs
RDHMVLLEFVTAAGITHGMDELYKLEHHHHHHLALGDPM
>NJM-Lt5noTag+4fs
RDHMVLLEFVTAAGITHGMDELYKLEHHHHHHLALGDP
>NJM-Lt4noTag+4fs
RDHMVLLEFVTAAGITHGMDELYKLEHHHHHHLALGD
>NJM-Lt3noTag+4fs
RDHMVLLEFVTAAGITHGMDELYKLEHHHHHHLALG
>NJM-Lt2noTag+4fs
RDHMVLLEFVTAAGITHGMDELYKLEHHHHHHLAL
>NJM-Lt1noTag+4fs
RDHMVLLEFVTAAGITHGMDELYKLEHHHHHHLA
>NJM-Lt38DD+4fs
RDHMVLLEFVTAAGITHGMDELYKLEHHHHHHLALGDPMVRVLEASNKTKGSVERLGLSFYLLFVGERSPEAANDENYALDD
>NJM-Lt37DD+4fs
RDHMVLLEFVTAAGITHGMDELYKLEHHHHHHLALGDPMVRVLEASNKTKGSVERLGLSFYLLFVGERSPAANDENYALDD
>NJM-Lt36DD+4fs
RDHMVLLEFVTAAGITHGMDELYKLEHHHHHHLALGDPMVRVLEASNKTKGSVERLGLSFYLLFVGERSAANDENYALDD
>NJM-Lt35DD+4fs
RDHMVLLEFVTAAGITHGMDELYKLEHHHHHHLALGDPMVRVLEASNKTKGSVERLGLSFYLLFVGERAANDENYALDD
>NJM-Lt34DD+4fs
RDHMVLLEFVTAAGITHGMDELYKLEHHHHHHLALGDPMVRVLEASNKTKGSVERLGLSFYLLFVGEAANDENYALDD
>NJM-Lt33DD+4fs
RDHMVLLEFVTAAGITHGMDELYKLEHHHHHHLALGDPMVRVLEASNKTKGSVERLGLSFYLLFVGAANDENYALDD
>NJM-Lt32DD+4fs
RDHMVLLEFVTAAGITHGMDELYKLEHHHHHHLALGDPMVRVLEASNKTKGSVERLGLSFYLLFVAANDENYALDD
>NJM-Lt31DD+4fs
RDHMVLLEFVTAAGITHGMDELYKLEHHHHHHLALGDPMVRVLEASNKTKGSVERLGLSFYLLFAANDENYALDD
>NJM-Lt30DD+4fs
RDHMVLLEFVTAAGITHGMDELYKLEHHHHHHLALGDPMVRVLEASNKTKGSVERLGLSFYLLAANDENYALDD
>NJM-Lt29DD+4fs
RDHMVLLEFVTAAGITHGMDELYKLEHHHHHHLALGDPMVRVLEASNKTKGSVERLGLSFYLAANDENYALDD
>NJM-Lt28DD+4fs
RDHMVLLEFVTAAGITHGMDELYKLEHHHHHHLALGDPMVRVLEASNKTKGSVERLGLSFYAANDENYALDD
>NJM-Lt27DD+4fs
RDHMVLLEFVTAAGITHGMDELYKLEHHHHHHLALGDPMVRVLEASNKTKGSVERLGLSFAANDENYALDD
>NJM-Lt26DD+4fs
RDHMVLLEFVTAAGITHGMDELYKLEHHHHHHLALGDPMVRVLEASNKTKGSVERLGLSAANDENYALDD
>NJM-Lt25DD+4fs
RDHMVLLEFVTAAGITHGMDELYKLEHHHHHHLALGDPMVRVLEASNKTKGSVERLGLAANDENYALDD
>NJM-Lt24DD+4fs
RDHMVLLEFVTAAGITHGMDELYKLEHHHHHHLALGDPMVRVLEASNKTKGSVERLGAANDENYALDD
>NJM-Lt23DD+4fs
RDHMVLLEFVTAAGITHGMDELYKLEHHHHHHLALGDPMVRVLEASNKTKGSVERLAANDENYALDD
>NJM-Lt22DD+4fs
RDHMVLLEFVTAAGITHGMDELYKLEHHHHHHLALGDPMVRVLEASNKTKGSVERAANDENYALDD
>NJM-Lt21DD+4fs
RDHMVLLEFVTAAGITHGMDELYKLEHHHHHHLALGDPMVRVLEASNKTKGSVEAANDENYALDD
>NJM-Lt20DD+4fs
RDHMVLLEFVTAAGITHGMDELYKLEHHHHHHLALGDPMVRVLEASNKTKGSVAANDENYALDD
>NJM-Lt19DD+4fs
RDHMVLLEFVTAAGITHGMDELYKLEHHHHHHLALGDPMVRVLEASNKTKGSAANDENYALDD
>NJM-Lt18DD+4fs
RDHMVLLEFVTAAGITHGMDELYKLEHHHHHHLALGDPMVRVLEASNKTKGAANDENYALDD
>NJM-Lt17DD+4fs
RDHMVLLEFVTAAGITHGMDELYKLEHHHHHHLALGDPMVRVLEASNKTKAANDENYALDD
>NJM-Lt16DD+4fs
RDHMVLLEFVTAAGITHGMDELYKLEHHHHHHLALGDPMVRVLEASNKTAANDENYALDD
>NJM-Lt15DD+4fs
RDHMVLLEFVTAAGITHGMDELYKLEHHHHHHLALGDPMVRVLEASNKAANDENYALDD
>NJM-Lt14DD+4fs
RDHMVLLEFVTAAGITHGMDELYKLEHHHHHHLALGDPMVRVLEASNAANDENYALDD
>NJM-Lt13DD+4fs
RDHMVLLEFVTAAGITHGMDELYKLEHHHHHHLALGDPMVRVLEASAANDENYALDD
>NJM-Lt12DD+4fs
RDHMVLLEFVTAAGITHGMDELYKLEHHHHHHLALGDPMVRVLEAAANDENYALDD
>NJM-Lt11DD+4fs
RDHMVLLEFVTAAGITHGMDELYKLEHHHHHHLALGDPMVRVLEAANDENYALDD
>NJM-Lt10DD+4fs
RDHMVLLEFVTAAGITHGMDELYKLEHHHHHHLALGDPMVRVLAANDENYALDD
>NJM-Lt9DD+4fs
RDHMVLLEFVTAAGITHGMDELYKLEHHHHHHLALGDPMVRVAANDENYALDD
>NJM-Lt8DD+4fs
RDHMVLLEFVTAAGITHGMDELYKLEHHHHHHLALGDPMVRAANDENYALDD
>NJM-Lt7DD+4fs
RDHMVLLEFVTAAGITHGMDELYKLEHHHHHHLALGDPMVAANDENYALDD
>NJM-Lt6DD+4fs
RDHMVLLEFVTAAGITHGMDELYKLEHHHHHHLALGDPMAANDENYALDD
>NJM-Lt5DD+4fs
RDHMVLLEFVTAAGITHGMDELYKLEHHHHHHLALGDPAANDENYALDD
>NJM-Lt4DD+4fs
RDHMVLLEFVTAAGITHGMDELYKLEHHHHHHLALGDAANDENYALDD
>NJM-Lt3DD+4fs
RDHMVLLEFVTAAGITHGMDELYKLEHHHHHHLALGAANDENYALDD
>NJM-Lt2DD+4fs
RDHMVLLEFVTAAGITHGMDELYKLEHHHHHHLALAANDENYALDD
>NJM-Lt1DD+4fs
RDHMVLLEFVTAAGITHGMDELYKLEHHHHHHLAAANDENYALDD
>NJM-Mt38noTag+4fs
RDHMVLLEFVTAAGITHGMDELYKLEHHHHHHMALGDPMVRVLEASNKTKGSVERLGLSFYLLFVGERSPE
>NJM-Mt37noTag+4fs
RDHMVLLEFVTAAGITHGMDELYKLEHHHHHHMALGDPMVRVLEASNKTKGSVERLGLSFYLLFVGERSP
>NJM-Mt36noTag+4fs
RDHMVLLEFVTAAGITHGMDELYKLEHHHHHHMALGDPMVRVLEASNKTKGSVERLGLSFYLLFVGERS
>NJM-Mt35noTag+4fs
RDHMVLLEFVTAAGITHGMDELYKLEHHHHHHMALGDPMVRVLEASNKTKGSVERLGLSFYLLFVGER
>NJM-Mt34noTag+4fs
RDHMVLLEFVTAAGITHGMDELYKLEHHHHHHMALGDPMVRVLEASNKTKGSVERLGLSFYLLFVGE
>NJM-Mt33noTag+4fs
RDHMVLLEFVTAAGITHGMDELYKLEHHHHHHMALGDPMVRVLEASNKTKGSVERLGLSFYLLFVG
>NJM-Mt32noTag+4fs
RDHMVLLEFVTAAGITHGMDELYKLEHHHHHHMALGDPMVRVLEASNKTKGSVERLGLSFYLLFV
>NJM-Mt31noTag+4fs
RDHMVLLEFVTAAGITHGMDELYKLEHHHHHHMALGDPMVRVLEASNKTKGSVERLGLSFYLLF
>NJM-Mt30noTag+4fs
RDHMVLLEFVTAAGITHGMDELYKLEHHHHHHMALGDPMVRVLEASNKTKGSVERLGLSFYLL
>NJM-Mt29noTag+4fs
RDHMVLLEFVTAAGITHGMDELYKLEHHHHHHMALGDPMVRVLEASNKTKGSVERLGLSFYL
>NJM-Mt28noTag+4fs
RDHMVLLEFVTAAGITHGMDELYKLEHHHHHHMALGDPMVRVLEASNKTKGSVERLGLSFY
>NJM-Mt27noTag+4fs
RDHMVLLEFVTAAGITHGMDELYKLEHHHHHHMALGDPMVRVLEASNKTKGSVERLGLSF
>NJM-Mt26noTag+4fs
RDHMVLLEFVTAAGITHGMDELYKLEHHHHHHMALGDPMVRVLEASNKTKGSVERLGLS
>NJM-Mt25noTag+4fs
RDHMVLLEFVTAAGITHGMDELYKLEHHHHHHMALGDPMVRVLEASNKTKGSVERLGL
>NJM-Mt24noTag+4fs
RDHMVLLEFVTAAGITHGMDELYKLEHHHHHHMALGDPMVRVLEASNKTKGSVERLG
>NJM-Mt23noTag+4fs
RDHMVLLEFVTAAGITHGMDELYKLEHHHHHHMALGDPMVRVLEASNKTKGSVERL
>NJM-Mt22noTag+4fs
RDHMVLLEFVTAAGITHGMDELYKLEHHHHHHMALGDPMVRVLEASNKTKGSVER
>NJM-Mt21noTag+4fs
RDHMVLLEFVTAAGITHGMDELYKLEHHHHHHMALGDPMVRVLEASNKTKGSVE
>NJM-Mt20noTag+4fs
RDHMVLLEFVTAAGITHGMDELYKLEHHHHHHMALGDPMVRVLEASNKTKGSV
>NJM-Mt19noTag+4fs
RDHMVLLEFVTAAGITHGMDELYKLEHHHHHHMALGDPMVRVLEASNKTKGS
>NJM-Mt18noTag+4fs
RDHMVLLEFVTAAGITHGMDELYKLEHHHHHHMALGDPMVRVLEASNKTKG
>NJM-Mt17noTag+4fs
RDHMVLLEFVTAAGITHGMDELYKLEHHHHHHMALGDPMVRVLEASNKTK
>NJM-Mt16noTag+4fs
RDHMVLLEFVTAAGITHGMDELYKLEHHHHHHMALGDPMVRVLEASNKT
>NJM-Mt15noTag+4fs
RDHMVLLEFVTAAGITHGMDELYKLEHHHHHHMALGDPMVRVLEASNK
>NJM-Mt14noTag+4fs
RDHMVLLEFVTAAGITHGMDELYKLEHHHHHHMALGDPMVRVLEASN
>NJM-Mt13noTag+4fs
RDHMVLLEFVTAAGITHGMDELYKLEHHHHHHMALGDPMVRVLEAS
>NJM-Mt12noTag+4fs
RDHMVLLEFVTAAGITHGMDELYKLEHHHHHHMALGDPMVRVLEA
>NJM-Mt11noTag+4fs
RDHMVLLEFVTAAGITHGMDELYKLEHHHHHHMALGDPMVRVLE
>NJM-Mt10noTag+4fs
RDHMVLLEFVTAAGITHGMDELYKLEHHHHHHMALGDPMVRVL
>NJM-Mt9noTag+4fs
RDHMVLLEFVTAAGITHGMDELYKLEHHHHHHMALGDPMVRV
>NJM-Mt8noTag+4fs
RDHMVLLEFVTAAGITHGMDELYKLEHHHHHHMALGDPMVR
>NJM-Mt7noTag+4fs
RDHMVLLEFVTAAGITHGMDELYKLEHHHHHHMALGDPMV
>NJM-Mt6noTag+4fs
RDHMVLLEFVTAAGITHGMDELYKLEHHHHHHMALGDPM
>NJM-Mt5noTag+4fs
RDHMVLLEFVTAAGITHGMDELYKLEHHHHHHMALGDP
>NJM-Mt4noTag+4fs
RDHMVLLEFVTAAGITHGMDELYKLEHHHHHHMALGD
>NJM-Mt3noTag+4fs
RDHMVLLEFVTAAGITHGMDELYKLEHHHHHHMALG
>NJM-Mt2noTag+4fs
RDHMVLLEFVTAAGITHGMDELYKLEHHHHHHMAL
>NJM-Mt1noTag+4fs
RDHMVLLEFVTAAGITHGMDELYKLEHHHHHHMA
>NJM-Mt38DD+4fs
RDHMVLLEFVTAAGITHGMDELYKLEHHHHHHMALGDPMVRVLEASNKTKGSVERLGLSFYLLFVGERSPEAANDENYALDD
>NJM-Mt37DD+4fs
RDHMVLLEFVTAAGITHGMDELYKLEHHHHHHMALGDPMVRVLEASNKTKGSVERLGLSFYLLFVGERSPAANDENYALDD
>NJM-Mt36DD+4fs
RDHMVLLEFVTAAGITHGMDELYKLEHHHHHHMALGDPMVRVLEASNKTKGSVERLGLSFYLLFVGERSAANDENYALDD
>NJM-Mt35DD+4fs
RDHMVLLEFVTAAGITHGMDELYKLEHHHHHHMALGDPMVRVLEASNKTKGSVERLGLSFYLLFVGERAANDENYALDD
>NJM-Mt34DD+4fs
RDHMVLLEFVTAAGITHGMDELYKLEHHHHHHMALGDPMVRVLEASNKTKGSVERLGLSFYLLFVGEAANDENYALDD
>NJM-Mt33DD+4fs
RDHMVLLEFVTAAGITHGMDELYKLEHHHHHHMALGDPMVRVLEASNKTKGSVERLGLSFYLLFVGAANDENYALDD
>NJM-Mt32DD+4fs
RDHMVLLEFVTAAGITHGMDELYKLEHHHHHHMALGDPMVRVLEASNKTKGSVERLGLSFYLLFVAANDENYALDD
>NJM-Mt31DD+4fs
RDHMVLLEFVTAAGITHGMDELYKLEHHHHHHMALGDPMVRVLEASNKTKGSVERLGLSFYLLFAANDENYALDD
>NJM-Mt30DD+4fs
RDHMVLLEFVTAAGITHGMDELYKLEHHHHHHMALGDPMVRVLEASNKTKGSVERLGLSFYLLAANDENYALDD
>NJM-Mt29DD+4fs
RDHMVLLEFVTAAGITHGMDELYKLEHHHHHHMALGDPMVRVLEASNKTKGSVERLGLSFYLAANDENYALDD
>NJM-Mt28DD+4fs
RDHMVLLEFVTAAGITHGMDELYKLEHHHHHHMALGDPMVRVLEASNKTKGSVERLGLSFYAANDENYALDD
>NJM-Mt27DD+4fs
RDHMVLLEFVTAAGITHGMDELYKLEHHHHHHMALGDPMVRVLEASNKTKGSVERLGLSFAANDENYALDD
>NJM-Mt26DD+4fs
RDHMVLLEFVTAAGITHGMDELYKLEHHHHHHMALGDPMVRVLEASNKTKGSVERLGLSAANDENYALDD
>NJM-Mt25DD+4fs
RDHMVLLEFVTAAGITHGMDELYKLEHHHHHHMALGDPMVRVLEASNKTKGSVERLGLAANDENYALDD
>NJM-Mt24DD+4fs
RDHMVLLEFVTAAGITHGMDELYKLEHHHHHHMALGDPMVRVLEASNKTKGSVERLGAANDENYALDD
>NJM-Mt23DD+4fs
RDHMVLLEFVTAAGITHGMDELYKLEHHHHHHMALGDPMVRVLEASNKTKGSVERLAANDENYALDD
>NJM-Mt22DD+4fs
RDHMVLLEFVTAAGITHGMDELYKLEHHHHHHMALGDPMVRVLEASNKTKGSVERAANDENYALDD
>NJM-Mt21DD+4fs
RDHMVLLEFVTAAGITHGMDELYKLEHHHHHHMALGDPMVRVLEASNKTKGSVEAANDENYALDD
>NJM-Mt20DD+4fs
RDHMVLLEFVTAAGITHGMDELYKLEHHHHHHMALGDPMVRVLEASNKTKGSVAANDENYALDD
>NJM-Mt19DD+4fs
RDHMVLLEFVTAAGITHGMDELYKLEHHHHHHMALGDPMVRVLEASNKTKGSAANDENYALDD
>NJM-Mt18DD+4fs
RDHMVLLEFVTAAGITHGMDELYKLEHHHHHHMALGDPMVRVLEASNKTKGAANDENYALDD
>NJM-Mt17DD+4fs
RDHMVLLEFVTAAGITHGMDELYKLEHHHHHHMALGDPMVRVLEASNKTKAANDENYALDD
>NJM-Mt16DD+4fs
RDHMVLLEFVTAAGITHGMDELYKLEHHHHHHMALGDPMVRVLEASNKTAANDENYALDD
>NJM-Mt15DD+4fs
RDHMVLLEFVTAAGITHGMDELYKLEHHHHHHMALGDPMVRVLEASNKAANDENYALDD
>NJM-Mt14DD+4fs
RDHMVLLEFVTAAGITHGMDELYKLEHHHHHHMALGDPMVRVLEASNAANDENYALDD
>NJM-Mt13DD+4fs
RDHMVLLEFVTAAGITHGMDELYKLEHHHHHHMALGDPMVRVLEASAANDENYALDD
>NJM-Mt12DD+4fs
RDHMVLLEFVTAAGITHGMDELYKLEHHHHHHMALGDPMVRVLEAAANDENYALDD
>NJM-Mt11DD+4fs
RDHMVLLEFVTAAGITHGMDELYKLEHHHHHHMALGDPMVRVLEAANDENYALDD
>NJM-Mt10DD+4fs
RDHMVLLEFVTAAGITHGMDELYKLEHHHHHHMALGDPMVRVLAANDENYALDD
>NJM-Mt9DD+4fs
RDHMVLLEFVTAAGITHGMDELYKLEHHHHHHMALGDPMVRVAANDENYALDD
>NJM-Mt8DD+4fs
RDHMVLLEFVTAAGITHGMDELYKLEHHHHHHMALGDPMVRAANDENYALDD
>NJM-Mt7DD+4fs
RDHMVLLEFVTAAGITHGMDELYKLEHHHHHHMALGDPMVAANDENYALDD
>NJM-Mt6DD+4fs
RDHMVLLEFVTAAGITHGMDELYKLEHHHHHHMALGDPMAANDENYALDD
>NJM-Mt5DD+4fs
RDHMVLLEFVTAAGITHGMDELYKLEHHHHHHMALGDPAANDENYALDD
>NJM-Mt4DD+4fs
RDHMVLLEFVTAAGITHGMDELYKLEHHHHHHMALGDAANDENYALDD
>NJM-Mt3DD+4fs
RDHMVLLEFVTAAGITHGMDELYKLEHHHHHHMALGAANDENYALDD
>NJM-Mt2DD+4fs
RDHMVLLEFVTAAGITHGMDELYKLEHHHHHHMALAANDENYALDD
>NJM-Mt1DD+4fs
RDHMVLLEFVTAAGITHGMDELYKLEHHHHHHMAAANDENYALDD
>NJM-Nt38noTag+4fs
RDHMVLLEFVTAAGITHGMDELYKLEHHHHHHNALGDPMVRVLEASNKTKGSVERLGLSFYLLFVGERSPE
>NJM-Nt37noTag+4fs
RDHMVLLEFVTAAGITHGMDELYKLEHHHHHHNALGDPMVRVLEASNKTKGSVERLGLSFYLLFVGERSP
>NJM-Nt36noTag+4fs
RDHMVLLEFVTAAGITHGMDELYKLEHHHHHHNALGDPMVRVLEASNKTKGSVERLGLSFYLLFVGERS
>NJM-Nt35noTag+4fs
RDHMVLLEFVTAAGITHGMDELYKLEHHHHHHNALGDPMVRVLEASNKTKGSVERLGLSFYLLFVGER
>NJM-Nt34noTag+4fs
RDHMVLLEFVTAAGITHGMDELYKLEHHHHHHNALGDPMVRVLEASNKTKGSVERLGLSFYLLFVGE
>NJM-Nt33noTag+4fs
RDHMVLLEFVTAAGITHGMDELYKLEHHHHHHNALGDPMVRVLEASNKTKGSVERLGLSFYLLFVG
>NJM-Nt32noTag+4fs
RDHMVLLEFVTAAGITHGMDELYKLEHHHHHHNALGDPMVRVLEASNKTKGSVERLGLSFYLLFV
>NJM-Nt31noTag+4fs
RDHMVLLEFVTAAGITHGMDELYKLEHHHHHHNALGDPMVRVLEASNKTKGSVERLGLSFYLLF
>NJM-Nt30noTag+4fs
RDHMVLLEFVTAAGITHGMDELYKLEHHHHHHNALGDPMVRVLEASNKTKGSVERLGLSFYLL
>NJM-Nt29noTag+4fs
RDHMVLLEFVTAAGITHGMDELYKLEHHHHHHNALGDPMVRVLEASNKTKGSVERLGLSFYL
>NJM-Nt28noTag+4fs
RDHMVLLEFVTAAGITHGMDELYKLEHHHHHHNALGDPMVRVLEASNKTKGSVERLGLSFY
>NJM-Nt27noTag+4fs
RDHMVLLEFVTAAGITHGMDELYKLEHHHHHHNALGDPMVRVLEASNKTKGSVERLGLSF
>NJM-Nt26noTag+4fs
RDHMVLLEFVTAAGITHGMDELYKLEHHHHHHNALGDPMVRVLEASNKTKGSVERLGLS
>NJM-Nt25noTag+4fs
RDHMVLLEFVTAAGITHGMDELYKLEHHHHHHNALGDPMVRVLEASNKTKGSVERLGL
>NJM-Nt24noTag+4fs
RDHMVLLEFVTAAGITHGMDELYKLEHHHHHHNALGDPMVRVLEASNKTKGSVERLG
>NJM-Nt23noTag+4fs
RDHMVLLEFVTAAGITHGMDELYKLEHHHHHHNALGDPMVRVLEASNKTKGSVERL
>NJM-Nt22noTag+4fs
RDHMVLLEFVTAAGITHGMDELYKLEHHHHHHNALGDPMVRVLEASNKTKGSVER
>NJM-Nt21noTag+4fs
RDHMVLLEFVTAAGITHGMDELYKLEHHHHHHNALGDPMVRVLEASNKTKGSVE
>NJM-Nt20noTag+4fs
RDHMVLLEFVTAAGITHGMDELYKLEHHHHHHNALGDPMVRVLEASNKTKGSV
>NJM-Nt19noTag+4fs
RDHMVLLEFVTAAGITHGMDELYKLEHHHHHHNALGDPMVRVLEASNKTKGS
>NJM-Nt18noTag+4fs
RDHMVLLEFVTAAGITHGMDELYKLEHHHHHHNALGDPMVRVLEASNKTKG
>NJM-Nt17noTag+4fs
RDHMVLLEFVTAAGITHGMDELYKLEHHHHHHNALGDPMVRVLEASNKTK
>NJM-Nt16noTag+4fs
RDHMVLLEFVTAAGITHGMDELYKLEHHHHHHNALGDPMVRVLEASNKT
>NJM-Nt15noTag+4fs
RDHMVLLEFVTAAGITHGMDELYKLEHHHHHHNALGDPMVRVLEASNK
>NJM-Nt14noTag+4fs
RDHMVLLEFVTAAGITHGMDELYKLEHHHHHHNALGDPMVRVLEASN
>NJM-Nt13noTag+4fs
RDHMVLLEFVTAAGITHGMDELYKLEHHHHHHNALGDPMVRVLEAS
>NJM-Nt12noTag+4fs
RDHMVLLEFVTAAGITHGMDELYKLEHHHHHHNALGDPMVRVLEA
>NJM-Nt11noTag+4fs
RDHMVLLEFVTAAGITHGMDELYKLEHHHHHHNALGDPMVRVLE
>NJM-Nt10noTag+4fs
RDHMVLLEFVTAAGITHGMDELYKLEHHHHHHNALGDPMVRVL
>NJM-Nt9noTag+4fs
RDHMVLLEFVTAAGITHGMDELYKLEHHHHHHNALGDPMVRV
>NJM-Nt8noTag+4fs
RDHMVLLEFVTAAGITHGMDELYKLEHHHHHHNALGDPMVR
>NJM-Nt7noTag+4fs
RDHMVLLEFVTAAGITHGMDELYKLEHHHHHHNALGDPMV
>NJM-Nt6noTag+4fs
RDHMVLLEFVTAAGITHGMDELYKLEHHHHHHNALGDPM
>NJM-Nt5noTag+4fs
RDHMVLLEFVTAAGITHGMDELYKLEHHHHHHNALGDP
>NJM-Nt4noTag+4fs
RDHMVLLEFVTAAGITHGMDELYKLEHHHHHHNALGD
>NJM-Nt3noTag+4fs
RDHMVLLEFVTAAGITHGMDELYKLEHHHHHHNALG
>NJM-Nt2noTag+4fs
RDHMVLLEFVTAAGITHGMDELYKLEHHHHHHNAL
>NJM-Nt1noTag+4fs
RDHMVLLEFVTAAGITHGMDELYKLEHHHHHHNA
>NJM-Nt38DD+4fs
RDHMVLLEFVTAAGITHGMDELYKLEHHHHHHNALGDPMVRVLEASNKTKGSVERLGLSFYLLFVGERSPEAANDENYALDD
>NJM-Nt37DD+4fs
RDHMVLLEFVTAAGITHGMDELYKLEHHHHHHNALGDPMVRVLEASNKTKGSVERLGLSFYLLFVGERSPAANDENYALDD
>NJM-Nt36DD+4fs
RDHMVLLEFVTAAGITHGMDELYKLEHHHHHHNALGDPMVRVLEASNKTKGSVERLGLSFYLLFVGERSAANDENYALDD
>NJM-Nt35DD+4fs
RDHMVLLEFVTAAGITHGMDELYKLEHHHHHHNALGDPMVRVLEASNKTKGSVERLGLSFYLLFVGERAANDENYALDD
>NJM-Nt34DD+4fs
RDHMVLLEFVTAAGITHGMDELYKLEHHHHHHNALGDPMVRVLEASNKTKGSVERLGLSFYLLFVGEAANDENYALDD
>NJM-Nt33DD+4fs
RDHMVLLEFVTAAGITHGMDELYKLEHHHHHHNALGDPMVRVLEASNKTKGSVERLGLSFYLLFVGAANDENYALDD
>NJM-Nt32DD+4fs
RDHMVLLEFVTAAGITHGMDELYKLEHHHHHHNALGDPMVRVLEASNKTKGSVERLGLSFYLLFVAANDENYALDD
>NJM-Nt31DD+4fs
RDHMVLLEFVTAAGITHGMDELYKLEHHHHHHNALGDPMVRVLEASNKTKGSVERLGLSFYLLFAANDENYALDD
>NJM-Nt30DD+4fs
RDHMVLLEFVTAAGITHGMDELYKLEHHHHHHNALGDPMVRVLEASNKTKGSVERLGLSFYLLAANDENYALDD
>NJM-Nt29DD+4fs
RDHMVLLEFVTAAGITHGMDELYKLEHHHHHHNALGDPMVRVLEASNKTKGSVERLGLSFYLAANDENYALDD
>NJM-Nt28DD+4fs
RDHMVLLEFVTAAGITHGMDELYKLEHHHHHHNALGDPMVRVLEASNKTKGSVERLGLSFYAANDENYALDD
>NJM-Nt27DD+4fs
RDHMVLLEFVTAAGITHGMDELYKLEHHHHHHNALGDPMVRVLEASNKTKGSVERLGLSFAANDENYALDD
>NJM-Nt26DD+4fs
RDHMVLLEFVTAAGITHGMDELYKLEHHHHHHNALGDPMVRVLEASNKTKGSVERLGLSAANDENYALDD
>NJM-Nt25DD+4fs
RDHMVLLEFVTAAGITHGMDELYKLEHHHHHHNALGDPMVRVLEASNKTKGSVERLGLAANDENYALDD
>NJM-Nt24DD+4fs
RDHMVLLEFVTAAGITHGMDELYKLEHHHHHHNALGDPMVRVLEASNKTKGSVERLGAANDENYALDD
>NJM-Nt23DD+4fs
RDHMVLLEFVTAAGITHGMDELYKLEHHHHHHNALGDPMVRVLEASNKTKGSVERLAANDENYALDD
>NJM-Nt22DD+4fs
RDHMVLLEFVTAAGITHGMDELYKLEHHHHHHNALGDPMVRVLEASNKTKGSVERAANDENYALDD
>NJM-Nt21DD+4fs
RDHMVLLEFVTAAGITHGMDELYKLEHHHHHHNALGDPMVRVLEASNKTKGSVEAANDENYALDD
>NJM-Nt20DD+4fs
RDHMVLLEFVTAAGITHGMDELYKLEHHHHHHNALGDPMVRVLEASNKTKGSVAANDENYALDD
>NJM-Nt19DD+4fs
RDHMVLLEFVTAAGITHGMDELYKLEHHHHHHNALGDPMVRVLEASNKTKGSAANDENYALDD
>NJM-Nt18DD+4fs
RDHMVLLEFVTAAGITHGMDELYKLEHHHHHHNALGDPMVRVLEASNKTKGAANDENYALDD
>NJM-Nt17DD+4fs
RDHMVLLEFVTAAGITHGMDELYKLEHHHHHHNALGDPMVRVLEASNKTKAANDENYALDD
>NJM-Nt16DD+4fs
RDHMVLLEFVTAAGITHGMDELYKLEHHHHHHNALGDPMVRVLEASNKTAANDENYALDD
>NJM-Nt15DD+4fs
RDHMVLLEFVTAAGITHGMDELYKLEHHHHHHNALGDPMVRVLEASNKAANDENYALDD
>NJM-Nt14DD+4fs
RDHMVLLEFVTAAGITHGMDELYKLEHHHHHHNALGDPMVRVLEASNAANDENYALDD
>NJM-Nt13DD+4fs
RDHMVLLEFVTAAGITHGMDELYKLEHHHHHHNALGDPMVRVLEASAANDENYALDD
>NJM-Nt12DD+4fs
RDHMVLLEFVTAAGITHGMDELYKLEHHHHHHNALGDPMVRVLEAAANDENYALDD
>NJM-Nt11DD+4fs
RDHMVLLEFVTAAGITHGMDELYKLEHHHHHHNALGDPMVRVLEAANDENYALDD
>NJM-Nt10DD+4fs
RDHMVLLEFVTAAGITHGMDELYKLEHHHHHHNALGDPMVRVLAANDENYALDD
>NJM-Nt9DD+4fs
RDHMVLLEFVTAAGITHGMDELYKLEHHHHHHNALGDPMVRVAANDENYALDD
>NJM-Nt8DD+4fs
RDHMVLLEFVTAAGITHGMDELYKLEHHHHHHNALGDPMVRAANDENYALDD
>NJM-Nt7DD+4fs
RDHMVLLEFVTAAGITHGMDELYKLEHHHHHHNALGDPMVAANDENYALDD
>NJM-Nt6DD+4fs
RDHMVLLEFVTAAGITHGMDELYKLEHHHHHHNALGDPMAANDENYALDD
>NJM-Nt5DD+4fs
RDHMVLLEFVTAAGITHGMDELYKLEHHHHHHNALGDPAANDENYALDD
>NJM-Nt4DD+4fs
RDHMVLLEFVTAAGITHGMDELYKLEHHHHHHNALGDAANDENYALDD
>NJM-Nt3DD+4fs
RDHMVLLEFVTAAGITHGMDELYKLEHHHHHHNALGAANDENYALDD
>NJM-Nt2DD+4fs
RDHMVLLEFVTAAGITHGMDELYKLEHHHHHHNALAANDENYALDD
>NJM-Nt1DD+4fs
RDHMVLLEFVTAAGITHGMDELYKLEHHHHHHNAAANDENYALDD
>NJM-Pt38noTag+4fs
RDHMVLLEFVTAAGITHGMDELYKLEHHHHHHPALGDPMVRVLEASNKTKGSVERLGLSFYLLFVGERSPE
>NJM-Pt37noTag+4fs
RDHMVLLEFVTAAGITHGMDELYKLEHHHHHHPALGDPMVRVLEASNKTKGSVERLGLSFYLLFVGERSP
>NJM-Pt36noTag+4fs
RDHMVLLEFVTAAGITHGMDELYKLEHHHHHHPALGDPMVRVLEASNKTKGSVERLGLSFYLLFVGERS
>NJM-Pt35noTag+4fs
RDHMVLLEFVTAAGITHGMDELYKLEHHHHHHPALGDPMVRVLEASNKTKGSVERLGLSFYLLFVGER
>NJM-Pt34noTag+4fs
RDHMVLLEFVTAAGITHGMDELYKLEHHHHHHPALGDPMVRVLEASNKTKGSVERLGLSFYLLFVGE
>NJM-Pt33noTag+4fs
RDHMVLLEFVTAAGITHGMDELYKLEHHHHHHPALGDPMVRVLEASNKTKGSVERLGLSFYLLFVG
>NJM-Pt32noTag+4fs
RDHMVLLEFVTAAGITHGMDELYKLEHHHHHHPALGDPMVRVLEASNKTKGSVERLGLSFYLLFV
>NJM-Pt31noTag+4fs
RDHMVLLEFVTAAGITHGMDELYKLEHHHHHHPALGDPMVRVLEASNKTKGSVERLGLSFYLLF
>NJM-Pt30noTag+4fs
RDHMVLLEFVTAAGITHGMDELYKLEHHHHHHPALGDPMVRVLEASNKTKGSVERLGLSFYLL
>NJM-Pt29noTag+4fs
RDHMVLLEFVTAAGITHGMDELYKLEHHHHHHPALGDPMVRVLEASNKTKGSVERLGLSFYL
>NJM-Pt28noTag+4fs
RDHMVLLEFVTAAGITHGMDELYKLEHHHHHHPALGDPMVRVLEASNKTKGSVERLGLSFY
>NJM-Pt27noTag+4fs
RDHMVLLEFVTAAGITHGMDELYKLEHHHHHHPALGDPMVRVLEASNKTKGSVERLGLSF
>NJM-Pt26noTag+4fs
RDHMVLLEFVTAAGITHGMDELYKLEHHHHHHPALGDPMVRVLEASNKTKGSVERLGLS
>NJM-Pt25noTag+4fs
RDHMVLLEFVTAAGITHGMDELYKLEHHHHHHPALGDPMVRVLEASNKTKGSVERLGL
>NJM-Pt24noTag+4fs
RDHMVLLEFVTAAGITHGMDELYKLEHHHHHHPALGDPMVRVLEASNKTKGSVERLG
>NJM-Pt23noTag+4fs
RDHMVLLEFVTAAGITHGMDELYKLEHHHHHHPALGDPMVRVLEASNKTKGSVERL
>NJM-Pt22noTag+4fs
RDHMVLLEFVTAAGITHGMDELYKLEHHHHHHPALGDPMVRVLEASNKTKGSVER
>NJM-Pt21noTag+4fs
RDHMVLLEFVTAAGITHGMDELYKLEHHHHHHPALGDPMVRVLEASNKTKGSVE
>NJM-Pt20noTag+4fs
RDHMVLLEFVTAAGITHGMDELYKLEHHHHHHPALGDPMVRVLEASNKTKGSV
>NJM-Pt19noTag+4fs
RDHMVLLEFVTAAGITHGMDELYKLEHHHHHHPALGDPMVRVLEASNKTKGS
>NJM-Pt18noTag+4fs
RDHMVLLEFVTAAGITHGMDELYKLEHHHHHHPALGDPMVRVLEASNKTKG
>NJM-Pt17noTag+4fs
RDHMVLLEFVTAAGITHGMDELYKLEHHHHHHPALGDPMVRVLEASNKTK
>NJM-Pt16noTag+4fs
RDHMVLLEFVTAAGITHGMDELYKLEHHHHHHPALGDPMVRVLEASNKT
>NJM-Pt15noTag+4fs
RDHMVLLEFVTAAGITHGMDELYKLEHHHHHHPALGDPMVRVLEASNK
>NJM-Pt14noTag+4fs
RDHMVLLEFVTAAGITHGMDELYKLEHHHHHHPALGDPMVRVLEASN
>NJM-Pt13noTag+4fs
RDHMVLLEFVTAAGITHGMDELYKLEHHHHHHPALGDPMVRVLEAS
>NJM-Pt12noTag+4fs
RDHMVLLEFVTAAGITHGMDELYKLEHHHHHHPALGDPMVRVLEA
>NJM-Pt11noTag+4fs
RDHMVLLEFVTAAGITHGMDELYKLEHHHHHHPALGDPMVRVLE
>NJM-Pt10noTag+4fs
RDHMVLLEFVTAAGITHGMDELYKLEHHHHHHPALGDPMVRVL
>NJM-Pt9noTag+4fs
RDHMVLLEFVTAAGITHGMDELYKLEHHHHHHPALGDPMVRV
>NJM-Pt8noTag+4fs
RDHMVLLEFVTAAGITHGMDELYKLEHHHHHHPALGDPMVR
>NJM-Pt7noTag+4fs
RDHMVLLEFVTAAGITHGMDELYKLEHHHHHHPALGDPMV
>NJM-Pt6noTag+4fs
RDHMVLLEFVTAAGITHGMDELYKLEHHHHHHPALGDPM
>NJM-Pt5noTag+4fs
RDHMVLLEFVTAAGITHGMDELYKLEHHHHHHPALGDP
>NJM-Pt4noTag+4fs
RDHMVLLEFVTAAGITHGMDELYKLEHHHHHHPALGD
>NJM-Pt3noTag+4fs
RDHMVLLEFVTAAGITHGMDELYKLEHHHHHHPALG
>NJM-Pt2noTag+4fs
RDHMVLLEFVTAAGITHGMDELYKLEHHHHHHPAL
>NJM-Pt1noTag+4fs
RDHMVLLEFVTAAGITHGMDELYKLEHHHHHHPA
>NJM-Pt38DD+4fs
RDHMVLLEFVTAAGITHGMDELYKLEHHHHHHPALGDPMVRVLEASNKTKGSVERLGLSFYLLFVGERSPEAANDENYALDD
>NJM-Pt37DD+4fs
RDHMVLLEFVTAAGITHGMDELYKLEHHHHHHPALGDPMVRVLEASNKTKGSVERLGLSFYLLFVGERSPAANDENYALDD
>NJM-Pt36DD+4fs
RDHMVLLEFVTAAGITHGMDELYKLEHHHHHHPALGDPMVRVLEASNKTKGSVERLGLSFYLLFVGERSAANDENYALDD
>NJM-Pt35DD+4fs
RDHMVLLEFVTAAGITHGMDELYKLEHHHHHHPALGDPMVRVLEASNKTKGSVERLGLSFYLLFVGERAANDENYALDD
>NJM-Pt34DD+4fs
RDHMVLLEFVTAAGITHGMDELYKLEHHHHHHPALGDPMVRVLEASNKTKGSVERLGLSFYLLFVGEAANDENYALDD
>NJM-Pt33DD+4fs
RDHMVLLEFVTAAGITHGMDELYKLEHHHHHHPALGDPMVRVLEASNKTKGSVERLGLSFYLLFVGAANDENYALDD
>NJM-Pt32DD+4fs
RDHMVLLEFVTAAGITHGMDELYKLEHHHHHHPALGDPMVRVLEASNKTKGSVERLGLSFYLLFVAANDENYALDD
>NJM-Pt31DD+4fs
RDHMVLLEFVTAAGITHGMDELYKLEHHHHHHPALGDPMVRVLEASNKTKGSVERLGLSFYLLFAANDENYALDD
>NJM-Pt30DD+4fs
RDHMVLLEFVTAAGITHGMDELYKLEHHHHHHPALGDPMVRVLEASNKTKGSVERLGLSFYLLAANDENYALDD
>NJM-Pt29DD+4fs
RDHMVLLEFVTAAGITHGMDELYKLEHHHHHHPALGDPMVRVLEASNKTKGSVERLGLSFYLAANDENYALDD
>NJM-Pt28DD+4fs
RDHMVLLEFVTAAGITHGMDELYKLEHHHHHHPALGDPMVRVLEASNKTKGSVERLGLSFYAANDENYALDD
>NJM-Pt27DD+4fs
RDHMVLLEFVTAAGITHGMDELYKLEHHHHHHPALGDPMVRVLEASNKTKGSVERLGLSFAANDENYALDD
>NJM-Pt26DD+4fs
RDHMVLLEFVTAAGITHGMDELYKLEHHHHHHPALGDPMVRVLEASNKTKGSVERLGLSAANDENYALDD
>NJM-Pt25DD+4fs
RDHMVLLEFVTAAGITHGMDELYKLEHHHHHHPALGDPMVRVLEASNKTKGSVERLGLAANDENYALDD
>NJM-Pt24DD+4fs
RDHMVLLEFVTAAGITHGMDELYKLEHHHHHHPALGDPMVRVLEASNKTKGSVERLGAANDENYALDD
>NJM-Pt23DD+4fs
RDHMVLLEFVTAAGITHGMDELYKLEHHHHHHPALGDPMVRVLEASNKTKGSVERLAANDENYALDD
>NJM-Pt22DD+4fs
RDHMVLLEFVTAAGITHGMDELYKLEHHHHHHPALGDPMVRVLEASNKTKGSVERAANDENYALDD
>NJM-Pt21DD+4fs
RDHMVLLEFVTAAGITHGMDELYKLEHHHHHHPALGDPMVRVLEASNKTKGSVEAANDENYALDD
>NJM-Pt20DD+4fs
RDHMVLLEFVTAAGITHGMDELYKLEHHHHHHPALGDPMVRVLEASNKTKGSVAANDENYALDD
>NJM-Pt19DD+4fs
RDHMVLLEFVTAAGITHGMDELYKLEHHHHHHPALGDPMVRVLEASNKTKGSAANDENYALDD
>NJM-Pt18DD+4fs
RDHMVLLEFVTAAGITHGMDELYKLEHHHHHHPALGDPMVRVLEASNKTKGAANDENYALDD
>NJM-Pt17DD+4fs
RDHMVLLEFVTAAGITHGMDELYKLEHHHHHHPALGDPMVRVLEASNKTKAANDENYALDD
>NJM-Pt16DD+4fs
RDHMVLLEFVTAAGITHGMDELYKLEHHHHHHPALGDPMVRVLEASNKTAANDENYALDD
>NJM-Pt15DD+4fs
RDHMVLLEFVTAAGITHGMDELYKLEHHHHHHPALGDPMVRVLEASNKAANDENYALDD
>NJM-Pt14DD+4fs
RDHMVLLEFVTAAGITHGMDELYKLEHHHHHHPALGDPMVRVLEASNAANDENYALDD
>NJM-Pt13DD+4fs
RDHMVLLEFVTAAGITHGMDELYKLEHHHHHHPALGDPMVRVLEASAANDENYALDD
>NJM-Pt12DD+4fs
RDHMVLLEFVTAAGITHGMDELYKLEHHHHHHPALGDPMVRVLEAAANDENYALDD
>NJM-Pt11DD+4fs
RDHMVLLEFVTAAGITHGMDELYKLEHHHHHHPALGDPMVRVLEAANDENYALDD
>NJM-Pt10DD+4fs
RDHMVLLEFVTAAGITHGMDELYKLEHHHHHHPALGDPMVRVLAANDENYALDD
>NJM-Pt9DD+4fs
RDHMVLLEFVTAAGITHGMDELYKLEHHHHHHPALGDPMVRVAANDENYALDD
>NJM-Pt8DD+4fs
RDHMVLLEFVTAAGITHGMDELYKLEHHHHHHPALGDPMVRAANDENYALDD
>NJM-Pt7DD+4fs
RDHMVLLEFVTAAGITHGMDELYKLEHHHHHHPALGDPMVAANDENYALDD
>NJM-Pt6DD+4fs
RDHMVLLEFVTAAGITHGMDELYKLEHHHHHHPALGDPMAANDENYALDD
>NJM-Pt5DD+4fs
RDHMVLLEFVTAAGITHGMDELYKLEHHHHHHPALGDPAANDENYALDD
>NJM-Pt4DD+4fs
RDHMVLLEFVTAAGITHGMDELYKLEHHHHHHPALGDAANDENYALDD
>NJM-Pt3DD+4fs
RDHMVLLEFVTAAGITHGMDELYKLEHHHHHHPALGAANDENYALDD
>NJM-Pt2DD+4fs
RDHMVLLEFVTAAGITHGMDELYKLEHHHHHHPALAANDENYALDD
>NJM-Pt1DD+4fs
RDHMVLLEFVTAAGITHGMDELYKLEHHHHHHPAAANDENYALDD
>NJM-Qt38noTag+4fs
RDHMVLLEFVTAAGITHGMDELYKLEHHHHHHQALGDPMVRVLEASNKTKGSVERLGLSFYLLFVGERSPE
>NJM-Qt37noTag+4fs
RDHMVLLEFVTAAGITHGMDELYKLEHHHHHHQALGDPMVRVLEASNKTKGSVERLGLSFYLLFVGERSP
>NJM-Qt36noTag+4fs
RDHMVLLEFVTAAGITHGMDELYKLEHHHHHHQALGDPMVRVLEASNKTKGSVERLGLSFYLLFVGERS
>NJM-Qt35noTag+4fs
RDHMVLLEFVTAAGITHGMDELYKLEHHHHHHQALGDPMVRVLEASNKTKGSVERLGLSFYLLFVGER
>NJM-Qt34noTag+4fs
RDHMVLLEFVTAAGITHGMDELYKLEHHHHHHQALGDPMVRVLEASNKTKGSVERLGLSFYLLFVGE
>NJM-Qt33noTag+4fs
RDHMVLLEFVTAAGITHGMDELYKLEHHHHHHQALGDPMVRVLEASNKTKGSVERLGLSFYLLFVG
>NJM-Qt32noTag+4fs
RDHMVLLEFVTAAGITHGMDELYKLEHHHHHHQALGDPMVRVLEASNKTKGSVERLGLSFYLLFV
>NJM-Qt31noTag+4fs
RDHMVLLEFVTAAGITHGMDELYKLEHHHHHHQALGDPMVRVLEASNKTKGSVERLGLSFYLLF
>NJM-Qt30noTag+4fs
RDHMVLLEFVTAAGITHGMDELYKLEHHHHHHQALGDPMVRVLEASNKTKGSVERLGLSFYLL
>NJM-Qt29noTag+4fs
RDHMVLLEFVTAAGITHGMDELYKLEHHHHHHQALGDPMVRVLEASNKTKGSVERLGLSFYL
>NJM-Qt28noTag+4fs
RDHMVLLEFVTAAGITHGMDELYKLEHHHHHHQALGDPMVRVLEASNKTKGSVERLGLSFY
>NJM-Qt27noTag+4fs
RDHMVLLEFVTAAGITHGMDELYKLEHHHHHHQALGDPMVRVLEASNKTKGSVERLGLSF
>NJM-Qt26noTag+4fs
RDHMVLLEFVTAAGITHGMDELYKLEHHHHHHQALGDPMVRVLEASNKTKGSVERLGLS
>NJM-Qt25noTag+4fs
RDHMVLLEFVTAAGITHGMDELYKLEHHHHHHQALGDPMVRVLEASNKTKGSVERLGL
>NJM-Qt24noTag+4fs
RDHMVLLEFVTAAGITHGMDELYKLEHHHHHHQALGDPMVRVLEASNKTKGSVERLG
>NJM-Qt23noTag+4fs
RDHMVLLEFVTAAGITHGMDELYKLEHHHHHHQALGDPMVRVLEASNKTKGSVERL
>NJM-Qt22noTag+4fs
RDHMVLLEFVTAAGITHGMDELYKLEHHHHHHQALGDPMVRVLEASNKTKGSVER
>NJM-Qt21noTag+4fs
RDHMVLLEFVTAAGITHGMDELYKLEHHHHHHQALGDPMVRVLEASNKTKGSVE
>NJM-Qt20noTag+4fs
RDHMVLLEFVTAAGITHGMDELYKLEHHHHHHQALGDPMVRVLEASNKTKGSV
>NJM-Qt19noTag+4fs
RDHMVLLEFVTAAGITHGMDELYKLEHHHHHHQALGDPMVRVLEASNKTKGS
>NJM-Qt18noTag+4fs
RDHMVLLEFVTAAGITHGMDELYKLEHHHHHHQALGDPMVRVLEASNKTKG
>NJM-Qt17noTag+4fs
RDHMVLLEFVTAAGITHGMDELYKLEHHHHHHQALGDPMVRVLEASNKTK
>NJM-Qt16noTag+4fs
RDHMVLLEFVTAAGITHGMDELYKLEHHHHHHQALGDPMVRVLEASNKT
>NJM-Qt15noTag+4fs
RDHMVLLEFVTAAGITHGMDELYKLEHHHHHHQALGDPMVRVLEASNK
>NJM-Qt14noTag+4fs
RDHMVLLEFVTAAGITHGMDELYKLEHHHHHHQALGDPMVRVLEASN
>NJM-Qt13noTag+4fs
RDHMVLLEFVTAAGITHGMDELYKLEHHHHHHQALGDPMVRVLEAS
>NJM-Qt12noTag+4fs
RDHMVLLEFVTAAGITHGMDELYKLEHHHHHHQALGDPMVRVLEA
>NJM-Qt11noTag+4fs
RDHMVLLEFVTAAGITHGMDELYKLEHHHHHHQALGDPMVRVLE
>NJM-Qt10noTag+4fs
RDHMVLLEFVTAAGITHGMDELYKLEHHHHHHQALGDPMVRVL
>NJM-Qt9noTag+4fs
RDHMVLLEFVTAAGITHGMDELYKLEHHHHHHQALGDPMVRV
>NJM-Qt8noTag+4fs
RDHMVLLEFVTAAGITHGMDELYKLEHHHHHHQALGDPMVR
>NJM-Qt7noTag+4fs
RDHMVLLEFVTAAGITHGMDELYKLEHHHHHHQALGDPMV
>NJM-Qt6noTag+4fs
RDHMVLLEFVTAAGITHGMDELYKLEHHHHHHQALGDPM
>NJM-Qt5noTag+4fs
RDHMVLLEFVTAAGITHGMDELYKLEHHHHHHQALGDP
>NJM-Qt4noTag+4fs
RDHMVLLEFVTAAGITHGMDELYKLEHHHHHHQALGD
>NJM-Qt3noTag+4fs
RDHMVLLEFVTAAGITHGMDELYKLEHHHHHHQALG
>NJM-Qt2noTag+4fs
RDHMVLLEFVTAAGITHGMDELYKLEHHHHHHQAL
>NJM-Qt1noTag+4fs
RDHMVLLEFVTAAGITHGMDELYKLEHHHHHHQA
>NJM-Qt38DD+4fs
RDHMVLLEFVTAAGITHGMDELYKLEHHHHHHQALGDPMVRVLEASNKTKGSVERLGLSFYLLFVGERSPEAANDENYALDD
>NJM-Qt37DD+4fs
RDHMVLLEFVTAAGITHGMDELYKLEHHHHHHQALGDPMVRVLEASNKTKGSVERLGLSFYLLFVGERSPAANDENYALDD
>NJM-Qt36DD+4fs
RDHMVLLEFVTAAGITHGMDELYKLEHHHHHHQALGDPMVRVLEASNKTKGSVERLGLSFYLLFVGERSAANDENYALDD
>NJM-Qt35DD+4fs
RDHMVLLEFVTAAGITHGMDELYKLEHHHHHHQALGDPMVRVLEASNKTKGSVERLGLSFYLLFVGERAANDENYALDD
>NJM-Qt34DD+4fs
RDHMVLLEFVTAAGITHGMDELYKLEHHHHHHQALGDPMVRVLEASNKTKGSVERLGLSFYLLFVGEAANDENYALDD
>NJM-Qt33DD+4fs
RDHMVLLEFVTAAGITHGMDELYKLEHHHHHHQALGDPMVRVLEASNKTKGSVERLGLSFYLLFVGAANDENYALDD
>NJM-Qt32DD+4fs
RDHMVLLEFVTAAGITHGMDELYKLEHHHHHHQALGDPMVRVLEASNKTKGSVERLGLSFYLLFVAANDENYALDD
>NJM-Qt31DD+4fs
RDHMVLLEFVTAAGITHGMDELYKLEHHHHHHQALGDPMVRVLEASNKTKGSVERLGLSFYLLFAANDENYALDD
>NJM-Qt30DD+4fs
RDHMVLLEFVTAAGITHGMDELYKLEHHHHHHQALGDPMVRVLEASNKTKGSVERLGLSFYLLAANDENYALDD
>NJM-Qt29DD+4fs
RDHMVLLEFVTAAGITHGMDELYKLEHHHHHHQALGDPMVRVLEASNKTKGSVERLGLSFYLAANDENYALDD
>NJM-Qt28DD+4fs
RDHMVLLEFVTAAGITHGMDELYKLEHHHHHHQALGDPMVRVLEASNKTKGSVERLGLSFYAANDENYALDD
>NJM-Qt27DD+4fs
RDHMVLLEFVTAAGITHGMDELYKLEHHHHHHQALGDPMVRVLEASNKTKGSVERLGLSFAANDENYALDD
>NJM-Qt26DD+4fs
RDHMVLLEFVTAAGITHGMDELYKLEHHHHHHQALGDPMVRVLEASNKTKGSVERLGLSAANDENYALDD
>NJM-Qt25DD+4fs
RDHMVLLEFVTAAGITHGMDELYKLEHHHHHHQALGDPMVRVLEASNKTKGSVERLGLAANDENYALDD
>NJM-Qt24DD+4fs
RDHMVLLEFVTAAGITHGMDELYKLEHHHHHHQALGDPMVRVLEASNKTKGSVERLGAANDENYALDD
>NJM-Qt23DD+4fs
RDHMVLLEFVTAAGITHGMDELYKLEHHHHHHQALGDPMVRVLEASNKTKGSVERLAANDENYALDD
>NJM-Qt22DD+4fs
RDHMVLLEFVTAAGITHGMDELYKLEHHHHHHQALGDPMVRVLEASNKTKGSVERAANDENYALDD
>NJM-Qt21DD+4fs
RDHMVLLEFVTAAGITHGMDELYKLEHHHHHHQALGDPMVRVLEASNKTKGSVEAANDENYALDD
>NJM-Qt20DD+4fs
RDHMVLLEFVTAAGITHGMDELYKLEHHHHHHQALGDPMVRVLEASNKTKGSVAANDENYALDD
>NJM-Qt19DD+4fs
RDHMVLLEFVTAAGITHGMDELYKLEHHHHHHQALGDPMVRVLEASNKTKGSAANDENYALDD
>NJM-Qt18DD+4fs
RDHMVLLEFVTAAGITHGMDELYKLEHHHHHHQALGDPMVRVLEASNKTKGAANDENYALDD
>NJM-Qt17DD+4fs
RDHMVLLEFVTAAGITHGMDELYKLEHHHHHHQALGDPMVRVLEASNKTKAANDENYALDD
>NJM-Qt16DD+4fs
RDHMVLLEFVTAAGITHGMDELYKLEHHHHHHQALGDPMVRVLEASNKTAANDENYALDD
>NJM-Qt15DD+4fs
RDHMVLLEFVTAAGITHGMDELYKLEHHHHHHQALGDPMVRVLEASNKAANDENYALDD
>NJM-Qt14DD+4fs
RDHMVLLEFVTAAGITHGMDELYKLEHHHHHHQALGDPMVRVLEASNAANDENYALDD
>NJM-Qt13DD+4fs
RDHMVLLEFVTAAGITHGMDELYKLEHHHHHHQALGDPMVRVLEASAANDENYALDD
>NJM-Qt12DD+4fs
RDHMVLLEFVTAAGITHGMDELYKLEHHHHHHQALGDPMVRVLEAAANDENYALDD
>NJM-Qt11DD+4fs
RDHMVLLEFVTAAGITHGMDELYKLEHHHHHHQALGDPMVRVLEAANDENYALDD
>NJM-Qt10DD+4fs
RDHMVLLEFVTAAGITHGMDELYKLEHHHHHHQALGDPMVRVLAANDENYALDD
>NJM-Qt9DD+4fs
RDHMVLLEFVTAAGITHGMDELYKLEHHHHHHQALGDPMVRVAANDENYALDD
>NJM-Qt8DD+4fs
RDHMVLLEFVTAAGITHGMDELYKLEHHHHHHQALGDPMVRAANDENYALDD
>NJM-Qt7DD+4fs
RDHMVLLEFVTAAGITHGMDELYKLEHHHHHHQALGDPMVAANDENYALDD
>NJM-Qt6DD+4fs
RDHMVLLEFVTAAGITHGMDELYKLEHHHHHHQALGDPMAANDENYALDD
>NJM-Qt5DD+4fs
RDHMVLLEFVTAAGITHGMDELYKLEHHHHHHQALGDPAANDENYALDD
>NJM-Qt4DD+4fs
RDHMVLLEFVTAAGITHGMDELYKLEHHHHHHQALGDAANDENYALDD
>NJM-Qt3DD+4fs
RDHMVLLEFVTAAGITHGMDELYKLEHHHHHHQALGAANDENYALDD
>NJM-Qt2DD+4fs
RDHMVLLEFVTAAGITHGMDELYKLEHHHHHHQALAANDENYALDD
>NJM-Qt1DD+4fs
RDHMVLLEFVTAAGITHGMDELYKLEHHHHHHQAAANDENYALDD
>NJM-Rt38noTag+4fs
RDHMVLLEFVTAAGITHGMDELYKLEHHHHHHRALGDPMVRVLEASNKTKGSVERLGLSFYLLFVGERSPE
>NJM-Rt37noTag+4fs
RDHMVLLEFVTAAGITHGMDELYKLEHHHHHHRALGDPMVRVLEASNKTKGSVERLGLSFYLLFVGERSP
>NJM-Rt36noTag+4fs
RDHMVLLEFVTAAGITHGMDELYKLEHHHHHHRALGDPMVRVLEASNKTKGSVERLGLSFYLLFVGERS
>NJM-Rt35noTag+4fs
RDHMVLLEFVTAAGITHGMDELYKLEHHHHHHRALGDPMVRVLEASNKTKGSVERLGLSFYLLFVGER
>NJM-Rt34noTag+4fs
RDHMVLLEFVTAAGITHGMDELYKLEHHHHHHRALGDPMVRVLEASNKTKGSVERLGLSFYLLFVGE
>NJM-Rt33noTag+4fs
RDHMVLLEFVTAAGITHGMDELYKLEHHHHHHRALGDPMVRVLEASNKTKGSVERLGLSFYLLFVG
>NJM-Rt32noTag+4fs
RDHMVLLEFVTAAGITHGMDELYKLEHHHHHHRALGDPMVRVLEASNKTKGSVERLGLSFYLLFV
>NJM-Rt31noTag+4fs
RDHMVLLEFVTAAGITHGMDELYKLEHHHHHHRALGDPMVRVLEASNKTKGSVERLGLSFYLLF
>NJM-Rt30noTag+4fs
RDHMVLLEFVTAAGITHGMDELYKLEHHHHHHRALGDPMVRVLEASNKTKGSVERLGLSFYLL
>NJM-Rt29noTag+4fs
RDHMVLLEFVTAAGITHGMDELYKLEHHHHHHRALGDPMVRVLEASNKTKGSVERLGLSFYL
>NJM-Rt28noTag+4fs
RDHMVLLEFVTAAGITHGMDELYKLEHHHHHHRALGDPMVRVLEASNKTKGSVERLGLSFY
>NJM-Rt27noTag+4fs
RDHMVLLEFVTAAGITHGMDELYKLEHHHHHHRALGDPMVRVLEASNKTKGSVERLGLSF
>NJM-Rt26noTag+4fs
RDHMVLLEFVTAAGITHGMDELYKLEHHHHHHRALGDPMVRVLEASNKTKGSVERLGLS
>NJM-Rt25noTag+4fs
RDHMVLLEFVTAAGITHGMDELYKLEHHHHHHRALGDPMVRVLEASNKTKGSVERLGL
>NJM-Rt24noTag+4fs
RDHMVLLEFVTAAGITHGMDELYKLEHHHHHHRALGDPMVRVLEASNKTKGSVERLG
>NJM-Rt23noTag+4fs
RDHMVLLEFVTAAGITHGMDELYKLEHHHHHHRALGDPMVRVLEASNKTKGSVERL
>NJM-Rt22noTag+4fs
RDHMVLLEFVTAAGITHGMDELYKLEHHHHHHRALGDPMVRVLEASNKTKGSVER
>NJM-Rt21noTag+4fs
RDHMVLLEFVTAAGITHGMDELYKLEHHHHHHRALGDPMVRVLEASNKTKGSVE
>NJM-Rt20noTag+4fs
RDHMVLLEFVTAAGITHGMDELYKLEHHHHHHRALGDPMVRVLEASNKTKGSV
>NJM-Rt19noTag+4fs
RDHMVLLEFVTAAGITHGMDELYKLEHHHHHHRALGDPMVRVLEASNKTKGS
>NJM-Rt18noTag+4fs
RDHMVLLEFVTAAGITHGMDELYKLEHHHHHHRALGDPMVRVLEASNKTKG
>NJM-Rt17noTag+4fs
RDHMVLLEFVTAAGITHGMDELYKLEHHHHHHRALGDPMVRVLEASNKTK
>NJM-Rt16noTag+4fs
RDHMVLLEFVTAAGITHGMDELYKLEHHHHHHRALGDPMVRVLEASNKT
>NJM-Rt15noTag+4fs
RDHMVLLEFVTAAGITHGMDELYKLEHHHHHHRALGDPMVRVLEASNK
>NJM-Rt14noTag+4fs
RDHMVLLEFVTAAGITHGMDELYKLEHHHHHHRALGDPMVRVLEASN
>NJM-Rt13noTag+4fs
RDHMVLLEFVTAAGITHGMDELYKLEHHHHHHRALGDPMVRVLEAS
>NJM-Rt12noTag+4fs
RDHMVLLEFVTAAGITHGMDELYKLEHHHHHHRALGDPMVRVLEA
>NJM-Rt11noTag+4fs
RDHMVLLEFVTAAGITHGMDELYKLEHHHHHHRALGDPMVRVLE
>NJM-Rt10noTag+4fs
RDHMVLLEFVTAAGITHGMDELYKLEHHHHHHRALGDPMVRVL
>NJM-Rt9noTag+4fs
RDHMVLLEFVTAAGITHGMDELYKLEHHHHHHRALGDPMVRV
>NJM-Rt8noTag+4fs
RDHMVLLEFVTAAGITHGMDELYKLEHHHHHHRALGDPMVR
>NJM-Rt7noTag+4fs
RDHMVLLEFVTAAGITHGMDELYKLEHHHHHHRALGDPMV
>NJM-Rt6noTag+4fs
RDHMVLLEFVTAAGITHGMDELYKLEHHHHHHRALGDPM
>NJM-Rt5noTag+4fs
RDHMVLLEFVTAAGITHGMDELYKLEHHHHHHRALGDP
>NJM-Rt4noTag+4fs
RDHMVLLEFVTAAGITHGMDELYKLEHHHHHHRALGD
>NJM-Rt3noTag+4fs
RDHMVLLEFVTAAGITHGMDELYKLEHHHHHHRALG
>NJM-Rt2noTag+4fs
RDHMVLLEFVTAAGITHGMDELYKLEHHHHHHRAL
>NJM-Rt1noTag+4fs
RDHMVLLEFVTAAGITHGMDELYKLEHHHHHHRA
>NJM-Rt38DD+4fs
RDHMVLLEFVTAAGITHGMDELYKLEHHHHHHRALGDPMVRVLEASNKTKGSVERLGLSFYLLFVGERSPEAANDENYALDD
>NJM-Rt37DD+4fs
RDHMVLLEFVTAAGITHGMDELYKLEHHHHHHRALGDPMVRVLEASNKTKGSVERLGLSFYLLFVGERSPAANDENYALDD
>NJM-Rt36DD+4fs
RDHMVLLEFVTAAGITHGMDELYKLEHHHHHHRALGDPMVRVLEASNKTKGSVERLGLSFYLLFVGERSAANDENYALDD
>NJM-Rt35DD+4fs
RDHMVLLEFVTAAGITHGMDELYKLEHHHHHHRALGDPMVRVLEASNKTKGSVERLGLSFYLLFVGERAANDENYALDD
>NJM-Rt34DD+4fs
RDHMVLLEFVTAAGITHGMDELYKLEHHHHHHRALGDPMVRVLEASNKTKGSVERLGLSFYLLFVGEAANDENYALDD
>NJM-Rt33DD+4fs
RDHMVLLEFVTAAGITHGMDELYKLEHHHHHHRALGDPMVRVLEASNKTKGSVERLGLSFYLLFVGAANDENYALDD
>NJM-Rt32DD+4fs
RDHMVLLEFVTAAGITHGMDELYKLEHHHHHHRALGDPMVRVLEASNKTKGSVERLGLSFYLLFVAANDENYALDD
>NJM-Rt31DD+4fs
RDHMVLLEFVTAAGITHGMDELYKLEHHHHHHRALGDPMVRVLEASNKTKGSVERLGLSFYLLFAANDENYALDD
>NJM-Rt30DD+4fs
RDHMVLLEFVTAAGITHGMDELYKLEHHHHHHRALGDPMVRVLEASNKTKGSVERLGLSFYLLAANDENYALDD
>NJM-Rt29DD+4fs
RDHMVLLEFVTAAGITHGMDELYKLEHHHHHHRALGDPMVRVLEASNKTKGSVERLGLSFYLAANDENYALDD
>NJM-Rt28DD+4fs
RDHMVLLEFVTAAGITHGMDELYKLEHHHHHHRALGDPMVRVLEASNKTKGSVERLGLSFYAANDENYALDD
>NJM-Rt27DD+4fs
RDHMVLLEFVTAAGITHGMDELYKLEHHHHHHRALGDPMVRVLEASNKTKGSVERLGLSFAANDENYALDD
>NJM-Rt26DD+4fs
RDHMVLLEFVTAAGITHGMDELYKLEHHHHHHRALGDPMVRVLEASNKTKGSVERLGLSAANDENYALDD
>NJM-Rt25DD+4fs
RDHMVLLEFVTAAGITHGMDELYKLEHHHHHHRALGDPMVRVLEASNKTKGSVERLGLAANDENYALDD
>NJM-Rt24DD+4fs
RDHMVLLEFVTAAGITHGMDELYKLEHHHHHHRALGDPMVRVLEASNKTKGSVERLGAANDENYALDD
>NJM-Rt23DD+4fs
RDHMVLLEFVTAAGITHGMDELYKLEHHHHHHRALGDPMVRVLEASNKTKGSVERLAANDENYALDD
>NJM-Rt22DD+4fs
RDHMVLLEFVTAAGITHGMDELYKLEHHHHHHRALGDPMVRVLEASNKTKGSVERAANDENYALDD
>NJM-Rt21DD+4fs
RDHMVLLEFVTAAGITHGMDELYKLEHHHHHHRALGDPMVRVLEASNKTKGSVEAANDENYALDD
>NJM-Rt20DD+4fs
RDHMVLLEFVTAAGITHGMDELYKLEHHHHHHRALGDPMVRVLEASNKTKGSVAANDENYALDD
>NJM-Rt19DD+4fs
RDHMVLLEFVTAAGITHGMDELYKLEHHHHHHRALGDPMVRVLEASNKTKGSAANDENYALDD
>NJM-Rt18DD+4fs
RDHMVLLEFVTAAGITHGMDELYKLEHHHHHHRALGDPMVRVLEASNKTKGAANDENYALDD
>NJM-Rt17DD+4fs
RDHMVLLEFVTAAGITHGMDELYKLEHHHHHHRALGDPMVRVLEASNKTKAANDENYALDD
>NJM-Rt16DD+4fs
RDHMVLLEFVTAAGITHGMDELYKLEHHHHHHRALGDPMVRVLEASNKTAANDENYALDD
>NJM-Rt15DD+4fs
RDHMVLLEFVTAAGITHGMDELYKLEHHHHHHRALGDPMVRVLEASNKAANDENYALDD
>NJM-Rt14DD+4fs
RDHMVLLEFVTAAGITHGMDELYKLEHHHHHHRALGDPMVRVLEASNAANDENYALDD
>NJM-Rt13DD+4fs
RDHMVLLEFVTAAGITHGMDELYKLEHHHHHHRALGDPMVRVLEASAANDENYALDD
>NJM-Rt12DD+4fs
RDHMVLLEFVTAAGITHGMDELYKLEHHHHHHRALGDPMVRVLEAAANDENYALDD
>NJM-Rt11DD+4fs
RDHMVLLEFVTAAGITHGMDELYKLEHHHHHHRALGDPMVRVLEAANDENYALDD
>NJM-Rt10DD+4fs
RDHMVLLEFVTAAGITHGMDELYKLEHHHHHHRALGDPMVRVLAANDENYALDD
>NJM-Rt9DD+4fs
RDHMVLLEFVTAAGITHGMDELYKLEHHHHHHRALGDPMVRVAANDENYALDD
>NJM-Rt8DD+4fs
RDHMVLLEFVTAAGITHGMDELYKLEHHHHHHRALGDPMVRAANDENYALDD
>NJM-Rt7DD+4fs
RDHMVLLEFVTAAGITHGMDELYKLEHHHHHHRALGDPMVAANDENYALDD
>NJM-Rt6DD+4fs
RDHMVLLEFVTAAGITHGMDELYKLEHHHHHHRALGDPMAANDENYALDD
>NJM-Rt5DD+4fs
RDHMVLLEFVTAAGITHGMDELYKLEHHHHHHRALGDPAANDENYALDD
>NJM-Rt4DD+4fs
RDHMVLLEFVTAAGITHGMDELYKLEHHHHHHRALGDAANDENYALDD
>NJM-Rt3DD+4fs
RDHMVLLEFVTAAGITHGMDELYKLEHHHHHHRALGAANDENYALDD
>NJM-Rt2DD+4fs
RDHMVLLEFVTAAGITHGMDELYKLEHHHHHHRALAANDENYALDD
>NJM-Rt1DD+4fs
RDHMVLLEFVTAAGITHGMDELYKLEHHHHHHRAAANDENYALDD
>NJM-St38noTag+4fs
RDHMVLLEFVTAAGITHGMDELYKLEHHHHHHSALGDPMVRVLEASNKTKGSVERLGLSFYLLFVGERSPE
>NJM-St37noTag+4fs
RDHMVLLEFVTAAGITHGMDELYKLEHHHHHHSALGDPMVRVLEASNKTKGSVERLGLSFYLLFVGERSP
>NJM-St36noTag+4fs
RDHMVLLEFVTAAGITHGMDELYKLEHHHHHHSALGDPMVRVLEASNKTKGSVERLGLSFYLLFVGERS
>NJM-St35noTag+4fs
RDHMVLLEFVTAAGITHGMDELYKLEHHHHHHSALGDPMVRVLEASNKTKGSVERLGLSFYLLFVGER
>NJM-St34noTag+4fs
RDHMVLLEFVTAAGITHGMDELYKLEHHHHHHSALGDPMVRVLEASNKTKGSVERLGLSFYLLFVGE
>NJM-St33noTag+4fs
RDHMVLLEFVTAAGITHGMDELYKLEHHHHHHSALGDPMVRVLEASNKTKGSVERLGLSFYLLFVG
>NJM-St32noTag+4fs
RDHMVLLEFVTAAGITHGMDELYKLEHHHHHHSALGDPMVRVLEASNKTKGSVERLGLSFYLLFV
>NJM-St31noTag+4fs
RDHMVLLEFVTAAGITHGMDELYKLEHHHHHHSALGDPMVRVLEASNKTKGSVERLGLSFYLLF
>NJM-St30noTag+4fs
RDHMVLLEFVTAAGITHGMDELYKLEHHHHHHSALGDPMVRVLEASNKTKGSVERLGLSFYLL
>NJM-St29noTag+4fs
RDHMVLLEFVTAAGITHGMDELYKLEHHHHHHSALGDPMVRVLEASNKTKGSVERLGLSFYL
>NJM-St28noTag+4fs
RDHMVLLEFVTAAGITHGMDELYKLEHHHHHHSALGDPMVRVLEASNKTKGSVERLGLSFY
>NJM-St27noTag+4fs
RDHMVLLEFVTAAGITHGMDELYKLEHHHHHHSALGDPMVRVLEASNKTKGSVERLGLSF
>NJM-St26noTag+4fs
RDHMVLLEFVTAAGITHGMDELYKLEHHHHHHSALGDPMVRVLEASNKTKGSVERLGLS
>NJM-St25noTag+4fs
RDHMVLLEFVTAAGITHGMDELYKLEHHHHHHSALGDPMVRVLEASNKTKGSVERLGL
>NJM-St24noTag+4fs
RDHMVLLEFVTAAGITHGMDELYKLEHHHHHHSALGDPMVRVLEASNKTKGSVERLG
>NJM-St23noTag+4fs
RDHMVLLEFVTAAGITHGMDELYKLEHHHHHHSALGDPMVRVLEASNKTKGSVERL
>NJM-St22noTag+4fs
RDHMVLLEFVTAAGITHGMDELYKLEHHHHHHSALGDPMVRVLEASNKTKGSVER
>NJM-St21noTag+4fs
RDHMVLLEFVTAAGITHGMDELYKLEHHHHHHSALGDPMVRVLEASNKTKGSVE
>NJM-St20noTag+4fs
RDHMVLLEFVTAAGITHGMDELYKLEHHHHHHSALGDPMVRVLEASNKTKGSV
>NJM-St19noTag+4fs
RDHMVLLEFVTAAGITHGMDELYKLEHHHHHHSALGDPMVRVLEASNKTKGS
>NJM-St18noTag+4fs
RDHMVLLEFVTAAGITHGMDELYKLEHHHHHHSALGDPMVRVLEASNKTKG
>NJM-St17noTag+4fs
RDHMVLLEFVTAAGITHGMDELYKLEHHHHHHSALGDPMVRVLEASNKTK
>NJM-St16noTag+4fs
RDHMVLLEFVTAAGITHGMDELYKLEHHHHHHSALGDPMVRVLEASNKT
>NJM-St15noTag+4fs
RDHMVLLEFVTAAGITHGMDELYKLEHHHHHHSALGDPMVRVLEASNK
>NJM-St14noTag+4fs
RDHMVLLEFVTAAGITHGMDELYKLEHHHHHHSALGDPMVRVLEASN
>NJM-St13noTag+4fs
RDHMVLLEFVTAAGITHGMDELYKLEHHHHHHSALGDPMVRVLEAS
>NJM-St12noTag+4fs
RDHMVLLEFVTAAGITHGMDELYKLEHHHHHHSALGDPMVRVLEA
>NJM-St11noTag+4fs
RDHMVLLEFVTAAGITHGMDELYKLEHHHHHHSALGDPMVRVLE
>NJM-St10noTag+4fs
RDHMVLLEFVTAAGITHGMDELYKLEHHHHHHSALGDPMVRVL
>NJM-St9noTag+4fs
RDHMVLLEFVTAAGITHGMDELYKLEHHHHHHSALGDPMVRV
>NJM-St8noTag+4fs
RDHMVLLEFVTAAGITHGMDELYKLEHHHHHHSALGDPMVR
>NJM-St7noTag+4fs
RDHMVLLEFVTAAGITHGMDELYKLEHHHHHHSALGDPMV
>NJM-St6noTag+4fs
RDHMVLLEFVTAAGITHGMDELYKLEHHHHHHSALGDPM
>NJM-St5noTag+4fs
RDHMVLLEFVTAAGITHGMDELYKLEHHHHHHSALGDP
>NJM-St4noTag+4fs
RDHMVLLEFVTAAGITHGMDELYKLEHHHHHHSALGD
>NJM-St3noTag+4fs
RDHMVLLEFVTAAGITHGMDELYKLEHHHHHHSALG
>NJM-St2noTag+4fs
RDHMVLLEFVTAAGITHGMDELYKLEHHHHHHSAL
>NJM-St1noTag+4fs
RDHMVLLEFVTAAGITHGMDELYKLEHHHHHHSA
>NJM-St38DD+4fs
RDHMVLLEFVTAAGITHGMDELYKLEHHHHHHSALGDPMVRVLEASNKTKGSVERLGLSFYLLFVGERSPEAANDENYALDD
>NJM-St37DD+4fs
RDHMVLLEFVTAAGITHGMDELYKLEHHHHHHSALGDPMVRVLEASNKTKGSVERLGLSFYLLFVGERSPAANDENYALDD
>NJM-St36DD+4fs
RDHMVLLEFVTAAGITHGMDELYKLEHHHHHHSALGDPMVRVLEASNKTKGSVERLGLSFYLLFVGERSAANDENYALDD
>NJM-St35DD+4fs
RDHMVLLEFVTAAGITHGMDELYKLEHHHHHHSALGDPMVRVLEASNKTKGSVERLGLSFYLLFVGERAANDENYALDD
>NJM-St34DD+4fs
RDHMVLLEFVTAAGITHGMDELYKLEHHHHHHSALGDPMVRVLEASNKTKGSVERLGLSFYLLFVGEAANDENYALDD
>NJM-St33DD+4fs
RDHMVLLEFVTAAGITHGMDELYKLEHHHHHHSALGDPMVRVLEASNKTKGSVERLGLSFYLLFVGAANDENYALDD
>NJM-St32DD+4fs
RDHMVLLEFVTAAGITHGMDELYKLEHHHHHHSALGDPMVRVLEASNKTKGSVERLGLSFYLLFVAANDENYALDD
>NJM-St31DD+4fs
RDHMVLLEFVTAAGITHGMDELYKLEHHHHHHSALGDPMVRVLEASNKTKGSVERLGLSFYLLFAANDENYALDD
>NJM-St30DD+4fs
RDHMVLLEFVTAAGITHGMDELYKLEHHHHHHSALGDPMVRVLEASNKTKGSVERLGLSFYLLAANDENYALDD
>NJM-St29DD+4fs
RDHMVLLEFVTAAGITHGMDELYKLEHHHHHHSALGDPMVRVLEASNKTKGSVERLGLSFYLAANDENYALDD
>NJM-St28DD+4fs
RDHMVLLEFVTAAGITHGMDELYKLEHHHHHHSALGDPMVRVLEASNKTKGSVERLGLSFYAANDENYALDD
>NJM-St27DD+4fs
RDHMVLLEFVTAAGITHGMDELYKLEHHHHHHSALGDPMVRVLEASNKTKGSVERLGLSFAANDENYALDD
>NJM-St26DD+4fs
RDHMVLLEFVTAAGITHGMDELYKLEHHHHHHSALGDPMVRVLEASNKTKGSVERLGLSAANDENYALDD
>NJM-St25DD+4fs
RDHMVLLEFVTAAGITHGMDELYKLEHHHHHHSALGDPMVRVLEASNKTKGSVERLGLAANDENYALDD
>NJM-St24DD+4fs
RDHMVLLEFVTAAGITHGMDELYKLEHHHHHHSALGDPMVRVLEASNKTKGSVERLGAANDENYALDD
>NJM-St23DD+4fs
RDHMVLLEFVTAAGITHGMDELYKLEHHHHHHSALGDPMVRVLEASNKTKGSVERLAANDENYALDD
>NJM-St22DD+4fs
RDHMVLLEFVTAAGITHGMDELYKLEHHHHHHSALGDPMVRVLEASNKTKGSVERAANDENYALDD
>NJM-St21DD+4fs
RDHMVLLEFVTAAGITHGMDELYKLEHHHHHHSALGDPMVRVLEASNKTKGSVEAANDENYALDD
>NJM-St20DD+4fs
RDHMVLLEFVTAAGITHGMDELYKLEHHHHHHSALGDPMVRVLEASNKTKGSVAANDENYALDD
>NJM-St19DD+4fs
RDHMVLLEFVTAAGITHGMDELYKLEHHHHHHSALGDPMVRVLEASNKTKGSAANDENYALDD
>NJM-St18DD+4fs
RDHMVLLEFVTAAGITHGMDELYKLEHHHHHHSALGDPMVRVLEASNKTKGAANDENYALDD
>NJM-St17DD+4fs
RDHMVLLEFVTAAGITHGMDELYKLEHHHHHHSALGDPMVRVLEASNKTKAANDENYALDD
>NJM-St16DD+4fs
RDHMVLLEFVTAAGITHGMDELYKLEHHHHHHSALGDPMVRVLEASNKTAANDENYALDD
>NJM-St15DD+4fs
RDHMVLLEFVTAAGITHGMDELYKLEHHHHHHSALGDPMVRVLEASNKAANDENYALDD
>NJM-St14DD+4fs
RDHMVLLEFVTAAGITHGMDELYKLEHHHHHHSALGDPMVRVLEASNAANDENYALDD
>NJM-St13DD+4fs
RDHMVLLEFVTAAGITHGMDELYKLEHHHHHHSALGDPMVRVLEASAANDENYALDD
>NJM-St12DD+4fs
RDHMVLLEFVTAAGITHGMDELYKLEHHHHHHSALGDPMVRVLEAAANDENYALDD
>NJM-St11DD+4fs
RDHMVLLEFVTAAGITHGMDELYKLEHHHHHHSALGDPMVRVLEAANDENYALDD
>NJM-St10DD+4fs
RDHMVLLEFVTAAGITHGMDELYKLEHHHHHHSALGDPMVRVLAANDENYALDD
>NJM-St9DD+4fs
RDHMVLLEFVTAAGITHGMDELYKLEHHHHHHSALGDPMVRVAANDENYALDD
>NJM-St8DD+4fs
RDHMVLLEFVTAAGITHGMDELYKLEHHHHHHSALGDPMVRAANDENYALDD
>NJM-St7DD+4fs
RDHMVLLEFVTAAGITHGMDELYKLEHHHHHHSALGDPMVAANDENYALDD
>NJM-St6DD+4fs
RDHMVLLEFVTAAGITHGMDELYKLEHHHHHHSALGDPMAANDENYALDD
>NJM-St5DD+4fs
RDHMVLLEFVTAAGITHGMDELYKLEHHHHHHSALGDPAANDENYALDD
>NJM-St4DD+4fs
RDHMVLLEFVTAAGITHGMDELYKLEHHHHHHSALGDAANDENYALDD
>NJM-St3DD+4fs
RDHMVLLEFVTAAGITHGMDELYKLEHHHHHHSALGAANDENYALDD
>NJM-St2DD+4fs
RDHMVLLEFVTAAGITHGMDELYKLEHHHHHHSALAANDENYALDD
>NJM-St1DD+4fs
RDHMVLLEFVTAAGITHGMDELYKLEHHHHHHSAAANDENYALDD
>NJM-Tt38noTag+4fs
RDHMVLLEFVTAAGITHGMDELYKLEHHHHHHTALGDPMVRVLEASNKTKGSVERLGLSFYLLFVGERSPE
>NJM-Tt37noTag+4fs
RDHMVLLEFVTAAGITHGMDELYKLEHHHHHHTALGDPMVRVLEASNKTKGSVERLGLSFYLLFVGERSP
>NJM-Tt36noTag+4fs
RDHMVLLEFVTAAGITHGMDELYKLEHHHHHHTALGDPMVRVLEASNKTKGSVERLGLSFYLLFVGERS
>NJM-Tt35noTag+4fs
RDHMVLLEFVTAAGITHGMDELYKLEHHHHHHTALGDPMVRVLEASNKTKGSVERLGLSFYLLFVGER
>NJM-Tt34noTag+4fs
RDHMVLLEFVTAAGITHGMDELYKLEHHHHHHTALGDPMVRVLEASNKTKGSVERLGLSFYLLFVGE
>NJM-Tt33noTag+4fs
RDHMVLLEFVTAAGITHGMDELYKLEHHHHHHTALGDPMVRVLEASNKTKGSVERLGLSFYLLFVG
>NJM-Tt32noTag+4fs
RDHMVLLEFVTAAGITHGMDELYKLEHHHHHHTALGDPMVRVLEASNKTKGSVERLGLSFYLLFV
>NJM-Tt31noTag+4fs
RDHMVLLEFVTAAGITHGMDELYKLEHHHHHHTALGDPMVRVLEASNKTKGSVERLGLSFYLLF
>NJM-Tt30noTag+4fs
RDHMVLLEFVTAAGITHGMDELYKLEHHHHHHTALGDPMVRVLEASNKTKGSVERLGLSFYLL
>NJM-Tt29noTag+4fs
RDHMVLLEFVTAAGITHGMDELYKLEHHHHHHTALGDPMVRVLEASNKTKGSVERLGLSFYL
>NJM-Tt28noTag+4fs
RDHMVLLEFVTAAGITHGMDELYKLEHHHHHHTALGDPMVRVLEASNKTKGSVERLGLSFY
>NJM-Tt27noTag+4fs
RDHMVLLEFVTAAGITHGMDELYKLEHHHHHHTALGDPMVRVLEASNKTKGSVERLGLSF
>NJM-Tt26noTag+4fs
RDHMVLLEFVTAAGITHGMDELYKLEHHHHHHTALGDPMVRVLEASNKTKGSVERLGLS
>NJM-Tt25noTag+4fs
RDHMVLLEFVTAAGITHGMDELYKLEHHHHHHTALGDPMVRVLEASNKTKGSVERLGL
>NJM-Tt24noTag+4fs
RDHMVLLEFVTAAGITHGMDELYKLEHHHHHHTALGDPMVRVLEASNKTKGSVERLG
>NJM-Tt23noTag+4fs
RDHMVLLEFVTAAGITHGMDELYKLEHHHHHHTALGDPMVRVLEASNKTKGSVERL
>NJM-Tt22noTag+4fs
RDHMVLLEFVTAAGITHGMDELYKLEHHHHHHTALGDPMVRVLEASNKTKGSVER
>NJM-Tt21noTag+4fs
RDHMVLLEFVTAAGITHGMDELYKLEHHHHHHTALGDPMVRVLEASNKTKGSVE
>NJM-Tt20noTag+4fs
RDHMVLLEFVTAAGITHGMDELYKLEHHHHHHTALGDPMVRVLEASNKTKGSV
>NJM-Tt19noTag+4fs
RDHMVLLEFVTAAGITHGMDELYKLEHHHHHHTALGDPMVRVLEASNKTKGS
>NJM-Tt18noTag+4fs
RDHMVLLEFVTAAGITHGMDELYKLEHHHHHHTALGDPMVRVLEASNKTKG
>NJM-Tt17noTag+4fs
RDHMVLLEFVTAAGITHGMDELYKLEHHHHHHTALGDPMVRVLEASNKTK
>NJM-Tt16noTag+4fs
RDHMVLLEFVTAAGITHGMDELYKLEHHHHHHTALGDPMVRVLEASNKT
>NJM-Tt15noTag+4fs
RDHMVLLEFVTAAGITHGMDELYKLEHHHHHHTALGDPMVRVLEASNK
>NJM-Tt14noTag+4fs
RDHMVLLEFVTAAGITHGMDELYKLEHHHHHHTALGDPMVRVLEASN
>NJM-Tt13noTag+4fs
RDHMVLLEFVTAAGITHGMDELYKLEHHHHHHTALGDPMVRVLEAS
>NJM-Tt12noTag+4fs
RDHMVLLEFVTAAGITHGMDELYKLEHHHHHHTALGDPMVRVLEA
>NJM-Tt11noTag+4fs
RDHMVLLEFVTAAGITHGMDELYKLEHHHHHHTALGDPMVRVLE
>NJM-Tt10noTag+4fs
RDHMVLLEFVTAAGITHGMDELYKLEHHHHHHTALGDPMVRVL
>NJM-Tt9noTag+4fs
RDHMVLLEFVTAAGITHGMDELYKLEHHHHHHTALGDPMVRV
>NJM-Tt8noTag+4fs
RDHMVLLEFVTAAGITHGMDELYKLEHHHHHHTALGDPMVR
>NJM-Tt7noTag+4fs
RDHMVLLEFVTAAGITHGMDELYKLEHHHHHHTALGDPMV
>NJM-Tt6noTag+4fs
RDHMVLLEFVTAAGITHGMDELYKLEHHHHHHTALGDPM
>NJM-Tt5noTag+4fs
RDHMVLLEFVTAAGITHGMDELYKLEHHHHHHTALGDP
>NJM-Tt4noTag+4fs
RDHMVLLEFVTAAGITHGMDELYKLEHHHHHHTALGD
>NJM-Tt3noTag+4fs
RDHMVLLEFVTAAGITHGMDELYKLEHHHHHHTALG
>NJM-Tt2noTag+4fs
RDHMVLLEFVTAAGITHGMDELYKLEHHHHHHTAL
>NJM-Tt1noTag+4fs
RDHMVLLEFVTAAGITHGMDELYKLEHHHHHHTA
>NJM-Tt38DD+4fs
RDHMVLLEFVTAAGITHGMDELYKLEHHHHHHTALGDPMVRVLEASNKTKGSVERLGLSFYLLFVGERSPEAANDENYALDD
>NJM-Tt37DD+4fs
RDHMVLLEFVTAAGITHGMDELYKLEHHHHHHTALGDPMVRVLEASNKTKGSVERLGLSFYLLFVGERSPAANDENYALDD
>NJM-Tt36DD+4fs
RDHMVLLEFVTAAGITHGMDELYKLEHHHHHHTALGDPMVRVLEASNKTKGSVERLGLSFYLLFVGERSAANDENYALDD
>NJM-Tt35DD+4fs
RDHMVLLEFVTAAGITHGMDELYKLEHHHHHHTALGDPMVRVLEASNKTKGSVERLGLSFYLLFVGERAANDENYALDD
>NJM-Tt34DD+4fs
RDHMVLLEFVTAAGITHGMDELYKLEHHHHHHTALGDPMVRVLEASNKTKGSVERLGLSFYLLFVGEAANDENYALDD
>NJM-Tt33DD+4fs
RDHMVLLEFVTAAGITHGMDELYKLEHHHHHHTALGDPMVRVLEASNKTKGSVERLGLSFYLLFVGAANDENYALDD
>NJM-Tt32DD+4fs
RDHMVLLEFVTAAGITHGMDELYKLEHHHHHHTALGDPMVRVLEASNKTKGSVERLGLSFYLLFVAANDENYALDD
>NJM-Tt31DD+4fs
RDHMVLLEFVTAAGITHGMDELYKLEHHHHHHTALGDPMVRVLEASNKTKGSVERLGLSFYLLFAANDENYALDD
>NJM-Tt30DD+4fs
RDHMVLLEFVTAAGITHGMDELYKLEHHHHHHTALGDPMVRVLEASNKTKGSVERLGLSFYLLAANDENYALDD
>NJM-Tt29DD+4fs
RDHMVLLEFVTAAGITHGMDELYKLEHHHHHHTALGDPMVRVLEASNKTKGSVERLGLSFYLAANDENYALDD
>NJM-Tt28DD+4fs
RDHMVLLEFVTAAGITHGMDELYKLEHHHHHHTALGDPMVRVLEASNKTKGSVERLGLSFYAANDENYALDD
>NJM-Tt27DD+4fs
RDHMVLLEFVTAAGITHGMDELYKLEHHHHHHTALGDPMVRVLEASNKTKGSVERLGLSFAANDENYALDD
>NJM-Tt26DD+4fs
RDHMVLLEFVTAAGITHGMDELYKLEHHHHHHTALGDPMVRVLEASNKTKGSVERLGLSAANDENYALDD
>NJM-Tt25DD+4fs
RDHMVLLEFVTAAGITHGMDELYKLEHHHHHHTALGDPMVRVLEASNKTKGSVERLGLAANDENYALDD
>NJM-Tt24DD+4fs
RDHMVLLEFVTAAGITHGMDELYKLEHHHHHHTALGDPMVRVLEASNKTKGSVERLGAANDENYALDD
>NJM-Tt23DD+4fs
RDHMVLLEFVTAAGITHGMDELYKLEHHHHHHTALGDPMVRVLEASNKTKGSVERLAANDENYALDD
>NJM-Tt22DD+4fs
RDHMVLLEFVTAAGITHGMDELYKLEHHHHHHTALGDPMVRVLEASNKTKGSVERAANDENYALDD
>NJM-Tt21DD+4fs
RDHMVLLEFVTAAGITHGMDELYKLEHHHHHHTALGDPMVRVLEASNKTKGSVEAANDENYALDD
>NJM-Tt20DD+4fs
RDHMVLLEFVTAAGITHGMDELYKLEHHHHHHTALGDPMVRVLEASNKTKGSVAANDENYALDD
>NJM-Tt19DD+4fs
RDHMVLLEFVTAAGITHGMDELYKLEHHHHHHTALGDPMVRVLEASNKTKGSAANDENYALDD
>NJM-Tt18DD+4fs
RDHMVLLEFVTAAGITHGMDELYKLEHHHHHHTALGDPMVRVLEASNKTKGAANDENYALDD
>NJM-Tt17DD+4fs
RDHMVLLEFVTAAGITHGMDELYKLEHHHHHHTALGDPMVRVLEASNKTKAANDENYALDD
>NJM-Tt16DD+4fs
RDHMVLLEFVTAAGITHGMDELYKLEHHHHHHTALGDPMVRVLEASNKTAANDENYALDD
>NJM-Tt15DD+4fs
RDHMVLLEFVTAAGITHGMDELYKLEHHHHHHTALGDPMVRVLEASNKAANDENYALDD
>NJM-Tt14DD+4fs
RDHMVLLEFVTAAGITHGMDELYKLEHHHHHHTALGDPMVRVLEASNAANDENYALDD
>NJM-Tt13DD+4fs
RDHMVLLEFVTAAGITHGMDELYKLEHHHHHHTALGDPMVRVLEASAANDENYALDD
>NJM-Tt12DD+4fs
RDHMVLLEFVTAAGITHGMDELYKLEHHHHHHTALGDPMVRVLEAAANDENYALDD
>NJM-Tt11DD+4fs
RDHMVLLEFVTAAGITHGMDELYKLEHHHHHHTALGDPMVRVLEAANDENYALDD
>NJM-Tt10DD+4fs
RDHMVLLEFVTAAGITHGMDELYKLEHHHHHHTALGDPMVRVLAANDENYALDD
>NJM-Tt9DD+4fs
RDHMVLLEFVTAAGITHGMDELYKLEHHHHHHTALGDPMVRVAANDENYALDD
>NJM-Tt8DD+4fs
RDHMVLLEFVTAAGITHGMDELYKLEHHHHHHTALGDPMVRAANDENYALDD
>NJM-Tt7DD+4fs
RDHMVLLEFVTAAGITHGMDELYKLEHHHHHHTALGDPMVAANDENYALDD
>NJM-Tt6DD+4fs
RDHMVLLEFVTAAGITHGMDELYKLEHHHHHHTALGDPMAANDENYALDD
>NJM-Tt5DD+4fs
RDHMVLLEFVTAAGITHGMDELYKLEHHHHHHTALGDPAANDENYALDD
>NJM-Tt4DD+4fs
RDHMVLLEFVTAAGITHGMDELYKLEHHHHHHTALGDAANDENYALDD
>NJM-Tt3DD+4fs
RDHMVLLEFVTAAGITHGMDELYKLEHHHHHHTALGAANDENYALDD
>NJM-Tt2DD+4fs
RDHMVLLEFVTAAGITHGMDELYKLEHHHHHHTALAANDENYALDD
>NJM-Tt1DD+4fs
RDHMVLLEFVTAAGITHGMDELYKLEHHHHHHTAAANDENYALDD
>NJM-Vt38noTag+4fs
RDHMVLLEFVTAAGITHGMDELYKLEHHHHHHVALGDPMVRVLEASNKTKGSVERLGLSFYLLFVGERSPE
>NJM-Vt37noTag+4fs
RDHMVLLEFVTAAGITHGMDELYKLEHHHHHHVALGDPMVRVLEASNKTKGSVERLGLSFYLLFVGERSP
>NJM-Vt36noTag+4fs
RDHMVLLEFVTAAGITHGMDELYKLEHHHHHHVALGDPMVRVLEASNKTKGSVERLGLSFYLLFVGERS
>NJM-Vt35noTag+4fs
RDHMVLLEFVTAAGITHGMDELYKLEHHHHHHVALGDPMVRVLEASNKTKGSVERLGLSFYLLFVGER
>NJM-Vt34noTag+4fs
RDHMVLLEFVTAAGITHGMDELYKLEHHHHHHVALGDPMVRVLEASNKTKGSVERLGLSFYLLFVGE
>NJM-Vt33noTag+4fs
RDHMVLLEFVTAAGITHGMDELYKLEHHHHHHVALGDPMVRVLEASNKTKGSVERLGLSFYLLFVG
>NJM-Vt32noTag+4fs
RDHMVLLEFVTAAGITHGMDELYKLEHHHHHHVALGDPMVRVLEASNKTKGSVERLGLSFYLLFV
>NJM-Vt31noTag+4fs
RDHMVLLEFVTAAGITHGMDELYKLEHHHHHHVALGDPMVRVLEASNKTKGSVERLGLSFYLLF
>NJM-Vt30noTag+4fs
RDHMVLLEFVTAAGITHGMDELYKLEHHHHHHVALGDPMVRVLEASNKTKGSVERLGLSFYLL
>NJM-Vt29noTag+4fs
RDHMVLLEFVTAAGITHGMDELYKLEHHHHHHVALGDPMVRVLEASNKTKGSVERLGLSFYL
>NJM-Vt28noTag+4fs
RDHMVLLEFVTAAGITHGMDELYKLEHHHHHHVALGDPMVRVLEASNKTKGSVERLGLSFY
>NJM-Vt27noTag+4fs
RDHMVLLEFVTAAGITHGMDELYKLEHHHHHHVALGDPMVRVLEASNKTKGSVERLGLSF
>NJM-Vt26noTag+4fs
RDHMVLLEFVTAAGITHGMDELYKLEHHHHHHVALGDPMVRVLEASNKTKGSVERLGLS
>NJM-Vt25noTag+4fs
RDHMVLLEFVTAAGITHGMDELYKLEHHHHHHVALGDPMVRVLEASNKTKGSVERLGL
>NJM-Vt24noTag+4fs
RDHMVLLEFVTAAGITHGMDELYKLEHHHHHHVALGDPMVRVLEASNKTKGSVERLG
>NJM-Vt23noTag+4fs
RDHMVLLEFVTAAGITHGMDELYKLEHHHHHHVALGDPMVRVLEASNKTKGSVERL
>NJM-Vt22noTag+4fs
RDHMVLLEFVTAAGITHGMDELYKLEHHHHHHVALGDPMVRVLEASNKTKGSVER
>NJM-Vt21noTag+4fs
RDHMVLLEFVTAAGITHGMDELYKLEHHHHHHVALGDPMVRVLEASNKTKGSVE
>NJM-Vt20noTag+4fs
RDHMVLLEFVTAAGITHGMDELYKLEHHHHHHVALGDPMVRVLEASNKTKGSV
>NJM-Vt19noTag+4fs
RDHMVLLEFVTAAGITHGMDELYKLEHHHHHHVALGDPMVRVLEASNKTKGS
>NJM-Vt18noTag+4fs
RDHMVLLEFVTAAGITHGMDELYKLEHHHHHHVALGDPMVRVLEASNKTKG
>NJM-Vt17noTag+4fs
RDHMVLLEFVTAAGITHGMDELYKLEHHHHHHVALGDPMVRVLEASNKTK
>NJM-Vt16noTag+4fs
RDHMVLLEFVTAAGITHGMDELYKLEHHHHHHVALGDPMVRVLEASNKT
>NJM-Vt15noTag+4fs
RDHMVLLEFVTAAGITHGMDELYKLEHHHHHHVALGDPMVRVLEASNK
>NJM-Vt14noTag+4fs
RDHMVLLEFVTAAGITHGMDELYKLEHHHHHHVALGDPMVRVLEASN
>NJM-Vt13noTag+4fs
RDHMVLLEFVTAAGITHGMDELYKLEHHHHHHVALGDPMVRVLEAS
>NJM-Vt12noTag+4fs
RDHMVLLEFVTAAGITHGMDELYKLEHHHHHHVALGDPMVRVLEA
>NJM-Vt11noTag+4fs
RDHMVLLEFVTAAGITHGMDELYKLEHHHHHHVALGDPMVRVLE
>NJM-Vt10noTag+4fs
RDHMVLLEFVTAAGITHGMDELYKLEHHHHHHVALGDPMVRVL
>NJM-Vt9noTag+4fs
RDHMVLLEFVTAAGITHGMDELYKLEHHHHHHVALGDPMVRV
>NJM-Vt8noTag+4fs
RDHMVLLEFVTAAGITHGMDELYKLEHHHHHHVALGDPMVR
>NJM-Vt7noTag+4fs
RDHMVLLEFVTAAGITHGMDELYKLEHHHHHHVALGDPMV
>NJM-Vt6noTag+4fs
RDHMVLLEFVTAAGITHGMDELYKLEHHHHHHVALGDPM
>NJM-Vt5noTag+4fs
RDHMVLLEFVTAAGITHGMDELYKLEHHHHHHVALGDP
>NJM-Vt4noTag+4fs
RDHMVLLEFVTAAGITHGMDELYKLEHHHHHHVALGD
>NJM-Vt3noTag+4fs
RDHMVLLEFVTAAGITHGMDELYKLEHHHHHHVALG
>NJM-Vt2noTag+4fs
RDHMVLLEFVTAAGITHGMDELYKLEHHHHHHVAL
>NJM-Vt1noTag+4fs
RDHMVLLEFVTAAGITHGMDELYKLEHHHHHHVA
>NJM-Vt38DD+4fs
RDHMVLLEFVTAAGITHGMDELYKLEHHHHHHVALGDPMVRVLEASNKTKGSVERLGLSFYLLFVGERSPEAANDENYALDD
>NJM-Vt37DD+4fs
RDHMVLLEFVTAAGITHGMDELYKLEHHHHHHVALGDPMVRVLEASNKTKGSVERLGLSFYLLFVGERSPAANDENYALDD
>NJM-Vt36DD+4fs
RDHMVLLEFVTAAGITHGMDELYKLEHHHHHHVALGDPMVRVLEASNKTKGSVERLGLSFYLLFVGERSAANDENYALDD
>NJM-Vt35DD+4fs
RDHMVLLEFVTAAGITHGMDELYKLEHHHHHHVALGDPMVRVLEASNKTKGSVERLGLSFYLLFVGERAANDENYALDD
>NJM-Vt34DD+4fs
RDHMVLLEFVTAAGITHGMDELYKLEHHHHHHVALGDPMVRVLEASNKTKGSVERLGLSFYLLFVGEAANDENYALDD
>NJM-Vt33DD+4fs
RDHMVLLEFVTAAGITHGMDELYKLEHHHHHHVALGDPMVRVLEASNKTKGSVERLGLSFYLLFVGAANDENYALDD
>NJM-Vt32DD+4fs
RDHMVLLEFVTAAGITHGMDELYKLEHHHHHHVALGDPMVRVLEASNKTKGSVERLGLSFYLLFVAANDENYALDD
>NJM-Vt31DD+4fs
RDHMVLLEFVTAAGITHGMDELYKLEHHHHHHVALGDPMVRVLEASNKTKGSVERLGLSFYLLFAANDENYALDD
>NJM-Vt30DD+4fs
RDHMVLLEFVTAAGITHGMDELYKLEHHHHHHVALGDPMVRVLEASNKTKGSVERLGLSFYLLAANDENYALDD
>NJM-Vt29DD+4fs
RDHMVLLEFVTAAGITHGMDELYKLEHHHHHHVALGDPMVRVLEASNKTKGSVERLGLSFYLAANDENYALDD
>NJM-Vt28DD+4fs
RDHMVLLEFVTAAGITHGMDELYKLEHHHHHHVALGDPMVRVLEASNKTKGSVERLGLSFYAANDENYALDD
>NJM-Vt27DD+4fs
RDHMVLLEFVTAAGITHGMDELYKLEHHHHHHVALGDPMVRVLEASNKTKGSVERLGLSFAANDENYALDD
>NJM-Vt26DD+4fs
RDHMVLLEFVTAAGITHGMDELYKLEHHHHHHVALGDPMVRVLEASNKTKGSVERLGLSAANDENYALDD
>NJM-Vt25DD+4fs
RDHMVLLEFVTAAGITHGMDELYKLEHHHHHHVALGDPMVRVLEASNKTKGSVERLGLAANDENYALDD
>NJM-Vt24DD+4fs
RDHMVLLEFVTAAGITHGMDELYKLEHHHHHHVALGDPMVRVLEASNKTKGSVERLGAANDENYALDD
>NJM-Vt23DD+4fs
RDHMVLLEFVTAAGITHGMDELYKLEHHHHHHVALGDPMVRVLEASNKTKGSVERLAANDENYALDD
>NJM-Vt22DD+4fs
RDHMVLLEFVTAAGITHGMDELYKLEHHHHHHVALGDPMVRVLEASNKTKGSVERAANDENYALDD
>NJM-Vt21DD+4fs
RDHMVLLEFVTAAGITHGMDELYKLEHHHHHHVALGDPMVRVLEASNKTKGSVEAANDENYALDD
>NJM-Vt20DD+4fs
RDHMVLLEFVTAAGITHGMDELYKLEHHHHHHVALGDPMVRVLEASNKTKGSVAANDENYALDD
>NJM-Vt19DD+4fs
RDHMVLLEFVTAAGITHGMDELYKLEHHHHHHVALGDPMVRVLEASNKTKGSAANDENYALDD
>NJM-Vt18DD+4fs
RDHMVLLEFVTAAGITHGMDELYKLEHHHHHHVALGDPMVRVLEASNKTKGAANDENYALDD
>NJM-Vt17DD+4fs
RDHMVLLEFVTAAGITHGMDELYKLEHHHHHHVALGDPMVRVLEASNKTKAANDENYALDD
>NJM-Vt16DD+4fs
RDHMVLLEFVTAAGITHGMDELYKLEHHHHHHVALGDPMVRVLEASNKTAANDENYALDD
>NJM-Vt15DD+4fs
RDHMVLLEFVTAAGITHGMDELYKLEHHHHHHVALGDPMVRVLEASNKAANDENYALDD
>NJM-Vt14DD+4fs
RDHMVLLEFVTAAGITHGMDELYKLEHHHHHHVALGDPMVRVLEASNAANDENYALDD
>NJM-Vt13DD+4fs
RDHMVLLEFVTAAGITHGMDELYKLEHHHHHHVALGDPMVRVLEASAANDENYALDD
>NJM-Vt12DD+4fs
RDHMVLLEFVTAAGITHGMDELYKLEHHHHHHVALGDPMVRVLEAAANDENYALDD
>NJM-Vt11DD+4fs
RDHMVLLEFVTAAGITHGMDELYKLEHHHHHHVALGDPMVRVLEAANDENYALDD
>NJM-Vt10DD+4fs
RDHMVLLEFVTAAGITHGMDELYKLEHHHHHHVALGDPMVRVLAANDENYALDD
>NJM-Vt9DD+4fs
RDHMVLLEFVTAAGITHGMDELYKLEHHHHHHVALGDPMVRVAANDENYALDD
>NJM-Vt8DD+4fs
RDHMVLLEFVTAAGITHGMDELYKLEHHHHHHVALGDPMVRAANDENYALDD
>NJM-Vt7DD+4fs
RDHMVLLEFVTAAGITHGMDELYKLEHHHHHHVALGDPMVAANDENYALDD
>NJM-Vt6DD+4fs
RDHMVLLEFVTAAGITHGMDELYKLEHHHHHHVALGDPMAANDENYALDD
>NJM-Vt5DD+4fs
RDHMVLLEFVTAAGITHGMDELYKLEHHHHHHVALGDPAANDENYALDD
>NJM-Vt4DD+4fs
RDHMVLLEFVTAAGITHGMDELYKLEHHHHHHVALGDAANDENYALDD
>NJM-Vt3DD+4fs
RDHMVLLEFVTAAGITHGMDELYKLEHHHHHHVALGAANDENYALDD
>NJM-Vt2DD+4fs
RDHMVLLEFVTAAGITHGMDELYKLEHHHHHHVALAANDENYALDD
>NJM-Vt1DD+4fs
RDHMVLLEFVTAAGITHGMDELYKLEHHHHHHVAAANDENYALDD
>NJM-Wt38noTag+4fs
RDHMVLLEFVTAAGITHGMDELYKLEHHHHHHWALGDPMVRVLEASNKTKGSVERLGLSFYLLFVGERSPE
>NJM-Wt37noTag+4fs
RDHMVLLEFVTAAGITHGMDELYKLEHHHHHHWALGDPMVRVLEASNKTKGSVERLGLSFYLLFVGERSP
>NJM-Wt36noTag+4fs
RDHMVLLEFVTAAGITHGMDELYKLEHHHHHHWALGDPMVRVLEASNKTKGSVERLGLSFYLLFVGERS
>NJM-Wt35noTag+4fs
RDHMVLLEFVTAAGITHGMDELYKLEHHHHHHWALGDPMVRVLEASNKTKGSVERLGLSFYLLFVGER
>NJM-Wt34noTag+4fs
RDHMVLLEFVTAAGITHGMDELYKLEHHHHHHWALGDPMVRVLEASNKTKGSVERLGLSFYLLFVGE
>NJM-Wt33noTag+4fs
RDHMVLLEFVTAAGITHGMDELYKLEHHHHHHWALGDPMVRVLEASNKTKGSVERLGLSFYLLFVG
>NJM-Wt32noTag+4fs
RDHMVLLEFVTAAGITHGMDELYKLEHHHHHHWALGDPMVRVLEASNKTKGSVERLGLSFYLLFV
>NJM-Wt31noTag+4fs
RDHMVLLEFVTAAGITHGMDELYKLEHHHHHHWALGDPMVRVLEASNKTKGSVERLGLSFYLLF
>NJM-Wt30noTag+4fs
RDHMVLLEFVTAAGITHGMDELYKLEHHHHHHWALGDPMVRVLEASNKTKGSVERLGLSFYLL
>NJM-Wt29noTag+4fs
RDHMVLLEFVTAAGITHGMDELYKLEHHHHHHWALGDPMVRVLEASNKTKGSVERLGLSFYL
>NJM-Wt28noTag+4fs
RDHMVLLEFVTAAGITHGMDELYKLEHHHHHHWALGDPMVRVLEASNKTKGSVERLGLSFY
>NJM-Wt27noTag+4fs
RDHMVLLEFVTAAGITHGMDELYKLEHHHHHHWALGDPMVRVLEASNKTKGSVERLGLSF
>NJM-Wt26noTag+4fs
RDHMVLLEFVTAAGITHGMDELYKLEHHHHHHWALGDPMVRVLEASNKTKGSVERLGLS
>NJM-Wt25noTag+4fs
RDHMVLLEFVTAAGITHGMDELYKLEHHHHHHWALGDPMVRVLEASNKTKGSVERLGL
>NJM-Wt24noTag+4fs
RDHMVLLEFVTAAGITHGMDELYKLEHHHHHHWALGDPMVRVLEASNKTKGSVERLG
>NJM-Wt23noTag+4fs
RDHMVLLEFVTAAGITHGMDELYKLEHHHHHHWALGDPMVRVLEASNKTKGSVERL
>NJM-Wt22noTag+4fs
RDHMVLLEFVTAAGITHGMDELYKLEHHHHHHWALGDPMVRVLEASNKTKGSVER
>NJM-Wt21noTag+4fs
RDHMVLLEFVTAAGITHGMDELYKLEHHHHHHWALGDPMVRVLEASNKTKGSVE
>NJM-Wt20noTag+4fs
RDHMVLLEFVTAAGITHGMDELYKLEHHHHHHWALGDPMVRVLEASNKTKGSV
>NJM-Wt19noTag+4fs
RDHMVLLEFVTAAGITHGMDELYKLEHHHHHHWALGDPMVRVLEASNKTKGS
>NJM-Wt18noTag+4fs
RDHMVLLEFVTAAGITHGMDELYKLEHHHHHHWALGDPMVRVLEASNKTKG
>NJM-Wt17noTag+4fs
RDHMVLLEFVTAAGITHGMDELYKLEHHHHHHWALGDPMVRVLEASNKTK
>NJM-Wt16noTag+4fs
RDHMVLLEFVTAAGITHGMDELYKLEHHHHHHWALGDPMVRVLEASNKT
>NJM-Wt15noTag+4fs
RDHMVLLEFVTAAGITHGMDELYKLEHHHHHHWALGDPMVRVLEASNK
>NJM-Wt14noTag+4fs
RDHMVLLEFVTAAGITHGMDELYKLEHHHHHHWALGDPMVRVLEASN
>NJM-Wt13noTag+4fs
RDHMVLLEFVTAAGITHGMDELYKLEHHHHHHWALGDPMVRVLEAS
>NJM-Wt12noTag+4fs
RDHMVLLEFVTAAGITHGMDELYKLEHHHHHHWALGDPMVRVLEA
>NJM-Wt11noTag+4fs
RDHMVLLEFVTAAGITHGMDELYKLEHHHHHHWALGDPMVRVLE
>NJM-Wt10noTag+4fs
RDHMVLLEFVTAAGITHGMDELYKLEHHHHHHWALGDPMVRVL
>NJM-Wt9noTag+4fs
RDHMVLLEFVTAAGITHGMDELYKLEHHHHHHWALGDPMVRV
>NJM-Wt8noTag+4fs
RDHMVLLEFVTAAGITHGMDELYKLEHHHHHHWALGDPMVR
>NJM-Wt7noTag+4fs
RDHMVLLEFVTAAGITHGMDELYKLEHHHHHHWALGDPMV
>NJM-Wt6noTag+4fs
RDHMVLLEFVTAAGITHGMDELYKLEHHHHHHWALGDPM
>NJM-Wt5noTag+4fs
RDHMVLLEFVTAAGITHGMDELYKLEHHHHHHWALGDP
>NJM-Wt4noTag+4fs
RDHMVLLEFVTAAGITHGMDELYKLEHHHHHHWALGD
>NJM-Wt3noTag+4fs
RDHMVLLEFVTAAGITHGMDELYKLEHHHHHHWALG
>NJM-Wt2noTag+4fs
RDHMVLLEFVTAAGITHGMDELYKLEHHHHHHWAL
>NJM-Wt1noTag+4fs
RDHMVLLEFVTAAGITHGMDELYKLEHHHHHHWA
>NJM-Wt38DD+4fs
RDHMVLLEFVTAAGITHGMDELYKLEHHHHHHWALGDPMVRVLEASNKTKGSVERLGLSFYLLFVGERSPEAANDENYALDD
>NJM-Wt37DD+4fs
RDHMVLLEFVTAAGITHGMDELYKLEHHHHHHWALGDPMVRVLEASNKTKGSVERLGLSFYLLFVGERSPAANDENYALDD
>NJM-Wt36DD+4fs
RDHMVLLEFVTAAGITHGMDELYKLEHHHHHHWALGDPMVRVLEASNKTKGSVERLGLSFYLLFVGERSAANDENYALDD
>NJM-Wt35DD+4fs
RDHMVLLEFVTAAGITHGMDELYKLEHHHHHHWALGDPMVRVLEASNKTKGSVERLGLSFYLLFVGERAANDENYALDD
>NJM-Wt34DD+4fs
RDHMVLLEFVTAAGITHGMDELYKLEHHHHHHWALGDPMVRVLEASNKTKGSVERLGLSFYLLFVGEAANDENYALDD
>NJM-Wt33DD+4fs
RDHMVLLEFVTAAGITHGMDELYKLEHHHHHHWALGDPMVRVLEASNKTKGSVERLGLSFYLLFVGAANDENYALDD
>NJM-Wt32DD+4fs
RDHMVLLEFVTAAGITHGMDELYKLEHHHHHHWALGDPMVRVLEASNKTKGSVERLGLSFYLLFVAANDENYALDD
>NJM-Wt31DD+4fs
RDHMVLLEFVTAAGITHGMDELYKLEHHHHHHWALGDPMVRVLEASNKTKGSVERLGLSFYLLFAANDENYALDD
>NJM-Wt30DD+4fs
RDHMVLLEFVTAAGITHGMDELYKLEHHHHHHWALGDPMVRVLEASNKTKGSVERLGLSFYLLAANDENYALDD
>NJM-Wt29DD+4fs
RDHMVLLEFVTAAGITHGMDELYKLEHHHHHHWALGDPMVRVLEASNKTKGSVERLGLSFYLAANDENYALDD
>NJM-Wt28DD+4fs
RDHMVLLEFVTAAGITHGMDELYKLEHHHHHHWALGDPMVRVLEASNKTKGSVERLGLSFYAANDENYALDD
>NJM-Wt27DD+4fs
RDHMVLLEFVTAAGITHGMDELYKLEHHHHHHWALGDPMVRVLEASNKTKGSVERLGLSFAANDENYALDD
>NJM-Wt26DD+4fs
RDHMVLLEFVTAAGITHGMDELYKLEHHHHHHWALGDPMVRVLEASNKTKGSVERLGLSAANDENYALDD
>NJM-Wt25DD+4fs
RDHMVLLEFVTAAGITHGMDELYKLEHHHHHHWALGDPMVRVLEASNKTKGSVERLGLAANDENYALDD
>NJM-Wt24DD+4fs
RDHMVLLEFVTAAGITHGMDELYKLEHHHHHHWALGDPMVRVLEASNKTKGSVERLGAANDENYALDD
>NJM-Wt23DD+4fs
RDHMVLLEFVTAAGITHGMDELYKLEHHHHHHWALGDPMVRVLEASNKTKGSVERLAANDENYALDD
>NJM-Wt22DD+4fs
RDHMVLLEFVTAAGITHGMDELYKLEHHHHHHWALGDPMVRVLEASNKTKGSVERAANDENYALDD
>NJM-Wt21DD+4fs
RDHMVLLEFVTAAGITHGMDELYKLEHHHHHHWALGDPMVRVLEASNKTKGSVEAANDENYALDD
>NJM-Wt20DD+4fs
RDHMVLLEFVTAAGITHGMDELYKLEHHHHHHWALGDPMVRVLEASNKTKGSVAANDENYALDD
>NJM-Wt19DD+4fs
RDHMVLLEFVTAAGITHGMDELYKLEHHHHHHWALGDPMVRVLEASNKTKGSAANDENYALDD
>NJM-Wt18DD+4fs
RDHMVLLEFVTAAGITHGMDELYKLEHHHHHHWALGDPMVRVLEASNKTKGAANDENYALDD
>NJM-Wt17DD+4fs
RDHMVLLEFVTAAGITHGMDELYKLEHHHHHHWALGDPMVRVLEASNKTKAANDENYALDD
>NJM-Wt16DD+4fs
RDHMVLLEFVTAAGITHGMDELYKLEHHHHHHWALGDPMVRVLEASNKTAANDENYALDD
>NJM-Wt15DD+4fs
RDHMVLLEFVTAAGITHGMDELYKLEHHHHHHWALGDPMVRVLEASNKAANDENYALDD
>NJM-Wt14DD+4fs
RDHMVLLEFVTAAGITHGMDELYKLEHHHHHHWALGDPMVRVLEASNAANDENYALDD
>NJM-Wt13DD+4fs
RDHMVLLEFVTAAGITHGMDELYKLEHHHHHHWALGDPMVRVLEASAANDENYALDD
>NJM-Wt12DD+4fs
RDHMVLLEFVTAAGITHGMDELYKLEHHHHHHWALGDPMVRVLEAAANDENYALDD
>NJM-Wt11DD+4fs
RDHMVLLEFVTAAGITHGMDELYKLEHHHHHHWALGDPMVRVLEAANDENYALDD
>NJM-Wt10DD+4fs
RDHMVLLEFVTAAGITHGMDELYKLEHHHHHHWALGDPMVRVLAANDENYALDD
>NJM-Wt9DD+4fs
RDHMVLLEFVTAAGITHGMDELYKLEHHHHHHWALGDPMVRVAANDENYALDD
>NJM-Wt8DD+4fs
RDHMVLLEFVTAAGITHGMDELYKLEHHHHHHWALGDPMVRAANDENYALDD
>NJM-Wt7DD+4fs
RDHMVLLEFVTAAGITHGMDELYKLEHHHHHHWALGDPMVAANDENYALDD
>NJM-Wt6DD+4fs
RDHMVLLEFVTAAGITHGMDELYKLEHHHHHHWALGDPMAANDENYALDD
>NJM-Wt5DD+4fs
RDHMVLLEFVTAAGITHGMDELYKLEHHHHHHWALGDPAANDENYALDD
>NJM-Wt4DD+4fs
RDHMVLLEFVTAAGITHGMDELYKLEHHHHHHWALGDAANDENYALDD
>NJM-Wt3DD+4fs
RDHMVLLEFVTAAGITHGMDELYKLEHHHHHHWALGAANDENYALDD
>NJM-Wt2DD+4fs
RDHMVLLEFVTAAGITHGMDELYKLEHHHHHHWALAANDENYALDD
>NJM-Wt1DD+4fs
RDHMVLLEFVTAAGITHGMDELYKLEHHHHHHWAAANDENYALDD
>NJM-Yt38noTag+4fs
RDHMVLLEFVTAAGITHGMDELYKLEHHHHHHYALGDPMVRVLEASNKTKGSVERLGLSFYLLFVGERSPE
>NJM-Yt37noTag+4fs
RDHMVLLEFVTAAGITHGMDELYKLEHHHHHHYALGDPMVRVLEASNKTKGSVERLGLSFYLLFVGERSP
>NJM-Yt36noTag+4fs
RDHMVLLEFVTAAGITHGMDELYKLEHHHHHHYALGDPMVRVLEASNKTKGSVERLGLSFYLLFVGERS
>NJM-Yt35noTag+4fs
RDHMVLLEFVTAAGITHGMDELYKLEHHHHHHYALGDPMVRVLEASNKTKGSVERLGLSFYLLFVGER
>NJM-Yt34noTag+4fs
RDHMVLLEFVTAAGITHGMDELYKLEHHHHHHYALGDPMVRVLEASNKTKGSVERLGLSFYLLFVGE
>NJM-Yt33noTag+4fs
RDHMVLLEFVTAAGITHGMDELYKLEHHHHHHYALGDPMVRVLEASNKTKGSVERLGLSFYLLFVG
>NJM-Yt32noTag+4fs
RDHMVLLEFVTAAGITHGMDELYKLEHHHHHHYALGDPMVRVLEASNKTKGSVERLGLSFYLLFV
>NJM-Yt31noTag+4fs
RDHMVLLEFVTAAGITHGMDELYKLEHHHHHHYALGDPMVRVLEASNKTKGSVERLGLSFYLLF
>NJM-Yt30noTag+4fs
RDHMVLLEFVTAAGITHGMDELYKLEHHHHHHYALGDPMVRVLEASNKTKGSVERLGLSFYLL
>NJM-Yt29noTag+4fs
RDHMVLLEFVTAAGITHGMDELYKLEHHHHHHYALGDPMVRVLEASNKTKGSVERLGLSFYL
>NJM-Yt28noTag+4fs
RDHMVLLEFVTAAGITHGMDELYKLEHHHHHHYALGDPMVRVLEASNKTKGSVERLGLSFY
>NJM-Yt27noTag+4fs
RDHMVLLEFVTAAGITHGMDELYKLEHHHHHHYALGDPMVRVLEASNKTKGSVERLGLSF
>NJM-Yt26noTag+4fs
RDHMVLLEFVTAAGITHGMDELYKLEHHHHHHYALGDPMVRVLEASNKTKGSVERLGLS
>NJM-Yt25noTag+4fs
RDHMVLLEFVTAAGITHGMDELYKLEHHHHHHYALGDPMVRVLEASNKTKGSVERLGL
>NJM-Yt24noTag+4fs
RDHMVLLEFVTAAGITHGMDELYKLEHHHHHHYALGDPMVRVLEASNKTKGSVERLG
>NJM-Yt23noTag+4fs
RDHMVLLEFVTAAGITHGMDELYKLEHHHHHHYALGDPMVRVLEASNKTKGSVERL
>NJM-Yt22noTag+4fs
RDHMVLLEFVTAAGITHGMDELYKLEHHHHHHYALGDPMVRVLEASNKTKGSVER
>NJM-Yt21noTag+4fs
RDHMVLLEFVTAAGITHGMDELYKLEHHHHHHYALGDPMVRVLEASNKTKGSVE
>NJM-Yt20noTag+4fs
RDHMVLLEFVTAAGITHGMDELYKLEHHHHHHYALGDPMVRVLEASNKTKGSV
>NJM-Yt19noTag+4fs
RDHMVLLEFVTAAGITHGMDELYKLEHHHHHHYALGDPMVRVLEASNKTKGS
>NJM-Yt18noTag+4fs
RDHMVLLEFVTAAGITHGMDELYKLEHHHHHHYALGDPMVRVLEASNKTKG
>NJM-Yt17noTag+4fs
RDHMVLLEFVTAAGITHGMDELYKLEHHHHHHYALGDPMVRVLEASNKTK
>NJM-Yt16noTag+4fs
RDHMVLLEFVTAAGITHGMDELYKLEHHHHHHYALGDPMVRVLEASNKT
>NJM-Yt15noTag+4fs
RDHMVLLEFVTAAGITHGMDELYKLEHHHHHHYALGDPMVRVLEASNK
>NJM-Yt14noTag+4fs
RDHMVLLEFVTAAGITHGMDELYKLEHHHHHHYALGDPMVRVLEASN
>NJM-Yt13noTag+4fs
RDHMVLLEFVTAAGITHGMDELYKLEHHHHHHYALGDPMVRVLEAS
>NJM-Yt12noTag+4fs
RDHMVLLEFVTAAGITHGMDELYKLEHHHHHHYALGDPMVRVLEA
>NJM-Yt11noTag+4fs
RDHMVLLEFVTAAGITHGMDELYKLEHHHHHHYALGDPMVRVLE
>NJM-Yt10noTag+4fs
RDHMVLLEFVTAAGITHGMDELYKLEHHHHHHYALGDPMVRVL
>NJM-Yt9noTag+4fs
RDHMVLLEFVTAAGITHGMDELYKLEHHHHHHYALGDPMVRV
>NJM-Yt8noTag+4fs
RDHMVLLEFVTAAGITHGMDELYKLEHHHHHHYALGDPMVR
>NJM-Yt7noTag+4fs
RDHMVLLEFVTAAGITHGMDELYKLEHHHHHHYALGDPMV
>NJM-Yt6noTag+4fs
RDHMVLLEFVTAAGITHGMDELYKLEHHHHHHYALGDPM
>NJM-Yt5noTag+4fs
RDHMVLLEFVTAAGITHGMDELYKLEHHHHHHYALGDP
>NJM-Yt4noTag+4fs
RDHMVLLEFVTAAGITHGMDELYKLEHHHHHHYALGD
>NJM-Yt3noTag+4fs
RDHMVLLEFVTAAGITHGMDELYKLEHHHHHHYALG
>NJM-Yt2noTag+4fs
RDHMVLLEFVTAAGITHGMDELYKLEHHHHHHYAL
>NJM-Yt1noTag+4fs
RDHMVLLEFVTAAGITHGMDELYKLEHHHHHHYA
>NJM-Yt38DD+4fs
RDHMVLLEFVTAAGITHGMDELYKLEHHHHHHYALGDPMVRVLEASNKTKGSVERLGLSFYLLFVGERSPEAANDENYALDD
>NJM-Yt37DD+4fs
RDHMVLLEFVTAAGITHGMDELYKLEHHHHHHYALGDPMVRVLEASNKTKGSVERLGLSFYLLFVGERSPAANDENYALDD
>NJM-Yt36DD+4fs
RDHMVLLEFVTAAGITHGMDELYKLEHHHHHHYALGDPMVRVLEASNKTKGSVERLGLSFYLLFVGERSAANDENYALDD
>NJM-Yt35DD+4fs
RDHMVLLEFVTAAGITHGMDELYKLEHHHHHHYALGDPMVRVLEASNKTKGSVERLGLSFYLLFVGERAANDENYALDD
>NJM-Yt34DD+4fs
RDHMVLLEFVTAAGITHGMDELYKLEHHHHHHYALGDPMVRVLEASNKTKGSVERLGLSFYLLFVGEAANDENYALDD
>NJM-Yt33DD+4fs
RDHMVLLEFVTAAGITHGMDELYKLEHHHHHHYALGDPMVRVLEASNKTKGSVERLGLSFYLLFVGAANDENYALDD
>NJM-Yt32DD+4fs
RDHMVLLEFVTAAGITHGMDELYKLEHHHHHHYALGDPMVRVLEASNKTKGSVERLGLSFYLLFVAANDENYALDD
>NJM-Yt31DD+4fs
RDHMVLLEFVTAAGITHGMDELYKLEHHHHHHYALGDPMVRVLEASNKTKGSVERLGLSFYLLFAANDENYALDD
>NJM-Yt30DD+4fs
RDHMVLLEFVTAAGITHGMDELYKLEHHHHHHYALGDPMVRVLEASNKTKGSVERLGLSFYLLAANDENYALDD
>NJM-Yt29DD+4fs
RDHMVLLEFVTAAGITHGMDELYKLEHHHHHHYALGDPMVRVLEASNKTKGSVERLGLSFYLAANDENYALDD
>NJM-Yt28DD+4fs
RDHMVLLEFVTAAGITHGMDELYKLEHHHHHHYALGDPMVRVLEASNKTKGSVERLGLSFYAANDENYALDD
>NJM-Yt27DD+4fs
RDHMVLLEFVTAAGITHGMDELYKLEHHHHHHYALGDPMVRVLEASNKTKGSVERLGLSFAANDENYALDD
>NJM-Yt26DD+4fs
RDHMVLLEFVTAAGITHGMDELYKLEHHHHHHYALGDPMVRVLEASNKTKGSVERLGLSAANDENYALDD
>NJM-Yt25DD+4fs
RDHMVLLEFVTAAGITHGMDELYKLEHHHHHHYALGDPMVRVLEASNKTKGSVERLGLAANDENYALDD
>NJM-Yt24DD+4fs
RDHMVLLEFVTAAGITHGMDELYKLEHHHHHHYALGDPMVRVLEASNKTKGSVERLGAANDENYALDD
>NJM-Yt23DD+4fs
RDHMVLLEFVTAAGITHGMDELYKLEHHHHHHYALGDPMVRVLEASNKTKGSVERLAANDENYALDD
>NJM-Yt22DD+4fs
RDHMVLLEFVTAAGITHGMDELYKLEHHHHHHYALGDPMVRVLEASNKTKGSVERAANDENYALDD
>NJM-Yt21DD+4fs
RDHMVLLEFVTAAGITHGMDELYKLEHHHHHHYALGDPMVRVLEASNKTKGSVEAANDENYALDD
>NJM-Yt20DD+4fs
RDHMVLLEFVTAAGITHGMDELYKLEHHHHHHYALGDPMVRVLEASNKTKGSVAANDENYALDD
>NJM-Yt19DD+4fs
RDHMVLLEFVTAAGITHGMDELYKLEHHHHHHYALGDPMVRVLEASNKTKGSAANDENYALDD
>NJM-Yt18DD+4fs
RDHMVLLEFVTAAGITHGMDELYKLEHHHHHHYALGDPMVRVLEASNKTKGAANDENYALDD
>NJM-Yt17DD+4fs
RDHMVLLEFVTAAGITHGMDELYKLEHHHHHHYALGDPMVRVLEASNKTKAANDENYALDD
>NJM-Yt16DD+4fs
RDHMVLLEFVTAAGITHGMDELYKLEHHHHHHYALGDPMVRVLEASNKTAANDENYALDD
>NJM-Yt15DD+4fs
RDHMVLLEFVTAAGITHGMDELYKLEHHHHHHYALGDPMVRVLEASNKAANDENYALDD
>NJM-Yt14DD+4fs
RDHMVLLEFVTAAGITHGMDELYKLEHHHHHHYALGDPMVRVLEASNAANDENYALDD
>NJM-Yt13DD+4fs
RDHMVLLEFVTAAGITHGMDELYKLEHHHHHHYALGDPMVRVLEASAANDENYALDD
>NJM-Yt12DD+4fs
RDHMVLLEFVTAAGITHGMDELYKLEHHHHHHYALGDPMVRVLEAAANDENYALDD
>NJM-Yt11DD+4fs
RDHMVLLEFVTAAGITHGMDELYKLEHHHHHHYALGDPMVRVLEAANDENYALDD
>NJM-Yt10DD+4fs
RDHMVLLEFVTAAGITHGMDELYKLEHHHHHHYALGDPMVRVLAANDENYALDD
>NJM-Yt9DD+4fs
RDHMVLLEFVTAAGITHGMDELYKLEHHHHHHYALGDPMVRVAANDENYALDD
>NJM-Yt8DD+4fs
RDHMVLLEFVTAAGITHGMDELYKLEHHHHHHYALGDPMVRAANDENYALDD
>NJM-Yt7DD+4fs
RDHMVLLEFVTAAGITHGMDELYKLEHHHHHHYALGDPMVAANDENYALDD
>NJM-Yt6DD+4fs
RDHMVLLEFVTAAGITHGMDELYKLEHHHHHHYALGDPMAANDENYALDD
>NJM-Yt5DD+4fs
RDHMVLLEFVTAAGITHGMDELYKLEHHHHHHYALGDPAANDENYALDD
>NJM-Yt4DD+4fs
RDHMVLLEFVTAAGITHGMDELYKLEHHHHHHYALGDAANDENYALDD
>NJM-Yt3DD+4fs
RDHMVLLEFVTAAGITHGMDELYKLEHHHHHHYALGAANDENYALDD
>NJM-Yt2DD+4fs
RDHMVLLEFVTAAGITHGMDELYKLEHHHHHHYALAANDENYALDD
>NJM-Yt1DD+4fs
RDHMVLLEFVTAAGITHGMDELYKLEHHHHHHYAAANDENYALDD
>NJM-t9noTag+5fs
RDHMVLLEFVTAAGITHGMDELYKLEHHHHHHRSGIPWYAC
>NJM-t8noTag+5fs
RDHMVLLEFVTAAGITHGMDELYKLEHHHHHHRSGIPWYA
>NJM-t7noTag+5fs
RDHMVLLEFVTAAGITHGMDELYKLEHHHHHHRSGIPWY
>NJM-t6noTag+5fs
RDHMVLLEFVTAAGITHGMDELYKLEHHHHHHRSGIPW
>NJM-t5noTag+5fs
RDHMVLLEFVTAAGITHGMDELYKLEHHHHHHRSGIP
>NJM-t4noTag+5fs
RDHMVLLEFVTAAGITHGMDELYKLEHHHHHHRSGI
>NJM-t3noTag+5fs
RDHMVLLEFVTAAGITHGMDELYKLEHHHHHHRSG
>NJM-t2noTag+5fs
RDHMVLLEFVTAAGITHGMDELYKLEHHHHHHRS
>NJM-t1noTag+5fs
RDHMVLLEFVTAAGITHGMDELYKLEHHHHHHR
>NJM-t9DD+5fs
RDHMVLLEFVTAAGITHGMDELYKLEHHHHHHRSGIPWYACAANDENYALDD
>NJM-t8DD+5fs
RDHMVLLEFVTAAGITHGMDELYKLEHHHHHHRSGIPWYAAANDENYALDD
>NJM-t7DD+5fs
RDHMVLLEFVTAAGITHGMDELYKLEHHHHHHRSGIPWYAANDENYALDD
>NJM-t6DD+5fs
RDHMVLLEFVTAAGITHGMDELYKLEHHHHHHRSGIPWAANDENYALDD
>NJM-t5DD+5fs
RDHMVLLEFVTAAGITHGMDELYKLEHHHHHHRSGIPAANDENYALDD
>NJM-t4DD+5fs
RDHMVLLEFVTAAGITHGMDELYKLEHHHHHHRSGIAANDENYALDD
>NJM-t3DD+5fs
RDHMVLLEFVTAAGITHGMDELYKLEHHHHHHRSGAANDENYALDD
>NJM-t2DD+5fs
RDHMVLLEFVTAAGITHGMDELYKLEHHHHHHRSAANDENYALDD
>NJM-t1DD+5fs
RDHMVLLEFVTAAGITHGMDELYKLEHHHHHHRAANDENYALDD
>NJM-At9noTag+5fs
RDHMVLLEFVTAAGITHGMDELYKLEHHHHHHARSGIPWYAC
>NJM-At8noTag+5fs
RDHMVLLEFVTAAGITHGMDELYKLEHHHHHHARSGIPWYA
>NJM-At7noTag+5fs
RDHMVLLEFVTAAGITHGMDELYKLEHHHHHHARSGIPWY
>NJM-At6noTag+5fs
RDHMVLLEFVTAAGITHGMDELYKLEHHHHHHARSGIPW
>NJM-At5noTag+5fs
RDHMVLLEFVTAAGITHGMDELYKLEHHHHHHARSGIP
>NJM-At4noTag+5fs
RDHMVLLEFVTAAGITHGMDELYKLEHHHHHHARSGI
>NJM-At3noTag+5fs
RDHMVLLEFVTAAGITHGMDELYKLEHHHHHHARSG
>NJM-At2noTag+5fs
RDHMVLLEFVTAAGITHGMDELYKLEHHHHHHARS
>NJM-At1noTag+5fs
RDHMVLLEFVTAAGITHGMDELYKLEHHHHHHAR
>NJM-At9DD+5fs
RDHMVLLEFVTAAGITHGMDELYKLEHHHHHHARSGIPWYACAANDENYALDD
>NJM-At8DD+5fs
RDHMVLLEFVTAAGITHGMDELYKLEHHHHHHARSGIPWYAAANDENYALDD
>NJM-At7DD+5fs
RDHMVLLEFVTAAGITHGMDELYKLEHHHHHHARSGIPWYAANDENYALDD
>NJM-At6DD+5fs
RDHMVLLEFVTAAGITHGMDELYKLEHHHHHHARSGIPWAANDENYALDD
>NJM-At5DD+5fs
RDHMVLLEFVTAAGITHGMDELYKLEHHHHHHARSGIPAANDENYALDD
>NJM-At4DD+5fs
RDHMVLLEFVTAAGITHGMDELYKLEHHHHHHARSGIAANDENYALDD
>NJM-At3DD+5fs
RDHMVLLEFVTAAGITHGMDELYKLEHHHHHHARSGAANDENYALDD
>NJM-At2DD+5fs
RDHMVLLEFVTAAGITHGMDELYKLEHHHHHHARSAANDENYALDD
>NJM-At1DD+5fs
RDHMVLLEFVTAAGITHGMDELYKLEHHHHHHARAANDENYALDD
>NJM-Ct9noTag+5fs
RDHMVLLEFVTAAGITHGMDELYKLEHHHHHHCRSGIPWYAC
>NJM-Ct8noTag+5fs
RDHMVLLEFVTAAGITHGMDELYKLEHHHHHHCRSGIPWYA
>NJM-Ct7noTag+5fs
RDHMVLLEFVTAAGITHGMDELYKLEHHHHHHCRSGIPWY
>NJM-Ct6noTag+5fs
RDHMVLLEFVTAAGITHGMDELYKLEHHHHHHCRSGIPW
>NJM-Ct5noTag+5fs
RDHMVLLEFVTAAGITHGMDELYKLEHHHHHHCRSGIP
>NJM-Ct4noTag+5fs
RDHMVLLEFVTAAGITHGMDELYKLEHHHHHHCRSGI
>NJM-Ct3noTag+5fs
RDHMVLLEFVTAAGITHGMDELYKLEHHHHHHCRSG
>NJM-Ct2noTag+5fs
RDHMVLLEFVTAAGITHGMDELYKLEHHHHHHCRS
>NJM-Ct1noTag+5fs
RDHMVLLEFVTAAGITHGMDELYKLEHHHHHHCR
>NJM-Ct9DD+5fs
RDHMVLLEFVTAAGITHGMDELYKLEHHHHHHCRSGIPWYACAANDENYALDD
>NJM-Ct8DD+5fs
RDHMVLLEFVTAAGITHGMDELYKLEHHHHHHCRSGIPWYAAANDENYALDD
>NJM-Ct7DD+5fs
RDHMVLLEFVTAAGITHGMDELYKLEHHHHHHCRSGIPWYAANDENYALDD
>NJM-Ct6DD+5fs
RDHMVLLEFVTAAGITHGMDELYKLEHHHHHHCRSGIPWAANDENYALDD
>NJM-Ct5DD+5fs
RDHMVLLEFVTAAGITHGMDELYKLEHHHHHHCRSGIPAANDENYALDD
>NJM-Ct4DD+5fs
RDHMVLLEFVTAAGITHGMDELYKLEHHHHHHCRSGIAANDENYALDD
>NJM-Ct3DD+5fs
RDHMVLLEFVTAAGITHGMDELYKLEHHHHHHCRSGAANDENYALDD
>NJM-Ct2DD+5fs
RDHMVLLEFVTAAGITHGMDELYKLEHHHHHHCRSAANDENYALDD
>NJM-Ct1DD+5fs
RDHMVLLEFVTAAGITHGMDELYKLEHHHHHHCRAANDENYALDD
>NJM-Dt9noTag+5fs
RDHMVLLEFVTAAGITHGMDELYKLEHHHHHHDRSGIPWYAC
>NJM-Dt8noTag+5fs
RDHMVLLEFVTAAGITHGMDELYKLEHHHHHHDRSGIPWYA
>NJM-Dt7noTag+5fs
RDHMVLLEFVTAAGITHGMDELYKLEHHHHHHDRSGIPWY
>NJM-Dt6noTag+5fs
RDHMVLLEFVTAAGITHGMDELYKLEHHHHHHDRSGIPW
>NJM-Dt5noTag+5fs
RDHMVLLEFVTAAGITHGMDELYKLEHHHHHHDRSGIP
>NJM-Dt4noTag+5fs
RDHMVLLEFVTAAGITHGMDELYKLEHHHHHHDRSGI
>NJM-Dt3noTag+5fs
RDHMVLLEFVTAAGITHGMDELYKLEHHHHHHDRSG
>NJM-Dt2noTag+5fs
RDHMVLLEFVTAAGITHGMDELYKLEHHHHHHDRS
>NJM-Dt1noTag+5fs
RDHMVLLEFVTAAGITHGMDELYKLEHHHHHHDR
>NJM-Dt9DD+5fs
RDHMVLLEFVTAAGITHGMDELYKLEHHHHHHDRSGIPWYACAANDENYALDD
>NJM-Dt8DD+5fs
RDHMVLLEFVTAAGITHGMDELYKLEHHHHHHDRSGIPWYAAANDENYALDD
>NJM-Dt7DD+5fs
RDHMVLLEFVTAAGITHGMDELYKLEHHHHHHDRSGIPWYAANDENYALDD
>NJM-Dt6DD+5fs
RDHMVLLEFVTAAGITHGMDELYKLEHHHHHHDRSGIPWAANDENYALDD
>NJM-Dt5DD+5fs
RDHMVLLEFVTAAGITHGMDELYKLEHHHHHHDRSGIPAANDENYALDD
>NJM-Dt4DD+5fs
RDHMVLLEFVTAAGITHGMDELYKLEHHHHHHDRSGIAANDENYALDD
>NJM-Dt3DD+5fs
RDHMVLLEFVTAAGITHGMDELYKLEHHHHHHDRSGAANDENYALDD
>NJM-Dt2DD+5fs
RDHMVLLEFVTAAGITHGMDELYKLEHHHHHHDRSAANDENYALDD
>NJM-Dt1DD+5fs
RDHMVLLEFVTAAGITHGMDELYKLEHHHHHHDRAANDENYALDD
>NJM-Et9noTag+5fs
RDHMVLLEFVTAAGITHGMDELYKLEHHHHHHERSGIPWYAC
>NJM-Et8noTag+5fs
RDHMVLLEFVTAAGITHGMDELYKLEHHHHHHERSGIPWYA
>NJM-Et7noTag+5fs
RDHMVLLEFVTAAGITHGMDELYKLEHHHHHHERSGIPWY
>NJM-Et6noTag+5fs
RDHMVLLEFVTAAGITHGMDELYKLEHHHHHHERSGIPW
>NJM-Et5noTag+5fs
RDHMVLLEFVTAAGITHGMDELYKLEHHHHHHERSGIP
>NJM-Et4noTag+5fs
RDHMVLLEFVTAAGITHGMDELYKLEHHHHHHERSGI
>NJM-Et3noTag+5fs
RDHMVLLEFVTAAGITHGMDELYKLEHHHHHHERSG
>NJM-Et2noTag+5fs
RDHMVLLEFVTAAGITHGMDELYKLEHHHHHHERS
>NJM-Et1noTag+5fs
RDHMVLLEFVTAAGITHGMDELYKLEHHHHHHER
>NJM-Et9DD+5fs
RDHMVLLEFVTAAGITHGMDELYKLEHHHHHHERSGIPWYACAANDENYALDD
>NJM-Et8DD+5fs
RDHMVLLEFVTAAGITHGMDELYKLEHHHHHHERSGIPWYAAANDENYALDD
>NJM-Et7DD+5fs
RDHMVLLEFVTAAGITHGMDELYKLEHHHHHHERSGIPWYAANDENYALDD
>NJM-Et6DD+5fs
RDHMVLLEFVTAAGITHGMDELYKLEHHHHHHERSGIPWAANDENYALDD
>NJM-Et5DD+5fs
RDHMVLLEFVTAAGITHGMDELYKLEHHHHHHERSGIPAANDENYALDD
>NJM-Et4DD+5fs
RDHMVLLEFVTAAGITHGMDELYKLEHHHHHHERSGIAANDENYALDD
>NJM-Et3DD+5fs
RDHMVLLEFVTAAGITHGMDELYKLEHHHHHHERSGAANDENYALDD
>NJM-Et2DD+5fs
RDHMVLLEFVTAAGITHGMDELYKLEHHHHHHERSAANDENYALDD
>NJM-Et1DD+5fs
RDHMVLLEFVTAAGITHGMDELYKLEHHHHHHERAANDENYALDD
>NJM-Ft9noTag+5fs
RDHMVLLEFVTAAGITHGMDELYKLEHHHHHHFRSGIPWYAC
>NJM-Ft8noTag+5fs
RDHMVLLEFVTAAGITHGMDELYKLEHHHHHHFRSGIPWYA
>NJM-Ft7noTag+5fs
RDHMVLLEFVTAAGITHGMDELYKLEHHHHHHFRSGIPWY
>NJM-Ft6noTag+5fs
RDHMVLLEFVTAAGITHGMDELYKLEHHHHHHFRSGIPW
>NJM-Ft5noTag+5fs
RDHMVLLEFVTAAGITHGMDELYKLEHHHHHHFRSGIP
>NJM-Ft4noTag+5fs
RDHMVLLEFVTAAGITHGMDELYKLEHHHHHHFRSGI
>NJM-Ft3noTag+5fs
RDHMVLLEFVTAAGITHGMDELYKLEHHHHHHFRSG
>NJM-Ft2noTag+5fs
RDHMVLLEFVTAAGITHGMDELYKLEHHHHHHFRS
>NJM-Ft1noTag+5fs
RDHMVLLEFVTAAGITHGMDELYKLEHHHHHHFR
>NJM-Ft9DD+5fs
RDHMVLLEFVTAAGITHGMDELYKLEHHHHHHFRSGIPWYACAANDENYALDD
>NJM-Ft8DD+5fs
RDHMVLLEFVTAAGITHGMDELYKLEHHHHHHFRSGIPWYAAANDENYALDD
>NJM-Ft7DD+5fs
RDHMVLLEFVTAAGITHGMDELYKLEHHHHHHFRSGIPWYAANDENYALDD
>NJM-Ft6DD+5fs
RDHMVLLEFVTAAGITHGMDELYKLEHHHHHHFRSGIPWAANDENYALDD
>NJM-Ft5DD+5fs
RDHMVLLEFVTAAGITHGMDELYKLEHHHHHHFRSGIPAANDENYALDD
>NJM-Ft4DD+5fs
RDHMVLLEFVTAAGITHGMDELYKLEHHHHHHFRSGIAANDENYALDD
>NJM-Ft3DD+5fs
RDHMVLLEFVTAAGITHGMDELYKLEHHHHHHFRSGAANDENYALDD
>NJM-Ft2DD+5fs
RDHMVLLEFVTAAGITHGMDELYKLEHHHHHHFRSAANDENYALDD
>NJM-Ft1DD+5fs
RDHMVLLEFVTAAGITHGMDELYKLEHHHHHHFRAANDENYALDD
>NJM-Gt9noTag+5fs
RDHMVLLEFVTAAGITHGMDELYKLEHHHHHHGRSGIPWYAC
>NJM-Gt8noTag+5fs
RDHMVLLEFVTAAGITHGMDELYKLEHHHHHHGRSGIPWYA
>NJM-Gt7noTag+5fs
RDHMVLLEFVTAAGITHGMDELYKLEHHHHHHGRSGIPWY
>NJM-Gt6noTag+5fs
RDHMVLLEFVTAAGITHGMDELYKLEHHHHHHGRSGIPW
>NJM-Gt5noTag+5fs
RDHMVLLEFVTAAGITHGMDELYKLEHHHHHHGRSGIP
>NJM-Gt4noTag+5fs
RDHMVLLEFVTAAGITHGMDELYKLEHHHHHHGRSGI
>NJM-Gt3noTag+5fs
RDHMVLLEFVTAAGITHGMDELYKLEHHHHHHGRSG
>NJM-Gt2noTag+5fs
RDHMVLLEFVTAAGITHGMDELYKLEHHHHHHGRS
>NJM-Gt1noTag+5fs
RDHMVLLEFVTAAGITHGMDELYKLEHHHHHHGR
>NJM-Gt9DD+5fs
RDHMVLLEFVTAAGITHGMDELYKLEHHHHHHGRSGIPWYACAANDENYALDD
>NJM-Gt8DD+5fs
RDHMVLLEFVTAAGITHGMDELYKLEHHHHHHGRSGIPWYAAANDENYALDD
>NJM-Gt7DD+5fs
RDHMVLLEFVTAAGITHGMDELYKLEHHHHHHGRSGIPWYAANDENYALDD
>NJM-Gt6DD+5fs
RDHMVLLEFVTAAGITHGMDELYKLEHHHHHHGRSGIPWAANDENYALDD
>NJM-Gt5DD+5fs
RDHMVLLEFVTAAGITHGMDELYKLEHHHHHHGRSGIPAANDENYALDD
>NJM-Gt4DD+5fs
RDHMVLLEFVTAAGITHGMDELYKLEHHHHHHGRSGIAANDENYALDD
>NJM-Gt3DD+5fs
RDHMVLLEFVTAAGITHGMDELYKLEHHHHHHGRSGAANDENYALDD
>NJM-Gt2DD+5fs
RDHMVLLEFVTAAGITHGMDELYKLEHHHHHHGRSAANDENYALDD
>NJM-Gt1DD+5fs
RDHMVLLEFVTAAGITHGMDELYKLEHHHHHHGRAANDENYALDD
>NJM-Ht9noTag+5fs
RDHMVLLEFVTAAGITHGMDELYKLEHHHHHHHRSGIPWYAC
>NJM-Ht8noTag+5fs
RDHMVLLEFVTAAGITHGMDELYKLEHHHHHHHRSGIPWYA
>NJM-Ht7noTag+5fs
RDHMVLLEFVTAAGITHGMDELYKLEHHHHHHHRSGIPWY
>NJM-Ht6noTag+5fs
RDHMVLLEFVTAAGITHGMDELYKLEHHHHHHHRSGIPW
>NJM-Ht5noTag+5fs
RDHMVLLEFVTAAGITHGMDELYKLEHHHHHHHRSGIP
>NJM-Ht4noTag+5fs
RDHMVLLEFVTAAGITHGMDELYKLEHHHHHHHRSGI
>NJM-Ht3noTag+5fs
RDHMVLLEFVTAAGITHGMDELYKLEHHHHHHHRSG
>NJM-Ht2noTag+5fs
RDHMVLLEFVTAAGITHGMDELYKLEHHHHHHHRS
>NJM-Ht1noTag+5fs
RDHMVLLEFVTAAGITHGMDELYKLEHHHHHHHR
>NJM-Ht9DD+5fs
RDHMVLLEFVTAAGITHGMDELYKLEHHHHHHHRSGIPWYACAANDENYALDD
>NJM-Ht8DD+5fs
RDHMVLLEFVTAAGITHGMDELYKLEHHHHHHHRSGIPWYAAANDENYALDD
>NJM-Ht7DD+5fs
RDHMVLLEFVTAAGITHGMDELYKLEHHHHHHHRSGIPWYAANDENYALDD
>NJM-Ht6DD+5fs
RDHMVLLEFVTAAGITHGMDELYKLEHHHHHHHRSGIPWAANDENYALDD
>NJM-Ht5DD+5fs
RDHMVLLEFVTAAGITHGMDELYKLEHHHHHHHRSGIPAANDENYALDD
>NJM-Ht4DD+5fs
RDHMVLLEFVTAAGITHGMDELYKLEHHHHHHHRSGIAANDENYALDD
>NJM-Ht3DD+5fs
RDHMVLLEFVTAAGITHGMDELYKLEHHHHHHHRSGAANDENYALDD
>NJM-Ht2DD+5fs
RDHMVLLEFVTAAGITHGMDELYKLEHHHHHHHRSAANDENYALDD
>NJM-Ht1DD+5fs
RDHMVLLEFVTAAGITHGMDELYKLEHHHHHHHRAANDENYALDD
>NJM-It9noTag+5fs
RDHMVLLEFVTAAGITHGMDELYKLEHHHHHHIRSGIPWYAC
>NJM-It8noTag+5fs
RDHMVLLEFVTAAGITHGMDELYKLEHHHHHHIRSGIPWYA
>NJM-It7noTag+5fs
RDHMVLLEFVTAAGITHGMDELYKLEHHHHHHIRSGIPWY
>NJM-It6noTag+5fs
RDHMVLLEFVTAAGITHGMDELYKLEHHHHHHIRSGIPW
>NJM-It5noTag+5fs
RDHMVLLEFVTAAGITHGMDELYKLEHHHHHHIRSGIP
>NJM-It4noTag+5fs
RDHMVLLEFVTAAGITHGMDELYKLEHHHHHHIRSGI
>NJM-It3noTag+5fs
RDHMVLLEFVTAAGITHGMDELYKLEHHHHHHIRSG
>NJM-It2noTag+5fs
RDHMVLLEFVTAAGITHGMDELYKLEHHHHHHIRS
>NJM-It1noTag+5fs
RDHMVLLEFVTAAGITHGMDELYKLEHHHHHHIR
>NJM-It9DD+5fs
RDHMVLLEFVTAAGITHGMDELYKLEHHHHHHIRSGIPWYACAANDENYALDD
>NJM-It8DD+5fs
RDHMVLLEFVTAAGITHGMDELYKLEHHHHHHIRSGIPWYAAANDENYALDD
>NJM-It7DD+5fs
RDHMVLLEFVTAAGITHGMDELYKLEHHHHHHIRSGIPWYAANDENYALDD
>NJM-It6DD+5fs
RDHMVLLEFVTAAGITHGMDELYKLEHHHHHHIRSGIPWAANDENYALDD
>NJM-It5DD+5fs
RDHMVLLEFVTAAGITHGMDELYKLEHHHHHHIRSGIPAANDENYALDD
>NJM-It4DD+5fs
RDHMVLLEFVTAAGITHGMDELYKLEHHHHHHIRSGIAANDENYALDD
>NJM-It3DD+5fs
RDHMVLLEFVTAAGITHGMDELYKLEHHHHHHIRSGAANDENYALDD
>NJM-It2DD+5fs
RDHMVLLEFVTAAGITHGMDELYKLEHHHHHHIRSAANDENYALDD
>NJM-It1DD+5fs
RDHMVLLEFVTAAGITHGMDELYKLEHHHHHHIRAANDENYALDD
>NJM-Kt9noTag+5fs
RDHMVLLEFVTAAGITHGMDELYKLEHHHHHHKRSGIPWYAC
>NJM-Kt8noTag+5fs
RDHMVLLEFVTAAGITHGMDELYKLEHHHHHHKRSGIPWYA
>NJM-Kt7noTag+5fs
RDHMVLLEFVTAAGITHGMDELYKLEHHHHHHKRSGIPWY
>NJM-Kt6noTag+5fs
RDHMVLLEFVTAAGITHGMDELYKLEHHHHHHKRSGIPW
>NJM-Kt5noTag+5fs
RDHMVLLEFVTAAGITHGMDELYKLEHHHHHHKRSGIP
>NJM-Kt4noTag+5fs
RDHMVLLEFVTAAGITHGMDELYKLEHHHHHHKRSGI
>NJM-Kt3noTag+5fs
RDHMVLLEFVTAAGITHGMDELYKLEHHHHHHKRSG
>NJM-Kt2noTag+5fs
RDHMVLLEFVTAAGITHGMDELYKLEHHHHHHKRS
>NJM-Kt1noTag+5fs
RDHMVLLEFVTAAGITHGMDELYKLEHHHHHHKR
>NJM-Kt9DD+5fs
RDHMVLLEFVTAAGITHGMDELYKLEHHHHHHKRSGIPWYACAANDENYALDD
>NJM-Kt8DD+5fs
RDHMVLLEFVTAAGITHGMDELYKLEHHHHHHKRSGIPWYAAANDENYALDD
>NJM-Kt7DD+5fs
RDHMVLLEFVTAAGITHGMDELYKLEHHHHHHKRSGIPWYAANDENYALDD
>NJM-Kt6DD+5fs
RDHMVLLEFVTAAGITHGMDELYKLEHHHHHHKRSGIPWAANDENYALDD
>NJM-Kt5DD+5fs
RDHMVLLEFVTAAGITHGMDELYKLEHHHHHHKRSGIPAANDENYALDD
>NJM-Kt4DD+5fs
RDHMVLLEFVTAAGITHGMDELYKLEHHHHHHKRSGIAANDENYALDD
>NJM-Kt3DD+5fs
RDHMVLLEFVTAAGITHGMDELYKLEHHHHHHKRSGAANDENYALDD
>NJM-Kt2DD+5fs
RDHMVLLEFVTAAGITHGMDELYKLEHHHHHHKRSAANDENYALDD
>NJM-Kt1DD+5fs
RDHMVLLEFVTAAGITHGMDELYKLEHHHHHHKRAANDENYALDD
>NJM-Lt9noTag+5fs
RDHMVLLEFVTAAGITHGMDELYKLEHHHHHHLRSGIPWYAC
>NJM-Lt8noTag+5fs
RDHMVLLEFVTAAGITHGMDELYKLEHHHHHHLRSGIPWYA
>NJM-Lt7noTag+5fs
RDHMVLLEFVTAAGITHGMDELYKLEHHHHHHLRSGIPWY
>NJM-Lt6noTag+5fs
RDHMVLLEFVTAAGITHGMDELYKLEHHHHHHLRSGIPW
>NJM-Lt5noTag+5fs
RDHMVLLEFVTAAGITHGMDELYKLEHHHHHHLRSGIP
>NJM-Lt4noTag+5fs
RDHMVLLEFVTAAGITHGMDELYKLEHHHHHHLRSGI
>NJM-Lt3noTag+5fs
RDHMVLLEFVTAAGITHGMDELYKLEHHHHHHLRSG
>NJM-Lt2noTag+5fs
RDHMVLLEFVTAAGITHGMDELYKLEHHHHHHLRS
>NJM-Lt1noTag+5fs
RDHMVLLEFVTAAGITHGMDELYKLEHHHHHHLR
>NJM-Lt9DD+5fs
RDHMVLLEFVTAAGITHGMDELYKLEHHHHHHLRSGIPWYACAANDENYALDD
>NJM-Lt8DD+5fs
RDHMVLLEFVTAAGITHGMDELYKLEHHHHHHLRSGIPWYAAANDENYALDD
>NJM-Lt7DD+5fs
RDHMVLLEFVTAAGITHGMDELYKLEHHHHHHLRSGIPWYAANDENYALDD
>NJM-Lt6DD+5fs
RDHMVLLEFVTAAGITHGMDELYKLEHHHHHHLRSGIPWAANDENYALDD
>NJM-Lt5DD+5fs
RDHMVLLEFVTAAGITHGMDELYKLEHHHHHHLRSGIPAANDENYALDD
>NJM-Lt4DD+5fs
RDHMVLLEFVTAAGITHGMDELYKLEHHHHHHLRSGIAANDENYALDD
>NJM-Lt3DD+5fs
RDHMVLLEFVTAAGITHGMDELYKLEHHHHHHLRSGAANDENYALDD
>NJM-Lt2DD+5fs
RDHMVLLEFVTAAGITHGMDELYKLEHHHHHHLRSAANDENYALDD
>NJM-Lt1DD+5fs
RDHMVLLEFVTAAGITHGMDELYKLEHHHHHHLRAANDENYALDD
>NJM-Mt9noTag+5fs
RDHMVLLEFVTAAGITHGMDELYKLEHHHHHHMRSGIPWYAC
>NJM-Mt8noTag+5fs
RDHMVLLEFVTAAGITHGMDELYKLEHHHHHHMRSGIPWYA
>NJM-Mt7noTag+5fs
RDHMVLLEFVTAAGITHGMDELYKLEHHHHHHMRSGIPWY
>NJM-Mt6noTag+5fs
RDHMVLLEFVTAAGITHGMDELYKLEHHHHHHMRSGIPW
>NJM-Mt5noTag+5fs
RDHMVLLEFVTAAGITHGMDELYKLEHHHHHHMRSGIP
>NJM-Mt4noTag+5fs
RDHMVLLEFVTAAGITHGMDELYKLEHHHHHHMRSGI
>NJM-Mt3noTag+5fs
RDHMVLLEFVTAAGITHGMDELYKLEHHHHHHMRSG
>NJM-Mt2noTag+5fs
RDHMVLLEFVTAAGITHGMDELYKLEHHHHHHMRS
>NJM-Mt1noTag+5fs
RDHMVLLEFVTAAGITHGMDELYKLEHHHHHHMR
>NJM-Mt9DD+5fs
RDHMVLLEFVTAAGITHGMDELYKLEHHHHHHMRSGIPWYACAANDENYALDD
>NJM-Mt8DD+5fs
RDHMVLLEFVTAAGITHGMDELYKLEHHHHHHMRSGIPWYAAANDENYALDD
>NJM-Mt7DD+5fs
RDHMVLLEFVTAAGITHGMDELYKLEHHHHHHMRSGIPWYAANDENYALDD
>NJM-Mt6DD+5fs
RDHMVLLEFVTAAGITHGMDELYKLEHHHHHHMRSGIPWAANDENYALDD
>NJM-Mt5DD+5fs
RDHMVLLEFVTAAGITHGMDELYKLEHHHHHHMRSGIPAANDENYALDD
>NJM-Mt4DD+5fs
RDHMVLLEFVTAAGITHGMDELYKLEHHHHHHMRSGIAANDENYALDD
>NJM-Mt3DD+5fs
RDHMVLLEFVTAAGITHGMDELYKLEHHHHHHMRSGAANDENYALDD
>NJM-Mt2DD+5fs
RDHMVLLEFVTAAGITHGMDELYKLEHHHHHHMRSAANDENYALDD
>NJM-Mt1DD+5fs
RDHMVLLEFVTAAGITHGMDELYKLEHHHHHHMRAANDENYALDD
>NJM-Nt9noTag+5fs
RDHMVLLEFVTAAGITHGMDELYKLEHHHHHHNRSGIPWYAC
>NJM-Nt8noTag+5fs
RDHMVLLEFVTAAGITHGMDELYKLEHHHHHHNRSGIPWYA
>NJM-Nt7noTag+5fs
RDHMVLLEFVTAAGITHGMDELYKLEHHHHHHNRSGIPWY
>NJM-Nt6noTag+5fs
RDHMVLLEFVTAAGITHGMDELYKLEHHHHHHNRSGIPW
>NJM-Nt5noTag+5fs
RDHMVLLEFVTAAGITHGMDELYKLEHHHHHHNRSGIP
>NJM-Nt4noTag+5fs
RDHMVLLEFVTAAGITHGMDELYKLEHHHHHHNRSGI
>NJM-Nt3noTag+5fs
RDHMVLLEFVTAAGITHGMDELYKLEHHHHHHNRSG
>NJM-Nt2noTag+5fs
RDHMVLLEFVTAAGITHGMDELYKLEHHHHHHNRS
>NJM-Nt1noTag+5fs
RDHMVLLEFVTAAGITHGMDELYKLEHHHHHHNR
>NJM-Nt9DD+5fs
RDHMVLLEFVTAAGITHGMDELYKLEHHHHHHNRSGIPWYACAANDENYALDD
>NJM-Nt8DD+5fs
RDHMVLLEFVTAAGITHGMDELYKLEHHHHHHNRSGIPWYAAANDENYALDD
>NJM-Nt7DD+5fs
RDHMVLLEFVTAAGITHGMDELYKLEHHHHHHNRSGIPWYAANDENYALDD
>NJM-Nt6DD+5fs
RDHMVLLEFVTAAGITHGMDELYKLEHHHHHHNRSGIPWAANDENYALDD
>NJM-Nt5DD+5fs
RDHMVLLEFVTAAGITHGMDELYKLEHHHHHHNRSGIPAANDENYALDD
>NJM-Nt4DD+5fs
RDHMVLLEFVTAAGITHGMDELYKLEHHHHHHNRSGIAANDENYALDD
>NJM-Nt3DD+5fs
RDHMVLLEFVTAAGITHGMDELYKLEHHHHHHNRSGAANDENYALDD
>NJM-Nt2DD+5fs
RDHMVLLEFVTAAGITHGMDELYKLEHHHHHHNRSAANDENYALDD
>NJM-Nt1DD+5fs
RDHMVLLEFVTAAGITHGMDELYKLEHHHHHHNRAANDENYALDD
>NJM-Pt9noTag+5fs
RDHMVLLEFVTAAGITHGMDELYKLEHHHHHHPRSGIPWYAC
>NJM-Pt8noTag+5fs
RDHMVLLEFVTAAGITHGMDELYKLEHHHHHHPRSGIPWYA
>NJM-Pt7noTag+5fs
RDHMVLLEFVTAAGITHGMDELYKLEHHHHHHPRSGIPWY
>NJM-Pt6noTag+5fs
RDHMVLLEFVTAAGITHGMDELYKLEHHHHHHPRSGIPW
>NJM-Pt5noTag+5fs
RDHMVLLEFVTAAGITHGMDELYKLEHHHHHHPRSGIP
>NJM-Pt4noTag+5fs
RDHMVLLEFVTAAGITHGMDELYKLEHHHHHHPRSGI
>NJM-Pt3noTag+5fs
RDHMVLLEFVTAAGITHGMDELYKLEHHHHHHPRSG
>NJM-Pt2noTag+5fs
RDHMVLLEFVTAAGITHGMDELYKLEHHHHHHPRS
>NJM-Pt1noTag+5fs
RDHMVLLEFVTAAGITHGMDELYKLEHHHHHHPR
>NJM-Pt9DD+5fs
RDHMVLLEFVTAAGITHGMDELYKLEHHHHHHPRSGIPWYACAANDENYALDD
>NJM-Pt8DD+5fs
RDHMVLLEFVTAAGITHGMDELYKLEHHHHHHPRSGIPWYAAANDENYALDD
>NJM-Pt7DD+5fs
RDHMVLLEFVTAAGITHGMDELYKLEHHHHHHPRSGIPWYAANDENYALDD
>NJM-Pt6DD+5fs
RDHMVLLEFVTAAGITHGMDELYKLEHHHHHHPRSGIPWAANDENYALDD
>NJM-Pt5DD+5fs
RDHMVLLEFVTAAGITHGMDELYKLEHHHHHHPRSGIPAANDENYALDD
>NJM-Pt4DD+5fs
RDHMVLLEFVTAAGITHGMDELYKLEHHHHHHPRSGIAANDENYALDD
>NJM-Pt3DD+5fs
RDHMVLLEFVTAAGITHGMDELYKLEHHHHHHPRSGAANDENYALDD
>NJM-Pt2DD+5fs
RDHMVLLEFVTAAGITHGMDELYKLEHHHHHHPRSAANDENYALDD
>NJM-Pt1DD+5fs
RDHMVLLEFVTAAGITHGMDELYKLEHHHHHHPRAANDENYALDD
>NJM-Qt9noTag+5fs
RDHMVLLEFVTAAGITHGMDELYKLEHHHHHHQRSGIPWYAC
>NJM-Qt8noTag+5fs
RDHMVLLEFVTAAGITHGMDELYKLEHHHHHHQRSGIPWYA
>NJM-Qt7noTag+5fs
RDHMVLLEFVTAAGITHGMDELYKLEHHHHHHQRSGIPWY
>NJM-Qt6noTag+5fs
RDHMVLLEFVTAAGITHGMDELYKLEHHHHHHQRSGIPW
>NJM-Qt5noTag+5fs
RDHMVLLEFVTAAGITHGMDELYKLEHHHHHHQRSGIP
>NJM-Qt4noTag+5fs
RDHMVLLEFVTAAGITHGMDELYKLEHHHHHHQRSGI
>NJM-Qt3noTag+5fs
RDHMVLLEFVTAAGITHGMDELYKLEHHHHHHQRSG
>NJM-Qt2noTag+5fs
RDHMVLLEFVTAAGITHGMDELYKLEHHHHHHQRS
>NJM-Qt1noTag+5fs
RDHMVLLEFVTAAGITHGMDELYKLEHHHHHHQR
>NJM-Qt9DD+5fs
RDHMVLLEFVTAAGITHGMDELYKLEHHHHHHQRSGIPWYACAANDENYALDD
>NJM-Qt8DD+5fs
RDHMVLLEFVTAAGITHGMDELYKLEHHHHHHQRSGIPWYAAANDENYALDD
>NJM-Qt7DD+5fs
RDHMVLLEFVTAAGITHGMDELYKLEHHHHHHQRSGIPWYAANDENYALDD
>NJM-Qt6DD+5fs
RDHMVLLEFVTAAGITHGMDELYKLEHHHHHHQRSGIPWAANDENYALDD
>NJM-Qt5DD+5fs
RDHMVLLEFVTAAGITHGMDELYKLEHHHHHHQRSGIPAANDENYALDD
>NJM-Qt4DD+5fs
RDHMVLLEFVTAAGITHGMDELYKLEHHHHHHQRSGIAANDENYALDD
>NJM-Qt3DD+5fs
RDHMVLLEFVTAAGITHGMDELYKLEHHHHHHQRSGAANDENYALDD
>NJM-Qt2DD+5fs
RDHMVLLEFVTAAGITHGMDELYKLEHHHHHHQRSAANDENYALDD
>NJM-Qt1DD+5fs
RDHMVLLEFVTAAGITHGMDELYKLEHHHHHHQRAANDENYALDD
>NJM-Rt9noTag+5fs
RDHMVLLEFVTAAGITHGMDELYKLEHHHHHHRRSGIPWYAC
>NJM-Rt8noTag+5fs
RDHMVLLEFVTAAGITHGMDELYKLEHHHHHHRRSGIPWYA
>NJM-Rt7noTag+5fs
RDHMVLLEFVTAAGITHGMDELYKLEHHHHHHRRSGIPWY
>NJM-Rt6noTag+5fs
RDHMVLLEFVTAAGITHGMDELYKLEHHHHHHRRSGIPW
>NJM-Rt5noTag+5fs
RDHMVLLEFVTAAGITHGMDELYKLEHHHHHHRRSGIP
>NJM-Rt4noTag+5fs
RDHMVLLEFVTAAGITHGMDELYKLEHHHHHHRRSGI
>NJM-Rt3noTag+5fs
RDHMVLLEFVTAAGITHGMDELYKLEHHHHHHRRSG
>NJM-Rt2noTag+5fs
RDHMVLLEFVTAAGITHGMDELYKLEHHHHHHRRS
>NJM-Rt1noTag+5fs
RDHMVLLEFVTAAGITHGMDELYKLEHHHHHHRR
>NJM-Rt9DD+5fs
RDHMVLLEFVTAAGITHGMDELYKLEHHHHHHRRSGIPWYACAANDENYALDD
>NJM-Rt8DD+5fs
RDHMVLLEFVTAAGITHGMDELYKLEHHHHHHRRSGIPWYAAANDENYALDD
>NJM-Rt7DD+5fs
RDHMVLLEFVTAAGITHGMDELYKLEHHHHHHRRSGIPWYAANDENYALDD
>NJM-Rt6DD+5fs
RDHMVLLEFVTAAGITHGMDELYKLEHHHHHHRRSGIPWAANDENYALDD
>NJM-Rt5DD+5fs
RDHMVLLEFVTAAGITHGMDELYKLEHHHHHHRRSGIPAANDENYALDD
>NJM-Rt4DD+5fs
RDHMVLLEFVTAAGITHGMDELYKLEHHHHHHRRSGIAANDENYALDD
>NJM-Rt3DD+5fs
RDHMVLLEFVTAAGITHGMDELYKLEHHHHHHRRSGAANDENYALDD
>NJM-Rt2DD+5fs
RDHMVLLEFVTAAGITHGMDELYKLEHHHHHHRRSAANDENYALDD
>NJM-Rt1DD+5fs
RDHMVLLEFVTAAGITHGMDELYKLEHHHHHHRRAANDENYALDD
>NJM-St9noTag+5fs
RDHMVLLEFVTAAGITHGMDELYKLEHHHHHHSRSGIPWYAC
>NJM-St8noTag+5fs
RDHMVLLEFVTAAGITHGMDELYKLEHHHHHHSRSGIPWYA
>NJM-St7noTag+5fs
RDHMVLLEFVTAAGITHGMDELYKLEHHHHHHSRSGIPWY
>NJM-St6noTag+5fs
RDHMVLLEFVTAAGITHGMDELYKLEHHHHHHSRSGIPW
>NJM-St5noTag+5fs
RDHMVLLEFVTAAGITHGMDELYKLEHHHHHHSRSGIP
>NJM-St4noTag+5fs
RDHMVLLEFVTAAGITHGMDELYKLEHHHHHHSRSGI
>NJM-St3noTag+5fs
RDHMVLLEFVTAAGITHGMDELYKLEHHHHHHSRSG
>NJM-St2noTag+5fs
RDHMVLLEFVTAAGITHGMDELYKLEHHHHHHSRS
>NJM-St1noTag+5fs
RDHMVLLEFVTAAGITHGMDELYKLEHHHHHHSR
>NJM-St9DD+5fs
RDHMVLLEFVTAAGITHGMDELYKLEHHHHHHSRSGIPWYACAANDENYALDD
>NJM-St8DD+5fs
RDHMVLLEFVTAAGITHGMDELYKLEHHHHHHSRSGIPWYAAANDENYALDD
>NJM-St7DD+5fs
RDHMVLLEFVTAAGITHGMDELYKLEHHHHHHSRSGIPWYAANDENYALDD
>NJM-St6DD+5fs
RDHMVLLEFVTAAGITHGMDELYKLEHHHHHHSRSGIPWAANDENYALDD
>NJM-St5DD+5fs
RDHMVLLEFVTAAGITHGMDELYKLEHHHHHHSRSGIPAANDENYALDD
>NJM-St4DD+5fs
RDHMVLLEFVTAAGITHGMDELYKLEHHHHHHSRSGIAANDENYALDD
>NJM-St3DD+5fs
RDHMVLLEFVTAAGITHGMDELYKLEHHHHHHSRSGAANDENYALDD
>NJM-St2DD+5fs
RDHMVLLEFVTAAGITHGMDELYKLEHHHHHHSRSAANDENYALDD
>NJM-St1DD+5fs
RDHMVLLEFVTAAGITHGMDELYKLEHHHHHHSRAANDENYALDD
>NJM-Tt9noTag+5fs
RDHMVLLEFVTAAGITHGMDELYKLEHHHHHHTRSGIPWYAC
>NJM-Tt8noTag+5fs
RDHMVLLEFVTAAGITHGMDELYKLEHHHHHHTRSGIPWYA
>NJM-Tt7noTag+5fs
RDHMVLLEFVTAAGITHGMDELYKLEHHHHHHTRSGIPWY
>NJM-Tt6noTag+5fs
RDHMVLLEFVTAAGITHGMDELYKLEHHHHHHTRSGIPW
>NJM-Tt5noTag+5fs
RDHMVLLEFVTAAGITHGMDELYKLEHHHHHHTRSGIP
>NJM-Tt4noTag+5fs
RDHMVLLEFVTAAGITHGMDELYKLEHHHHHHTRSGI
>NJM-Tt3noTag+5fs
RDHMVLLEFVTAAGITHGMDELYKLEHHHHHHTRSG
>NJM-Tt2noTag+5fs
RDHMVLLEFVTAAGITHGMDELYKLEHHHHHHTRS
>NJM-Tt1noTag+5fs
RDHMVLLEFVTAAGITHGMDELYKLEHHHHHHTR
>NJM-Tt9DD+5fs
RDHMVLLEFVTAAGITHGMDELYKLEHHHHHHTRSGIPWYACAANDENYALDD
>NJM-Tt8DD+5fs
RDHMVLLEFVTAAGITHGMDELYKLEHHHHHHTRSGIPWYAAANDENYALDD
>NJM-Tt7DD+5fs
RDHMVLLEFVTAAGITHGMDELYKLEHHHHHHTRSGIPWYAANDENYALDD
>NJM-Tt6DD+5fs
RDHMVLLEFVTAAGITHGMDELYKLEHHHHHHTRSGIPWAANDENYALDD
>NJM-Tt5DD+5fs
RDHMVLLEFVTAAGITHGMDELYKLEHHHHHHTRSGIPAANDENYALDD
>NJM-Tt4DD+5fs
RDHMVLLEFVTAAGITHGMDELYKLEHHHHHHTRSGIAANDENYALDD
>NJM-Tt3DD+5fs
RDHMVLLEFVTAAGITHGMDELYKLEHHHHHHTRSGAANDENYALDD
>NJM-Tt2DD+5fs
RDHMVLLEFVTAAGITHGMDELYKLEHHHHHHTRSAANDENYALDD
>NJM-Tt1DD+5fs
RDHMVLLEFVTAAGITHGMDELYKLEHHHHHHTRAANDENYALDD
>NJM-Vt9noTag+5fs
RDHMVLLEFVTAAGITHGMDELYKLEHHHHHHVRSGIPWYAC
>NJM-Vt8noTag+5fs
RDHMVLLEFVTAAGITHGMDELYKLEHHHHHHVRSGIPWYA
>NJM-Vt7noTag+5fs
RDHMVLLEFVTAAGITHGMDELYKLEHHHHHHVRSGIPWY
>NJM-Vt6noTag+5fs
RDHMVLLEFVTAAGITHGMDELYKLEHHHHHHVRSGIPW
>NJM-Vt5noTag+5fs
RDHMVLLEFVTAAGITHGMDELYKLEHHHHHHVRSGIP
>NJM-Vt4noTag+5fs
RDHMVLLEFVTAAGITHGMDELYKLEHHHHHHVRSGI
>NJM-Vt3noTag+5fs
RDHMVLLEFVTAAGITHGMDELYKLEHHHHHHVRSG
>NJM-Vt2noTag+5fs
RDHMVLLEFVTAAGITHGMDELYKLEHHHHHHVRS
>NJM-Vt1noTag+5fs
RDHMVLLEFVTAAGITHGMDELYKLEHHHHHHVR
>NJM-Vt9DD+5fs
RDHMVLLEFVTAAGITHGMDELYKLEHHHHHHVRSGIPWYACAANDENYALDD
>NJM-Vt8DD+5fs
RDHMVLLEFVTAAGITHGMDELYKLEHHHHHHVRSGIPWYAAANDENYALDD
>NJM-Vt7DD+5fs
RDHMVLLEFVTAAGITHGMDELYKLEHHHHHHVRSGIPWYAANDENYALDD
>NJM-Vt6DD+5fs
RDHMVLLEFVTAAGITHGMDELYKLEHHHHHHVRSGIPWAANDENYALDD
>NJM-Vt5DD+5fs
RDHMVLLEFVTAAGITHGMDELYKLEHHHHHHVRSGIPAANDENYALDD
>NJM-Vt4DD+5fs
RDHMVLLEFVTAAGITHGMDELYKLEHHHHHHVRSGIAANDENYALDD
>NJM-Vt3DD+5fs
RDHMVLLEFVTAAGITHGMDELYKLEHHHHHHVRSGAANDENYALDD
>NJM-Vt2DD+5fs
RDHMVLLEFVTAAGITHGMDELYKLEHHHHHHVRSAANDENYALDD
>NJM-Vt1DD+5fs
RDHMVLLEFVTAAGITHGMDELYKLEHHHHHHVRAANDENYALDD
>NJM-Wt9noTag+5fs
RDHMVLLEFVTAAGITHGMDELYKLEHHHHHHWRSGIPWYAC
>NJM-Wt8noTag+5fs
RDHMVLLEFVTAAGITHGMDELYKLEHHHHHHWRSGIPWYA
>NJM-Wt7noTag+5fs
RDHMVLLEFVTAAGITHGMDELYKLEHHHHHHWRSGIPWY
>NJM-Wt6noTag+5fs
RDHMVLLEFVTAAGITHGMDELYKLEHHHHHHWRSGIPW
>NJM-Wt5noTag+5fs
RDHMVLLEFVTAAGITHGMDELYKLEHHHHHHWRSGIP
>NJM-Wt4noTag+5fs
RDHMVLLEFVTAAGITHGMDELYKLEHHHHHHWRSGI
>NJM-Wt3noTag+5fs
RDHMVLLEFVTAAGITHGMDELYKLEHHHHHHWRSG
>NJM-Wt2noTag+5fs
RDHMVLLEFVTAAGITHGMDELYKLEHHHHHHWRS
>NJM-Wt1noTag+5fs
RDHMVLLEFVTAAGITHGMDELYKLEHHHHHHWR
>NJM-Wt9DD+5fs
RDHMVLLEFVTAAGITHGMDELYKLEHHHHHHWRSGIPWYACAANDENYALDD
>NJM-Wt8DD+5fs
RDHMVLLEFVTAAGITHGMDELYKLEHHHHHHWRSGIPWYAAANDENYALDD
>NJM-Wt7DD+5fs
RDHMVLLEFVTAAGITHGMDELYKLEHHHHHHWRSGIPWYAANDENYALDD
>NJM-Wt6DD+5fs
RDHMVLLEFVTAAGITHGMDELYKLEHHHHHHWRSGIPWAANDENYALDD
>NJM-Wt5DD+5fs
RDHMVLLEFVTAAGITHGMDELYKLEHHHHHHWRSGIPAANDENYALDD
>NJM-Wt4DD+5fs
RDHMVLLEFVTAAGITHGMDELYKLEHHHHHHWRSGIAANDENYALDD
>NJM-Wt3DD+5fs
RDHMVLLEFVTAAGITHGMDELYKLEHHHHHHWRSGAANDENYALDD
>NJM-Wt2DD+5fs
RDHMVLLEFVTAAGITHGMDELYKLEHHHHHHWRSAANDENYALDD
>NJM-Wt1DD+5fs
RDHMVLLEFVTAAGITHGMDELYKLEHHHHHHWRAANDENYALDD
>NJM-Yt9noTag+5fs
RDHMVLLEFVTAAGITHGMDELYKLEHHHHHHYRSGIPWYAC
>NJM-Yt8noTag+5fs
RDHMVLLEFVTAAGITHGMDELYKLEHHHHHHYRSGIPWYA
>NJM-Yt7noTag+5fs
RDHMVLLEFVTAAGITHGMDELYKLEHHHHHHYRSGIPWY
>NJM-Yt6noTag+5fs
RDHMVLLEFVTAAGITHGMDELYKLEHHHHHHYRSGIPW
>NJM-Yt5noTag+5fs
RDHMVLLEFVTAAGITHGMDELYKLEHHHHHHYRSGIP
>NJM-Yt4noTag+5fs
RDHMVLLEFVTAAGITHGMDELYKLEHHHHHHYRSGI
>NJM-Yt3noTag+5fs
RDHMVLLEFVTAAGITHGMDELYKLEHHHHHHYRSG
>NJM-Yt2noTag+5fs
RDHMVLLEFVTAAGITHGMDELYKLEHHHHHHYRS
>NJM-Yt1noTag+5fs
RDHMVLLEFVTAAGITHGMDELYKLEHHHHHHYR
>NJM-Yt9DD+5fs
RDHMVLLEFVTAAGITHGMDELYKLEHHHHHHYRSGIPWYACAANDENYALDD
>NJM-Yt8DD+5fs
RDHMVLLEFVTAAGITHGMDELYKLEHHHHHHYRSGIPWYAAANDENYALDD
>NJM-Yt7DD+5fs
RDHMVLLEFVTAAGITHGMDELYKLEHHHHHHYRSGIPWYAANDENYALDD
>NJM-Yt6DD+5fs
RDHMVLLEFVTAAGITHGMDELYKLEHHHHHHYRSGIPWAANDENYALDD
>NJM-Yt5DD+5fs
RDHMVLLEFVTAAGITHGMDELYKLEHHHHHHYRSGIPAANDENYALDD
>NJM-Yt4DD+5fs
RDHMVLLEFVTAAGITHGMDELYKLEHHHHHHYRSGIAANDENYALDD
>NJM-Yt3DD+5fs
RDHMVLLEFVTAAGITHGMDELYKLEHHHHHHYRSGAANDENYALDD
>NJM-Yt2DD+5fs
RDHMVLLEFVTAAGITHGMDELYKLEHHHHHHYRSAANDENYALDD
>NJM-Yt1DD+5fs
RDHMVLLEFVTAAGITHGMDELYKLEHHHHHHYRAANDENYALDD
>NJM-t12noTag+6fs
RDHMVLLEFVTAAGITHGMDELYKLEHHHHHHRGSHGTRARGIK
>NJM-t11noTag+6fs
RDHMVLLEFVTAAGITHGMDELYKLEHHHHHHRGSHGTRARGI
>NJM-t10noTag+6fs
RDHMVLLEFVTAAGITHGMDELYKLEHHHHHHRGSHGTRARG
>NJM-t9noTag+6fs
RDHMVLLEFVTAAGITHGMDELYKLEHHHHHHRGSHGTRAR
>NJM-t8noTag+6fs
RDHMVLLEFVTAAGITHGMDELYKLEHHHHHHRGSHGTRA
>NJM-t7noTag+6fs
RDHMVLLEFVTAAGITHGMDELYKLEHHHHHHRGSHGTR
>NJM-t6noTag+6fs
RDHMVLLEFVTAAGITHGMDELYKLEHHHHHHRGSHGT
>NJM-t5noTag+6fs
RDHMVLLEFVTAAGITHGMDELYKLEHHHHHHRGSHG
>NJM-t4noTag+6fs
RDHMVLLEFVTAAGITHGMDELYKLEHHHHHHRGSH
>NJM-t3noTag+6fs
RDHMVLLEFVTAAGITHGMDELYKLEHHHHHHRGS
>NJM-t2noTag+6fs
RDHMVLLEFVTAAGITHGMDELYKLEHHHHHHRG
>NJM-t1noTag+6fs
RDHMVLLEFVTAAGITHGMDELYKLEHHHHHHR
>NJM-t12DD+6fs
RDHMVLLEFVTAAGITHGMDELYKLEHHHHHHRGSHGTRARGIKAANDENYALDD
>NJM-t11DD+6fs
RDHMVLLEFVTAAGITHGMDELYKLEHHHHHHRGSHGTRARGIAANDENYALDD
>NJM-t10DD+6fs
RDHMVLLEFVTAAGITHGMDELYKLEHHHHHHRGSHGTRARGAANDENYALDD
>NJM-t9DD+6fs
RDHMVLLEFVTAAGITHGMDELYKLEHHHHHHRGSHGTRARAANDENYALDD
>NJM-t8DD+6fs
RDHMVLLEFVTAAGITHGMDELYKLEHHHHHHRGSHGTRAAANDENYALDD
>NJM-t7DD+6fs
RDHMVLLEFVTAAGITHGMDELYKLEHHHHHHRGSHGTRAANDENYALDD
>NJM-t6DD+6fs
RDHMVLLEFVTAAGITHGMDELYKLEHHHHHHRGSHGTAANDENYALDD
>NJM-t5DD+6fs
RDHMVLLEFVTAAGITHGMDELYKLEHHHHHHRGSHGAANDENYALDD
>NJM-t4DD+6fs
RDHMVLLEFVTAAGITHGMDELYKLEHHHHHHRGSHAANDENYALDD
>NJM-t3DD+6fs
RDHMVLLEFVTAAGITHGMDELYKLEHHHHHHRGSAANDENYALDD
>NJM-t2DD+6fs
RDHMVLLEFVTAAGITHGMDELYKLEHHHHHHRGAANDENYALDD
>NJM-t1DD+6fs
RDHMVLLEFVTAAGITHGMDELYKLEHHHHHHRAANDENYALDD
>NJM-At12noTag+6fs
RDHMVLLEFVTAAGITHGMDELYKLEHHHHHHARGSHGTRARGIK
>NJM-At11noTag+6fs
RDHMVLLEFVTAAGITHGMDELYKLEHHHHHHARGSHGTRARGI
>NJM-At10noTag+6fs
RDHMVLLEFVTAAGITHGMDELYKLEHHHHHHARGSHGTRARG
>NJM-At9noTag+6fs
RDHMVLLEFVTAAGITHGMDELYKLEHHHHHHARGSHGTRAR
>NJM-At8noTag+6fs
RDHMVLLEFVTAAGITHGMDELYKLEHHHHHHARGSHGTRA
>NJM-At7noTag+6fs
RDHMVLLEFVTAAGITHGMDELYKLEHHHHHHARGSHGTR
>NJM-At6noTag+6fs
RDHMVLLEFVTAAGITHGMDELYKLEHHHHHHARGSHGT
>NJM-At5noTag+6fs
RDHMVLLEFVTAAGITHGMDELYKLEHHHHHHARGSHG
>NJM-At4noTag+6fs
RDHMVLLEFVTAAGITHGMDELYKLEHHHHHHARGSH
>NJM-At3noTag+6fs
RDHMVLLEFVTAAGITHGMDELYKLEHHHHHHARGS
>NJM-At2noTag+6fs
RDHMVLLEFVTAAGITHGMDELYKLEHHHHHHARG
>NJM-At1noTag+6fs
RDHMVLLEFVTAAGITHGMDELYKLEHHHHHHAR
>NJM-At12DD+6fs
RDHMVLLEFVTAAGITHGMDELYKLEHHHHHHARGSHGTRARGIKAANDENYALDD
>NJM-At11DD+6fs
RDHMVLLEFVTAAGITHGMDELYKLEHHHHHHARGSHGTRARGIAANDENYALDD
>NJM-At10DD+6fs
RDHMVLLEFVTAAGITHGMDELYKLEHHHHHHARGSHGTRARGAANDENYALDD
>NJM-At9DD+6fs
RDHMVLLEFVTAAGITHGMDELYKLEHHHHHHARGSHGTRARAANDENYALDD
>NJM-At8DD+6fs
RDHMVLLEFVTAAGITHGMDELYKLEHHHHHHARGSHGTRAAANDENYALDD
>NJM-At7DD+6fs
RDHMVLLEFVTAAGITHGMDELYKLEHHHHHHARGSHGTRAANDENYALDD
>NJM-At6DD+6fs
RDHMVLLEFVTAAGITHGMDELYKLEHHHHHHARGSHGTAANDENYALDD
>NJM-At5DD+6fs
RDHMVLLEFVTAAGITHGMDELYKLEHHHHHHARGSHGAANDENYALDD
>NJM-At4DD+6fs
RDHMVLLEFVTAAGITHGMDELYKLEHHHHHHARGSHAANDENYALDD
>NJM-At3DD+6fs
RDHMVLLEFVTAAGITHGMDELYKLEHHHHHHARGSAANDENYALDD
>NJM-At2DD+6fs
RDHMVLLEFVTAAGITHGMDELYKLEHHHHHHARGAANDENYALDD
>NJM-At1DD+6fs
RDHMVLLEFVTAAGITHGMDELYKLEHHHHHHARAANDENYALDD
>NJM-Ct12noTag+6fs
RDHMVLLEFVTAAGITHGMDELYKLEHHHHHHCRGSHGTRARGIK
>NJM-Ct11noTag+6fs
RDHMVLLEFVTAAGITHGMDELYKLEHHHHHHCRGSHGTRARGI
>NJM-Ct10noTag+6fs
RDHMVLLEFVTAAGITHGMDELYKLEHHHHHHCRGSHGTRARG
>NJM-Ct9noTag+6fs
RDHMVLLEFVTAAGITHGMDELYKLEHHHHHHCRGSHGTRAR
>NJM-Ct8noTag+6fs
RDHMVLLEFVTAAGITHGMDELYKLEHHHHHHCRGSHGTRA
>NJM-Ct7noTag+6fs
RDHMVLLEFVTAAGITHGMDELYKLEHHHHHHCRGSHGTR
>NJM-Ct6noTag+6fs
RDHMVLLEFVTAAGITHGMDELYKLEHHHHHHCRGSHGT
>NJM-Ct5noTag+6fs
RDHMVLLEFVTAAGITHGMDELYKLEHHHHHHCRGSHG
>NJM-Ct4noTag+6fs
RDHMVLLEFVTAAGITHGMDELYKLEHHHHHHCRGSH
>NJM-Ct3noTag+6fs
RDHMVLLEFVTAAGITHGMDELYKLEHHHHHHCRGS
>NJM-Ct2noTag+6fs
RDHMVLLEFVTAAGITHGMDELYKLEHHHHHHCRG
>NJM-Ct1noTag+6fs
RDHMVLLEFVTAAGITHGMDELYKLEHHHHHHCR
>NJM-Ct12DD+6fs
RDHMVLLEFVTAAGITHGMDELYKLEHHHHHHCRGSHGTRARGIKAANDENYALDD
>NJM-Ct11DD+6fs
RDHMVLLEFVTAAGITHGMDELYKLEHHHHHHCRGSHGTRARGIAANDENYALDD
>NJM-Ct10DD+6fs
RDHMVLLEFVTAAGITHGMDELYKLEHHHHHHCRGSHGTRARGAANDENYALDD
>NJM-Ct9DD+6fs
RDHMVLLEFVTAAGITHGMDELYKLEHHHHHHCRGSHGTRARAANDENYALDD
>NJM-Ct8DD+6fs
RDHMVLLEFVTAAGITHGMDELYKLEHHHHHHCRGSHGTRAAANDENYALDD
>NJM-Ct7DD+6fs
RDHMVLLEFVTAAGITHGMDELYKLEHHHHHHCRGSHGTRAANDENYALDD
>NJM-Ct6DD+6fs
RDHMVLLEFVTAAGITHGMDELYKLEHHHHHHCRGSHGTAANDENYALDD
>NJM-Ct5DD+6fs
RDHMVLLEFVTAAGITHGMDELYKLEHHHHHHCRGSHGAANDENYALDD
>NJM-Ct4DD+6fs
RDHMVLLEFVTAAGITHGMDELYKLEHHHHHHCRGSHAANDENYALDD
>NJM-Ct3DD+6fs
RDHMVLLEFVTAAGITHGMDELYKLEHHHHHHCRGSAANDENYALDD
>NJM-Ct2DD+6fs
RDHMVLLEFVTAAGITHGMDELYKLEHHHHHHCRGAANDENYALDD
>NJM-Ct1DD+6fs
RDHMVLLEFVTAAGITHGMDELYKLEHHHHHHCRAANDENYALDD
>NJM-Dt12noTag+6fs
RDHMVLLEFVTAAGITHGMDELYKLEHHHHHHDRGSHGTRARGIK
>NJM-Dt11noTag+6fs
RDHMVLLEFVTAAGITHGMDELYKLEHHHHHHDRGSHGTRARGI
>NJM-Dt10noTag+6fs
RDHMVLLEFVTAAGITHGMDELYKLEHHHHHHDRGSHGTRARG
>NJM-Dt9noTag+6fs
RDHMVLLEFVTAAGITHGMDELYKLEHHHHHHDRGSHGTRAR
>NJM-Dt8noTag+6fs
RDHMVLLEFVTAAGITHGMDELYKLEHHHHHHDRGSHGTRA
>NJM-Dt7noTag+6fs
RDHMVLLEFVTAAGITHGMDELYKLEHHHHHHDRGSHGTR
>NJM-Dt6noTag+6fs
RDHMVLLEFVTAAGITHGMDELYKLEHHHHHHDRGSHGT
>NJM-Dt5noTag+6fs
RDHMVLLEFVTAAGITHGMDELYKLEHHHHHHDRGSHG
>NJM-Dt4noTag+6fs
RDHMVLLEFVTAAGITHGMDELYKLEHHHHHHDRGSH
>NJM-Dt3noTag+6fs
RDHMVLLEFVTAAGITHGMDELYKLEHHHHHHDRGS
>NJM-Dt2noTag+6fs
RDHMVLLEFVTAAGITHGMDELYKLEHHHHHHDRG
>NJM-Dt1noTag+6fs
RDHMVLLEFVTAAGITHGMDELYKLEHHHHHHDR
>NJM-Dt12DD+6fs
RDHMVLLEFVTAAGITHGMDELYKLEHHHHHHDRGSHGTRARGIKAANDENYALDD
>NJM-Dt11DD+6fs
RDHMVLLEFVTAAGITHGMDELYKLEHHHHHHDRGSHGTRARGIAANDENYALDD
>NJM-Dt10DD+6fs
RDHMVLLEFVTAAGITHGMDELYKLEHHHHHHDRGSHGTRARGAANDENYALDD
>NJM-Dt9DD+6fs
RDHMVLLEFVTAAGITHGMDELYKLEHHHHHHDRGSHGTRARAANDENYALDD
>NJM-Dt8DD+6fs
RDHMVLLEFVTAAGITHGMDELYKLEHHHHHHDRGSHGTRAAANDENYALDD
>NJM-Dt7DD+6fs
RDHMVLLEFVTAAGITHGMDELYKLEHHHHHHDRGSHGTRAANDENYALDD
>NJM-Dt6DD+6fs
RDHMVLLEFVTAAGITHGMDELYKLEHHHHHHDRGSHGTAANDENYALDD
>NJM-Dt5DD+6fs
RDHMVLLEFVTAAGITHGMDELYKLEHHHHHHDRGSHGAANDENYALDD
>NJM-Dt4DD+6fs
RDHMVLLEFVTAAGITHGMDELYKLEHHHHHHDRGSHAANDENYALDD
>NJM-Dt3DD+6fs
RDHMVLLEFVTAAGITHGMDELYKLEHHHHHHDRGSAANDENYALDD
>NJM-Dt2DD+6fs
RDHMVLLEFVTAAGITHGMDELYKLEHHHHHHDRGAANDENYALDD
>NJM-Dt1DD+6fs
RDHMVLLEFVTAAGITHGMDELYKLEHHHHHHDRAANDENYALDD
>NJM-Et12noTag+6fs
RDHMVLLEFVTAAGITHGMDELYKLEHHHHHHERGSHGTRARGIK
>NJM-Et11noTag+6fs
RDHMVLLEFVTAAGITHGMDELYKLEHHHHHHERGSHGTRARGI
>NJM-Et10noTag+6fs
RDHMVLLEFVTAAGITHGMDELYKLEHHHHHHERGSHGTRARG
>NJM-Et9noTag+6fs
RDHMVLLEFVTAAGITHGMDELYKLEHHHHHHERGSHGTRAR
>NJM-Et8noTag+6fs
RDHMVLLEFVTAAGITHGMDELYKLEHHHHHHERGSHGTRA
>NJM-Et7noTag+6fs
RDHMVLLEFVTAAGITHGMDELYKLEHHHHHHERGSHGTR
>NJM-Et6noTag+6fs
RDHMVLLEFVTAAGITHGMDELYKLEHHHHHHERGSHGT
>NJM-Et5noTag+6fs
RDHMVLLEFVTAAGITHGMDELYKLEHHHHHHERGSHG
>NJM-Et4noTag+6fs
RDHMVLLEFVTAAGITHGMDELYKLEHHHHHHERGSH
>NJM-Et3noTag+6fs
RDHMVLLEFVTAAGITHGMDELYKLEHHHHHHERGS
>NJM-Et2noTag+6fs
RDHMVLLEFVTAAGITHGMDELYKLEHHHHHHERG
>NJM-Et1noTag+6fs
RDHMVLLEFVTAAGITHGMDELYKLEHHHHHHER
>NJM-Et12DD+6fs
RDHMVLLEFVTAAGITHGMDELYKLEHHHHHHERGSHGTRARGIKAANDENYALDD
>NJM-Et11DD+6fs
RDHMVLLEFVTAAGITHGMDELYKLEHHHHHHERGSHGTRARGIAANDENYALDD
>NJM-Et10DD+6fs
RDHMVLLEFVTAAGITHGMDELYKLEHHHHHHERGSHGTRARGAANDENYALDD
>NJM-Et9DD+6fs
RDHMVLLEFVTAAGITHGMDELYKLEHHHHHHERGSHGTRARAANDENYALDD
>NJM-Et8DD+6fs
RDHMVLLEFVTAAGITHGMDELYKLEHHHHHHERGSHGTRAAANDENYALDD
>NJM-Et7DD+6fs
RDHMVLLEFVTAAGITHGMDELYKLEHHHHHHERGSHGTRAANDENYALDD
>NJM-Et6DD+6fs
RDHMVLLEFVTAAGITHGMDELYKLEHHHHHHERGSHGTAANDENYALDD
>NJM-Et5DD+6fs
RDHMVLLEFVTAAGITHGMDELYKLEHHHHHHERGSHGAANDENYALDD
>NJM-Et4DD+6fs
RDHMVLLEFVTAAGITHGMDELYKLEHHHHHHERGSHAANDENYALDD
>NJM-Et3DD+6fs
RDHMVLLEFVTAAGITHGMDELYKLEHHHHHHERGSAANDENYALDD
>NJM-Et2DD+6fs
RDHMVLLEFVTAAGITHGMDELYKLEHHHHHHERGAANDENYALDD
>NJM-Et1DD+6fs
RDHMVLLEFVTAAGITHGMDELYKLEHHHHHHERAANDENYALDD
>NJM-Ft12noTag+6fs
RDHMVLLEFVTAAGITHGMDELYKLEHHHHHHFRGSHGTRARGIK
>NJM-Ft11noTag+6fs
RDHMVLLEFVTAAGITHGMDELYKLEHHHHHHFRGSHGTRARGI
>NJM-Ft10noTag+6fs
RDHMVLLEFVTAAGITHGMDELYKLEHHHHHHFRGSHGTRARG
>NJM-Ft9noTag+6fs
RDHMVLLEFVTAAGITHGMDELYKLEHHHHHHFRGSHGTRAR
>NJM-Ft8noTag+6fs
RDHMVLLEFVTAAGITHGMDELYKLEHHHHHHFRGSHGTRA
>NJM-Ft7noTag+6fs
RDHMVLLEFVTAAGITHGMDELYKLEHHHHHHFRGSHGTR
>NJM-Ft6noTag+6fs
RDHMVLLEFVTAAGITHGMDELYKLEHHHHHHFRGSHGT
>NJM-Ft5noTag+6fs
RDHMVLLEFVTAAGITHGMDELYKLEHHHHHHFRGSHG
>NJM-Ft4noTag+6fs
RDHMVLLEFVTAAGITHGMDELYKLEHHHHHHFRGSH
>NJM-Ft3noTag+6fs
RDHMVLLEFVTAAGITHGMDELYKLEHHHHHHFRGS
>NJM-Ft2noTag+6fs
RDHMVLLEFVTAAGITHGMDELYKLEHHHHHHFRG
>NJM-Ft1noTag+6fs
RDHMVLLEFVTAAGITHGMDELYKLEHHHHHHFR
>NJM-Ft12DD+6fs
RDHMVLLEFVTAAGITHGMDELYKLEHHHHHHFRGSHGTRARGIKAANDENYALDD
>NJM-Ft11DD+6fs
RDHMVLLEFVTAAGITHGMDELYKLEHHHHHHFRGSHGTRARGIAANDENYALDD
>NJM-Ft10DD+6fs
RDHMVLLEFVTAAGITHGMDELYKLEHHHHHHFRGSHGTRARGAANDENYALDD
>NJM-Ft9DD+6fs
RDHMVLLEFVTAAGITHGMDELYKLEHHHHHHFRGSHGTRARAANDENYALDD
>NJM-Ft8DD+6fs
RDHMVLLEFVTAAGITHGMDELYKLEHHHHHHFRGSHGTRAAANDENYALDD
>NJM-Ft7DD+6fs
RDHMVLLEFVTAAGITHGMDELYKLEHHHHHHFRGSHGTRAANDENYALDD
>NJM-Ft6DD+6fs
RDHMVLLEFVTAAGITHGMDELYKLEHHHHHHFRGSHGTAANDENYALDD
>NJM-Ft5DD+6fs
RDHMVLLEFVTAAGITHGMDELYKLEHHHHHHFRGSHGAANDENYALDD
>NJM-Ft4DD+6fs
RDHMVLLEFVTAAGITHGMDELYKLEHHHHHHFRGSHAANDENYALDD
>NJM-Ft3DD+6fs
RDHMVLLEFVTAAGITHGMDELYKLEHHHHHHFRGSAANDENYALDD
>NJM-Ft2DD+6fs
RDHMVLLEFVTAAGITHGMDELYKLEHHHHHHFRGAANDENYALDD
>NJM-Ft1DD+6fs
RDHMVLLEFVTAAGITHGMDELYKLEHHHHHHFRAANDENYALDD
>NJM-Gt12noTag+6fs
RDHMVLLEFVTAAGITHGMDELYKLEHHHHHHGRGSHGTRARGIK
>NJM-Gt11noTag+6fs
RDHMVLLEFVTAAGITHGMDELYKLEHHHHHHGRGSHGTRARGI
>NJM-Gt10noTag+6fs
RDHMVLLEFVTAAGITHGMDELYKLEHHHHHHGRGSHGTRARG
>NJM-Gt9noTag+6fs
RDHMVLLEFVTAAGITHGMDELYKLEHHHHHHGRGSHGTRAR
>NJM-Gt8noTag+6fs
RDHMVLLEFVTAAGITHGMDELYKLEHHHHHHGRGSHGTRA
>NJM-Gt7noTag+6fs
RDHMVLLEFVTAAGITHGMDELYKLEHHHHHHGRGSHGTR
>NJM-Gt6noTag+6fs
RDHMVLLEFVTAAGITHGMDELYKLEHHHHHHGRGSHGT
>NJM-Gt5noTag+6fs
RDHMVLLEFVTAAGITHGMDELYKLEHHHHHHGRGSHG
>NJM-Gt4noTag+6fs
RDHMVLLEFVTAAGITHGMDELYKLEHHHHHHGRGSH
>NJM-Gt3noTag+6fs
RDHMVLLEFVTAAGITHGMDELYKLEHHHHHHGRGS
>NJM-Gt2noTag+6fs
RDHMVLLEFVTAAGITHGMDELYKLEHHHHHHGRG
>NJM-Gt1noTag+6fs
RDHMVLLEFVTAAGITHGMDELYKLEHHHHHHGR
>NJM-Gt12DD+6fs
RDHMVLLEFVTAAGITHGMDELYKLEHHHHHHGRGSHGTRARGIKAANDENYALDD
>NJM-Gt11DD+6fs
RDHMVLLEFVTAAGITHGMDELYKLEHHHHHHGRGSHGTRARGIAANDENYALDD
>NJM-Gt10DD+6fs
RDHMVLLEFVTAAGITHGMDELYKLEHHHHHHGRGSHGTRARGAANDENYALDD
>NJM-Gt9DD+6fs
RDHMVLLEFVTAAGITHGMDELYKLEHHHHHHGRGSHGTRARAANDENYALDD
>NJM-Gt8DD+6fs
RDHMVLLEFVTAAGITHGMDELYKLEHHHHHHGRGSHGTRAAANDENYALDD
>NJM-Gt7DD+6fs
RDHMVLLEFVTAAGITHGMDELYKLEHHHHHHGRGSHGTRAANDENYALDD
>NJM-Gt6DD+6fs
RDHMVLLEFVTAAGITHGMDELYKLEHHHHHHGRGSHGTAANDENYALDD
>NJM-Gt5DD+6fs
RDHMVLLEFVTAAGITHGMDELYKLEHHHHHHGRGSHGAANDENYALDD
>NJM-Gt4DD+6fs
RDHMVLLEFVTAAGITHGMDELYKLEHHHHHHGRGSHAANDENYALDD
>NJM-Gt3DD+6fs
RDHMVLLEFVTAAGITHGMDELYKLEHHHHHHGRGSAANDENYALDD
>NJM-Gt2DD+6fs
RDHMVLLEFVTAAGITHGMDELYKLEHHHHHHGRGAANDENYALDD
>NJM-Gt1DD+6fs
RDHMVLLEFVTAAGITHGMDELYKLEHHHHHHGRAANDENYALDD
>NJM-Ht12noTag+6fs
RDHMVLLEFVTAAGITHGMDELYKLEHHHHHHHRGSHGTRARGIK
>NJM-Ht11noTag+6fs
RDHMVLLEFVTAAGITHGMDELYKLEHHHHHHHRGSHGTRARGI
>NJM-Ht10noTag+6fs
RDHMVLLEFVTAAGITHGMDELYKLEHHHHHHHRGSHGTRARG
>NJM-Ht9noTag+6fs
RDHMVLLEFVTAAGITHGMDELYKLEHHHHHHHRGSHGTRAR
>NJM-Ht8noTag+6fs
RDHMVLLEFVTAAGITHGMDELYKLEHHHHHHHRGSHGTRA
>NJM-Ht7noTag+6fs
RDHMVLLEFVTAAGITHGMDELYKLEHHHHHHHRGSHGTR
>NJM-Ht6noTag+6fs
RDHMVLLEFVTAAGITHGMDELYKLEHHHHHHHRGSHGT
>NJM-Ht5noTag+6fs
RDHMVLLEFVTAAGITHGMDELYKLEHHHHHHHRGSHG
>NJM-Ht4noTag+6fs
RDHMVLLEFVTAAGITHGMDELYKLEHHHHHHHRGSH
>NJM-Ht3noTag+6fs
RDHMVLLEFVTAAGITHGMDELYKLEHHHHHHHRGS
>NJM-Ht2noTag+6fs
RDHMVLLEFVTAAGITHGMDELYKLEHHHHHHHRG
>NJM-Ht1noTag+6fs
RDHMVLLEFVTAAGITHGMDELYKLEHHHHHHHR
>NJM-Ht12DD+6fs
RDHMVLLEFVTAAGITHGMDELYKLEHHHHHHHRGSHGTRARGIKAANDENYALDD
>NJM-Ht11DD+6fs
RDHMVLLEFVTAAGITHGMDELYKLEHHHHHHHRGSHGTRARGIAANDENYALDD
>NJM-Ht10DD+6fs
RDHMVLLEFVTAAGITHGMDELYKLEHHHHHHHRGSHGTRARGAANDENYALDD
>NJM-Ht9DD+6fs
RDHMVLLEFVTAAGITHGMDELYKLEHHHHHHHRGSHGTRARAANDENYALDD
>NJM-Ht8DD+6fs
RDHMVLLEFVTAAGITHGMDELYKLEHHHHHHHRGSHGTRAAANDENYALDD
>NJM-Ht7DD+6fs
RDHMVLLEFVTAAGITHGMDELYKLEHHHHHHHRGSHGTRAANDENYALDD
>NJM-Ht6DD+6fs
RDHMVLLEFVTAAGITHGMDELYKLEHHHHHHHRGSHGTAANDENYALDD
>NJM-Ht5DD+6fs
RDHMVLLEFVTAAGITHGMDELYKLEHHHHHHHRGSHGAANDENYALDD
>NJM-Ht4DD+6fs
RDHMVLLEFVTAAGITHGMDELYKLEHHHHHHHRGSHAANDENYALDD
>NJM-Ht3DD+6fs
RDHMVLLEFVTAAGITHGMDELYKLEHHHHHHHRGSAANDENYALDD
>NJM-Ht2DD+6fs
RDHMVLLEFVTAAGITHGMDELYKLEHHHHHHHRGAANDENYALDD
>NJM-Ht1DD+6fs
RDHMVLLEFVTAAGITHGMDELYKLEHHHHHHHRAANDENYALDD
>NJM-It12noTag+6fs
RDHMVLLEFVTAAGITHGMDELYKLEHHHHHHIRGSHGTRARGIK
>NJM-It11noTag+6fs
RDHMVLLEFVTAAGITHGMDELYKLEHHHHHHIRGSHGTRARGI
>NJM-It10noTag+6fs
RDHMVLLEFVTAAGITHGMDELYKLEHHHHHHIRGSHGTRARG
>NJM-It9noTag+6fs
RDHMVLLEFVTAAGITHGMDELYKLEHHHHHHIRGSHGTRAR
>NJM-It8noTag+6fs
RDHMVLLEFVTAAGITHGMDELYKLEHHHHHHIRGSHGTRA
>NJM-It7noTag+6fs
RDHMVLLEFVTAAGITHGMDELYKLEHHHHHHIRGSHGTR
>NJM-It6noTag+6fs
RDHMVLLEFVTAAGITHGMDELYKLEHHHHHHIRGSHGT
>NJM-It5noTag+6fs
RDHMVLLEFVTAAGITHGMDELYKLEHHHHHHIRGSHG
>NJM-It4noTag+6fs
RDHMVLLEFVTAAGITHGMDELYKLEHHHHHHIRGSH
>NJM-It3noTag+6fs
RDHMVLLEFVTAAGITHGMDELYKLEHHHHHHIRGS
>NJM-It2noTag+6fs
RDHMVLLEFVTAAGITHGMDELYKLEHHHHHHIRG
>NJM-It1noTag+6fs
RDHMVLLEFVTAAGITHGMDELYKLEHHHHHHIR
>NJM-It12DD+6fs
RDHMVLLEFVTAAGITHGMDELYKLEHHHHHHIRGSHGTRARGIKAANDENYALDD
>NJM-It11DD+6fs
RDHMVLLEFVTAAGITHGMDELYKLEHHHHHHIRGSHGTRARGIAANDENYALDD
>NJM-It10DD+6fs
RDHMVLLEFVTAAGITHGMDELYKLEHHHHHHIRGSHGTRARGAANDENYALDD
>NJM-It9DD+6fs
RDHMVLLEFVTAAGITHGMDELYKLEHHHHHHIRGSHGTRARAANDENYALDD
>NJM-It8DD+6fs
RDHMVLLEFVTAAGITHGMDELYKLEHHHHHHIRGSHGTRAAANDENYALDD
>NJM-It7DD+6fs
RDHMVLLEFVTAAGITHGMDELYKLEHHHHHHIRGSHGTRAANDENYALDD
>NJM-It6DD+6fs
RDHMVLLEFVTAAGITHGMDELYKLEHHHHHHIRGSHGTAANDENYALDD
>NJM-It5DD+6fs
RDHMVLLEFVTAAGITHGMDELYKLEHHHHHHIRGSHGAANDENYALDD
>NJM-It4DD+6fs
RDHMVLLEFVTAAGITHGMDELYKLEHHHHHHIRGSHAANDENYALDD
>NJM-It3DD+6fs
RDHMVLLEFVTAAGITHGMDELYKLEHHHHHHIRGSAANDENYALDD
>NJM-It2DD+6fs
RDHMVLLEFVTAAGITHGMDELYKLEHHHHHHIRGAANDENYALDD
>NJM-It1DD+6fs
RDHMVLLEFVTAAGITHGMDELYKLEHHHHHHIRAANDENYALDD
>NJM-Kt12noTag+6fs
RDHMVLLEFVTAAGITHGMDELYKLEHHHHHHKRGSHGTRARGIK
>NJM-Kt11noTag+6fs
RDHMVLLEFVTAAGITHGMDELYKLEHHHHHHKRGSHGTRARGI
>NJM-Kt10noTag+6fs
RDHMVLLEFVTAAGITHGMDELYKLEHHHHHHKRGSHGTRARG
>NJM-Kt9noTag+6fs
RDHMVLLEFVTAAGITHGMDELYKLEHHHHHHKRGSHGTRAR
>NJM-Kt8noTag+6fs
RDHMVLLEFVTAAGITHGMDELYKLEHHHHHHKRGSHGTRA
>NJM-Kt7noTag+6fs
RDHMVLLEFVTAAGITHGMDELYKLEHHHHHHKRGSHGTR
>NJM-Kt6noTag+6fs
RDHMVLLEFVTAAGITHGMDELYKLEHHHHHHKRGSHGT
>NJM-Kt5noTag+6fs
RDHMVLLEFVTAAGITHGMDELYKLEHHHHHHKRGSHG
>NJM-Kt4noTag+6fs
RDHMVLLEFVTAAGITHGMDELYKLEHHHHHHKRGSH
>NJM-Kt3noTag+6fs
RDHMVLLEFVTAAGITHGMDELYKLEHHHHHHKRGS
>NJM-Kt2noTag+6fs
RDHMVLLEFVTAAGITHGMDELYKLEHHHHHHKRG
>NJM-Kt1noTag+6fs
RDHMVLLEFVTAAGITHGMDELYKLEHHHHHHKR
>NJM-Kt12DD+6fs
RDHMVLLEFVTAAGITHGMDELYKLEHHHHHHKRGSHGTRARGIKAANDENYALDD
>NJM-Kt11DD+6fs
RDHMVLLEFVTAAGITHGMDELYKLEHHHHHHKRGSHGTRARGIAANDENYALDD
>NJM-Kt10DD+6fs
RDHMVLLEFVTAAGITHGMDELYKLEHHHHHHKRGSHGTRARGAANDENYALDD
>NJM-Kt9DD+6fs
RDHMVLLEFVTAAGITHGMDELYKLEHHHHHHKRGSHGTRARAANDENYALDD
>NJM-Kt8DD+6fs
RDHMVLLEFVTAAGITHGMDELYKLEHHHHHHKRGSHGTRAAANDENYALDD
>NJM-Kt7DD+6fs
RDHMVLLEFVTAAGITHGMDELYKLEHHHHHHKRGSHGTRAANDENYALDD
>NJM-Kt6DD+6fs
RDHMVLLEFVTAAGITHGMDELYKLEHHHHHHKRGSHGTAANDENYALDD
>NJM-Kt5DD+6fs
RDHMVLLEFVTAAGITHGMDELYKLEHHHHHHKRGSHGAANDENYALDD
>NJM-Kt4DD+6fs
RDHMVLLEFVTAAGITHGMDELYKLEHHHHHHKRGSHAANDENYALDD
>NJM-Kt3DD+6fs
RDHMVLLEFVTAAGITHGMDELYKLEHHHHHHKRGSAANDENYALDD
>NJM-Kt2DD+6fs
RDHMVLLEFVTAAGITHGMDELYKLEHHHHHHKRGAANDENYALDD
>NJM-Kt1DD+6fs
RDHMVLLEFVTAAGITHGMDELYKLEHHHHHHKRAANDENYALDD
>NJM-Lt12noTag+6fs
RDHMVLLEFVTAAGITHGMDELYKLEHHHHHHLRGSHGTRARGIK
>NJM-Lt11noTag+6fs
RDHMVLLEFVTAAGITHGMDELYKLEHHHHHHLRGSHGTRARGI
>NJM-Lt10noTag+6fs
RDHMVLLEFVTAAGITHGMDELYKLEHHHHHHLRGSHGTRARG
>NJM-Lt9noTag+6fs
RDHMVLLEFVTAAGITHGMDELYKLEHHHHHHLRGSHGTRAR
>NJM-Lt8noTag+6fs
RDHMVLLEFVTAAGITHGMDELYKLEHHHHHHLRGSHGTRA
>NJM-Lt7noTag+6fs
RDHMVLLEFVTAAGITHGMDELYKLEHHHHHHLRGSHGTR
>NJM-Lt6noTag+6fs
RDHMVLLEFVTAAGITHGMDELYKLEHHHHHHLRGSHGT
>NJM-Lt5noTag+6fs
RDHMVLLEFVTAAGITHGMDELYKLEHHHHHHLRGSHG
>NJM-Lt4noTag+6fs
RDHMVLLEFVTAAGITHGMDELYKLEHHHHHHLRGSH
>NJM-Lt3noTag+6fs
RDHMVLLEFVTAAGITHGMDELYKLEHHHHHHLRGS
>NJM-Lt2noTag+6fs
RDHMVLLEFVTAAGITHGMDELYKLEHHHHHHLRG
>NJM-Lt1noTag+6fs
RDHMVLLEFVTAAGITHGMDELYKLEHHHHHHLR
>NJM-Lt12DD+6fs
RDHMVLLEFVTAAGITHGMDELYKLEHHHHHHLRGSHGTRARGIKAANDENYALDD
>NJM-Lt11DD+6fs
RDHMVLLEFVTAAGITHGMDELYKLEHHHHHHLRGSHGTRARGIAANDENYALDD
>NJM-Lt10DD+6fs
RDHMVLLEFVTAAGITHGMDELYKLEHHHHHHLRGSHGTRARGAANDENYALDD
>NJM-Lt9DD+6fs
RDHMVLLEFVTAAGITHGMDELYKLEHHHHHHLRGSHGTRARAANDENYALDD
>NJM-Lt8DD+6fs
RDHMVLLEFVTAAGITHGMDELYKLEHHHHHHLRGSHGTRAAANDENYALDD
>NJM-Lt7DD+6fs
RDHMVLLEFVTAAGITHGMDELYKLEHHHHHHLRGSHGTRAANDENYALDD
>NJM-Lt6DD+6fs
RDHMVLLEFVTAAGITHGMDELYKLEHHHHHHLRGSHGTAANDENYALDD
>NJM-Lt5DD+6fs
RDHMVLLEFVTAAGITHGMDELYKLEHHHHHHLRGSHGAANDENYALDD
>NJM-Lt4DD+6fs
RDHMVLLEFVTAAGITHGMDELYKLEHHHHHHLRGSHAANDENYALDD
>NJM-Lt3DD+6fs
RDHMVLLEFVTAAGITHGMDELYKLEHHHHHHLRGSAANDENYALDD
>NJM-Lt2DD+6fs
RDHMVLLEFVTAAGITHGMDELYKLEHHHHHHLRGAANDENYALDD
>NJM-Lt1DD+6fs
RDHMVLLEFVTAAGITHGMDELYKLEHHHHHHLRAANDENYALDD
>NJM-Mt12noTag+6fs
RDHMVLLEFVTAAGITHGMDELYKLEHHHHHHMRGSHGTRARGIK
>NJM-Mt11noTag+6fs
RDHMVLLEFVTAAGITHGMDELYKLEHHHHHHMRGSHGTRARGI
>NJM-Mt10noTag+6fs
RDHMVLLEFVTAAGITHGMDELYKLEHHHHHHMRGSHGTRARG
>NJM-Mt9noTag+6fs
RDHMVLLEFVTAAGITHGMDELYKLEHHHHHHMRGSHGTRAR
>NJM-Mt8noTag+6fs
RDHMVLLEFVTAAGITHGMDELYKLEHHHHHHMRGSHGTRA
>NJM-Mt7noTag+6fs
RDHMVLLEFVTAAGITHGMDELYKLEHHHHHHMRGSHGTR
>NJM-Mt6noTag+6fs
RDHMVLLEFVTAAGITHGMDELYKLEHHHHHHMRGSHGT
>NJM-Mt5noTag+6fs
RDHMVLLEFVTAAGITHGMDELYKLEHHHHHHMRGSHG
>NJM-Mt4noTag+6fs
RDHMVLLEFVTAAGITHGMDELYKLEHHHHHHMRGSH
>NJM-Mt3noTag+6fs
RDHMVLLEFVTAAGITHGMDELYKLEHHHHHHMRGS
>NJM-Mt2noTag+6fs
RDHMVLLEFVTAAGITHGMDELYKLEHHHHHHMRG
>NJM-Mt1noTag+6fs
RDHMVLLEFVTAAGITHGMDELYKLEHHHHHHMR
>NJM-Mt12DD+6fs
RDHMVLLEFVTAAGITHGMDELYKLEHHHHHHMRGSHGTRARGIKAANDENYALDD
>NJM-Mt11DD+6fs
RDHMVLLEFVTAAGITHGMDELYKLEHHHHHHMRGSHGTRARGIAANDENYALDD
>NJM-Mt10DD+6fs
RDHMVLLEFVTAAGITHGMDELYKLEHHHHHHMRGSHGTRARGAANDENYALDD
>NJM-Mt9DD+6fs
RDHMVLLEFVTAAGITHGMDELYKLEHHHHHHMRGSHGTRARAANDENYALDD
>NJM-Mt8DD+6fs
RDHMVLLEFVTAAGITHGMDELYKLEHHHHHHMRGSHGTRAAANDENYALDD
>NJM-Mt7DD+6fs
RDHMVLLEFVTAAGITHGMDELYKLEHHHHHHMRGSHGTRAANDENYALDD
>NJM-Mt6DD+6fs
RDHMVLLEFVTAAGITHGMDELYKLEHHHHHHMRGSHGTAANDENYALDD
>NJM-Mt5DD+6fs
RDHMVLLEFVTAAGITHGMDELYKLEHHHHHHMRGSHGAANDENYALDD
>NJM-Mt4DD+6fs
RDHMVLLEFVTAAGITHGMDELYKLEHHHHHHMRGSHAANDENYALDD
>NJM-Mt3DD+6fs
RDHMVLLEFVTAAGITHGMDELYKLEHHHHHHMRGSAANDENYALDD
>NJM-Mt2DD+6fs
RDHMVLLEFVTAAGITHGMDELYKLEHHHHHHMRGAANDENYALDD
>NJM-Mt1DD+6fs
RDHMVLLEFVTAAGITHGMDELYKLEHHHHHHMRAANDENYALDD
>NJM-Nt12noTag+6fs
RDHMVLLEFVTAAGITHGMDELYKLEHHHHHHNRGSHGTRARGIK
>NJM-Nt11noTag+6fs
RDHMVLLEFVTAAGITHGMDELYKLEHHHHHHNRGSHGTRARGI
>NJM-Nt10noTag+6fs
RDHMVLLEFVTAAGITHGMDELYKLEHHHHHHNRGSHGTRARG
>NJM-Nt9noTag+6fs
RDHMVLLEFVTAAGITHGMDELYKLEHHHHHHNRGSHGTRAR
>NJM-Nt8noTag+6fs
RDHMVLLEFVTAAGITHGMDELYKLEHHHHHHNRGSHGTRA
>NJM-Nt7noTag+6fs
RDHMVLLEFVTAAGITHGMDELYKLEHHHHHHNRGSHGTR
>NJM-Nt6noTag+6fs
RDHMVLLEFVTAAGITHGMDELYKLEHHHHHHNRGSHGT
>NJM-Nt5noTag+6fs
RDHMVLLEFVTAAGITHGMDELYKLEHHHHHHNRGSHG
>NJM-Nt4noTag+6fs
RDHMVLLEFVTAAGITHGMDELYKLEHHHHHHNRGSH
>NJM-Nt3noTag+6fs
RDHMVLLEFVTAAGITHGMDELYKLEHHHHHHNRGS
>NJM-Nt2noTag+6fs
RDHMVLLEFVTAAGITHGMDELYKLEHHHHHHNRG
>NJM-Nt1noTag+6fs
RDHMVLLEFVTAAGITHGMDELYKLEHHHHHHNR
>NJM-Nt12DD+6fs
RDHMVLLEFVTAAGITHGMDELYKLEHHHHHHNRGSHGTRARGIKAANDENYALDD
>NJM-Nt11DD+6fs
RDHMVLLEFVTAAGITHGMDELYKLEHHHHHHNRGSHGTRARGIAANDENYALDD
>NJM-Nt10DD+6fs
RDHMVLLEFVTAAGITHGMDELYKLEHHHHHHNRGSHGTRARGAANDENYALDD
>NJM-Nt9DD+6fs
RDHMVLLEFVTAAGITHGMDELYKLEHHHHHHNRGSHGTRARAANDENYALDD
>NJM-Nt8DD+6fs
RDHMVLLEFVTAAGITHGMDELYKLEHHHHHHNRGSHGTRAAANDENYALDD
>NJM-Nt7DD+6fs
RDHMVLLEFVTAAGITHGMDELYKLEHHHHHHNRGSHGTRAANDENYALDD
>NJM-Nt6DD+6fs
RDHMVLLEFVTAAGITHGMDELYKLEHHHHHHNRGSHGTAANDENYALDD
>NJM-Nt5DD+6fs
RDHMVLLEFVTAAGITHGMDELYKLEHHHHHHNRGSHGAANDENYALDD
>NJM-Nt4DD+6fs
RDHMVLLEFVTAAGITHGMDELYKLEHHHHHHNRGSHAANDENYALDD
>NJM-Nt3DD+6fs
RDHMVLLEFVTAAGITHGMDELYKLEHHHHHHNRGSAANDENYALDD
>NJM-Nt2DD+6fs
RDHMVLLEFVTAAGITHGMDELYKLEHHHHHHNRGAANDENYALDD
>NJM-Nt1DD+6fs
RDHMVLLEFVTAAGITHGMDELYKLEHHHHHHNRAANDENYALDD
>NJM-Pt12noTag+6fs
RDHMVLLEFVTAAGITHGMDELYKLEHHHHHHPRGSHGTRARGIK
>NJM-Pt11noTag+6fs
RDHMVLLEFVTAAGITHGMDELYKLEHHHHHHPRGSHGTRARGI
>NJM-Pt10noTag+6fs
RDHMVLLEFVTAAGITHGMDELYKLEHHHHHHPRGSHGTRARG
>NJM-Pt9noTag+6fs
RDHMVLLEFVTAAGITHGMDELYKLEHHHHHHPRGSHGTRAR
>NJM-Pt8noTag+6fs
RDHMVLLEFVTAAGITHGMDELYKLEHHHHHHPRGSHGTRA
>NJM-Pt7noTag+6fs
RDHMVLLEFVTAAGITHGMDELYKLEHHHHHHPRGSHGTR
>NJM-Pt6noTag+6fs
RDHMVLLEFVTAAGITHGMDELYKLEHHHHHHPRGSHGT
>NJM-Pt5noTag+6fs
RDHMVLLEFVTAAGITHGMDELYKLEHHHHHHPRGSHG
>NJM-Pt4noTag+6fs
RDHMVLLEFVTAAGITHGMDELYKLEHHHHHHPRGSH
>NJM-Pt3noTag+6fs
RDHMVLLEFVTAAGITHGMDELYKLEHHHHHHPRGS
>NJM-Pt2noTag+6fs
RDHMVLLEFVTAAGITHGMDELYKLEHHHHHHPRG
>NJM-Pt1noTag+6fs
RDHMVLLEFVTAAGITHGMDELYKLEHHHHHHPR
>NJM-Pt12DD+6fs
RDHMVLLEFVTAAGITHGMDELYKLEHHHHHHPRGSHGTRARGIKAANDENYALDD
>NJM-Pt11DD+6fs
RDHMVLLEFVTAAGITHGMDELYKLEHHHHHHPRGSHGTRARGIAANDENYALDD
>NJM-Pt10DD+6fs
RDHMVLLEFVTAAGITHGMDELYKLEHHHHHHPRGSHGTRARGAANDENYALDD
>NJM-Pt9DD+6fs
RDHMVLLEFVTAAGITHGMDELYKLEHHHHHHPRGSHGTRARAANDENYALDD
>NJM-Pt8DD+6fs
RDHMVLLEFVTAAGITHGMDELYKLEHHHHHHPRGSHGTRAAANDENYALDD
>NJM-Pt7DD+6fs
RDHMVLLEFVTAAGITHGMDELYKLEHHHHHHPRGSHGTRAANDENYALDD
>NJM-Pt6DD+6fs
RDHMVLLEFVTAAGITHGMDELYKLEHHHHHHPRGSHGTAANDENYALDD
>NJM-Pt5DD+6fs
RDHMVLLEFVTAAGITHGMDELYKLEHHHHHHPRGSHGAANDENYALDD
>NJM-Pt4DD+6fs
RDHMVLLEFVTAAGITHGMDELYKLEHHHHHHPRGSHAANDENYALDD
>NJM-Pt3DD+6fs
RDHMVLLEFVTAAGITHGMDELYKLEHHHHHHPRGSAANDENYALDD
>NJM-Pt2DD+6fs
RDHMVLLEFVTAAGITHGMDELYKLEHHHHHHPRGAANDENYALDD
>NJM-Pt1DD+6fs
RDHMVLLEFVTAAGITHGMDELYKLEHHHHHHPRAANDENYALDD
>NJM-Qt12noTag+6fs
RDHMVLLEFVTAAGITHGMDELYKLEHHHHHHQRGSHGTRARGIK
>NJM-Qt11noTag+6fs
RDHMVLLEFVTAAGITHGMDELYKLEHHHHHHQRGSHGTRARGI
>NJM-Qt10noTag+6fs
RDHMVLLEFVTAAGITHGMDELYKLEHHHHHHQRGSHGTRARG
>NJM-Qt9noTag+6fs
RDHMVLLEFVTAAGITHGMDELYKLEHHHHHHQRGSHGTRAR
>NJM-Qt8noTag+6fs
RDHMVLLEFVTAAGITHGMDELYKLEHHHHHHQRGSHGTRA
>NJM-Qt7noTag+6fs
RDHMVLLEFVTAAGITHGMDELYKLEHHHHHHQRGSHGTR
>NJM-Qt6noTag+6fs
RDHMVLLEFVTAAGITHGMDELYKLEHHHHHHQRGSHGT
>NJM-Qt5noTag+6fs
RDHMVLLEFVTAAGITHGMDELYKLEHHHHHHQRGSHG
>NJM-Qt4noTag+6fs
RDHMVLLEFVTAAGITHGMDELYKLEHHHHHHQRGSH
>NJM-Qt3noTag+6fs
RDHMVLLEFVTAAGITHGMDELYKLEHHHHHHQRGS
>NJM-Qt2noTag+6fs
RDHMVLLEFVTAAGITHGMDELYKLEHHHHHHQRG
>NJM-Qt1noTag+6fs
RDHMVLLEFVTAAGITHGMDELYKLEHHHHHHQR
>NJM-Qt12DD+6fs
RDHMVLLEFVTAAGITHGMDELYKLEHHHHHHQRGSHGTRARGIKAANDENYALDD
>NJM-Qt11DD+6fs
RDHMVLLEFVTAAGITHGMDELYKLEHHHHHHQRGSHGTRARGIAANDENYALDD
>NJM-Qt10DD+6fs
RDHMVLLEFVTAAGITHGMDELYKLEHHHHHHQRGSHGTRARGAANDENYALDD
>NJM-Qt9DD+6fs
RDHMVLLEFVTAAGITHGMDELYKLEHHHHHHQRGSHGTRARAANDENYALDD
>NJM-Qt8DD+6fs
RDHMVLLEFVTAAGITHGMDELYKLEHHHHHHQRGSHGTRAAANDENYALDD
>NJM-Qt7DD+6fs
RDHMVLLEFVTAAGITHGMDELYKLEHHHHHHQRGSHGTRAANDENYALDD
>NJM-Qt6DD+6fs
RDHMVLLEFVTAAGITHGMDELYKLEHHHHHHQRGSHGTAANDENYALDD
>NJM-Qt5DD+6fs
RDHMVLLEFVTAAGITHGMDELYKLEHHHHHHQRGSHGAANDENYALDD
>NJM-Qt4DD+6fs
RDHMVLLEFVTAAGITHGMDELYKLEHHHHHHQRGSHAANDENYALDD
>NJM-Qt3DD+6fs
RDHMVLLEFVTAAGITHGMDELYKLEHHHHHHQRGSAANDENYALDD
>NJM-Qt2DD+6fs
RDHMVLLEFVTAAGITHGMDELYKLEHHHHHHQRGAANDENYALDD
>NJM-Qt1DD+6fs
RDHMVLLEFVTAAGITHGMDELYKLEHHHHHHQRAANDENYALDD
>NJM-Rt12noTag+6fs
RDHMVLLEFVTAAGITHGMDELYKLEHHHHHHRRGSHGTRARGIK
>NJM-Rt11noTag+6fs
RDHMVLLEFVTAAGITHGMDELYKLEHHHHHHRRGSHGTRARGI
>NJM-Rt10noTag+6fs
RDHMVLLEFVTAAGITHGMDELYKLEHHHHHHRRGSHGTRARG
>NJM-Rt9noTag+6fs
RDHMVLLEFVTAAGITHGMDELYKLEHHHHHHRRGSHGTRAR
>NJM-Rt8noTag+6fs
RDHMVLLEFVTAAGITHGMDELYKLEHHHHHHRRGSHGTRA
>NJM-Rt7noTag+6fs
RDHMVLLEFVTAAGITHGMDELYKLEHHHHHHRRGSHGTR
>NJM-Rt6noTag+6fs
RDHMVLLEFVTAAGITHGMDELYKLEHHHHHHRRGSHGT
>NJM-Rt5noTag+6fs
RDHMVLLEFVTAAGITHGMDELYKLEHHHHHHRRGSHG
>NJM-Rt4noTag+6fs
RDHMVLLEFVTAAGITHGMDELYKLEHHHHHHRRGSH
>NJM-Rt3noTag+6fs
RDHMVLLEFVTAAGITHGMDELYKLEHHHHHHRRGS
>NJM-Rt2noTag+6fs
RDHMVLLEFVTAAGITHGMDELYKLEHHHHHHRRG
>NJM-Rt1noTag+6fs
RDHMVLLEFVTAAGITHGMDELYKLEHHHHHHRR
>NJM-Rt12DD+6fs
RDHMVLLEFVTAAGITHGMDELYKLEHHHHHHRRGSHGTRARGIKAANDENYALDD
>NJM-Rt11DD+6fs
RDHMVLLEFVTAAGITHGMDELYKLEHHHHHHRRGSHGTRARGIAANDENYALDD
>NJM-Rt10DD+6fs
RDHMVLLEFVTAAGITHGMDELYKLEHHHHHHRRGSHGTRARGAANDENYALDD
>NJM-Rt9DD+6fs
RDHMVLLEFVTAAGITHGMDELYKLEHHHHHHRRGSHGTRARAANDENYALDD
>NJM-Rt8DD+6fs
RDHMVLLEFVTAAGITHGMDELYKLEHHHHHHRRGSHGTRAAANDENYALDD
>NJM-Rt7DD+6fs
RDHMVLLEFVTAAGITHGMDELYKLEHHHHHHRRGSHGTRAANDENYALDD
>NJM-Rt6DD+6fs
RDHMVLLEFVTAAGITHGMDELYKLEHHHHHHRRGSHGTAANDENYALDD
>NJM-Rt5DD+6fs
RDHMVLLEFVTAAGITHGMDELYKLEHHHHHHRRGSHGAANDENYALDD
>NJM-Rt4DD+6fs
RDHMVLLEFVTAAGITHGMDELYKLEHHHHHHRRGSHAANDENYALDD
>NJM-Rt3DD+6fs
RDHMVLLEFVTAAGITHGMDELYKLEHHHHHHRRGSAANDENYALDD
>NJM-Rt2DD+6fs
RDHMVLLEFVTAAGITHGMDELYKLEHHHHHHRRGAANDENYALDD
>NJM-Rt1DD+6fs
RDHMVLLEFVTAAGITHGMDELYKLEHHHHHHRRAANDENYALDD
>NJM-St12noTag+6fs
RDHMVLLEFVTAAGITHGMDELYKLEHHHHHHSRGSHGTRARGIK
>NJM-St11noTag+6fs
RDHMVLLEFVTAAGITHGMDELYKLEHHHHHHSRGSHGTRARGI
>NJM-St10noTag+6fs
RDHMVLLEFVTAAGITHGMDELYKLEHHHHHHSRGSHGTRARG
>NJM-St9noTag+6fs
RDHMVLLEFVTAAGITHGMDELYKLEHHHHHHSRGSHGTRAR
>NJM-St8noTag+6fs
RDHMVLLEFVTAAGITHGMDELYKLEHHHHHHSRGSHGTRA
>NJM-St7noTag+6fs
RDHMVLLEFVTAAGITHGMDELYKLEHHHHHHSRGSHGTR
>NJM-St6noTag+6fs
RDHMVLLEFVTAAGITHGMDELYKLEHHHHHHSRGSHGT
>NJM-St5noTag+6fs
RDHMVLLEFVTAAGITHGMDELYKLEHHHHHHSRGSHG
>NJM-St4noTag+6fs
RDHMVLLEFVTAAGITHGMDELYKLEHHHHHHSRGSH
>NJM-St3noTag+6fs
RDHMVLLEFVTAAGITHGMDELYKLEHHHHHHSRGS
>NJM-St2noTag+6fs
RDHMVLLEFVTAAGITHGMDELYKLEHHHHHHSRG
>NJM-St1noTag+6fs
RDHMVLLEFVTAAGITHGMDELYKLEHHHHHHSR
>NJM-St12DD+6fs
RDHMVLLEFVTAAGITHGMDELYKLEHHHHHHSRGSHGTRARGIKAANDENYALDD
>NJM-St11DD+6fs
RDHMVLLEFVTAAGITHGMDELYKLEHHHHHHSRGSHGTRARGIAANDENYALDD
>NJM-St10DD+6fs
RDHMVLLEFVTAAGITHGMDELYKLEHHHHHHSRGSHGTRARGAANDENYALDD
>NJM-St9DD+6fs
RDHMVLLEFVTAAGITHGMDELYKLEHHHHHHSRGSHGTRARAANDENYALDD
>NJM-St8DD+6fs
RDHMVLLEFVTAAGITHGMDELYKLEHHHHHHSRGSHGTRAAANDENYALDD
>NJM-St7DD+6fs
RDHMVLLEFVTAAGITHGMDELYKLEHHHHHHSRGSHGTRAANDENYALDD
>NJM-St6DD+6fs
RDHMVLLEFVTAAGITHGMDELYKLEHHHHHHSRGSHGTAANDENYALDD
>NJM-St5DD+6fs
RDHMVLLEFVTAAGITHGMDELYKLEHHHHHHSRGSHGAANDENYALDD
>NJM-St4DD+6fs
RDHMVLLEFVTAAGITHGMDELYKLEHHHHHHSRGSHAANDENYALDD
>NJM-St3DD+6fs
RDHMVLLEFVTAAGITHGMDELYKLEHHHHHHSRGSAANDENYALDD
>NJM-St2DD+6fs
RDHMVLLEFVTAAGITHGMDELYKLEHHHHHHSRGAANDENYALDD
>NJM-St1DD+6fs
RDHMVLLEFVTAAGITHGMDELYKLEHHHHHHSRAANDENYALDD
>NJM-Tt12noTag+6fs
RDHMVLLEFVTAAGITHGMDELYKLEHHHHHHTRGSHGTRARGIK
>NJM-Tt11noTag+6fs
RDHMVLLEFVTAAGITHGMDELYKLEHHHHHHTRGSHGTRARGI
>NJM-Tt10noTag+6fs
RDHMVLLEFVTAAGITHGMDELYKLEHHHHHHTRGSHGTRARG
>NJM-Tt9noTag+6fs
RDHMVLLEFVTAAGITHGMDELYKLEHHHHHHTRGSHGTRAR
>NJM-Tt8noTag+6fs
RDHMVLLEFVTAAGITHGMDELYKLEHHHHHHTRGSHGTRA
>NJM-Tt7noTag+6fs
RDHMVLLEFVTAAGITHGMDELYKLEHHHHHHTRGSHGTR
>NJM-Tt6noTag+6fs
RDHMVLLEFVTAAGITHGMDELYKLEHHHHHHTRGSHGT
>NJM-Tt5noTag+6fs
RDHMVLLEFVTAAGITHGMDELYKLEHHHHHHTRGSHG
>NJM-Tt4noTag+6fs
RDHMVLLEFVTAAGITHGMDELYKLEHHHHHHTRGSH
>NJM-Tt3noTag+6fs
RDHMVLLEFVTAAGITHGMDELYKLEHHHHHHTRGS
>NJM-Tt2noTag+6fs
RDHMVLLEFVTAAGITHGMDELYKLEHHHHHHTRG
>NJM-Tt1noTag+6fs
RDHMVLLEFVTAAGITHGMDELYKLEHHHHHHTR
>NJM-Tt12DD+6fs
RDHMVLLEFVTAAGITHGMDELYKLEHHHHHHTRGSHGTRARGIKAANDENYALDD
>NJM-Tt11DD+6fs
RDHMVLLEFVTAAGITHGMDELYKLEHHHHHHTRGSHGTRARGIAANDENYALDD
>NJM-Tt10DD+6fs
RDHMVLLEFVTAAGITHGMDELYKLEHHHHHHTRGSHGTRARGAANDENYALDD
>NJM-Tt9DD+6fs
RDHMVLLEFVTAAGITHGMDELYKLEHHHHHHTRGSHGTRARAANDENYALDD
>NJM-Tt8DD+6fs
RDHMVLLEFVTAAGITHGMDELYKLEHHHHHHTRGSHGTRAAANDENYALDD
>NJM-Tt7DD+6fs
RDHMVLLEFVTAAGITHGMDELYKLEHHHHHHTRGSHGTRAANDENYALDD
>NJM-Tt6DD+6fs
RDHMVLLEFVTAAGITHGMDELYKLEHHHHHHTRGSHGTAANDENYALDD
>NJM-Tt5DD+6fs
RDHMVLLEFVTAAGITHGMDELYKLEHHHHHHTRGSHGAANDENYALDD
>NJM-Tt4DD+6fs
RDHMVLLEFVTAAGITHGMDELYKLEHHHHHHTRGSHAANDENYALDD
>NJM-Tt3DD+6fs
RDHMVLLEFVTAAGITHGMDELYKLEHHHHHHTRGSAANDENYALDD
>NJM-Tt2DD+6fs
RDHMVLLEFVTAAGITHGMDELYKLEHHHHHHTRGAANDENYALDD
>NJM-Tt1DD+6fs
RDHMVLLEFVTAAGITHGMDELYKLEHHHHHHTRAANDENYALDD
>NJM-Vt12noTag+6fs
RDHMVLLEFVTAAGITHGMDELYKLEHHHHHHVRGSHGTRARGIK
>NJM-Vt11noTag+6fs
RDHMVLLEFVTAAGITHGMDELYKLEHHHHHHVRGSHGTRARGI
>NJM-Vt10noTag+6fs
RDHMVLLEFVTAAGITHGMDELYKLEHHHHHHVRGSHGTRARG
>NJM-Vt9noTag+6fs
RDHMVLLEFVTAAGITHGMDELYKLEHHHHHHVRGSHGTRAR
>NJM-Vt8noTag+6fs
RDHMVLLEFVTAAGITHGMDELYKLEHHHHHHVRGSHGTRA
>NJM-Vt7noTag+6fs
RDHMVLLEFVTAAGITHGMDELYKLEHHHHHHVRGSHGTR
>NJM-Vt6noTag+6fs
RDHMVLLEFVTAAGITHGMDELYKLEHHHHHHVRGSHGT
>NJM-Vt5noTag+6fs
RDHMVLLEFVTAAGITHGMDELYKLEHHHHHHVRGSHG
>NJM-Vt4noTag+6fs
RDHMVLLEFVTAAGITHGMDELYKLEHHHHHHVRGSH
>NJM-Vt3noTag+6fs
RDHMVLLEFVTAAGITHGMDELYKLEHHHHHHVRGS
>NJM-Vt2noTag+6fs
RDHMVLLEFVTAAGITHGMDELYKLEHHHHHHVRG
>NJM-Vt1noTag+6fs
RDHMVLLEFVTAAGITHGMDELYKLEHHHHHHVR
>NJM-Vt12DD+6fs
RDHMVLLEFVTAAGITHGMDELYKLEHHHHHHVRGSHGTRARGIKAANDENYALDD
>NJM-Vt11DD+6fs
RDHMVLLEFVTAAGITHGMDELYKLEHHHHHHVRGSHGTRARGIAANDENYALDD
>NJM-Vt10DD+6fs
RDHMVLLEFVTAAGITHGMDELYKLEHHHHHHVRGSHGTRARGAANDENYALDD
>NJM-Vt9DD+6fs
RDHMVLLEFVTAAGITHGMDELYKLEHHHHHHVRGSHGTRARAANDENYALDD
>NJM-Vt8DD+6fs
RDHMVLLEFVTAAGITHGMDELYKLEHHHHHHVRGSHGTRAAANDENYALDD
>NJM-Vt7DD+6fs
RDHMVLLEFVTAAGITHGMDELYKLEHHHHHHVRGSHGTRAANDENYALDD
>NJM-Vt6DD+6fs
RDHMVLLEFVTAAGITHGMDELYKLEHHHHHHVRGSHGTAANDENYALDD
>NJM-Vt5DD+6fs
RDHMVLLEFVTAAGITHGMDELYKLEHHHHHHVRGSHGAANDENYALDD
>NJM-Vt4DD+6fs
RDHMVLLEFVTAAGITHGMDELYKLEHHHHHHVRGSHAANDENYALDD
>NJM-Vt3DD+6fs
RDHMVLLEFVTAAGITHGMDELYKLEHHHHHHVRGSAANDENYALDD
>NJM-Vt2DD+6fs
RDHMVLLEFVTAAGITHGMDELYKLEHHHHHHVRGAANDENYALDD
>NJM-Vt1DD+6fs
RDHMVLLEFVTAAGITHGMDELYKLEHHHHHHVRAANDENYALDD
>NJM-Wt12noTag+6fs
RDHMVLLEFVTAAGITHGMDELYKLEHHHHHHWRGSHGTRARGIK
>NJM-Wt11noTag+6fs
RDHMVLLEFVTAAGITHGMDELYKLEHHHHHHWRGSHGTRARGI
>NJM-Wt10noTag+6fs
RDHMVLLEFVTAAGITHGMDELYKLEHHHHHHWRGSHGTRARG
>NJM-Wt9noTag+6fs
RDHMVLLEFVTAAGITHGMDELYKLEHHHHHHWRGSHGTRAR
>NJM-Wt8noTag+6fs
RDHMVLLEFVTAAGITHGMDELYKLEHHHHHHWRGSHGTRA
>NJM-Wt7noTag+6fs
RDHMVLLEFVTAAGITHGMDELYKLEHHHHHHWRGSHGTR
>NJM-Wt6noTag+6fs
RDHMVLLEFVTAAGITHGMDELYKLEHHHHHHWRGSHGT
>NJM-Wt5noTag+6fs
RDHMVLLEFVTAAGITHGMDELYKLEHHHHHHWRGSHG
>NJM-Wt4noTag+6fs
RDHMVLLEFVTAAGITHGMDELYKLEHHHHHHWRGSH
>NJM-Wt3noTag+6fs
RDHMVLLEFVTAAGITHGMDELYKLEHHHHHHWRGS
>NJM-Wt2noTag+6fs
RDHMVLLEFVTAAGITHGMDELYKLEHHHHHHWRG
>NJM-Wt1noTag+6fs
RDHMVLLEFVTAAGITHGMDELYKLEHHHHHHWR
>NJM-Wt12DD+6fs
RDHMVLLEFVTAAGITHGMDELYKLEHHHHHHWRGSHGTRARGIKAANDENYALDD
>NJM-Wt11DD+6fs
RDHMVLLEFVTAAGITHGMDELYKLEHHHHHHWRGSHGTRARGIAANDENYALDD
>NJM-Wt10DD+6fs
RDHMVLLEFVTAAGITHGMDELYKLEHHHHHHWRGSHGTRARGAANDENYALDD
>NJM-Wt9DD+6fs
RDHMVLLEFVTAAGITHGMDELYKLEHHHHHHWRGSHGTRARAANDENYALDD
>NJM-Wt8DD+6fs
RDHMVLLEFVTAAGITHGMDELYKLEHHHHHHWRGSHGTRAAANDENYALDD
>NJM-Wt7DD+6fs
RDHMVLLEFVTAAGITHGMDELYKLEHHHHHHWRGSHGTRAANDENYALDD
>NJM-Wt6DD+6fs
RDHMVLLEFVTAAGITHGMDELYKLEHHHHHHWRGSHGTAANDENYALDD
>NJM-Wt5DD+6fs
RDHMVLLEFVTAAGITHGMDELYKLEHHHHHHWRGSHGAANDENYALDD
>NJM-Wt4DD+6fs
RDHMVLLEFVTAAGITHGMDELYKLEHHHHHHWRGSHAANDENYALDD
>NJM-Wt3DD+6fs
RDHMVLLEFVTAAGITHGMDELYKLEHHHHHHWRGSAANDENYALDD
>NJM-Wt2DD+6fs
RDHMVLLEFVTAAGITHGMDELYKLEHHHHHHWRGAANDENYALDD
>NJM-Wt1DD+6fs
RDHMVLLEFVTAAGITHGMDELYKLEHHHHHHWRAANDENYALDD
>NJM-Yt12noTag+6fs
RDHMVLLEFVTAAGITHGMDELYKLEHHHHHHYRGSHGTRARGIK
>NJM-Yt11noTag+6fs
RDHMVLLEFVTAAGITHGMDELYKLEHHHHHHYRGSHGTRARGI
>NJM-Yt10noTag+6fs
RDHMVLLEFVTAAGITHGMDELYKLEHHHHHHYRGSHGTRARG
>NJM-Yt9noTag+6fs
RDHMVLLEFVTAAGITHGMDELYKLEHHHHHHYRGSHGTRAR
>NJM-Yt8noTag+6fs
RDHMVLLEFVTAAGITHGMDELYKLEHHHHHHYRGSHGTRA
>NJM-Yt7noTag+6fs
RDHMVLLEFVTAAGITHGMDELYKLEHHHHHHYRGSHGTR
>NJM-Yt6noTag+6fs
RDHMVLLEFVTAAGITHGMDELYKLEHHHHHHYRGSHGT
>NJM-Yt5noTag+6fs
RDHMVLLEFVTAAGITHGMDELYKLEHHHHHHYRGSHG
>NJM-Yt4noTag+6fs
RDHMVLLEFVTAAGITHGMDELYKLEHHHHHHYRGSH
>NJM-Yt3noTag+6fs
RDHMVLLEFVTAAGITHGMDELYKLEHHHHHHYRGS
>NJM-Yt2noTag+6fs
RDHMVLLEFVTAAGITHGMDELYKLEHHHHHHYRG
>NJM-Yt1noTag+6fs
RDHMVLLEFVTAAGITHGMDELYKLEHHHHHHYR
>NJM-Yt12DD+6fs
RDHMVLLEFVTAAGITHGMDELYKLEHHHHHHYRGSHGTRARGIKAANDENYALDD
>NJM-Yt11DD+6fs
RDHMVLLEFVTAAGITHGMDELYKLEHHHHHHYRGSHGTRARGIAANDENYALDD
>NJM-Yt10DD+6fs
RDHMVLLEFVTAAGITHGMDELYKLEHHHHHHYRGSHGTRARGAANDENYALDD
>NJM-Yt9DD+6fs
RDHMVLLEFVTAAGITHGMDELYKLEHHHHHHYRGSHGTRARAANDENYALDD
>NJM-Yt8DD+6fs
RDHMVLLEFVTAAGITHGMDELYKLEHHHHHHYRGSHGTRAAANDENYALDD
>NJM-Yt7DD+6fs
RDHMVLLEFVTAAGITHGMDELYKLEHHHHHHYRGSHGTRAANDENYALDD
>NJM-Yt6DD+6fs
RDHMVLLEFVTAAGITHGMDELYKLEHHHHHHYRGSHGTAANDENYALDD
>NJM-Yt5DD+6fs
RDHMVLLEFVTAAGITHGMDELYKLEHHHHHHYRGSHGAANDENYALDD
>NJM-Yt4DD+6fs
RDHMVLLEFVTAAGITHGMDELYKLEHHHHHHYRGSHAANDENYALDD
>NJM-Yt3DD+6fs
RDHMVLLEFVTAAGITHGMDELYKLEHHHHHHYRGSAANDENYALDD
>NJM-Yt2DD+6fs
RDHMVLLEFVTAAGITHGMDELYKLEHHHHHHYRGAANDENYALDD
>NJM-Yt1DD+6fs
RDHMVLLEFVTAAGITHGMDELYKLEHHHHHHYRAANDENYALDD
>NJM-t37noTag+7fs
RDHMVLLEFVTAAGITHGMDELYKLEHHHHHHLGDPMVRVLEASNKTKGSVERLGLSFYLLFVGERSPE
>NJM-t36noTag+7fs
RDHMVLLEFVTAAGITHGMDELYKLEHHHHHHLGDPMVRVLEASNKTKGSVERLGLSFYLLFVGERSP
>NJM-t35noTag+7fs
RDHMVLLEFVTAAGITHGMDELYKLEHHHHHHLGDPMVRVLEASNKTKGSVERLGLSFYLLFVGERS
>NJM-t34noTag+7fs
RDHMVLLEFVTAAGITHGMDELYKLEHHHHHHLGDPMVRVLEASNKTKGSVERLGLSFYLLFVGER
>NJM-t33noTag+7fs
RDHMVLLEFVTAAGITHGMDELYKLEHHHHHHLGDPMVRVLEASNKTKGSVERLGLSFYLLFVGE
>NJM-t32noTag+7fs
RDHMVLLEFVTAAGITHGMDELYKLEHHHHHHLGDPMVRVLEASNKTKGSVERLGLSFYLLFVG
>NJM-t31noTag+7fs
RDHMVLLEFVTAAGITHGMDELYKLEHHHHHHLGDPMVRVLEASNKTKGSVERLGLSFYLLFV
>NJM-t30noTag+7fs
RDHMVLLEFVTAAGITHGMDELYKLEHHHHHHLGDPMVRVLEASNKTKGSVERLGLSFYLLF
>NJM-t29noTag+7fs
RDHMVLLEFVTAAGITHGMDELYKLEHHHHHHLGDPMVRVLEASNKTKGSVERLGLSFYLL
>NJM-t28noTag+7fs
RDHMVLLEFVTAAGITHGMDELYKLEHHHHHHLGDPMVRVLEASNKTKGSVERLGLSFYL
>NJM-t27noTag+7fs
RDHMVLLEFVTAAGITHGMDELYKLEHHHHHHLGDPMVRVLEASNKTKGSVERLGLSFY
>NJM-t26noTag+7fs
RDHMVLLEFVTAAGITHGMDELYKLEHHHHHHLGDPMVRVLEASNKTKGSVERLGLSF
>NJM-t25noTag+7fs
RDHMVLLEFVTAAGITHGMDELYKLEHHHHHHLGDPMVRVLEASNKTKGSVERLGLS
>NJM-t24noTag+7fs
RDHMVLLEFVTAAGITHGMDELYKLEHHHHHHLGDPMVRVLEASNKTKGSVERLGL
>NJM-t23noTag+7fs
RDHMVLLEFVTAAGITHGMDELYKLEHHHHHHLGDPMVRVLEASNKTKGSVERLG
>NJM-t22noTag+7fs
RDHMVLLEFVTAAGITHGMDELYKLEHHHHHHLGDPMVRVLEASNKTKGSVERL
>NJM-t21noTag+7fs
RDHMVLLEFVTAAGITHGMDELYKLEHHHHHHLGDPMVRVLEASNKTKGSVER
>NJM-t20noTag+7fs
RDHMVLLEFVTAAGITHGMDELYKLEHHHHHHLGDPMVRVLEASNKTKGSVE
>NJM-t19noTag+7fs
RDHMVLLEFVTAAGITHGMDELYKLEHHHHHHLGDPMVRVLEASNKTKGSV
>NJM-t18noTag+7fs
RDHMVLLEFVTAAGITHGMDELYKLEHHHHHHLGDPMVRVLEASNKTKGS
>NJM-t17noTag+7fs
RDHMVLLEFVTAAGITHGMDELYKLEHHHHHHLGDPMVRVLEASNKTKG
>NJM-t16noTag+7fs
RDHMVLLEFVTAAGITHGMDELYKLEHHHHHHLGDPMVRVLEASNKTK
>NJM-t15noTag+7fs
RDHMVLLEFVTAAGITHGMDELYKLEHHHHHHLGDPMVRVLEASNKT
>NJM-t14noTag+7fs
RDHMVLLEFVTAAGITHGMDELYKLEHHHHHHLGDPMVRVLEASNK
>NJM-t13noTag+7fs
RDHMVLLEFVTAAGITHGMDELYKLEHHHHHHLGDPMVRVLEASN
>NJM-t12noTag+7fs
RDHMVLLEFVTAAGITHGMDELYKLEHHHHHHLGDPMVRVLEAS
>NJM-t11noTag+7fs
RDHMVLLEFVTAAGITHGMDELYKLEHHHHHHLGDPMVRVLEA
>NJM-t10noTag+7fs
RDHMVLLEFVTAAGITHGMDELYKLEHHHHHHLGDPMVRVLE
>NJM-t9noTag+7fs
RDHMVLLEFVTAAGITHGMDELYKLEHHHHHHLGDPMVRVL
>NJM-t8noTag+7fs
RDHMVLLEFVTAAGITHGMDELYKLEHHHHHHLGDPMVRV
>NJM-t7noTag+7fs
RDHMVLLEFVTAAGITHGMDELYKLEHHHHHHLGDPMVR
>NJM-t6noTag+7fs
RDHMVLLEFVTAAGITHGMDELYKLEHHHHHHLGDPMV
>NJM-t5noTag+7fs
RDHMVLLEFVTAAGITHGMDELYKLEHHHHHHLGDPM
>NJM-t4noTag+7fs
RDHMVLLEFVTAAGITHGMDELYKLEHHHHHHLGDP
>NJM-t3noTag+7fs
RDHMVLLEFVTAAGITHGMDELYKLEHHHHHHLGD
>NJM-t2noTag+7fs
RDHMVLLEFVTAAGITHGMDELYKLEHHHHHHLG
>NJM-t1noTag+7fs
RDHMVLLEFVTAAGITHGMDELYKLEHHHHHHL
>NJM-t37DD+7fs
RDHMVLLEFVTAAGITHGMDELYKLEHHHHHHLGDPMVRVLEASNKTKGSVERLGLSFYLLFVGERSPEAANDENYALDD
>NJM-t36DD+7fs
RDHMVLLEFVTAAGITHGMDELYKLEHHHHHHLGDPMVRVLEASNKTKGSVERLGLSFYLLFVGERSPAANDENYALDD
>NJM-t35DD+7fs
RDHMVLLEFVTAAGITHGMDELYKLEHHHHHHLGDPMVRVLEASNKTKGSVERLGLSFYLLFVGERSAANDENYALDD
>NJM-t34DD+7fs
RDHMVLLEFVTAAGITHGMDELYKLEHHHHHHLGDPMVRVLEASNKTKGSVERLGLSFYLLFVGERAANDENYALDD
>NJM-t33DD+7fs
RDHMVLLEFVTAAGITHGMDELYKLEHHHHHHLGDPMVRVLEASNKTKGSVERLGLSFYLLFVGEAANDENYALDD
>NJM-t32DD+7fs
RDHMVLLEFVTAAGITHGMDELYKLEHHHHHHLGDPMVRVLEASNKTKGSVERLGLSFYLLFVGAANDENYALDD
>NJM-t31DD+7fs
RDHMVLLEFVTAAGITHGMDELYKLEHHHHHHLGDPMVRVLEASNKTKGSVERLGLSFYLLFVAANDENYALDD
>NJM-t30DD+7fs
RDHMVLLEFVTAAGITHGMDELYKLEHHHHHHLGDPMVRVLEASNKTKGSVERLGLSFYLLFAANDENYALDD
>NJM-t29DD+7fs
RDHMVLLEFVTAAGITHGMDELYKLEHHHHHHLGDPMVRVLEASNKTKGSVERLGLSFYLLAANDENYALDD
>NJM-t28DD+7fs
RDHMVLLEFVTAAGITHGMDELYKLEHHHHHHLGDPMVRVLEASNKTKGSVERLGLSFYLAANDENYALDD
>NJM-t27DD+7fs
RDHMVLLEFVTAAGITHGMDELYKLEHHHHHHLGDPMVRVLEASNKTKGSVERLGLSFYAANDENYALDD
>NJM-t26DD+7fs
RDHMVLLEFVTAAGITHGMDELYKLEHHHHHHLGDPMVRVLEASNKTKGSVERLGLSFAANDENYALDD
>NJM-t25DD+7fs
RDHMVLLEFVTAAGITHGMDELYKLEHHHHHHLGDPMVRVLEASNKTKGSVERLGLSAANDENYALDD
>NJM-t24DD+7fs
RDHMVLLEFVTAAGITHGMDELYKLEHHHHHHLGDPMVRVLEASNKTKGSVERLGLAANDENYALDD
>NJM-t23DD+7fs
RDHMVLLEFVTAAGITHGMDELYKLEHHHHHHLGDPMVRVLEASNKTKGSVERLGAANDENYALDD
>NJM-t22DD+7fs
RDHMVLLEFVTAAGITHGMDELYKLEHHHHHHLGDPMVRVLEASNKTKGSVERLAANDENYALDD
>NJM-t21DD+7fs
RDHMVLLEFVTAAGITHGMDELYKLEHHHHHHLGDPMVRVLEASNKTKGSVERAANDENYALDD
>NJM-t20DD+7fs
RDHMVLLEFVTAAGITHGMDELYKLEHHHHHHLGDPMVRVLEASNKTKGSVEAANDENYALDD
>NJM-t19DD+7fs
RDHMVLLEFVTAAGITHGMDELYKLEHHHHHHLGDPMVRVLEASNKTKGSVAANDENYALDD
>NJM-t18DD+7fs
RDHMVLLEFVTAAGITHGMDELYKLEHHHHHHLGDPMVRVLEASNKTKGSAANDENYALDD
>NJM-t17DD+7fs
RDHMVLLEFVTAAGITHGMDELYKLEHHHHHHLGDPMVRVLEASNKTKGAANDENYALDD
>NJM-t16DD+7fs
RDHMVLLEFVTAAGITHGMDELYKLEHHHHHHLGDPMVRVLEASNKTKAANDENYALDD
>NJM-t15DD+7fs
RDHMVLLEFVTAAGITHGMDELYKLEHHHHHHLGDPMVRVLEASNKTAANDENYALDD
>NJM-t14DD+7fs
RDHMVLLEFVTAAGITHGMDELYKLEHHHHHHLGDPMVRVLEASNKAANDENYALDD
>NJM-t13DD+7fs
RDHMVLLEFVTAAGITHGMDELYKLEHHHHHHLGDPMVRVLEASNAANDENYALDD
>NJM-t12DD+7fs
RDHMVLLEFVTAAGITHGMDELYKLEHHHHHHLGDPMVRVLEASAANDENYALDD
>NJM-t11DD+7fs
RDHMVLLEFVTAAGITHGMDELYKLEHHHHHHLGDPMVRVLEAAANDENYALDD
>NJM-t10DD+7fs
RDHMVLLEFVTAAGITHGMDELYKLEHHHHHHLGDPMVRVLEAANDENYALDD
>NJM-t9DD+7fs
RDHMVLLEFVTAAGITHGMDELYKLEHHHHHHLGDPMVRVLAANDENYALDD
>NJM-t8DD+7fs
RDHMVLLEFVTAAGITHGMDELYKLEHHHHHHLGDPMVRVAANDENYALDD
>NJM-t7DD+7fs
RDHMVLLEFVTAAGITHGMDELYKLEHHHHHHLGDPMVRAANDENYALDD
>NJM-t6DD+7fs
RDHMVLLEFVTAAGITHGMDELYKLEHHHHHHLGDPMVAANDENYALDD
>NJM-t5DD+7fs
RDHMVLLEFVTAAGITHGMDELYKLEHHHHHHLGDPMAANDENYALDD
>NJM-t4DD+7fs
RDHMVLLEFVTAAGITHGMDELYKLEHHHHHHLGDPAANDENYALDD
>NJM-t3DD+7fs
RDHMVLLEFVTAAGITHGMDELYKLEHHHHHHLGDAANDENYALDD
>NJM-t2DD+7fs
RDHMVLLEFVTAAGITHGMDELYKLEHHHHHHLGAANDENYALDD
>NJM-t1DD+7fs
RDHMVLLEFVTAAGITHGMDELYKLEHHHHHHLAANDENYALDD
>NJM-At37noTag+7fs
RDHMVLLEFVTAAGITHGMDELYKLEHHHHHHALGDPMVRVLEASNKTKGSVERLGLSFYLLFVGERSPE
>NJM-At36noTag+7fs
RDHMVLLEFVTAAGITHGMDELYKLEHHHHHHALGDPMVRVLEASNKTKGSVERLGLSFYLLFVGERSP
>NJM-At35noTag+7fs
RDHMVLLEFVTAAGITHGMDELYKLEHHHHHHALGDPMVRVLEASNKTKGSVERLGLSFYLLFVGERS
>NJM-At34noTag+7fs
RDHMVLLEFVTAAGITHGMDELYKLEHHHHHHALGDPMVRVLEASNKTKGSVERLGLSFYLLFVGER
>NJM-At33noTag+7fs
RDHMVLLEFVTAAGITHGMDELYKLEHHHHHHALGDPMVRVLEASNKTKGSVERLGLSFYLLFVGE
>NJM-At32noTag+7fs
RDHMVLLEFVTAAGITHGMDELYKLEHHHHHHALGDPMVRVLEASNKTKGSVERLGLSFYLLFVG
>NJM-At31noTag+7fs
RDHMVLLEFVTAAGITHGMDELYKLEHHHHHHALGDPMVRVLEASNKTKGSVERLGLSFYLLFV
>NJM-At30noTag+7fs
RDHMVLLEFVTAAGITHGMDELYKLEHHHHHHALGDPMVRVLEASNKTKGSVERLGLSFYLLF
>NJM-At29noTag+7fs
RDHMVLLEFVTAAGITHGMDELYKLEHHHHHHALGDPMVRVLEASNKTKGSVERLGLSFYLL
>NJM-At28noTag+7fs
RDHMVLLEFVTAAGITHGMDELYKLEHHHHHHALGDPMVRVLEASNKTKGSVERLGLSFYL
>NJM-At27noTag+7fs
RDHMVLLEFVTAAGITHGMDELYKLEHHHHHHALGDPMVRVLEASNKTKGSVERLGLSFY
>NJM-At26noTag+7fs
RDHMVLLEFVTAAGITHGMDELYKLEHHHHHHALGDPMVRVLEASNKTKGSVERLGLSF
>NJM-At25noTag+7fs
RDHMVLLEFVTAAGITHGMDELYKLEHHHHHHALGDPMVRVLEASNKTKGSVERLGLS
>NJM-At24noTag+7fs
RDHMVLLEFVTAAGITHGMDELYKLEHHHHHHALGDPMVRVLEASNKTKGSVERLGL
>NJM-At23noTag+7fs
RDHMVLLEFVTAAGITHGMDELYKLEHHHHHHALGDPMVRVLEASNKTKGSVERLG
>NJM-At22noTag+7fs
RDHMVLLEFVTAAGITHGMDELYKLEHHHHHHALGDPMVRVLEASNKTKGSVERL
>NJM-At21noTag+7fs
RDHMVLLEFVTAAGITHGMDELYKLEHHHHHHALGDPMVRVLEASNKTKGSVER
>NJM-At20noTag+7fs
RDHMVLLEFVTAAGITHGMDELYKLEHHHHHHALGDPMVRVLEASNKTKGSVE
>NJM-At19noTag+7fs
RDHMVLLEFVTAAGITHGMDELYKLEHHHHHHALGDPMVRVLEASNKTKGSV
>NJM-At18noTag+7fs
RDHMVLLEFVTAAGITHGMDELYKLEHHHHHHALGDPMVRVLEASNKTKGS
>NJM-At17noTag+7fs
RDHMVLLEFVTAAGITHGMDELYKLEHHHHHHALGDPMVRVLEASNKTKG
>NJM-At16noTag+7fs
RDHMVLLEFVTAAGITHGMDELYKLEHHHHHHALGDPMVRVLEASNKTK
>NJM-At15noTag+7fs
RDHMVLLEFVTAAGITHGMDELYKLEHHHHHHALGDPMVRVLEASNKT
>NJM-At14noTag+7fs
RDHMVLLEFVTAAGITHGMDELYKLEHHHHHHALGDPMVRVLEASNK
>NJM-At13noTag+7fs
RDHMVLLEFVTAAGITHGMDELYKLEHHHHHHALGDPMVRVLEASN
>NJM-At12noTag+7fs
RDHMVLLEFVTAAGITHGMDELYKLEHHHHHHALGDPMVRVLEAS
>NJM-At11noTag+7fs
RDHMVLLEFVTAAGITHGMDELYKLEHHHHHHALGDPMVRVLEA
>NJM-At10noTag+7fs
RDHMVLLEFVTAAGITHGMDELYKLEHHHHHHALGDPMVRVLE
>NJM-At9noTag+7fs
RDHMVLLEFVTAAGITHGMDELYKLEHHHHHHALGDPMVRVL
>NJM-At8noTag+7fs
RDHMVLLEFVTAAGITHGMDELYKLEHHHHHHALGDPMVRV
>NJM-At7noTag+7fs
RDHMVLLEFVTAAGITHGMDELYKLEHHHHHHALGDPMVR
>NJM-At6noTag+7fs
RDHMVLLEFVTAAGITHGMDELYKLEHHHHHHALGDPMV
>NJM-At5noTag+7fs
RDHMVLLEFVTAAGITHGMDELYKLEHHHHHHALGDPM
>NJM-At4noTag+7fs
RDHMVLLEFVTAAGITHGMDELYKLEHHHHHHALGDP
>NJM-At3noTag+7fs
RDHMVLLEFVTAAGITHGMDELYKLEHHHHHHALGD
>NJM-At2noTag+7fs
RDHMVLLEFVTAAGITHGMDELYKLEHHHHHHALG
>NJM-At1noTag+7fs
RDHMVLLEFVTAAGITHGMDELYKLEHHHHHHAL
>NJM-At37DD+7fs
RDHMVLLEFVTAAGITHGMDELYKLEHHHHHHALGDPMVRVLEASNKTKGSVERLGLSFYLLFVGERSPEAANDENYALDD
>NJM-At36DD+7fs
RDHMVLLEFVTAAGITHGMDELYKLEHHHHHHALGDPMVRVLEASNKTKGSVERLGLSFYLLFVGERSPAANDENYALDD
>NJM-At35DD+7fs
RDHMVLLEFVTAAGITHGMDELYKLEHHHHHHALGDPMVRVLEASNKTKGSVERLGLSFYLLFVGERSAANDENYALDD
>NJM-At34DD+7fs
RDHMVLLEFVTAAGITHGMDELYKLEHHHHHHALGDPMVRVLEASNKTKGSVERLGLSFYLLFVGERAANDENYALDD
>NJM-At33DD+7fs
RDHMVLLEFVTAAGITHGMDELYKLEHHHHHHALGDPMVRVLEASNKTKGSVERLGLSFYLLFVGEAANDENYALDD
>NJM-At32DD+7fs
RDHMVLLEFVTAAGITHGMDELYKLEHHHHHHALGDPMVRVLEASNKTKGSVERLGLSFYLLFVGAANDENYALDD
>NJM-At31DD+7fs
RDHMVLLEFVTAAGITHGMDELYKLEHHHHHHALGDPMVRVLEASNKTKGSVERLGLSFYLLFVAANDENYALDD
>NJM-At30DD+7fs
RDHMVLLEFVTAAGITHGMDELYKLEHHHHHHALGDPMVRVLEASNKTKGSVERLGLSFYLLFAANDENYALDD
>NJM-At29DD+7fs
RDHMVLLEFVTAAGITHGMDELYKLEHHHHHHALGDPMVRVLEASNKTKGSVERLGLSFYLLAANDENYALDD
>NJM-At28DD+7fs
RDHMVLLEFVTAAGITHGMDELYKLEHHHHHHALGDPMVRVLEASNKTKGSVERLGLSFYLAANDENYALDD
>NJM-At27DD+7fs
RDHMVLLEFVTAAGITHGMDELYKLEHHHHHHALGDPMVRVLEASNKTKGSVERLGLSFYAANDENYALDD
>NJM-At26DD+7fs
RDHMVLLEFVTAAGITHGMDELYKLEHHHHHHALGDPMVRVLEASNKTKGSVERLGLSFAANDENYALDD
>NJM-At25DD+7fs
RDHMVLLEFVTAAGITHGMDELYKLEHHHHHHALGDPMVRVLEASNKTKGSVERLGLSAANDENYALDD
>NJM-At24DD+7fs
RDHMVLLEFVTAAGITHGMDELYKLEHHHHHHALGDPMVRVLEASNKTKGSVERLGLAANDENYALDD
>NJM-At23DD+7fs
RDHMVLLEFVTAAGITHGMDELYKLEHHHHHHALGDPMVRVLEASNKTKGSVERLGAANDENYALDD
>NJM-At22DD+7fs
RDHMVLLEFVTAAGITHGMDELYKLEHHHHHHALGDPMVRVLEASNKTKGSVERLAANDENYALDD
>NJM-At21DD+7fs
RDHMVLLEFVTAAGITHGMDELYKLEHHHHHHALGDPMVRVLEASNKTKGSVERAANDENYALDD
>NJM-At20DD+7fs
RDHMVLLEFVTAAGITHGMDELYKLEHHHHHHALGDPMVRVLEASNKTKGSVEAANDENYALDD
>NJM-At19DD+7fs
RDHMVLLEFVTAAGITHGMDELYKLEHHHHHHALGDPMVRVLEASNKTKGSVAANDENYALDD
>NJM-At18DD+7fs
RDHMVLLEFVTAAGITHGMDELYKLEHHHHHHALGDPMVRVLEASNKTKGSAANDENYALDD
>NJM-At17DD+7fs
RDHMVLLEFVTAAGITHGMDELYKLEHHHHHHALGDPMVRVLEASNKTKGAANDENYALDD
>NJM-At16DD+7fs
RDHMVLLEFVTAAGITHGMDELYKLEHHHHHHALGDPMVRVLEASNKTKAANDENYALDD
>NJM-At15DD+7fs
RDHMVLLEFVTAAGITHGMDELYKLEHHHHHHALGDPMVRVLEASNKTAANDENYALDD
>NJM-At14DD+7fs
RDHMVLLEFVTAAGITHGMDELYKLEHHHHHHALGDPMVRVLEASNKAANDENYALDD
>NJM-At13DD+7fs
RDHMVLLEFVTAAGITHGMDELYKLEHHHHHHALGDPMVRVLEASNAANDENYALDD
>NJM-At12DD+7fs
RDHMVLLEFVTAAGITHGMDELYKLEHHHHHHALGDPMVRVLEASAANDENYALDD
>NJM-At11DD+7fs
RDHMVLLEFVTAAGITHGMDELYKLEHHHHHHALGDPMVRVLEAAANDENYALDD
>NJM-At10DD+7fs
RDHMVLLEFVTAAGITHGMDELYKLEHHHHHHALGDPMVRVLEAANDENYALDD
>NJM-At9DD+7fs
RDHMVLLEFVTAAGITHGMDELYKLEHHHHHHALGDPMVRVLAANDENYALDD
>NJM-At8DD+7fs
RDHMVLLEFVTAAGITHGMDELYKLEHHHHHHALGDPMVRVAANDENYALDD
>NJM-At7DD+7fs
RDHMVLLEFVTAAGITHGMDELYKLEHHHHHHALGDPMVRAANDENYALDD
>NJM-At6DD+7fs
RDHMVLLEFVTAAGITHGMDELYKLEHHHHHHALGDPMVAANDENYALDD
>NJM-At5DD+7fs
RDHMVLLEFVTAAGITHGMDELYKLEHHHHHHALGDPMAANDENYALDD
>NJM-At4DD+7fs
RDHMVLLEFVTAAGITHGMDELYKLEHHHHHHALGDPAANDENYALDD
>NJM-At3DD+7fs
RDHMVLLEFVTAAGITHGMDELYKLEHHHHHHALGDAANDENYALDD
>NJM-At2DD+7fs
RDHMVLLEFVTAAGITHGMDELYKLEHHHHHHALGAANDENYALDD
>NJM-At1DD+7fs
RDHMVLLEFVTAAGITHGMDELYKLEHHHHHHALAANDENYALDD
>NJM-Ct37noTag+7fs
RDHMVLLEFVTAAGITHGMDELYKLEHHHHHHCLGDPMVRVLEASNKTKGSVERLGLSFYLLFVGERSPE
>NJM-Ct36noTag+7fs
RDHMVLLEFVTAAGITHGMDELYKLEHHHHHHCLGDPMVRVLEASNKTKGSVERLGLSFYLLFVGERSP
>NJM-Ct35noTag+7fs
RDHMVLLEFVTAAGITHGMDELYKLEHHHHHHCLGDPMVRVLEASNKTKGSVERLGLSFYLLFVGERS
>NJM-Ct34noTag+7fs
RDHMVLLEFVTAAGITHGMDELYKLEHHHHHHCLGDPMVRVLEASNKTKGSVERLGLSFYLLFVGER
>NJM-Ct33noTag+7fs
RDHMVLLEFVTAAGITHGMDELYKLEHHHHHHCLGDPMVRVLEASNKTKGSVERLGLSFYLLFVGE
>NJM-Ct32noTag+7fs
RDHMVLLEFVTAAGITHGMDELYKLEHHHHHHCLGDPMVRVLEASNKTKGSVERLGLSFYLLFVG
>NJM-Ct31noTag+7fs
RDHMVLLEFVTAAGITHGMDELYKLEHHHHHHCLGDPMVRVLEASNKTKGSVERLGLSFYLLFV
>NJM-Ct30noTag+7fs
RDHMVLLEFVTAAGITHGMDELYKLEHHHHHHCLGDPMVRVLEASNKTKGSVERLGLSFYLLF
>NJM-Ct29noTag+7fs
RDHMVLLEFVTAAGITHGMDELYKLEHHHHHHCLGDPMVRVLEASNKTKGSVERLGLSFYLL
>NJM-Ct28noTag+7fs
RDHMVLLEFVTAAGITHGMDELYKLEHHHHHHCLGDPMVRVLEASNKTKGSVERLGLSFYL
>NJM-Ct27noTag+7fs
RDHMVLLEFVTAAGITHGMDELYKLEHHHHHHCLGDPMVRVLEASNKTKGSVERLGLSFY
>NJM-Ct26noTag+7fs
RDHMVLLEFVTAAGITHGMDELYKLEHHHHHHCLGDPMVRVLEASNKTKGSVERLGLSF
>NJM-Ct25noTag+7fs
RDHMVLLEFVTAAGITHGMDELYKLEHHHHHHCLGDPMVRVLEASNKTKGSVERLGLS
>NJM-Ct24noTag+7fs
RDHMVLLEFVTAAGITHGMDELYKLEHHHHHHCLGDPMVRVLEASNKTKGSVERLGL
>NJM-Ct23noTag+7fs
RDHMVLLEFVTAAGITHGMDELYKLEHHHHHHCLGDPMVRVLEASNKTKGSVERLG
>NJM-Ct22noTag+7fs
RDHMVLLEFVTAAGITHGMDELYKLEHHHHHHCLGDPMVRVLEASNKTKGSVERL
>NJM-Ct21noTag+7fs
RDHMVLLEFVTAAGITHGMDELYKLEHHHHHHCLGDPMVRVLEASNKTKGSVER
>NJM-Ct20noTag+7fs
RDHMVLLEFVTAAGITHGMDELYKLEHHHHHHCLGDPMVRVLEASNKTKGSVE
>NJM-Ct19noTag+7fs
RDHMVLLEFVTAAGITHGMDELYKLEHHHHHHCLGDPMVRVLEASNKTKGSV
>NJM-Ct18noTag+7fs
RDHMVLLEFVTAAGITHGMDELYKLEHHHHHHCLGDPMVRVLEASNKTKGS
>NJM-Ct17noTag+7fs
RDHMVLLEFVTAAGITHGMDELYKLEHHHHHHCLGDPMVRVLEASNKTKG
>NJM-Ct16noTag+7fs
RDHMVLLEFVTAAGITHGMDELYKLEHHHHHHCLGDPMVRVLEASNKTK
>NJM-Ct15noTag+7fs
RDHMVLLEFVTAAGITHGMDELYKLEHHHHHHCLGDPMVRVLEASNKT
>NJM-Ct14noTag+7fs
RDHMVLLEFVTAAGITHGMDELYKLEHHHHHHCLGDPMVRVLEASNK
>NJM-Ct13noTag+7fs
RDHMVLLEFVTAAGITHGMDELYKLEHHHHHHCLGDPMVRVLEASN
>NJM-Ct12noTag+7fs
RDHMVLLEFVTAAGITHGMDELYKLEHHHHHHCLGDPMVRVLEAS
>NJM-Ct11noTag+7fs
RDHMVLLEFVTAAGITHGMDELYKLEHHHHHHCLGDPMVRVLEA
>NJM-Ct10noTag+7fs
RDHMVLLEFVTAAGITHGMDELYKLEHHHHHHCLGDPMVRVLE
>NJM-Ct9noTag+7fs
RDHMVLLEFVTAAGITHGMDELYKLEHHHHHHCLGDPMVRVL
>NJM-Ct8noTag+7fs
RDHMVLLEFVTAAGITHGMDELYKLEHHHHHHCLGDPMVRV
>NJM-Ct7noTag+7fs
RDHMVLLEFVTAAGITHGMDELYKLEHHHHHHCLGDPMVR
>NJM-Ct6noTag+7fs
RDHMVLLEFVTAAGITHGMDELYKLEHHHHHHCLGDPMV
>NJM-Ct5noTag+7fs
RDHMVLLEFVTAAGITHGMDELYKLEHHHHHHCLGDPM
>NJM-Ct4noTag+7fs
RDHMVLLEFVTAAGITHGMDELYKLEHHHHHHCLGDP
>NJM-Ct3noTag+7fs
RDHMVLLEFVTAAGITHGMDELYKLEHHHHHHCLGD
>NJM-Ct2noTag+7fs
RDHMVLLEFVTAAGITHGMDELYKLEHHHHHHCLG
>NJM-Ct1noTag+7fs
RDHMVLLEFVTAAGITHGMDELYKLEHHHHHHCL
>NJM-Ct37DD+7fs
RDHMVLLEFVTAAGITHGMDELYKLEHHHHHHCLGDPMVRVLEASNKTKGSVERLGLSFYLLFVGERSPEAANDENYALDD
>NJM-Ct36DD+7fs
RDHMVLLEFVTAAGITHGMDELYKLEHHHHHHCLGDPMVRVLEASNKTKGSVERLGLSFYLLFVGERSPAANDENYALDD
>NJM-Ct35DD+7fs
RDHMVLLEFVTAAGITHGMDELYKLEHHHHHHCLGDPMVRVLEASNKTKGSVERLGLSFYLLFVGERSAANDENYALDD
>NJM-Ct34DD+7fs
RDHMVLLEFVTAAGITHGMDELYKLEHHHHHHCLGDPMVRVLEASNKTKGSVERLGLSFYLLFVGERAANDENYALDD
>NJM-Ct33DD+7fs
RDHMVLLEFVTAAGITHGMDELYKLEHHHHHHCLGDPMVRVLEASNKTKGSVERLGLSFYLLFVGEAANDENYALDD
>NJM-Ct32DD+7fs
RDHMVLLEFVTAAGITHGMDELYKLEHHHHHHCLGDPMVRVLEASNKTKGSVERLGLSFYLLFVGAANDENYALDD
>NJM-Ct31DD+7fs
RDHMVLLEFVTAAGITHGMDELYKLEHHHHHHCLGDPMVRVLEASNKTKGSVERLGLSFYLLFVAANDENYALDD
>NJM-Ct30DD+7fs
RDHMVLLEFVTAAGITHGMDELYKLEHHHHHHCLGDPMVRVLEASNKTKGSVERLGLSFYLLFAANDENYALDD
>NJM-Ct29DD+7fs
RDHMVLLEFVTAAGITHGMDELYKLEHHHHHHCLGDPMVRVLEASNKTKGSVERLGLSFYLLAANDENYALDD
>NJM-Ct28DD+7fs
RDHMVLLEFVTAAGITHGMDELYKLEHHHHHHCLGDPMVRVLEASNKTKGSVERLGLSFYLAANDENYALDD
>NJM-Ct27DD+7fs
RDHMVLLEFVTAAGITHGMDELYKLEHHHHHHCLGDPMVRVLEASNKTKGSVERLGLSFYAANDENYALDD
>NJM-Ct26DD+7fs
RDHMVLLEFVTAAGITHGMDELYKLEHHHHHHCLGDPMVRVLEASNKTKGSVERLGLSFAANDENYALDD
>NJM-Ct25DD+7fs
RDHMVLLEFVTAAGITHGMDELYKLEHHHHHHCLGDPMVRVLEASNKTKGSVERLGLSAANDENYALDD
>NJM-Ct24DD+7fs
RDHMVLLEFVTAAGITHGMDELYKLEHHHHHHCLGDPMVRVLEASNKTKGSVERLGLAANDENYALDD
>NJM-Ct23DD+7fs
RDHMVLLEFVTAAGITHGMDELYKLEHHHHHHCLGDPMVRVLEASNKTKGSVERLGAANDENYALDD
>NJM-Ct22DD+7fs
RDHMVLLEFVTAAGITHGMDELYKLEHHHHHHCLGDPMVRVLEASNKTKGSVERLAANDENYALDD
>NJM-Ct21DD+7fs
RDHMVLLEFVTAAGITHGMDELYKLEHHHHHHCLGDPMVRVLEASNKTKGSVERAANDENYALDD
>NJM-Ct20DD+7fs
RDHMVLLEFVTAAGITHGMDELYKLEHHHHHHCLGDPMVRVLEASNKTKGSVEAANDENYALDD
>NJM-Ct19DD+7fs
RDHMVLLEFVTAAGITHGMDELYKLEHHHHHHCLGDPMVRVLEASNKTKGSVAANDENYALDD
>NJM-Ct18DD+7fs
RDHMVLLEFVTAAGITHGMDELYKLEHHHHHHCLGDPMVRVLEASNKTKGSAANDENYALDD
>NJM-Ct17DD+7fs
RDHMVLLEFVTAAGITHGMDELYKLEHHHHHHCLGDPMVRVLEASNKTKGAANDENYALDD
>NJM-Ct16DD+7fs
RDHMVLLEFVTAAGITHGMDELYKLEHHHHHHCLGDPMVRVLEASNKTKAANDENYALDD
>NJM-Ct15DD+7fs
RDHMVLLEFVTAAGITHGMDELYKLEHHHHHHCLGDPMVRVLEASNKTAANDENYALDD
>NJM-Ct14DD+7fs
RDHMVLLEFVTAAGITHGMDELYKLEHHHHHHCLGDPMVRVLEASNKAANDENYALDD
>NJM-Ct13DD+7fs
RDHMVLLEFVTAAGITHGMDELYKLEHHHHHHCLGDPMVRVLEASNAANDENYALDD
>NJM-Ct12DD+7fs
RDHMVLLEFVTAAGITHGMDELYKLEHHHHHHCLGDPMVRVLEASAANDENYALDD
>NJM-Ct11DD+7fs
RDHMVLLEFVTAAGITHGMDELYKLEHHHHHHCLGDPMVRVLEAAANDENYALDD
>NJM-Ct10DD+7fs
RDHMVLLEFVTAAGITHGMDELYKLEHHHHHHCLGDPMVRVLEAANDENYALDD
>NJM-Ct9DD+7fs
RDHMVLLEFVTAAGITHGMDELYKLEHHHHHHCLGDPMVRVLAANDENYALDD
>NJM-Ct8DD+7fs
RDHMVLLEFVTAAGITHGMDELYKLEHHHHHHCLGDPMVRVAANDENYALDD
>NJM-Ct7DD+7fs
RDHMVLLEFVTAAGITHGMDELYKLEHHHHHHCLGDPMVRAANDENYALDD
>NJM-Ct6DD+7fs
RDHMVLLEFVTAAGITHGMDELYKLEHHHHHHCLGDPMVAANDENYALDD
>NJM-Ct5DD+7fs
RDHMVLLEFVTAAGITHGMDELYKLEHHHHHHCLGDPMAANDENYALDD
>NJM-Ct4DD+7fs
RDHMVLLEFVTAAGITHGMDELYKLEHHHHHHCLGDPAANDENYALDD
>NJM-Ct3DD+7fs
RDHMVLLEFVTAAGITHGMDELYKLEHHHHHHCLGDAANDENYALDD
>NJM-Ct2DD+7fs
RDHMVLLEFVTAAGITHGMDELYKLEHHHHHHCLGAANDENYALDD
>NJM-Ct1DD+7fs
RDHMVLLEFVTAAGITHGMDELYKLEHHHHHHCLAANDENYALDD
>NJM-Dt37noTag+7fs
RDHMVLLEFVTAAGITHGMDELYKLEHHHHHHDLGDPMVRVLEASNKTKGSVERLGLSFYLLFVGERSPE
>NJM-Dt36noTag+7fs
RDHMVLLEFVTAAGITHGMDELYKLEHHHHHHDLGDPMVRVLEASNKTKGSVERLGLSFYLLFVGERSP
>NJM-Dt35noTag+7fs
RDHMVLLEFVTAAGITHGMDELYKLEHHHHHHDLGDPMVRVLEASNKTKGSVERLGLSFYLLFVGERS
>NJM-Dt34noTag+7fs
RDHMVLLEFVTAAGITHGMDELYKLEHHHHHHDLGDPMVRVLEASNKTKGSVERLGLSFYLLFVGER
>NJM-Dt33noTag+7fs
RDHMVLLEFVTAAGITHGMDELYKLEHHHHHHDLGDPMVRVLEASNKTKGSVERLGLSFYLLFVGE
>NJM-Dt32noTag+7fs
RDHMVLLEFVTAAGITHGMDELYKLEHHHHHHDLGDPMVRVLEASNKTKGSVERLGLSFYLLFVG
>NJM-Dt31noTag+7fs
RDHMVLLEFVTAAGITHGMDELYKLEHHHHHHDLGDPMVRVLEASNKTKGSVERLGLSFYLLFV
>NJM-Dt30noTag+7fs
RDHMVLLEFVTAAGITHGMDELYKLEHHHHHHDLGDPMVRVLEASNKTKGSVERLGLSFYLLF
>NJM-Dt29noTag+7fs
RDHMVLLEFVTAAGITHGMDELYKLEHHHHHHDLGDPMVRVLEASNKTKGSVERLGLSFYLL
>NJM-Dt28noTag+7fs
RDHMVLLEFVTAAGITHGMDELYKLEHHHHHHDLGDPMVRVLEASNKTKGSVERLGLSFYL
>NJM-Dt27noTag+7fs
RDHMVLLEFVTAAGITHGMDELYKLEHHHHHHDLGDPMVRVLEASNKTKGSVERLGLSFY
>NJM-Dt26noTag+7fs
RDHMVLLEFVTAAGITHGMDELYKLEHHHHHHDLGDPMVRVLEASNKTKGSVERLGLSF
>NJM-Dt25noTag+7fs
RDHMVLLEFVTAAGITHGMDELYKLEHHHHHHDLGDPMVRVLEASNKTKGSVERLGLS
>NJM-Dt24noTag+7fs
RDHMVLLEFVTAAGITHGMDELYKLEHHHHHHDLGDPMVRVLEASNKTKGSVERLGL
>NJM-Dt23noTag+7fs
RDHMVLLEFVTAAGITHGMDELYKLEHHHHHHDLGDPMVRVLEASNKTKGSVERLG
>NJM-Dt22noTag+7fs
RDHMVLLEFVTAAGITHGMDELYKLEHHHHHHDLGDPMVRVLEASNKTKGSVERL
>NJM-Dt21noTag+7fs
RDHMVLLEFVTAAGITHGMDELYKLEHHHHHHDLGDPMVRVLEASNKTKGSVER
>NJM-Dt20noTag+7fs
RDHMVLLEFVTAAGITHGMDELYKLEHHHHHHDLGDPMVRVLEASNKTKGSVE
>NJM-Dt19noTag+7fs
RDHMVLLEFVTAAGITHGMDELYKLEHHHHHHDLGDPMVRVLEASNKTKGSV
>NJM-Dt18noTag+7fs
RDHMVLLEFVTAAGITHGMDELYKLEHHHHHHDLGDPMVRVLEASNKTKGS
>NJM-Dt17noTag+7fs
RDHMVLLEFVTAAGITHGMDELYKLEHHHHHHDLGDPMVRVLEASNKTKG
>NJM-Dt16noTag+7fs
RDHMVLLEFVTAAGITHGMDELYKLEHHHHHHDLGDPMVRVLEASNKTK
>NJM-Dt15noTag+7fs
RDHMVLLEFVTAAGITHGMDELYKLEHHHHHHDLGDPMVRVLEASNKT
>NJM-Dt14noTag+7fs
RDHMVLLEFVTAAGITHGMDELYKLEHHHHHHDLGDPMVRVLEASNK
>NJM-Dt13noTag+7fs
RDHMVLLEFVTAAGITHGMDELYKLEHHHHHHDLGDPMVRVLEASN
>NJM-Dt12noTag+7fs
RDHMVLLEFVTAAGITHGMDELYKLEHHHHHHDLGDPMVRVLEAS
>NJM-Dt11noTag+7fs
RDHMVLLEFVTAAGITHGMDELYKLEHHHHHHDLGDPMVRVLEA
>NJM-Dt10noTag+7fs
RDHMVLLEFVTAAGITHGMDELYKLEHHHHHHDLGDPMVRVLE
>NJM-Dt9noTag+7fs
RDHMVLLEFVTAAGITHGMDELYKLEHHHHHHDLGDPMVRVL
>NJM-Dt8noTag+7fs
RDHMVLLEFVTAAGITHGMDELYKLEHHHHHHDLGDPMVRV
>NJM-Dt7noTag+7fs
RDHMVLLEFVTAAGITHGMDELYKLEHHHHHHDLGDPMVR
>NJM-Dt6noTag+7fs
RDHMVLLEFVTAAGITHGMDELYKLEHHHHHHDLGDPMV
>NJM-Dt5noTag+7fs
RDHMVLLEFVTAAGITHGMDELYKLEHHHHHHDLGDPM
>NJM-Dt4noTag+7fs
RDHMVLLEFVTAAGITHGMDELYKLEHHHHHHDLGDP
>NJM-Dt3noTag+7fs
RDHMVLLEFVTAAGITHGMDELYKLEHHHHHHDLGD
>NJM-Dt2noTag+7fs
RDHMVLLEFVTAAGITHGMDELYKLEHHHHHHDLG
>NJM-Dt1noTag+7fs
RDHMVLLEFVTAAGITHGMDELYKLEHHHHHHDL
>NJM-Dt37DD+7fs
RDHMVLLEFVTAAGITHGMDELYKLEHHHHHHDLGDPMVRVLEASNKTKGSVERLGLSFYLLFVGERSPEAANDENYALDD
>NJM-Dt36DD+7fs
RDHMVLLEFVTAAGITHGMDELYKLEHHHHHHDLGDPMVRVLEASNKTKGSVERLGLSFYLLFVGERSPAANDENYALDD
>NJM-Dt35DD+7fs
RDHMVLLEFVTAAGITHGMDELYKLEHHHHHHDLGDPMVRVLEASNKTKGSVERLGLSFYLLFVGERSAANDENYALDD
>NJM-Dt34DD+7fs
RDHMVLLEFVTAAGITHGMDELYKLEHHHHHHDLGDPMVRVLEASNKTKGSVERLGLSFYLLFVGERAANDENYALDD
>NJM-Dt33DD+7fs
RDHMVLLEFVTAAGITHGMDELYKLEHHHHHHDLGDPMVRVLEASNKTKGSVERLGLSFYLLFVGEAANDENYALDD
>NJM-Dt32DD+7fs
RDHMVLLEFVTAAGITHGMDELYKLEHHHHHHDLGDPMVRVLEASNKTKGSVERLGLSFYLLFVGAANDENYALDD
>NJM-Dt31DD+7fs
RDHMVLLEFVTAAGITHGMDELYKLEHHHHHHDLGDPMVRVLEASNKTKGSVERLGLSFYLLFVAANDENYALDD
>NJM-Dt30DD+7fs
RDHMVLLEFVTAAGITHGMDELYKLEHHHHHHDLGDPMVRVLEASNKTKGSVERLGLSFYLLFAANDENYALDD
>NJM-Dt29DD+7fs
RDHMVLLEFVTAAGITHGMDELYKLEHHHHHHDLGDPMVRVLEASNKTKGSVERLGLSFYLLAANDENYALDD
>NJM-Dt28DD+7fs
RDHMVLLEFVTAAGITHGMDELYKLEHHHHHHDLGDPMVRVLEASNKTKGSVERLGLSFYLAANDENYALDD
>NJM-Dt27DD+7fs
RDHMVLLEFVTAAGITHGMDELYKLEHHHHHHDLGDPMVRVLEASNKTKGSVERLGLSFYAANDENYALDD
>NJM-Dt26DD+7fs
RDHMVLLEFVTAAGITHGMDELYKLEHHHHHHDLGDPMVRVLEASNKTKGSVERLGLSFAANDENYALDD
>NJM-Dt25DD+7fs
RDHMVLLEFVTAAGITHGMDELYKLEHHHHHHDLGDPMVRVLEASNKTKGSVERLGLSAANDENYALDD
>NJM-Dt24DD+7fs
RDHMVLLEFVTAAGITHGMDELYKLEHHHHHHDLGDPMVRVLEASNKTKGSVERLGLAANDENYALDD
>NJM-Dt23DD+7fs
RDHMVLLEFVTAAGITHGMDELYKLEHHHHHHDLGDPMVRVLEASNKTKGSVERLGAANDENYALDD
>NJM-Dt22DD+7fs
RDHMVLLEFVTAAGITHGMDELYKLEHHHHHHDLGDPMVRVLEASNKTKGSVERLAANDENYALDD
>NJM-Dt21DD+7fs
RDHMVLLEFVTAAGITHGMDELYKLEHHHHHHDLGDPMVRVLEASNKTKGSVERAANDENYALDD
>NJM-Dt20DD+7fs
RDHMVLLEFVTAAGITHGMDELYKLEHHHHHHDLGDPMVRVLEASNKTKGSVEAANDENYALDD
>NJM-Dt19DD+7fs
RDHMVLLEFVTAAGITHGMDELYKLEHHHHHHDLGDPMVRVLEASNKTKGSVAANDENYALDD
>NJM-Dt18DD+7fs
RDHMVLLEFVTAAGITHGMDELYKLEHHHHHHDLGDPMVRVLEASNKTKGSAANDENYALDD
>NJM-Dt17DD+7fs
RDHMVLLEFVTAAGITHGMDELYKLEHHHHHHDLGDPMVRVLEASNKTKGAANDENYALDD
>NJM-Dt16DD+7fs
RDHMVLLEFVTAAGITHGMDELYKLEHHHHHHDLGDPMVRVLEASNKTKAANDENYALDD
>NJM-Dt15DD+7fs
RDHMVLLEFVTAAGITHGMDELYKLEHHHHHHDLGDPMVRVLEASNKTAANDENYALDD
>NJM-Dt14DD+7fs
RDHMVLLEFVTAAGITHGMDELYKLEHHHHHHDLGDPMVRVLEASNKAANDENYALDD
>NJM-Dt13DD+7fs
RDHMVLLEFVTAAGITHGMDELYKLEHHHHHHDLGDPMVRVLEASNAANDENYALDD
>NJM-Dt12DD+7fs
RDHMVLLEFVTAAGITHGMDELYKLEHHHHHHDLGDPMVRVLEASAANDENYALDD
>NJM-Dt11DD+7fs
RDHMVLLEFVTAAGITHGMDELYKLEHHHHHHDLGDPMVRVLEAAANDENYALDD
>NJM-Dt10DD+7fs
RDHMVLLEFVTAAGITHGMDELYKLEHHHHHHDLGDPMVRVLEAANDENYALDD
>NJM-Dt9DD+7fs
RDHMVLLEFVTAAGITHGMDELYKLEHHHHHHDLGDPMVRVLAANDENYALDD
>NJM-Dt8DD+7fs
RDHMVLLEFVTAAGITHGMDELYKLEHHHHHHDLGDPMVRVAANDENYALDD
>NJM-Dt7DD+7fs
RDHMVLLEFVTAAGITHGMDELYKLEHHHHHHDLGDPMVRAANDENYALDD
>NJM-Dt6DD+7fs
RDHMVLLEFVTAAGITHGMDELYKLEHHHHHHDLGDPMVAANDENYALDD
>NJM-Dt5DD+7fs
RDHMVLLEFVTAAGITHGMDELYKLEHHHHHHDLGDPMAANDENYALDD
>NJM-Dt4DD+7fs
RDHMVLLEFVTAAGITHGMDELYKLEHHHHHHDLGDPAANDENYALDD
>NJM-Dt3DD+7fs
RDHMVLLEFVTAAGITHGMDELYKLEHHHHHHDLGDAANDENYALDD
>NJM-Dt2DD+7fs
RDHMVLLEFVTAAGITHGMDELYKLEHHHHHHDLGAANDENYALDD
>NJM-Dt1DD+7fs
RDHMVLLEFVTAAGITHGMDELYKLEHHHHHHDLAANDENYALDD
>NJM-Et37noTag+7fs
RDHMVLLEFVTAAGITHGMDELYKLEHHHHHHELGDPMVRVLEASNKTKGSVERLGLSFYLLFVGERSPE
>NJM-Et36noTag+7fs
RDHMVLLEFVTAAGITHGMDELYKLEHHHHHHELGDPMVRVLEASNKTKGSVERLGLSFYLLFVGERSP
>NJM-Et35noTag+7fs
RDHMVLLEFVTAAGITHGMDELYKLEHHHHHHELGDPMVRVLEASNKTKGSVERLGLSFYLLFVGERS
>NJM-Et34noTag+7fs
RDHMVLLEFVTAAGITHGMDELYKLEHHHHHHELGDPMVRVLEASNKTKGSVERLGLSFYLLFVGER
>NJM-Et33noTag+7fs
RDHMVLLEFVTAAGITHGMDELYKLEHHHHHHELGDPMVRVLEASNKTKGSVERLGLSFYLLFVGE
>NJM-Et32noTag+7fs
RDHMVLLEFVTAAGITHGMDELYKLEHHHHHHELGDPMVRVLEASNKTKGSVERLGLSFYLLFVG
>NJM-Et31noTag+7fs
RDHMVLLEFVTAAGITHGMDELYKLEHHHHHHELGDPMVRVLEASNKTKGSVERLGLSFYLLFV
>NJM-Et30noTag+7fs
RDHMVLLEFVTAAGITHGMDELYKLEHHHHHHELGDPMVRVLEASNKTKGSVERLGLSFYLLF
>NJM-Et29noTag+7fs
RDHMVLLEFVTAAGITHGMDELYKLEHHHHHHELGDPMVRVLEASNKTKGSVERLGLSFYLL
>NJM-Et28noTag+7fs
RDHMVLLEFVTAAGITHGMDELYKLEHHHHHHELGDPMVRVLEASNKTKGSVERLGLSFYL
>NJM-Et27noTag+7fs
RDHMVLLEFVTAAGITHGMDELYKLEHHHHHHELGDPMVRVLEASNKTKGSVERLGLSFY
>NJM-Et26noTag+7fs
RDHMVLLEFVTAAGITHGMDELYKLEHHHHHHELGDPMVRVLEASNKTKGSVERLGLSF
>NJM-Et25noTag+7fs
RDHMVLLEFVTAAGITHGMDELYKLEHHHHHHELGDPMVRVLEASNKTKGSVERLGLS
>NJM-Et24noTag+7fs
RDHMVLLEFVTAAGITHGMDELYKLEHHHHHHELGDPMVRVLEASNKTKGSVERLGL
>NJM-Et23noTag+7fs
RDHMVLLEFVTAAGITHGMDELYKLEHHHHHHELGDPMVRVLEASNKTKGSVERLG
>NJM-Et22noTag+7fs
RDHMVLLEFVTAAGITHGMDELYKLEHHHHHHELGDPMVRVLEASNKTKGSVERL
>NJM-Et21noTag+7fs
RDHMVLLEFVTAAGITHGMDELYKLEHHHHHHELGDPMVRVLEASNKTKGSVER
>NJM-Et20noTag+7fs
RDHMVLLEFVTAAGITHGMDELYKLEHHHHHHELGDPMVRVLEASNKTKGSVE
>NJM-Et19noTag+7fs
RDHMVLLEFVTAAGITHGMDELYKLEHHHHHHELGDPMVRVLEASNKTKGSV
>NJM-Et18noTag+7fs
RDHMVLLEFVTAAGITHGMDELYKLEHHHHHHELGDPMVRVLEASNKTKGS
>NJM-Et17noTag+7fs
RDHMVLLEFVTAAGITHGMDELYKLEHHHHHHELGDPMVRVLEASNKTKG
>NJM-Et16noTag+7fs
RDHMVLLEFVTAAGITHGMDELYKLEHHHHHHELGDPMVRVLEASNKTK
>NJM-Et15noTag+7fs
RDHMVLLEFVTAAGITHGMDELYKLEHHHHHHELGDPMVRVLEASNKT
>NJM-Et14noTag+7fs
RDHMVLLEFVTAAGITHGMDELYKLEHHHHHHELGDPMVRVLEASNK
>NJM-Et13noTag+7fs
RDHMVLLEFVTAAGITHGMDELYKLEHHHHHHELGDPMVRVLEASN
>NJM-Et12noTag+7fs
RDHMVLLEFVTAAGITHGMDELYKLEHHHHHHELGDPMVRVLEAS
>NJM-Et11noTag+7fs
RDHMVLLEFVTAAGITHGMDELYKLEHHHHHHELGDPMVRVLEA
>NJM-Et10noTag+7fs
RDHMVLLEFVTAAGITHGMDELYKLEHHHHHHELGDPMVRVLE
>NJM-Et9noTag+7fs
RDHMVLLEFVTAAGITHGMDELYKLEHHHHHHELGDPMVRVL
>NJM-Et8noTag+7fs
RDHMVLLEFVTAAGITHGMDELYKLEHHHHHHELGDPMVRV
>NJM-Et7noTag+7fs
RDHMVLLEFVTAAGITHGMDELYKLEHHHHHHELGDPMVR
>NJM-Et6noTag+7fs
RDHMVLLEFVTAAGITHGMDELYKLEHHHHHHELGDPMV
>NJM-Et5noTag+7fs
RDHMVLLEFVTAAGITHGMDELYKLEHHHHHHELGDPM
>NJM-Et4noTag+7fs
RDHMVLLEFVTAAGITHGMDELYKLEHHHHHHELGDP
>NJM-Et3noTag+7fs
RDHMVLLEFVTAAGITHGMDELYKLEHHHHHHELGD
>NJM-Et2noTag+7fs
RDHMVLLEFVTAAGITHGMDELYKLEHHHHHHELG
>NJM-Et1noTag+7fs
RDHMVLLEFVTAAGITHGMDELYKLEHHHHHHEL
>NJM-Et37DD+7fs
RDHMVLLEFVTAAGITHGMDELYKLEHHHHHHELGDPMVRVLEASNKTKGSVERLGLSFYLLFVGERSPEAANDENYALDD
>NJM-Et36DD+7fs
RDHMVLLEFVTAAGITHGMDELYKLEHHHHHHELGDPMVRVLEASNKTKGSVERLGLSFYLLFVGERSPAANDENYALDD
>NJM-Et35DD+7fs
RDHMVLLEFVTAAGITHGMDELYKLEHHHHHHELGDPMVRVLEASNKTKGSVERLGLSFYLLFVGERSAANDENYALDD
>NJM-Et34DD+7fs
RDHMVLLEFVTAAGITHGMDELYKLEHHHHHHELGDPMVRVLEASNKTKGSVERLGLSFYLLFVGERAANDENYALDD
>NJM-Et33DD+7fs
RDHMVLLEFVTAAGITHGMDELYKLEHHHHHHELGDPMVRVLEASNKTKGSVERLGLSFYLLFVGEAANDENYALDD
>NJM-Et32DD+7fs
RDHMVLLEFVTAAGITHGMDELYKLEHHHHHHELGDPMVRVLEASNKTKGSVERLGLSFYLLFVGAANDENYALDD
>NJM-Et31DD+7fs
RDHMVLLEFVTAAGITHGMDELYKLEHHHHHHELGDPMVRVLEASNKTKGSVERLGLSFYLLFVAANDENYALDD
>NJM-Et30DD+7fs
RDHMVLLEFVTAAGITHGMDELYKLEHHHHHHELGDPMVRVLEASNKTKGSVERLGLSFYLLFAANDENYALDD
>NJM-Et29DD+7fs
RDHMVLLEFVTAAGITHGMDELYKLEHHHHHHELGDPMVRVLEASNKTKGSVERLGLSFYLLAANDENYALDD
>NJM-Et28DD+7fs
RDHMVLLEFVTAAGITHGMDELYKLEHHHHHHELGDPMVRVLEASNKTKGSVERLGLSFYLAANDENYALDD
>NJM-Et27DD+7fs
RDHMVLLEFVTAAGITHGMDELYKLEHHHHHHELGDPMVRVLEASNKTKGSVERLGLSFYAANDENYALDD
>NJM-Et26DD+7fs
RDHMVLLEFVTAAGITHGMDELYKLEHHHHHHELGDPMVRVLEASNKTKGSVERLGLSFAANDENYALDD
>NJM-Et25DD+7fs
RDHMVLLEFVTAAGITHGMDELYKLEHHHHHHELGDPMVRVLEASNKTKGSVERLGLSAANDENYALDD
>NJM-Et24DD+7fs
RDHMVLLEFVTAAGITHGMDELYKLEHHHHHHELGDPMVRVLEASNKTKGSVERLGLAANDENYALDD
>NJM-Et23DD+7fs
RDHMVLLEFVTAAGITHGMDELYKLEHHHHHHELGDPMVRVLEASNKTKGSVERLGAANDENYALDD
>NJM-Et22DD+7fs
RDHMVLLEFVTAAGITHGMDELYKLEHHHHHHELGDPMVRVLEASNKTKGSVERLAANDENYALDD
>NJM-Et21DD+7fs
RDHMVLLEFVTAAGITHGMDELYKLEHHHHHHELGDPMVRVLEASNKTKGSVERAANDENYALDD
>NJM-Et20DD+7fs
RDHMVLLEFVTAAGITHGMDELYKLEHHHHHHELGDPMVRVLEASNKTKGSVEAANDENYALDD
>NJM-Et19DD+7fs
RDHMVLLEFVTAAGITHGMDELYKLEHHHHHHELGDPMVRVLEASNKTKGSVAANDENYALDD
>NJM-Et18DD+7fs
RDHMVLLEFVTAAGITHGMDELYKLEHHHHHHELGDPMVRVLEASNKTKGSAANDENYALDD
>NJM-Et17DD+7fs
RDHMVLLEFVTAAGITHGMDELYKLEHHHHHHELGDPMVRVLEASNKTKGAANDENYALDD
>NJM-Et16DD+7fs
RDHMVLLEFVTAAGITHGMDELYKLEHHHHHHELGDPMVRVLEASNKTKAANDENYALDD
>NJM-Et15DD+7fs
RDHMVLLEFVTAAGITHGMDELYKLEHHHHHHELGDPMVRVLEASNKTAANDENYALDD
>NJM-Et14DD+7fs
RDHMVLLEFVTAAGITHGMDELYKLEHHHHHHELGDPMVRVLEASNKAANDENYALDD
>NJM-Et13DD+7fs
RDHMVLLEFVTAAGITHGMDELYKLEHHHHHHELGDPMVRVLEASNAANDENYALDD
>NJM-Et12DD+7fs
RDHMVLLEFVTAAGITHGMDELYKLEHHHHHHELGDPMVRVLEASAANDENYALDD
>NJM-Et11DD+7fs
RDHMVLLEFVTAAGITHGMDELYKLEHHHHHHELGDPMVRVLEAAANDENYALDD
>NJM-Et10DD+7fs
RDHMVLLEFVTAAGITHGMDELYKLEHHHHHHELGDPMVRVLEAANDENYALDD
>NJM-Et9DD+7fs
RDHMVLLEFVTAAGITHGMDELYKLEHHHHHHELGDPMVRVLAANDENYALDD
>NJM-Et8DD+7fs
RDHMVLLEFVTAAGITHGMDELYKLEHHHHHHELGDPMVRVAANDENYALDD
>NJM-Et7DD+7fs
RDHMVLLEFVTAAGITHGMDELYKLEHHHHHHELGDPMVRAANDENYALDD
>NJM-Et6DD+7fs
RDHMVLLEFVTAAGITHGMDELYKLEHHHHHHELGDPMVAANDENYALDD
>NJM-Et5DD+7fs
RDHMVLLEFVTAAGITHGMDELYKLEHHHHHHELGDPMAANDENYALDD
>NJM-Et4DD+7fs
RDHMVLLEFVTAAGITHGMDELYKLEHHHHHHELGDPAANDENYALDD
>NJM-Et3DD+7fs
RDHMVLLEFVTAAGITHGMDELYKLEHHHHHHELGDAANDENYALDD
>NJM-Et2DD+7fs
RDHMVLLEFVTAAGITHGMDELYKLEHHHHHHELGAANDENYALDD
>NJM-Et1DD+7fs
RDHMVLLEFVTAAGITHGMDELYKLEHHHHHHELAANDENYALDD
>NJM-Ft37noTag+7fs
RDHMVLLEFVTAAGITHGMDELYKLEHHHHHHFLGDPMVRVLEASNKTKGSVERLGLSFYLLFVGERSPE
>NJM-Ft36noTag+7fs
RDHMVLLEFVTAAGITHGMDELYKLEHHHHHHFLGDPMVRVLEASNKTKGSVERLGLSFYLLFVGERSP
>NJM-Ft35noTag+7fs
RDHMVLLEFVTAAGITHGMDELYKLEHHHHHHFLGDPMVRVLEASNKTKGSVERLGLSFYLLFVGERS
>NJM-Ft34noTag+7fs
RDHMVLLEFVTAAGITHGMDELYKLEHHHHHHFLGDPMVRVLEASNKTKGSVERLGLSFYLLFVGER
>NJM-Ft33noTag+7fs
RDHMVLLEFVTAAGITHGMDELYKLEHHHHHHFLGDPMVRVLEASNKTKGSVERLGLSFYLLFVGE
>NJM-Ft32noTag+7fs
RDHMVLLEFVTAAGITHGMDELYKLEHHHHHHFLGDPMVRVLEASNKTKGSVERLGLSFYLLFVG
>NJM-Ft31noTag+7fs
RDHMVLLEFVTAAGITHGMDELYKLEHHHHHHFLGDPMVRVLEASNKTKGSVERLGLSFYLLFV
>NJM-Ft30noTag+7fs
RDHMVLLEFVTAAGITHGMDELYKLEHHHHHHFLGDPMVRVLEASNKTKGSVERLGLSFYLLF
>NJM-Ft29noTag+7fs
RDHMVLLEFVTAAGITHGMDELYKLEHHHHHHFLGDPMVRVLEASNKTKGSVERLGLSFYLL
>NJM-Ft28noTag+7fs
RDHMVLLEFVTAAGITHGMDELYKLEHHHHHHFLGDPMVRVLEASNKTKGSVERLGLSFYL
>NJM-Ft27noTag+7fs
RDHMVLLEFVTAAGITHGMDELYKLEHHHHHHFLGDPMVRVLEASNKTKGSVERLGLSFY
>NJM-Ft26noTag+7fs
RDHMVLLEFVTAAGITHGMDELYKLEHHHHHHFLGDPMVRVLEASNKTKGSVERLGLSF
>NJM-Ft25noTag+7fs
RDHMVLLEFVTAAGITHGMDELYKLEHHHHHHFLGDPMVRVLEASNKTKGSVERLGLS
>NJM-Ft24noTag+7fs
RDHMVLLEFVTAAGITHGMDELYKLEHHHHHHFLGDPMVRVLEASNKTKGSVERLGL
>NJM-Ft23noTag+7fs
RDHMVLLEFVTAAGITHGMDELYKLEHHHHHHFLGDPMVRVLEASNKTKGSVERLG
>NJM-Ft22noTag+7fs
RDHMVLLEFVTAAGITHGMDELYKLEHHHHHHFLGDPMVRVLEASNKTKGSVERL
>NJM-Ft21noTag+7fs
RDHMVLLEFVTAAGITHGMDELYKLEHHHHHHFLGDPMVRVLEASNKTKGSVER
>NJM-Ft20noTag+7fs
RDHMVLLEFVTAAGITHGMDELYKLEHHHHHHFLGDPMVRVLEASNKTKGSVE
>NJM-Ft19noTag+7fs
RDHMVLLEFVTAAGITHGMDELYKLEHHHHHHFLGDPMVRVLEASNKTKGSV
>NJM-Ft18noTag+7fs
RDHMVLLEFVTAAGITHGMDELYKLEHHHHHHFLGDPMVRVLEASNKTKGS
>NJM-Ft17noTag+7fs
RDHMVLLEFVTAAGITHGMDELYKLEHHHHHHFLGDPMVRVLEASNKTKG
>NJM-Ft16noTag+7fs
RDHMVLLEFVTAAGITHGMDELYKLEHHHHHHFLGDPMVRVLEASNKTK
>NJM-Ft15noTag+7fs
RDHMVLLEFVTAAGITHGMDELYKLEHHHHHHFLGDPMVRVLEASNKT
>NJM-Ft14noTag+7fs
RDHMVLLEFVTAAGITHGMDELYKLEHHHHHHFLGDPMVRVLEASNK
>NJM-Ft13noTag+7fs
RDHMVLLEFVTAAGITHGMDELYKLEHHHHHHFLGDPMVRVLEASN
>NJM-Ft12noTag+7fs
RDHMVLLEFVTAAGITHGMDELYKLEHHHHHHFLGDPMVRVLEAS
>NJM-Ft11noTag+7fs
RDHMVLLEFVTAAGITHGMDELYKLEHHHHHHFLGDPMVRVLEA
>NJM-Ft10noTag+7fs
RDHMVLLEFVTAAGITHGMDELYKLEHHHHHHFLGDPMVRVLE
>NJM-Ft9noTag+7fs
RDHMVLLEFVTAAGITHGMDELYKLEHHHHHHFLGDPMVRVL
>NJM-Ft8noTag+7fs
RDHMVLLEFVTAAGITHGMDELYKLEHHHHHHFLGDPMVRV
>NJM-Ft7noTag+7fs
RDHMVLLEFVTAAGITHGMDELYKLEHHHHHHFLGDPMVR
>NJM-Ft6noTag+7fs
RDHMVLLEFVTAAGITHGMDELYKLEHHHHHHFLGDPMV
>NJM-Ft5noTag+7fs
RDHMVLLEFVTAAGITHGMDELYKLEHHHHHHFLGDPM
>NJM-Ft4noTag+7fs
RDHMVLLEFVTAAGITHGMDELYKLEHHHHHHFLGDP
>NJM-Ft3noTag+7fs
RDHMVLLEFVTAAGITHGMDELYKLEHHHHHHFLGD
>NJM-Ft2noTag+7fs
RDHMVLLEFVTAAGITHGMDELYKLEHHHHHHFLG
>NJM-Ft1noTag+7fs
RDHMVLLEFVTAAGITHGMDELYKLEHHHHHHFL
>NJM-Ft37DD+7fs
RDHMVLLEFVTAAGITHGMDELYKLEHHHHHHFLGDPMVRVLEASNKTKGSVERLGLSFYLLFVGERSPEAANDENYALDD
>NJM-Ft36DD+7fs
RDHMVLLEFVTAAGITHGMDELYKLEHHHHHHFLGDPMVRVLEASNKTKGSVERLGLSFYLLFVGERSPAANDENYALDD
>NJM-Ft35DD+7fs
RDHMVLLEFVTAAGITHGMDELYKLEHHHHHHFLGDPMVRVLEASNKTKGSVERLGLSFYLLFVGERSAANDENYALDD
>NJM-Ft34DD+7fs
RDHMVLLEFVTAAGITHGMDELYKLEHHHHHHFLGDPMVRVLEASNKTKGSVERLGLSFYLLFVGERAANDENYALDD
>NJM-Ft33DD+7fs
RDHMVLLEFVTAAGITHGMDELYKLEHHHHHHFLGDPMVRVLEASNKTKGSVERLGLSFYLLFVGEAANDENYALDD
>NJM-Ft32DD+7fs
RDHMVLLEFVTAAGITHGMDELYKLEHHHHHHFLGDPMVRVLEASNKTKGSVERLGLSFYLLFVGAANDENYALDD
>NJM-Ft31DD+7fs
RDHMVLLEFVTAAGITHGMDELYKLEHHHHHHFLGDPMVRVLEASNKTKGSVERLGLSFYLLFVAANDENYALDD
>NJM-Ft30DD+7fs
RDHMVLLEFVTAAGITHGMDELYKLEHHHHHHFLGDPMVRVLEASNKTKGSVERLGLSFYLLFAANDENYALDD
>NJM-Ft29DD+7fs
RDHMVLLEFVTAAGITHGMDELYKLEHHHHHHFLGDPMVRVLEASNKTKGSVERLGLSFYLLAANDENYALDD
>NJM-Ft28DD+7fs
RDHMVLLEFVTAAGITHGMDELYKLEHHHHHHFLGDPMVRVLEASNKTKGSVERLGLSFYLAANDENYALDD
>NJM-Ft27DD+7fs
RDHMVLLEFVTAAGITHGMDELYKLEHHHHHHFLGDPMVRVLEASNKTKGSVERLGLSFYAANDENYALDD
>NJM-Ft26DD+7fs
RDHMVLLEFVTAAGITHGMDELYKLEHHHHHHFLGDPMVRVLEASNKTKGSVERLGLSFAANDENYALDD
>NJM-Ft25DD+7fs
RDHMVLLEFVTAAGITHGMDELYKLEHHHHHHFLGDPMVRVLEASNKTKGSVERLGLSAANDENYALDD
>NJM-Ft24DD+7fs
RDHMVLLEFVTAAGITHGMDELYKLEHHHHHHFLGDPMVRVLEASNKTKGSVERLGLAANDENYALDD
>NJM-Ft23DD+7fs
RDHMVLLEFVTAAGITHGMDELYKLEHHHHHHFLGDPMVRVLEASNKTKGSVERLGAANDENYALDD
>NJM-Ft22DD+7fs
RDHMVLLEFVTAAGITHGMDELYKLEHHHHHHFLGDPMVRVLEASNKTKGSVERLAANDENYALDD
>NJM-Ft21DD+7fs
RDHMVLLEFVTAAGITHGMDELYKLEHHHHHHFLGDPMVRVLEASNKTKGSVERAANDENYALDD
>NJM-Ft20DD+7fs
RDHMVLLEFVTAAGITHGMDELYKLEHHHHHHFLGDPMVRVLEASNKTKGSVEAANDENYALDD
>NJM-Ft19DD+7fs
RDHMVLLEFVTAAGITHGMDELYKLEHHHHHHFLGDPMVRVLEASNKTKGSVAANDENYALDD
>NJM-Ft18DD+7fs
RDHMVLLEFVTAAGITHGMDELYKLEHHHHHHFLGDPMVRVLEASNKTKGSAANDENYALDD
>NJM-Ft17DD+7fs
RDHMVLLEFVTAAGITHGMDELYKLEHHHHHHFLGDPMVRVLEASNKTKGAANDENYALDD
>NJM-Ft16DD+7fs
RDHMVLLEFVTAAGITHGMDELYKLEHHHHHHFLGDPMVRVLEASNKTKAANDENYALDD
>NJM-Ft15DD+7fs
RDHMVLLEFVTAAGITHGMDELYKLEHHHHHHFLGDPMVRVLEASNKTAANDENYALDD
>NJM-Ft14DD+7fs
RDHMVLLEFVTAAGITHGMDELYKLEHHHHHHFLGDPMVRVLEASNKAANDENYALDD
>NJM-Ft13DD+7fs
RDHMVLLEFVTAAGITHGMDELYKLEHHHHHHFLGDPMVRVLEASNAANDENYALDD
>NJM-Ft12DD+7fs
RDHMVLLEFVTAAGITHGMDELYKLEHHHHHHFLGDPMVRVLEASAANDENYALDD
>NJM-Ft11DD+7fs
RDHMVLLEFVTAAGITHGMDELYKLEHHHHHHFLGDPMVRVLEAAANDENYALDD
>NJM-Ft10DD+7fs
RDHMVLLEFVTAAGITHGMDELYKLEHHHHHHFLGDPMVRVLEAANDENYALDD
>NJM-Ft9DD+7fs
RDHMVLLEFVTAAGITHGMDELYKLEHHHHHHFLGDPMVRVLAANDENYALDD
>NJM-Ft8DD+7fs
RDHMVLLEFVTAAGITHGMDELYKLEHHHHHHFLGDPMVRVAANDENYALDD
>NJM-Ft7DD+7fs
RDHMVLLEFVTAAGITHGMDELYKLEHHHHHHFLGDPMVRAANDENYALDD
>NJM-Ft6DD+7fs
RDHMVLLEFVTAAGITHGMDELYKLEHHHHHHFLGDPMVAANDENYALDD
>NJM-Ft5DD+7fs
RDHMVLLEFVTAAGITHGMDELYKLEHHHHHHFLGDPMAANDENYALDD
>NJM-Ft4DD+7fs
RDHMVLLEFVTAAGITHGMDELYKLEHHHHHHFLGDPAANDENYALDD
>NJM-Ft3DD+7fs
RDHMVLLEFVTAAGITHGMDELYKLEHHHHHHFLGDAANDENYALDD
>NJM-Ft2DD+7fs
RDHMVLLEFVTAAGITHGMDELYKLEHHHHHHFLGAANDENYALDD
>NJM-Ft1DD+7fs
RDHMVLLEFVTAAGITHGMDELYKLEHHHHHHFLAANDENYALDD
>NJM-Gt37noTag+7fs
RDHMVLLEFVTAAGITHGMDELYKLEHHHHHHGLGDPMVRVLEASNKTKGSVERLGLSFYLLFVGERSPE
>NJM-Gt36noTag+7fs
RDHMVLLEFVTAAGITHGMDELYKLEHHHHHHGLGDPMVRVLEASNKTKGSVERLGLSFYLLFVGERSP
>NJM-Gt35noTag+7fs
RDHMVLLEFVTAAGITHGMDELYKLEHHHHHHGLGDPMVRVLEASNKTKGSVERLGLSFYLLFVGERS
>NJM-Gt34noTag+7fs
RDHMVLLEFVTAAGITHGMDELYKLEHHHHHHGLGDPMVRVLEASNKTKGSVERLGLSFYLLFVGER
>NJM-Gt33noTag+7fs
RDHMVLLEFVTAAGITHGMDELYKLEHHHHHHGLGDPMVRVLEASNKTKGSVERLGLSFYLLFVGE
>NJM-Gt32noTag+7fs
RDHMVLLEFVTAAGITHGMDELYKLEHHHHHHGLGDPMVRVLEASNKTKGSVERLGLSFYLLFVG
>NJM-Gt31noTag+7fs
RDHMVLLEFVTAAGITHGMDELYKLEHHHHHHGLGDPMVRVLEASNKTKGSVERLGLSFYLLFV
>NJM-Gt30noTag+7fs
RDHMVLLEFVTAAGITHGMDELYKLEHHHHHHGLGDPMVRVLEASNKTKGSVERLGLSFYLLF
>NJM-Gt29noTag+7fs
RDHMVLLEFVTAAGITHGMDELYKLEHHHHHHGLGDPMVRVLEASNKTKGSVERLGLSFYLL
>NJM-Gt28noTag+7fs
RDHMVLLEFVTAAGITHGMDELYKLEHHHHHHGLGDPMVRVLEASNKTKGSVERLGLSFYL
>NJM-Gt27noTag+7fs
RDHMVLLEFVTAAGITHGMDELYKLEHHHHHHGLGDPMVRVLEASNKTKGSVERLGLSFY
>NJM-Gt26noTag+7fs
RDHMVLLEFVTAAGITHGMDELYKLEHHHHHHGLGDPMVRVLEASNKTKGSVERLGLSF
>NJM-Gt25noTag+7fs
RDHMVLLEFVTAAGITHGMDELYKLEHHHHHHGLGDPMVRVLEASNKTKGSVERLGLS
>NJM-Gt24noTag+7fs
RDHMVLLEFVTAAGITHGMDELYKLEHHHHHHGLGDPMVRVLEASNKTKGSVERLGL
>NJM-Gt23noTag+7fs
RDHMVLLEFVTAAGITHGMDELYKLEHHHHHHGLGDPMVRVLEASNKTKGSVERLG
>NJM-Gt22noTag+7fs
RDHMVLLEFVTAAGITHGMDELYKLEHHHHHHGLGDPMVRVLEASNKTKGSVERL
>NJM-Gt21noTag+7fs
RDHMVLLEFVTAAGITHGMDELYKLEHHHHHHGLGDPMVRVLEASNKTKGSVER
>NJM-Gt20noTag+7fs
RDHMVLLEFVTAAGITHGMDELYKLEHHHHHHGLGDPMVRVLEASNKTKGSVE
>NJM-Gt19noTag+7fs
RDHMVLLEFVTAAGITHGMDELYKLEHHHHHHGLGDPMVRVLEASNKTKGSV
>NJM-Gt18noTag+7fs
RDHMVLLEFVTAAGITHGMDELYKLEHHHHHHGLGDPMVRVLEASNKTKGS
>NJM-Gt17noTag+7fs
RDHMVLLEFVTAAGITHGMDELYKLEHHHHHHGLGDPMVRVLEASNKTKG
>NJM-Gt16noTag+7fs
RDHMVLLEFVTAAGITHGMDELYKLEHHHHHHGLGDPMVRVLEASNKTK
>NJM-Gt15noTag+7fs
RDHMVLLEFVTAAGITHGMDELYKLEHHHHHHGLGDPMVRVLEASNKT
>NJM-Gt14noTag+7fs
RDHMVLLEFVTAAGITHGMDELYKLEHHHHHHGLGDPMVRVLEASNK
>NJM-Gt13noTag+7fs
RDHMVLLEFVTAAGITHGMDELYKLEHHHHHHGLGDPMVRVLEASN
>NJM-Gt12noTag+7fs
RDHMVLLEFVTAAGITHGMDELYKLEHHHHHHGLGDPMVRVLEAS
>NJM-Gt11noTag+7fs
RDHMVLLEFVTAAGITHGMDELYKLEHHHHHHGLGDPMVRVLEA
>NJM-Gt10noTag+7fs
RDHMVLLEFVTAAGITHGMDELYKLEHHHHHHGLGDPMVRVLE
>NJM-Gt9noTag+7fs
RDHMVLLEFVTAAGITHGMDELYKLEHHHHHHGLGDPMVRVL
>NJM-Gt8noTag+7fs
RDHMVLLEFVTAAGITHGMDELYKLEHHHHHHGLGDPMVRV
>NJM-Gt7noTag+7fs
RDHMVLLEFVTAAGITHGMDELYKLEHHHHHHGLGDPMVR
>NJM-Gt6noTag+7fs
RDHMVLLEFVTAAGITHGMDELYKLEHHHHHHGLGDPMV
>NJM-Gt5noTag+7fs
RDHMVLLEFVTAAGITHGMDELYKLEHHHHHHGLGDPM
>NJM-Gt4noTag+7fs
RDHMVLLEFVTAAGITHGMDELYKLEHHHHHHGLGDP
>NJM-Gt3noTag+7fs
RDHMVLLEFVTAAGITHGMDELYKLEHHHHHHGLGD
>NJM-Gt2noTag+7fs
RDHMVLLEFVTAAGITHGMDELYKLEHHHHHHGLG
>NJM-Gt1noTag+7fs
RDHMVLLEFVTAAGITHGMDELYKLEHHHHHHGL
>NJM-Gt37DD+7fs
RDHMVLLEFVTAAGITHGMDELYKLEHHHHHHGLGDPMVRVLEASNKTKGSVERLGLSFYLLFVGERSPEAANDENYALDD
>NJM-Gt36DD+7fs
RDHMVLLEFVTAAGITHGMDELYKLEHHHHHHGLGDPMVRVLEASNKTKGSVERLGLSFYLLFVGERSPAANDENYALDD
>NJM-Gt35DD+7fs
RDHMVLLEFVTAAGITHGMDELYKLEHHHHHHGLGDPMVRVLEASNKTKGSVERLGLSFYLLFVGERSAANDENYALDD
>NJM-Gt34DD+7fs
RDHMVLLEFVTAAGITHGMDELYKLEHHHHHHGLGDPMVRVLEASNKTKGSVERLGLSFYLLFVGERAANDENYALDD
>NJM-Gt33DD+7fs
RDHMVLLEFVTAAGITHGMDELYKLEHHHHHHGLGDPMVRVLEASNKTKGSVERLGLSFYLLFVGEAANDENYALDD
>NJM-Gt32DD+7fs
RDHMVLLEFVTAAGITHGMDELYKLEHHHHHHGLGDPMVRVLEASNKTKGSVERLGLSFYLLFVGAANDENYALDD
>NJM-Gt31DD+7fs
RDHMVLLEFVTAAGITHGMDELYKLEHHHHHHGLGDPMVRVLEASNKTKGSVERLGLSFYLLFVAANDENYALDD
>NJM-Gt30DD+7fs
RDHMVLLEFVTAAGITHGMDELYKLEHHHHHHGLGDPMVRVLEASNKTKGSVERLGLSFYLLFAANDENYALDD
>NJM-Gt29DD+7fs
RDHMVLLEFVTAAGITHGMDELYKLEHHHHHHGLGDPMVRVLEASNKTKGSVERLGLSFYLLAANDENYALDD
>NJM-Gt28DD+7fs
RDHMVLLEFVTAAGITHGMDELYKLEHHHHHHGLGDPMVRVLEASNKTKGSVERLGLSFYLAANDENYALDD
>NJM-Gt27DD+7fs
RDHMVLLEFVTAAGITHGMDELYKLEHHHHHHGLGDPMVRVLEASNKTKGSVERLGLSFYAANDENYALDD
>NJM-Gt26DD+7fs
RDHMVLLEFVTAAGITHGMDELYKLEHHHHHHGLGDPMVRVLEASNKTKGSVERLGLSFAANDENYALDD
>NJM-Gt25DD+7fs
RDHMVLLEFVTAAGITHGMDELYKLEHHHHHHGLGDPMVRVLEASNKTKGSVERLGLSAANDENYALDD
>NJM-Gt24DD+7fs
RDHMVLLEFVTAAGITHGMDELYKLEHHHHHHGLGDPMVRVLEASNKTKGSVERLGLAANDENYALDD
>NJM-Gt23DD+7fs
RDHMVLLEFVTAAGITHGMDELYKLEHHHHHHGLGDPMVRVLEASNKTKGSVERLGAANDENYALDD
>NJM-Gt22DD+7fs
RDHMVLLEFVTAAGITHGMDELYKLEHHHHHHGLGDPMVRVLEASNKTKGSVERLAANDENYALDD
>NJM-Gt21DD+7fs
RDHMVLLEFVTAAGITHGMDELYKLEHHHHHHGLGDPMVRVLEASNKTKGSVERAANDENYALDD
>NJM-Gt20DD+7fs
RDHMVLLEFVTAAGITHGMDELYKLEHHHHHHGLGDPMVRVLEASNKTKGSVEAANDENYALDD
>NJM-Gt19DD+7fs
RDHMVLLEFVTAAGITHGMDELYKLEHHHHHHGLGDPMVRVLEASNKTKGSVAANDENYALDD
>NJM-Gt18DD+7fs
[truncated: 1,466,608 more chars]
