# Supplementary material for: Organisms with alternative genetic codes resolve unassigned codons via mistranslation and ribosomal rescue
Source: eLife. 2018 Oct 30;7:e34878. doi: 10.7554/eLife.34878 (PMC6207430; doi:10.7554/eLife.34878)
Supplement: Supplementary file 4. [file elife-34878-supp4.txt]

>NJM-
RDHMVLLEFVTAAGITHGMDELYKLEHHHHHH
>NJM-A
RDHMVLLEFVTAAGITHGMDELYKLEHHHHHHA
>NJM-C
RDHMVLLEFVTAAGITHGMDELYKLEHHHHHHC
>NJM-D
RDHMVLLEFVTAAGITHGMDELYKLEHHHHHHD
>NJM-E
RDHMVLLEFVTAAGITHGMDELYKLEHHHHHHE
>NJM-F
RDHMVLLEFVTAAGITHGMDELYKLEHHHHHHF
>NJM-G
RDHMVLLEFVTAAGITHGMDELYKLEHHHHHHG
>NJM-H
RDHMVLLEFVTAAGITHGMDELYKLEHHHHHHH
>NJM-I
RDHMVLLEFVTAAGITHGMDELYKLEHHHHHHI
>NJM-K
RDHMVLLEFVTAAGITHGMDELYKLEHHHHHHK
>NJM-L
RDHMVLLEFVTAAGITHGMDELYKLEHHHHHHL
>NJM-M
RDHMVLLEFVTAAGITHGMDELYKLEHHHHHHM
>NJM-N
RDHMVLLEFVTAAGITHGMDELYKLEHHHHHHN
>NJM-P
RDHMVLLEFVTAAGITHGMDELYKLEHHHHHHP
>NJM-Q
RDHMVLLEFVTAAGITHGMDELYKLEHHHHHHQ
>NJM-R
RDHMVLLEFVTAAGITHGMDELYKLEHHHHHHR
>NJM-S
RDHMVLLEFVTAAGITHGMDELYKLEHHHHHHS
>NJM-T
RDHMVLLEFVTAAGITHGMDELYKLEHHHHHHT
>NJM-V
RDHMVLLEFVTAAGITHGMDELYKLEHHHHHHV
>NJM-W
RDHMVLLEFVTAAGITHGMDELYKLEHHHHHHW
>NJM-Y
RDHMVLLEFVTAAGITHGMDELYKLEHHHHHHY
>NJM-A
RDHMVLLEFVTAAGITHGMDELYKLEHHHHHHA
>NJM-AA
RDHMVLLEFVTAAGITHGMDELYKLEHHHHHHAA
>NJM-AC
RDHMVLLEFVTAAGITHGMDELYKLEHHHHHHAC
>NJM-AD
RDHMVLLEFVTAAGITHGMDELYKLEHHHHHHAD
>NJM-AE
RDHMVLLEFVTAAGITHGMDELYKLEHHHHHHAE
>NJM-AF
RDHMVLLEFVTAAGITHGMDELYKLEHHHHHHAF
>NJM-AG
RDHMVLLEFVTAAGITHGMDELYKLEHHHHHHAG
>NJM-AH
RDHMVLLEFVTAAGITHGMDELYKLEHHHHHHAH
>NJM-AI
RDHMVLLEFVTAAGITHGMDELYKLEHHHHHHAI
>NJM-AK
RDHMVLLEFVTAAGITHGMDELYKLEHHHHHHAK
>NJM-AL
RDHMVLLEFVTAAGITHGMDELYKLEHHHHHHAL
>NJM-AM
RDHMVLLEFVTAAGITHGMDELYKLEHHHHHHAM
>NJM-AN
RDHMVLLEFVTAAGITHGMDELYKLEHHHHHHAN
>NJM-AP
RDHMVLLEFVTAAGITHGMDELYKLEHHHHHHAP
>NJM-AQ
RDHMVLLEFVTAAGITHGMDELYKLEHHHHHHAQ
>NJM-AR
RDHMVLLEFVTAAGITHGMDELYKLEHHHHHHAR
>NJM-AS
RDHMVLLEFVTAAGITHGMDELYKLEHHHHHHAS
>NJM-AT
RDHMVLLEFVTAAGITHGMDELYKLEHHHHHHAT
>NJM-AV
RDHMVLLEFVTAAGITHGMDELYKLEHHHHHHAV
>NJM-AW
RDHMVLLEFVTAAGITHGMDELYKLEHHHHHHAW
>NJM-AY
RDHMVLLEFVTAAGITHGMDELYKLEHHHHHHAY
>NJM-C
RDHMVLLEFVTAAGITHGMDELYKLEHHHHHHC
>NJM-CA
RDHMVLLEFVTAAGITHGMDELYKLEHHHHHHCA
>NJM-CC
RDHMVLLEFVTAAGITHGMDELYKLEHHHHHHCC
>NJM-CD
RDHMVLLEFVTAAGITHGMDELYKLEHHHHHHCD
>NJM-CE
RDHMVLLEFVTAAGITHGMDELYKLEHHHHHHCE
>NJM-CF
RDHMVLLEFVTAAGITHGMDELYKLEHHHHHHCF
>NJM-CG
RDHMVLLEFVTAAGITHGMDELYKLEHHHHHHCG
>NJM-CH
RDHMVLLEFVTAAGITHGMDELYKLEHHHHHHCH
>NJM-CI
RDHMVLLEFVTAAGITHGMDELYKLEHHHHHHCI
>NJM-CK
RDHMVLLEFVTAAGITHGMDELYKLEHHHHHHCK
>NJM-CL
RDHMVLLEFVTAAGITHGMDELYKLEHHHHHHCL
>NJM-CM
RDHMVLLEFVTAAGITHGMDELYKLEHHHHHHCM
>NJM-CN
RDHMVLLEFVTAAGITHGMDELYKLEHHHHHHCN
>NJM-CP
RDHMVLLEFVTAAGITHGMDELYKLEHHHHHHCP
>NJM-CQ
RDHMVLLEFVTAAGITHGMDELYKLEHHHHHHCQ
>NJM-CR
RDHMVLLEFVTAAGITHGMDELYKLEHHHHHHCR
>NJM-CS
RDHMVLLEFVTAAGITHGMDELYKLEHHHHHHCS
>NJM-CT
RDHMVLLEFVTAAGITHGMDELYKLEHHHHHHCT
>NJM-CV
RDHMVLLEFVTAAGITHGMDELYKLEHHHHHHCV
>NJM-CW
RDHMVLLEFVTAAGITHGMDELYKLEHHHHHHCW
>NJM-CY
RDHMVLLEFVTAAGITHGMDELYKLEHHHHHHCY
>NJM-D
RDHMVLLEFVTAAGITHGMDELYKLEHHHHHHD
>NJM-DA
RDHMVLLEFVTAAGITHGMDELYKLEHHHHHHDA
>NJM-DC
RDHMVLLEFVTAAGITHGMDELYKLEHHHHHHDC
>NJM-DD
RDHMVLLEFVTAAGITHGMDELYKLEHHHHHHDD
>NJM-DE
RDHMVLLEFVTAAGITHGMDELYKLEHHHHHHDE
>NJM-DF
RDHMVLLEFVTAAGITHGMDELYKLEHHHHHHDF
>NJM-DG
RDHMVLLEFVTAAGITHGMDELYKLEHHHHHHDG
>NJM-DH
RDHMVLLEFVTAAGITHGMDELYKLEHHHHHHDH
>NJM-DI
RDHMVLLEFVTAAGITHGMDELYKLEHHHHHHDI
>NJM-DK
RDHMVLLEFVTAAGITHGMDELYKLEHHHHHHDK
>NJM-DL
RDHMVLLEFVTAAGITHGMDELYKLEHHHHHHDL
>NJM-DM
RDHMVLLEFVTAAGITHGMDELYKLEHHHHHHDM
>NJM-DN
RDHMVLLEFVTAAGITHGMDELYKLEHHHHHHDN
>NJM-DP
RDHMVLLEFVTAAGITHGMDELYKLEHHHHHHDP
>NJM-DQ
RDHMVLLEFVTAAGITHGMDELYKLEHHHHHHDQ
>NJM-DR
RDHMVLLEFVTAAGITHGMDELYKLEHHHHHHDR
>NJM-DS
RDHMVLLEFVTAAGITHGMDELYKLEHHHHHHDS
>NJM-DT
RDHMVLLEFVTAAGITHGMDELYKLEHHHHHHDT
>NJM-DV
RDHMVLLEFVTAAGITHGMDELYKLEHHHHHHDV
>NJM-DW
RDHMVLLEFVTAAGITHGMDELYKLEHHHHHHDW
>NJM-DY
RDHMVLLEFVTAAGITHGMDELYKLEHHHHHHDY
>NJM-E
RDHMVLLEFVTAAGITHGMDELYKLEHHHHHHE
>NJM-EA
RDHMVLLEFVTAAGITHGMDELYKLEHHHHHHEA
>NJM-EC
RDHMVLLEFVTAAGITHGMDELYKLEHHHHHHEC
>NJM-ED
RDHMVLLEFVTAAGITHGMDELYKLEHHHHHHED
>NJM-EE
RDHMVLLEFVTAAGITHGMDELYKLEHHHHHHEE
>NJM-EF
RDHMVLLEFVTAAGITHGMDELYKLEHHHHHHEF
>NJM-EG
RDHMVLLEFVTAAGITHGMDELYKLEHHHHHHEG
>NJM-EH
RDHMVLLEFVTAAGITHGMDELYKLEHHHHHHEH
>NJM-EI
RDHMVLLEFVTAAGITHGMDELYKLEHHHHHHEI
>NJM-EK
RDHMVLLEFVTAAGITHGMDELYKLEHHHHHHEK
>NJM-EL
RDHMVLLEFVTAAGITHGMDELYKLEHHHHHHEL
>NJM-EM
RDHMVLLEFVTAAGITHGMDELYKLEHHHHHHEM
>NJM-EN
RDHMVLLEFVTAAGITHGMDELYKLEHHHHHHEN
>NJM-EP
RDHMVLLEFVTAAGITHGMDELYKLEHHHHHHEP
>NJM-EQ
RDHMVLLEFVTAAGITHGMDELYKLEHHHHHHEQ
>NJM-ER
RDHMVLLEFVTAAGITHGMDELYKLEHHHHHHER
>NJM-ES
RDHMVLLEFVTAAGITHGMDELYKLEHHHHHHES
>NJM-ET
RDHMVLLEFVTAAGITHGMDELYKLEHHHHHHET
>NJM-EV
RDHMVLLEFVTAAGITHGMDELYKLEHHHHHHEV
>NJM-EW
RDHMVLLEFVTAAGITHGMDELYKLEHHHHHHEW
>NJM-EY
RDHMVLLEFVTAAGITHGMDELYKLEHHHHHHEY
>NJM-F
RDHMVLLEFVTAAGITHGMDELYKLEHHHHHHF
>NJM-FA
RDHMVLLEFVTAAGITHGMDELYKLEHHHHHHFA
>NJM-FC
RDHMVLLEFVTAAGITHGMDELYKLEHHHHHHFC
>NJM-FD
RDHMVLLEFVTAAGITHGMDELYKLEHHHHHHFD
>NJM-FE
RDHMVLLEFVTAAGITHGMDELYKLEHHHHHHFE
>NJM-FF
RDHMVLLEFVTAAGITHGMDELYKLEHHHHHHFF
>NJM-FG
RDHMVLLEFVTAAGITHGMDELYKLEHHHHHHFG
>NJM-FH
RDHMVLLEFVTAAGITHGMDELYKLEHHHHHHFH
>NJM-FI
RDHMVLLEFVTAAGITHGMDELYKLEHHHHHHFI
>NJM-FK
RDHMVLLEFVTAAGITHGMDELYKLEHHHHHHFK
>NJM-FL
RDHMVLLEFVTAAGITHGMDELYKLEHHHHHHFL
>NJM-FM
RDHMVLLEFVTAAGITHGMDELYKLEHHHHHHFM
>NJM-FN
RDHMVLLEFVTAAGITHGMDELYKLEHHHHHHFN
>NJM-FP
RDHMVLLEFVTAAGITHGMDELYKLEHHHHHHFP
>NJM-FQ
RDHMVLLEFVTAAGITHGMDELYKLEHHHHHHFQ
>NJM-FR
RDHMVLLEFVTAAGITHGMDELYKLEHHHHHHFR
>NJM-FS
RDHMVLLEFVTAAGITHGMDELYKLEHHHHHHFS
>NJM-FT
RDHMVLLEFVTAAGITHGMDELYKLEHHHHHHFT
>NJM-FV
RDHMVLLEFVTAAGITHGMDELYKLEHHHHHHFV
>NJM-FW
RDHMVLLEFVTAAGITHGMDELYKLEHHHHHHFW
>NJM-FY
RDHMVLLEFVTAAGITHGMDELYKLEHHHHHHFY
>NJM-G
RDHMVLLEFVTAAGITHGMDELYKLEHHHHHHG
>NJM-GA
RDHMVLLEFVTAAGITHGMDELYKLEHHHHHHGA
>NJM-GC
RDHMVLLEFVTAAGITHGMDELYKLEHHHHHHGC
>NJM-GD
RDHMVLLEFVTAAGITHGMDELYKLEHHHHHHGD
>NJM-GE
RDHMVLLEFVTAAGITHGMDELYKLEHHHHHHGE
>NJM-GF
RDHMVLLEFVTAAGITHGMDELYKLEHHHHHHGF
>NJM-GG
RDHMVLLEFVTAAGITHGMDELYKLEHHHHHHGG
>NJM-GH
RDHMVLLEFVTAAGITHGMDELYKLEHHHHHHGH
>NJM-GI
RDHMVLLEFVTAAGITHGMDELYKLEHHHHHHGI
>NJM-GK
RDHMVLLEFVTAAGITHGMDELYKLEHHHHHHGK
>NJM-GL
RDHMVLLEFVTAAGITHGMDELYKLEHHHHHHGL
>NJM-GM
RDHMVLLEFVTAAGITHGMDELYKLEHHHHHHGM
>NJM-GN
RDHMVLLEFVTAAGITHGMDELYKLEHHHHHHGN
>NJM-GP
RDHMVLLEFVTAAGITHGMDELYKLEHHHHHHGP
>NJM-GQ
RDHMVLLEFVTAAGITHGMDELYKLEHHHHHHGQ
>NJM-GR
RDHMVLLEFVTAAGITHGMDELYKLEHHHHHHGR
>NJM-GS
RDHMVLLEFVTAAGITHGMDELYKLEHHHHHHGS
>NJM-GT
RDHMVLLEFVTAAGITHGMDELYKLEHHHHHHGT
>NJM-GV
RDHMVLLEFVTAAGITHGMDELYKLEHHHHHHGV
>NJM-GW
RDHMVLLEFVTAAGITHGMDELYKLEHHHHHHGW
>NJM-GY
RDHMVLLEFVTAAGITHGMDELYKLEHHHHHHGY
>NJM-H
RDHMVLLEFVTAAGITHGMDELYKLEHHHHHHH
>NJM-HA
RDHMVLLEFVTAAGITHGMDELYKLEHHHHHHHA
>NJM-HC
RDHMVLLEFVTAAGITHGMDELYKLEHHHHHHHC
>NJM-HD
RDHMVLLEFVTAAGITHGMDELYKLEHHHHHHHD
>NJM-HE
RDHMVLLEFVTAAGITHGMDELYKLEHHHHHHHE
>NJM-HF
RDHMVLLEFVTAAGITHGMDELYKLEHHHHHHHF
>NJM-HG
RDHMVLLEFVTAAGITHGMDELYKLEHHHHHHHG
>NJM-HH
RDHMVLLEFVTAAGITHGMDELYKLEHHHHHHHH
>NJM-HI
RDHMVLLEFVTAAGITHGMDELYKLEHHHHHHHI
>NJM-HK
RDHMVLLEFVTAAGITHGMDELYKLEHHHHHHHK
>NJM-HL
RDHMVLLEFVTAAGITHGMDELYKLEHHHHHHHL
>NJM-HM
RDHMVLLEFVTAAGITHGMDELYKLEHHHHHHHM
>NJM-HN
RDHMVLLEFVTAAGITHGMDELYKLEHHHHHHHN
>NJM-HP
RDHMVLLEFVTAAGITHGMDELYKLEHHHHHHHP
>NJM-HQ
RDHMVLLEFVTAAGITHGMDELYKLEHHHHHHHQ
>NJM-HR
RDHMVLLEFVTAAGITHGMDELYKLEHHHHHHHR
>NJM-HS
RDHMVLLEFVTAAGITHGMDELYKLEHHHHHHHS
>NJM-HT
RDHMVLLEFVTAAGITHGMDELYKLEHHHHHHHT
>NJM-HV
RDHMVLLEFVTAAGITHGMDELYKLEHHHHHHHV
>NJM-HW
RDHMVLLEFVTAAGITHGMDELYKLEHHHHHHHW
>NJM-HY
RDHMVLLEFVTAAGITHGMDELYKLEHHHHHHHY
>NJM-I
RDHMVLLEFVTAAGITHGMDELYKLEHHHHHHI
>NJM-IA
RDHMVLLEFVTAAGITHGMDELYKLEHHHHHHIA
>NJM-IC
RDHMVLLEFVTAAGITHGMDELYKLEHHHHHHIC
>NJM-ID
RDHMVLLEFVTAAGITHGMDELYKLEHHHHHHID
>NJM-IE
RDHMVLLEFVTAAGITHGMDELYKLEHHHHHHIE
>NJM-IF
RDHMVLLEFVTAAGITHGMDELYKLEHHHHHHIF
>NJM-IG
RDHMVLLEFVTAAGITHGMDELYKLEHHHHHHIG
>NJM-IH
RDHMVLLEFVTAAGITHGMDELYKLEHHHHHHIH
>NJM-II
RDHMVLLEFVTAAGITHGMDELYKLEHHHHHHII
>NJM-IK
RDHMVLLEFVTAAGITHGMDELYKLEHHHHHHIK
>NJM-IL
RDHMVLLEFVTAAGITHGMDELYKLEHHHHHHIL
>NJM-IM
RDHMVLLEFVTAAGITHGMDELYKLEHHHHHHIM
>NJM-IN
RDHMVLLEFVTAAGITHGMDELYKLEHHHHHHIN
>NJM-IP
RDHMVLLEFVTAAGITHGMDELYKLEHHHHHHIP
>NJM-IQ
RDHMVLLEFVTAAGITHGMDELYKLEHHHHHHIQ
>NJM-IR
RDHMVLLEFVTAAGITHGMDELYKLEHHHHHHIR
>NJM-IS
RDHMVLLEFVTAAGITHGMDELYKLEHHHHHHIS
>NJM-IT
RDHMVLLEFVTAAGITHGMDELYKLEHHHHHHIT
>NJM-IV
RDHMVLLEFVTAAGITHGMDELYKLEHHHHHHIV
>NJM-IW
RDHMVLLEFVTAAGITHGMDELYKLEHHHHHHIW
>NJM-IY
RDHMVLLEFVTAAGITHGMDELYKLEHHHHHHIY
>NJM-K
RDHMVLLEFVTAAGITHGMDELYKLEHHHHHHK
>NJM-KA
RDHMVLLEFVTAAGITHGMDELYKLEHHHHHHKA
>NJM-KC
RDHMVLLEFVTAAGITHGMDELYKLEHHHHHHKC
>NJM-KD
RDHMVLLEFVTAAGITHGMDELYKLEHHHHHHKD
>NJM-KE
RDHMVLLEFVTAAGITHGMDELYKLEHHHHHHKE
>NJM-KF
RDHMVLLEFVTAAGITHGMDELYKLEHHHHHHKF
>NJM-KG
RDHMVLLEFVTAAGITHGMDELYKLEHHHHHHKG
>NJM-KH
RDHMVLLEFVTAAGITHGMDELYKLEHHHHHHKH
>NJM-KI
RDHMVLLEFVTAAGITHGMDELYKLEHHHHHHKI
>NJM-KK
RDHMVLLEFVTAAGITHGMDELYKLEHHHHHHKK
>NJM-KL
RDHMVLLEFVTAAGITHGMDELYKLEHHHHHHKL
>NJM-KM
RDHMVLLEFVTAAGITHGMDELYKLEHHHHHHKM
>NJM-KN
RDHMVLLEFVTAAGITHGMDELYKLEHHHHHHKN
>NJM-KP
RDHMVLLEFVTAAGITHGMDELYKLEHHHHHHKP
>NJM-KQ
RDHMVLLEFVTAAGITHGMDELYKLEHHHHHHKQ
>NJM-KR
RDHMVLLEFVTAAGITHGMDELYKLEHHHHHHKR
>NJM-KS
RDHMVLLEFVTAAGITHGMDELYKLEHHHHHHKS
>NJM-KT
RDHMVLLEFVTAAGITHGMDELYKLEHHHHHHKT
>NJM-KV
RDHMVLLEFVTAAGITHGMDELYKLEHHHHHHKV
>NJM-KW
RDHMVLLEFVTAAGITHGMDELYKLEHHHHHHKW
>NJM-KY
RDHMVLLEFVTAAGITHGMDELYKLEHHHHHHKY
>NJM-L
RDHMVLLEFVTAAGITHGMDELYKLEHHHHHHL
>NJM-LA
RDHMVLLEFVTAAGITHGMDELYKLEHHHHHHLA
>NJM-LC
RDHMVLLEFVTAAGITHGMDELYKLEHHHHHHLC
>NJM-LD
RDHMVLLEFVTAAGITHGMDELYKLEHHHHHHLD
>NJM-LE
RDHMVLLEFVTAAGITHGMDELYKLEHHHHHHLE
>NJM-LF
RDHMVLLEFVTAAGITHGMDELYKLEHHHHHHLF
>NJM-LG
RDHMVLLEFVTAAGITHGMDELYKLEHHHHHHLG
>NJM-LH
RDHMVLLEFVTAAGITHGMDELYKLEHHHHHHLH
>NJM-LI
RDHMVLLEFVTAAGITHGMDELYKLEHHHHHHLI
>NJM-LK
RDHMVLLEFVTAAGITHGMDELYKLEHHHHHHLK
>NJM-LL
RDHMVLLEFVTAAGITHGMDELYKLEHHHHHHLL
>NJM-LM
RDHMVLLEFVTAAGITHGMDELYKLEHHHHHHLM
>NJM-LN
RDHMVLLEFVTAAGITHGMDELYKLEHHHHHHLN
>NJM-LP
RDHMVLLEFVTAAGITHGMDELYKLEHHHHHHLP
>NJM-LQ
RDHMVLLEFVTAAGITHGMDELYKLEHHHHHHLQ
>NJM-LR
RDHMVLLEFVTAAGITHGMDELYKLEHHHHHHLR
>NJM-LS
RDHMVLLEFVTAAGITHGMDELYKLEHHHHHHLS
>NJM-LT
RDHMVLLEFVTAAGITHGMDELYKLEHHHHHHLT
>NJM-LV
RDHMVLLEFVTAAGITHGMDELYKLEHHHHHHLV
>NJM-LW
RDHMVLLEFVTAAGITHGMDELYKLEHHHHHHLW
>NJM-LY
RDHMVLLEFVTAAGITHGMDELYKLEHHHHHHLY
>NJM-M
RDHMVLLEFVTAAGITHGMDELYKLEHHHHHHM
>NJM-MA
RDHMVLLEFVTAAGITHGMDELYKLEHHHHHHMA
>NJM-MC
RDHMVLLEFVTAAGITHGMDELYKLEHHHHHHMC
>NJM-MD
RDHMVLLEFVTAAGITHGMDELYKLEHHHHHHMD
>NJM-ME
RDHMVLLEFVTAAGITHGMDELYKLEHHHHHHME
>NJM-MF
RDHMVLLEFVTAAGITHGMDELYKLEHHHHHHMF
>NJM-MG
RDHMVLLEFVTAAGITHGMDELYKLEHHHHHHMG
>NJM-MH
RDHMVLLEFVTAAGITHGMDELYKLEHHHHHHMH
>NJM-MI
RDHMVLLEFVTAAGITHGMDELYKLEHHHHHHMI
>NJM-MK
RDHMVLLEFVTAAGITHGMDELYKLEHHHHHHMK
>NJM-ML
RDHMVLLEFVTAAGITHGMDELYKLEHHHHHHML
>NJM-MM
RDHMVLLEFVTAAGITHGMDELYKLEHHHHHHMM
>NJM-MN
RDHMVLLEFVTAAGITHGMDELYKLEHHHHHHMN
>NJM-MP
RDHMVLLEFVTAAGITHGMDELYKLEHHHHHHMP
>NJM-MQ
RDHMVLLEFVTAAGITHGMDELYKLEHHHHHHMQ
>NJM-MR
RDHMVLLEFVTAAGITHGMDELYKLEHHHHHHMR
>NJM-MS
RDHMVLLEFVTAAGITHGMDELYKLEHHHHHHMS
>NJM-MT
RDHMVLLEFVTAAGITHGMDELYKLEHHHHHHMT
>NJM-MV
RDHMVLLEFVTAAGITHGMDELYKLEHHHHHHMV
>NJM-MW
RDHMVLLEFVTAAGITHGMDELYKLEHHHHHHMW
>NJM-MY
RDHMVLLEFVTAAGITHGMDELYKLEHHHHHHMY
>NJM-N
RDHMVLLEFVTAAGITHGMDELYKLEHHHHHHN
>NJM-NA
RDHMVLLEFVTAAGITHGMDELYKLEHHHHHHNA
>NJM-NC
RDHMVLLEFVTAAGITHGMDELYKLEHHHHHHNC
>NJM-ND
RDHMVLLEFVTAAGITHGMDELYKLEHHHHHHND
>NJM-NE
RDHMVLLEFVTAAGITHGMDELYKLEHHHHHHNE
>NJM-NF
RDHMVLLEFVTAAGITHGMDELYKLEHHHHHHNF
>NJM-NG
RDHMVLLEFVTAAGITHGMDELYKLEHHHHHHNG
>NJM-NH
RDHMVLLEFVTAAGITHGMDELYKLEHHHHHHNH
>NJM-NI
RDHMVLLEFVTAAGITHGMDELYKLEHHHHHHNI
>NJM-NK
RDHMVLLEFVTAAGITHGMDELYKLEHHHHHHNK
>NJM-NL
RDHMVLLEFVTAAGITHGMDELYKLEHHHHHHNL
>NJM-NM
RDHMVLLEFVTAAGITHGMDELYKLEHHHHHHNM
>NJM-NN
RDHMVLLEFVTAAGITHGMDELYKLEHHHHHHNN
>NJM-NP
RDHMVLLEFVTAAGITHGMDELYKLEHHHHHHNP
>NJM-NQ
RDHMVLLEFVTAAGITHGMDELYKLEHHHHHHNQ
>NJM-NR
RDHMVLLEFVTAAGITHGMDELYKLEHHHHHHNR
>NJM-NS
RDHMVLLEFVTAAGITHGMDELYKLEHHHHHHNS
>NJM-NT
RDHMVLLEFVTAAGITHGMDELYKLEHHHHHHNT
>NJM-NV
RDHMVLLEFVTAAGITHGMDELYKLEHHHHHHNV
>NJM-NW
RDHMVLLEFVTAAGITHGMDELYKLEHHHHHHNW
>NJM-NY
RDHMVLLEFVTAAGITHGMDELYKLEHHHHHHNY
>NJM-P
RDHMVLLEFVTAAGITHGMDELYKLEHHHHHHP
>NJM-PA
RDHMVLLEFVTAAGITHGMDELYKLEHHHHHHPA
>NJM-PC
RDHMVLLEFVTAAGITHGMDELYKLEHHHHHHPC
>NJM-PD
RDHMVLLEFVTAAGITHGMDELYKLEHHHHHHPD
>NJM-PE
RDHMVLLEFVTAAGITHGMDELYKLEHHHHHHPE
>NJM-PF
RDHMVLLEFVTAAGITHGMDELYKLEHHHHHHPF
>NJM-PG
RDHMVLLEFVTAAGITHGMDELYKLEHHHHHHPG
>NJM-PH
RDHMVLLEFVTAAGITHGMDELYKLEHHHHHHPH
>NJM-PI
RDHMVLLEFVTAAGITHGMDELYKLEHHHHHHPI
>NJM-PK
RDHMVLLEFVTAAGITHGMDELYKLEHHHHHHPK
>NJM-PL
RDHMVLLEFVTAAGITHGMDELYKLEHHHHHHPL
>NJM-PM
RDHMVLLEFVTAAGITHGMDELYKLEHHHHHHPM
>NJM-PN
RDHMVLLEFVTAAGITHGMDELYKLEHHHHHHPN
>NJM-PP
RDHMVLLEFVTAAGITHGMDELYKLEHHHHHHPP
>NJM-PQ
RDHMVLLEFVTAAGITHGMDELYKLEHHHHHHPQ
>NJM-PR
RDHMVLLEFVTAAGITHGMDELYKLEHHHHHHPR
>NJM-PS
RDHMVLLEFVTAAGITHGMDELYKLEHHHHHHPS
>NJM-PT
RDHMVLLEFVTAAGITHGMDELYKLEHHHHHHPT
>NJM-PV
RDHMVLLEFVTAAGITHGMDELYKLEHHHHHHPV
>NJM-PW
RDHMVLLEFVTAAGITHGMDELYKLEHHHHHHPW
>NJM-PY
RDHMVLLEFVTAAGITHGMDELYKLEHHHHHHPY
>NJM-Q
RDHMVLLEFVTAAGITHGMDELYKLEHHHHHHQ
>NJM-QA
RDHMVLLEFVTAAGITHGMDELYKLEHHHHHHQA
>NJM-QC
RDHMVLLEFVTAAGITHGMDELYKLEHHHHHHQC
>NJM-QD
RDHMVLLEFVTAAGITHGMDELYKLEHHHHHHQD
>NJM-QE
RDHMVLLEFVTAAGITHGMDELYKLEHHHHHHQE
>NJM-QF
RDHMVLLEFVTAAGITHGMDELYKLEHHHHHHQF
>NJM-QG
RDHMVLLEFVTAAGITHGMDELYKLEHHHHHHQG
>NJM-QH
RDHMVLLEFVTAAGITHGMDELYKLEHHHHHHQH
>NJM-QI
RDHMVLLEFVTAAGITHGMDELYKLEHHHHHHQI
>NJM-QK
RDHMVLLEFVTAAGITHGMDELYKLEHHHHHHQK
>NJM-QL
RDHMVLLEFVTAAGITHGMDELYKLEHHHHHHQL
>NJM-QM
RDHMVLLEFVTAAGITHGMDELYKLEHHHHHHQM
>NJM-QN
RDHMVLLEFVTAAGITHGMDELYKLEHHHHHHQN
>NJM-QP
RDHMVLLEFVTAAGITHGMDELYKLEHHHHHHQP
>NJM-QQ
RDHMVLLEFVTAAGITHGMDELYKLEHHHHHHQQ
>NJM-QR
RDHMVLLEFVTAAGITHGMDELYKLEHHHHHHQR
>NJM-QS
RDHMVLLEFVTAAGITHGMDELYKLEHHHHHHQS
>NJM-QT
RDHMVLLEFVTAAGITHGMDELYKLEHHHHHHQT
>NJM-QV
RDHMVLLEFVTAAGITHGMDELYKLEHHHHHHQV
>NJM-QW
RDHMVLLEFVTAAGITHGMDELYKLEHHHHHHQW
>NJM-QY
RDHMVLLEFVTAAGITHGMDELYKLEHHHHHHQY
>NJM-R
RDHMVLLEFVTAAGITHGMDELYKLEHHHHHHR
>NJM-RA
RDHMVLLEFVTAAGITHGMDELYKLEHHHHHHRA
>NJM-RC
RDHMVLLEFVTAAGITHGMDELYKLEHHHHHHRC
>NJM-RD
RDHMVLLEFVTAAGITHGMDELYKLEHHHHHHRD
>NJM-RE
RDHMVLLEFVTAAGITHGMDELYKLEHHHHHHRE
>NJM-RF
RDHMVLLEFVTAAGITHGMDELYKLEHHHHHHRF
>NJM-RG
RDHMVLLEFVTAAGITHGMDELYKLEHHHHHHRG
>NJM-RH
RDHMVLLEFVTAAGITHGMDELYKLEHHHHHHRH
>NJM-RI
RDHMVLLEFVTAAGITHGMDELYKLEHHHHHHRI
>NJM-RK
RDHMVLLEFVTAAGITHGMDELYKLEHHHHHHRK
>NJM-RL
RDHMVLLEFVTAAGITHGMDELYKLEHHHHHHRL
>NJM-RM
RDHMVLLEFVTAAGITHGMDELYKLEHHHHHHRM
>NJM-RN
RDHMVLLEFVTAAGITHGMDELYKLEHHHHHHRN
>NJM-RP
RDHMVLLEFVTAAGITHGMDELYKLEHHHHHHRP
>NJM-RQ
RDHMVLLEFVTAAGITHGMDELYKLEHHHHHHRQ
>NJM-RR
RDHMVLLEFVTAAGITHGMDELYKLEHHHHHHRR
>NJM-RS
RDHMVLLEFVTAAGITHGMDELYKLEHHHHHHRS
>NJM-RT
RDHMVLLEFVTAAGITHGMDELYKLEHHHHHHRT
>NJM-RV
RDHMVLLEFVTAAGITHGMDELYKLEHHHHHHRV
>NJM-RW
RDHMVLLEFVTAAGITHGMDELYKLEHHHHHHRW
>NJM-RY
RDHMVLLEFVTAAGITHGMDELYKLEHHHHHHRY
>NJM-S
RDHMVLLEFVTAAGITHGMDELYKLEHHHHHHS
>NJM-SA
RDHMVLLEFVTAAGITHGMDELYKLEHHHHHHSA
>NJM-SC
RDHMVLLEFVTAAGITHGMDELYKLEHHHHHHSC
>NJM-SD
RDHMVLLEFVTAAGITHGMDELYKLEHHHHHHSD
>NJM-SE
RDHMVLLEFVTAAGITHGMDELYKLEHHHHHHSE
>NJM-SF
RDHMVLLEFVTAAGITHGMDELYKLEHHHHHHSF
>NJM-SG
RDHMVLLEFVTAAGITHGMDELYKLEHHHHHHSG
>NJM-SH
RDHMVLLEFVTAAGITHGMDELYKLEHHHHHHSH
>NJM-SI
RDHMVLLEFVTAAGITHGMDELYKLEHHHHHHSI
>NJM-SK
RDHMVLLEFVTAAGITHGMDELYKLEHHHHHHSK
>NJM-SL
RDHMVLLEFVTAAGITHGMDELYKLEHHHHHHSL
>NJM-SM
RDHMVLLEFVTAAGITHGMDELYKLEHHHHHHSM
>NJM-SN
RDHMVLLEFVTAAGITHGMDELYKLEHHHHHHSN
>NJM-SP
RDHMVLLEFVTAAGITHGMDELYKLEHHHHHHSP
>NJM-SQ
RDHMVLLEFVTAAGITHGMDELYKLEHHHHHHSQ
>NJM-SR
RDHMVLLEFVTAAGITHGMDELYKLEHHHHHHSR
>NJM-SS
RDHMVLLEFVTAAGITHGMDELYKLEHHHHHHSS
>NJM-ST
RDHMVLLEFVTAAGITHGMDELYKLEHHHHHHST
>NJM-SV
RDHMVLLEFVTAAGITHGMDELYKLEHHHHHHSV
>NJM-SW
RDHMVLLEFVTAAGITHGMDELYKLEHHHHHHSW
>NJM-SY
RDHMVLLEFVTAAGITHGMDELYKLEHHHHHHSY
>NJM-T
RDHMVLLEFVTAAGITHGMDELYKLEHHHHHHT
>NJM-TA
RDHMVLLEFVTAAGITHGMDELYKLEHHHHHHTA
>NJM-TC
RDHMVLLEFVTAAGITHGMDELYKLEHHHHHHTC
>NJM-TD
RDHMVLLEFVTAAGITHGMDELYKLEHHHHHHTD
>NJM-TE
RDHMVLLEFVTAAGITHGMDELYKLEHHHHHHTE
>NJM-TF
RDHMVLLEFVTAAGITHGMDELYKLEHHHHHHTF
>NJM-TG
RDHMVLLEFVTAAGITHGMDELYKLEHHHHHHTG
>NJM-TH
RDHMVLLEFVTAAGITHGMDELYKLEHHHHHHTH
>NJM-TI
RDHMVLLEFVTAAGITHGMDELYKLEHHHHHHTI
>NJM-TK
RDHMVLLEFVTAAGITHGMDELYKLEHHHHHHTK
>NJM-TL
RDHMVLLEFVTAAGITHGMDELYKLEHHHHHHTL
>NJM-TM
RDHMVLLEFVTAAGITHGMDELYKLEHHHHHHTM
>NJM-TN
RDHMVLLEFVTAAGITHGMDELYKLEHHHHHHTN
>NJM-TP
RDHMVLLEFVTAAGITHGMDELYKLEHHHHHHTP
>NJM-TQ
RDHMVLLEFVTAAGITHGMDELYKLEHHHHHHTQ
>NJM-TR
RDHMVLLEFVTAAGITHGMDELYKLEHHHHHHTR
>NJM-TS
RDHMVLLEFVTAAGITHGMDELYKLEHHHHHHTS
>NJM-TT
RDHMVLLEFVTAAGITHGMDELYKLEHHHHHHTT
>NJM-TV
RDHMVLLEFVTAAGITHGMDELYKLEHHHHHHTV
>NJM-TW
RDHMVLLEFVTAAGITHGMDELYKLEHHHHHHTW
>NJM-TY
RDHMVLLEFVTAAGITHGMDELYKLEHHHHHHTY
>NJM-V
RDHMVLLEFVTAAGITHGMDELYKLEHHHHHHV
>NJM-VA
RDHMVLLEFVTAAGITHGMDELYKLEHHHHHHVA
>NJM-VC
RDHMVLLEFVTAAGITHGMDELYKLEHHHHHHVC
>NJM-VD
RDHMVLLEFVTAAGITHGMDELYKLEHHHHHHVD
>NJM-VE
RDHMVLLEFVTAAGITHGMDELYKLEHHHHHHVE
>NJM-VF
RDHMVLLEFVTAAGITHGMDELYKLEHHHHHHVF
>NJM-VG
RDHMVLLEFVTAAGITHGMDELYKLEHHHHHHVG
>NJM-VH
RDHMVLLEFVTAAGITHGMDELYKLEHHHHHHVH
>NJM-VI
RDHMVLLEFVTAAGITHGMDELYKLEHHHHHHVI
>NJM-VK
RDHMVLLEFVTAAGITHGMDELYKLEHHHHHHVK
>NJM-VL
RDHMVLLEFVTAAGITHGMDELYKLEHHHHHHVL
>NJM-VM
RDHMVLLEFVTAAGITHGMDELYKLEHHHHHHVM
>NJM-VN
RDHMVLLEFVTAAGITHGMDELYKLEHHHHHHVN
>NJM-VP
RDHMVLLEFVTAAGITHGMDELYKLEHHHHHHVP
>NJM-VQ
RDHMVLLEFVTAAGITHGMDELYKLEHHHHHHVQ
>NJM-VR
RDHMVLLEFVTAAGITHGMDELYKLEHHHHHHVR
>NJM-VS
RDHMVLLEFVTAAGITHGMDELYKLEHHHHHHVS
>NJM-VT
RDHMVLLEFVTAAGITHGMDELYKLEHHHHHHVT
>NJM-VV
RDHMVLLEFVTAAGITHGMDELYKLEHHHHHHVV
>NJM-VW
RDHMVLLEFVTAAGITHGMDELYKLEHHHHHHVW
>NJM-VY
RDHMVLLEFVTAAGITHGMDELYKLEHHHHHHVY
>NJM-W
RDHMVLLEFVTAAGITHGMDELYKLEHHHHHHW
>NJM-WA
RDHMVLLEFVTAAGITHGMDELYKLEHHHHHHWA
>NJM-WC
RDHMVLLEFVTAAGITHGMDELYKLEHHHHHHWC
>NJM-WD
RDHMVLLEFVTAAGITHGMDELYKLEHHHHHHWD
>NJM-WE
RDHMVLLEFVTAAGITHGMDELYKLEHHHHHHWE
>NJM-WF
RDHMVLLEFVTAAGITHGMDELYKLEHHHHHHWF
>NJM-WG
RDHMVLLEFVTAAGITHGMDELYKLEHHHHHHWG
>NJM-WH
RDHMVLLEFVTAAGITHGMDELYKLEHHHHHHWH
>NJM-WI
RDHMVLLEFVTAAGITHGMDELYKLEHHHHHHWI
>NJM-WK
RDHMVLLEFVTAAGITHGMDELYKLEHHHHHHWK
>NJM-WL
RDHMVLLEFVTAAGITHGMDELYKLEHHHHHHWL
>NJM-WM
RDHMVLLEFVTAAGITHGMDELYKLEHHHHHHWM
>NJM-WN
RDHMVLLEFVTAAGITHGMDELYKLEHHHHHHWN
>NJM-WP
RDHMVLLEFVTAAGITHGMDELYKLEHHHHHHWP
>NJM-WQ
RDHMVLLEFVTAAGITHGMDELYKLEHHHHHHWQ
>NJM-WR
RDHMVLLEFVTAAGITHGMDELYKLEHHHHHHWR
>NJM-WS
RDHMVLLEFVTAAGITHGMDELYKLEHHHHHHWS
>NJM-WT
RDHMVLLEFVTAAGITHGMDELYKLEHHHHHHWT
>NJM-WV
RDHMVLLEFVTAAGITHGMDELYKLEHHHHHHWV
>NJM-WW
RDHMVLLEFVTAAGITHGMDELYKLEHHHHHHWW
>NJM-WY
RDHMVLLEFVTAAGITHGMDELYKLEHHHHHHWY
>NJM-Y
RDHMVLLEFVTAAGITHGMDELYKLEHHHHHHY
>NJM-YA
RDHMVLLEFVTAAGITHGMDELYKLEHHHHHHYA
>NJM-YC
RDHMVLLEFVTAAGITHGMDELYKLEHHHHHHYC
>NJM-YD
RDHMVLLEFVTAAGITHGMDELYKLEHHHHHHYD
>NJM-YE
RDHMVLLEFVTAAGITHGMDELYKLEHHHHHHYE
>NJM-YF
RDHMVLLEFVTAAGITHGMDELYKLEHHHHHHYF
>NJM-YG
RDHMVLLEFVTAAGITHGMDELYKLEHHHHHHYG
>NJM-YH
RDHMVLLEFVTAAGITHGMDELYKLEHHHHHHYH
>NJM-YI
RDHMVLLEFVTAAGITHGMDELYKLEHHHHHHYI
>NJM-YK
RDHMVLLEFVTAAGITHGMDELYKLEHHHHHHYK
>NJM-YL
RDHMVLLEFVTAAGITHGMDELYKLEHHHHHHYL
>NJM-YM
RDHMVLLEFVTAAGITHGMDELYKLEHHHHHHYM
>NJM-YN
RDHMVLLEFVTAAGITHGMDELYKLEHHHHHHYN
>NJM-YP
RDHMVLLEFVTAAGITHGMDELYKLEHHHHHHYP
>NJM-YQ
RDHMVLLEFVTAAGITHGMDELYKLEHHHHHHYQ
>NJM-YR
RDHMVLLEFVTAAGITHGMDELYKLEHHHHHHYR
>NJM-YS
RDHMVLLEFVTAAGITHGMDELYKLEHHHHHHYS
>NJM-YT
RDHMVLLEFVTAAGITHGMDELYKLEHHHHHHYT
>NJM-YV
RDHMVLLEFVTAAGITHGMDELYKLEHHHHHHYV
>NJM-YW
RDHMVLLEFVTAAGITHGMDELYKLEHHHHHHYW
>NJM-YY
RDHMVLLEFVTAAGITHGMDELYKLEHHHHHHYY
>NJM-A
RDHMVLLEFVTAAGITHGMDELYKLEHHHHHHA
>NJM-AA
RDHMVLLEFVTAAGITHGMDELYKLEHHHHHHAA
>NJM-AC
RDHMVLLEFVTAAGITHGMDELYKLEHHHHHHAC
>NJM-AD
RDHMVLLEFVTAAGITHGMDELYKLEHHHHHHAD
>NJM-AE
RDHMVLLEFVTAAGITHGMDELYKLEHHHHHHAE
>NJM-AF
RDHMVLLEFVTAAGITHGMDELYKLEHHHHHHAF
>NJM-AG
RDHMVLLEFVTAAGITHGMDELYKLEHHHHHHAG
>NJM-AH
RDHMVLLEFVTAAGITHGMDELYKLEHHHHHHAH
>NJM-AI
RDHMVLLEFVTAAGITHGMDELYKLEHHHHHHAI
>NJM-AK
RDHMVLLEFVTAAGITHGMDELYKLEHHHHHHAK
>NJM-AL
RDHMVLLEFVTAAGITHGMDELYKLEHHHHHHAL
>NJM-AM
RDHMVLLEFVTAAGITHGMDELYKLEHHHHHHAM
>NJM-AN
RDHMVLLEFVTAAGITHGMDELYKLEHHHHHHAN
>NJM-AP
RDHMVLLEFVTAAGITHGMDELYKLEHHHHHHAP
>NJM-AQ
RDHMVLLEFVTAAGITHGMDELYKLEHHHHHHAQ
>NJM-AR
RDHMVLLEFVTAAGITHGMDELYKLEHHHHHHAR
>NJM-AS
RDHMVLLEFVTAAGITHGMDELYKLEHHHHHHAS
>NJM-AT
RDHMVLLEFVTAAGITHGMDELYKLEHHHHHHAT
>NJM-AV
RDHMVLLEFVTAAGITHGMDELYKLEHHHHHHAV
>NJM-AW
RDHMVLLEFVTAAGITHGMDELYKLEHHHHHHAW
>NJM-AY
RDHMVLLEFVTAAGITHGMDELYKLEHHHHHHAY
>NJM-AA
RDHMVLLEFVTAAGITHGMDELYKLEHHHHHHAA
>NJM-AAA
RDHMVLLEFVTAAGITHGMDELYKLEHHHHHHAAA
>NJM-AAC
RDHMVLLEFVTAAGITHGMDELYKLEHHHHHHAAC
>NJM-AAD
RDHMVLLEFVTAAGITHGMDELYKLEHHHHHHAAD
>NJM-AAE
RDHMVLLEFVTAAGITHGMDELYKLEHHHHHHAAE
>NJM-AAF
RDHMVLLEFVTAAGITHGMDELYKLEHHHHHHAAF
>NJM-AAG
RDHMVLLEFVTAAGITHGMDELYKLEHHHHHHAAG
>NJM-AAH
RDHMVLLEFVTAAGITHGMDELYKLEHHHHHHAAH
>NJM-AAI
RDHMVLLEFVTAAGITHGMDELYKLEHHHHHHAAI
>NJM-AAK
RDHMVLLEFVTAAGITHGMDELYKLEHHHHHHAAK
>NJM-AAL
RDHMVLLEFVTAAGITHGMDELYKLEHHHHHHAAL
>NJM-AAM
RDHMVLLEFVTAAGITHGMDELYKLEHHHHHHAAM
>NJM-AAN
RDHMVLLEFVTAAGITHGMDELYKLEHHHHHHAAN
>NJM-AAP
RDHMVLLEFVTAAGITHGMDELYKLEHHHHHHAAP
>NJM-AAQ
RDHMVLLEFVTAAGITHGMDELYKLEHHHHHHAAQ
>NJM-AAR
RDHMVLLEFVTAAGITHGMDELYKLEHHHHHHAAR
>NJM-AAS
RDHMVLLEFVTAAGITHGMDELYKLEHHHHHHAAS
>NJM-AAT
RDHMVLLEFVTAAGITHGMDELYKLEHHHHHHAAT
>NJM-AAV
RDHMVLLEFVTAAGITHGMDELYKLEHHHHHHAAV
>NJM-AAW
RDHMVLLEFVTAAGITHGMDELYKLEHHHHHHAAW
>NJM-AAY
RDHMVLLEFVTAAGITHGMDELYKLEHHHHHHAAY
>NJM-AC
RDHMVLLEFVTAAGITHGMDELYKLEHHHHHHAC
>NJM-ACA
RDHMVLLEFVTAAGITHGMDELYKLEHHHHHHACA
>NJM-ACC
RDHMVLLEFVTAAGITHGMDELYKLEHHHHHHACC
>NJM-ACD
RDHMVLLEFVTAAGITHGMDELYKLEHHHHHHACD
>NJM-ACE
RDHMVLLEFVTAAGITHGMDELYKLEHHHHHHACE
>NJM-ACF
RDHMVLLEFVTAAGITHGMDELYKLEHHHHHHACF
>NJM-ACG
RDHMVLLEFVTAAGITHGMDELYKLEHHHHHHACG
>NJM-ACH
RDHMVLLEFVTAAGITHGMDELYKLEHHHHHHACH
>NJM-ACI
RDHMVLLEFVTAAGITHGMDELYKLEHHHHHHACI
>NJM-ACK
RDHMVLLEFVTAAGITHGMDELYKLEHHHHHHACK
>NJM-ACL
RDHMVLLEFVTAAGITHGMDELYKLEHHHHHHACL
>NJM-ACM
RDHMVLLEFVTAAGITHGMDELYKLEHHHHHHACM
>NJM-ACN
RDHMVLLEFVTAAGITHGMDELYKLEHHHHHHACN
>NJM-ACP
RDHMVLLEFVTAAGITHGMDELYKLEHHHHHHACP
>NJM-ACQ
RDHMVLLEFVTAAGITHGMDELYKLEHHHHHHACQ
>NJM-ACR
RDHMVLLEFVTAAGITHGMDELYKLEHHHHHHACR
>NJM-ACS
RDHMVLLEFVTAAGITHGMDELYKLEHHHHHHACS
>NJM-ACT
RDHMVLLEFVTAAGITHGMDELYKLEHHHHHHACT
>NJM-ACV
RDHMVLLEFVTAAGITHGMDELYKLEHHHHHHACV
>NJM-ACW
RDHMVLLEFVTAAGITHGMDELYKLEHHHHHHACW
>NJM-ACY
RDHMVLLEFVTAAGITHGMDELYKLEHHHHHHACY
>NJM-AD
RDHMVLLEFVTAAGITHGMDELYKLEHHHHHHAD
>NJM-ADA
RDHMVLLEFVTAAGITHGMDELYKLEHHHHHHADA
>NJM-ADC
RDHMVLLEFVTAAGITHGMDELYKLEHHHHHHADC
>NJM-ADD
RDHMVLLEFVTAAGITHGMDELYKLEHHHHHHADD
>NJM-ADE
RDHMVLLEFVTAAGITHGMDELYKLEHHHHHHADE
>NJM-ADF
RDHMVLLEFVTAAGITHGMDELYKLEHHHHHHADF
>NJM-ADG
RDHMVLLEFVTAAGITHGMDELYKLEHHHHHHADG
>NJM-ADH
RDHMVLLEFVTAAGITHGMDELYKLEHHHHHHADH
>NJM-ADI
RDHMVLLEFVTAAGITHGMDELYKLEHHHHHHADI
>NJM-ADK
RDHMVLLEFVTAAGITHGMDELYKLEHHHHHHADK
>NJM-ADL
RDHMVLLEFVTAAGITHGMDELYKLEHHHHHHADL
>NJM-ADM
RDHMVLLEFVTAAGITHGMDELYKLEHHHHHHADM
>NJM-ADN
RDHMVLLEFVTAAGITHGMDELYKLEHHHHHHADN
>NJM-ADP
RDHMVLLEFVTAAGITHGMDELYKLEHHHHHHADP
>NJM-ADQ
RDHMVLLEFVTAAGITHGMDELYKLEHHHHHHADQ
>NJM-ADR
RDHMVLLEFVTAAGITHGMDELYKLEHHHHHHADR
>NJM-ADS
RDHMVLLEFVTAAGITHGMDELYKLEHHHHHHADS
>NJM-ADT
RDHMVLLEFVTAAGITHGMDELYKLEHHHHHHADT
>NJM-ADV
RDHMVLLEFVTAAGITHGMDELYKLEHHHHHHADV
>NJM-ADW
RDHMVLLEFVTAAGITHGMDELYKLEHHHHHHADW
>NJM-ADY
RDHMVLLEFVTAAGITHGMDELYKLEHHHHHHADY
>NJM-AE
RDHMVLLEFVTAAGITHGMDELYKLEHHHHHHAE
>NJM-AEA
RDHMVLLEFVTAAGITHGMDELYKLEHHHHHHAEA
>NJM-AEC
RDHMVLLEFVTAAGITHGMDELYKLEHHHHHHAEC
>NJM-AED
RDHMVLLEFVTAAGITHGMDELYKLEHHHHHHAED
>NJM-AEE
RDHMVLLEFVTAAGITHGMDELYKLEHHHHHHAEE
>NJM-AEF
RDHMVLLEFVTAAGITHGMDELYKLEHHHHHHAEF
>NJM-AEG
RDHMVLLEFVTAAGITHGMDELYKLEHHHHHHAEG
>NJM-AEH
RDHMVLLEFVTAAGITHGMDELYKLEHHHHHHAEH
>NJM-AEI
RDHMVLLEFVTAAGITHGMDELYKLEHHHHHHAEI
>NJM-AEK
RDHMVLLEFVTAAGITHGMDELYKLEHHHHHHAEK
>NJM-AEL
RDHMVLLEFVTAAGITHGMDELYKLEHHHHHHAEL
>NJM-AEM
RDHMVLLEFVTAAGITHGMDELYKLEHHHHHHAEM
>NJM-AEN
RDHMVLLEFVTAAGITHGMDELYKLEHHHHHHAEN
>NJM-AEP
RDHMVLLEFVTAAGITHGMDELYKLEHHHHHHAEP
>NJM-AEQ
RDHMVLLEFVTAAGITHGMDELYKLEHHHHHHAEQ
>NJM-AER
RDHMVLLEFVTAAGITHGMDELYKLEHHHHHHAER
>NJM-AES
RDHMVLLEFVTAAGITHGMDELYKLEHHHHHHAES
>NJM-AET
RDHMVLLEFVTAAGITHGMDELYKLEHHHHHHAET
>NJM-AEV
RDHMVLLEFVTAAGITHGMDELYKLEHHHHHHAEV
>NJM-AEW
RDHMVLLEFVTAAGITHGMDELYKLEHHHHHHAEW
>NJM-AEY
RDHMVLLEFVTAAGITHGMDELYKLEHHHHHHAEY
>NJM-AF
RDHMVLLEFVTAAGITHGMDELYKLEHHHHHHAF
>NJM-AFA
RDHMVLLEFVTAAGITHGMDELYKLEHHHHHHAFA
>NJM-AFC
RDHMVLLEFVTAAGITHGMDELYKLEHHHHHHAFC
>NJM-AFD
RDHMVLLEFVTAAGITHGMDELYKLEHHHHHHAFD
>NJM-AFE
RDHMVLLEFVTAAGITHGMDELYKLEHHHHHHAFE
>NJM-AFF
RDHMVLLEFVTAAGITHGMDELYKLEHHHHHHAFF
>NJM-AFG
RDHMVLLEFVTAAGITHGMDELYKLEHHHHHHAFG
>NJM-AFH
RDHMVLLEFVTAAGITHGMDELYKLEHHHHHHAFH
>NJM-AFI
RDHMVLLEFVTAAGITHGMDELYKLEHHHHHHAFI
>NJM-AFK
RDHMVLLEFVTAAGITHGMDELYKLEHHHHHHAFK
>NJM-AFL
RDHMVLLEFVTAAGITHGMDELYKLEHHHHHHAFL
>NJM-AFM
RDHMVLLEFVTAAGITHGMDELYKLEHHHHHHAFM
>NJM-AFN
RDHMVLLEFVTAAGITHGMDELYKLEHHHHHHAFN
>NJM-AFP
RDHMVLLEFVTAAGITHGMDELYKLEHHHHHHAFP
>NJM-AFQ
RDHMVLLEFVTAAGITHGMDELYKLEHHHHHHAFQ
>NJM-AFR
RDHMVLLEFVTAAGITHGMDELYKLEHHHHHHAFR
>NJM-AFS
RDHMVLLEFVTAAGITHGMDELYKLEHHHHHHAFS
>NJM-AFT
RDHMVLLEFVTAAGITHGMDELYKLEHHHHHHAFT
>NJM-AFV
RDHMVLLEFVTAAGITHGMDELYKLEHHHHHHAFV
>NJM-AFW
RDHMVLLEFVTAAGITHGMDELYKLEHHHHHHAFW
>NJM-AFY
RDHMVLLEFVTAAGITHGMDELYKLEHHHHHHAFY
>NJM-AG
RDHMVLLEFVTAAGITHGMDELYKLEHHHHHHAG
>NJM-AGA
RDHMVLLEFVTAAGITHGMDELYKLEHHHHHHAGA
>NJM-AGC
RDHMVLLEFVTAAGITHGMDELYKLEHHHHHHAGC
>NJM-AGD
RDHMVLLEFVTAAGITHGMDELYKLEHHHHHHAGD
>NJM-AGE
RDHMVLLEFVTAAGITHGMDELYKLEHHHHHHAGE
>NJM-AGF
RDHMVLLEFVTAAGITHGMDELYKLEHHHHHHAGF
>NJM-AGG
RDHMVLLEFVTAAGITHGMDELYKLEHHHHHHAGG
>NJM-AGH
RDHMVLLEFVTAAGITHGMDELYKLEHHHHHHAGH
>NJM-AGI
RDHMVLLEFVTAAGITHGMDELYKLEHHHHHHAGI
>NJM-AGK
RDHMVLLEFVTAAGITHGMDELYKLEHHHHHHAGK
>NJM-AGL
RDHMVLLEFVTAAGITHGMDELYKLEHHHHHHAGL
>NJM-AGM
RDHMVLLEFVTAAGITHGMDELYKLEHHHHHHAGM
>NJM-AGN
RDHMVLLEFVTAAGITHGMDELYKLEHHHHHHAGN
>NJM-AGP
RDHMVLLEFVTAAGITHGMDELYKLEHHHHHHAGP
>NJM-AGQ
RDHMVLLEFVTAAGITHGMDELYKLEHHHHHHAGQ
>NJM-AGR
RDHMVLLEFVTAAGITHGMDELYKLEHHHHHHAGR
>NJM-AGS
RDHMVLLEFVTAAGITHGMDELYKLEHHHHHHAGS
>NJM-AGT
RDHMVLLEFVTAAGITHGMDELYKLEHHHHHHAGT
>NJM-AGV
RDHMVLLEFVTAAGITHGMDELYKLEHHHHHHAGV
>NJM-AGW
RDHMVLLEFVTAAGITHGMDELYKLEHHHHHHAGW
>NJM-AGY
RDHMVLLEFVTAAGITHGMDELYKLEHHHHHHAGY
>NJM-AH
RDHMVLLEFVTAAGITHGMDELYKLEHHHHHHAH
>NJM-AHA
RDHMVLLEFVTAAGITHGMDELYKLEHHHHHHAHA
>NJM-AHC
RDHMVLLEFVTAAGITHGMDELYKLEHHHHHHAHC
>NJM-AHD
RDHMVLLEFVTAAGITHGMDELYKLEHHHHHHAHD
>NJM-AHE
RDHMVLLEFVTAAGITHGMDELYKLEHHHHHHAHE
>NJM-AHF
RDHMVLLEFVTAAGITHGMDELYKLEHHHHHHAHF
>NJM-AHG
RDHMVLLEFVTAAGITHGMDELYKLEHHHHHHAHG
>NJM-AHH
RDHMVLLEFVTAAGITHGMDELYKLEHHHHHHAHH
>NJM-AHI
RDHMVLLEFVTAAGITHGMDELYKLEHHHHHHAHI
>NJM-AHK
RDHMVLLEFVTAAGITHGMDELYKLEHHHHHHAHK
>NJM-AHL
RDHMVLLEFVTAAGITHGMDELYKLEHHHHHHAHL
>NJM-AHM
RDHMVLLEFVTAAGITHGMDELYKLEHHHHHHAHM
>NJM-AHN
RDHMVLLEFVTAAGITHGMDELYKLEHHHHHHAHN
>NJM-AHP
RDHMVLLEFVTAAGITHGMDELYKLEHHHHHHAHP
>NJM-AHQ
RDHMVLLEFVTAAGITHGMDELYKLEHHHHHHAHQ
>NJM-AHR
RDHMVLLEFVTAAGITHGMDELYKLEHHHHHHAHR
>NJM-AHS
RDHMVLLEFVTAAGITHGMDELYKLEHHHHHHAHS
>NJM-AHT
RDHMVLLEFVTAAGITHGMDELYKLEHHHHHHAHT
>NJM-AHV
RDHMVLLEFVTAAGITHGMDELYKLEHHHHHHAHV
>NJM-AHW
RDHMVLLEFVTAAGITHGMDELYKLEHHHHHHAHW
>NJM-AHY
RDHMVLLEFVTAAGITHGMDELYKLEHHHHHHAHY
>NJM-AI
RDHMVLLEFVTAAGITHGMDELYKLEHHHHHHAI
>NJM-AIA
RDHMVLLEFVTAAGITHGMDELYKLEHHHHHHAIA
>NJM-AIC
RDHMVLLEFVTAAGITHGMDELYKLEHHHHHHAIC
>NJM-AID
RDHMVLLEFVTAAGITHGMDELYKLEHHHHHHAID
>NJM-AIE
RDHMVLLEFVTAAGITHGMDELYKLEHHHHHHAIE
>NJM-AIF
RDHMVLLEFVTAAGITHGMDELYKLEHHHHHHAIF
>NJM-AIG
RDHMVLLEFVTAAGITHGMDELYKLEHHHHHHAIG
>NJM-AIH
RDHMVLLEFVTAAGITHGMDELYKLEHHHHHHAIH
>NJM-AII
RDHMVLLEFVTAAGITHGMDELYKLEHHHHHHAII
>NJM-AIK
RDHMVLLEFVTAAGITHGMDELYKLEHHHHHHAIK
>NJM-AIL
RDHMVLLEFVTAAGITHGMDELYKLEHHHHHHAIL
>NJM-AIM
RDHMVLLEFVTAAGITHGMDELYKLEHHHHHHAIM
>NJM-AIN
RDHMVLLEFVTAAGITHGMDELYKLEHHHHHHAIN
>NJM-AIP
RDHMVLLEFVTAAGITHGMDELYKLEHHHHHHAIP
>NJM-AIQ
RDHMVLLEFVTAAGITHGMDELYKLEHHHHHHAIQ
>NJM-AIR
RDHMVLLEFVTAAGITHGMDELYKLEHHHHHHAIR
>NJM-AIS
RDHMVLLEFVTAAGITHGMDELYKLEHHHHHHAIS
>NJM-AIT
RDHMVLLEFVTAAGITHGMDELYKLEHHHHHHAIT
>NJM-AIV
RDHMVLLEFVTAAGITHGMDELYKLEHHHHHHAIV
>NJM-AIW
RDHMVLLEFVTAAGITHGMDELYKLEHHHHHHAIW
>NJM-AIY
RDHMVLLEFVTAAGITHGMDELYKLEHHHHHHAIY
>NJM-AK
RDHMVLLEFVTAAGITHGMDELYKLEHHHHHHAK
>NJM-AKA
RDHMVLLEFVTAAGITHGMDELYKLEHHHHHHAKA
>NJM-AKC
RDHMVLLEFVTAAGITHGMDELYKLEHHHHHHAKC
>NJM-AKD
RDHMVLLEFVTAAGITHGMDELYKLEHHHHHHAKD
>NJM-AKE
RDHMVLLEFVTAAGITHGMDELYKLEHHHHHHAKE
>NJM-AKF
RDHMVLLEFVTAAGITHGMDELYKLEHHHHHHAKF
>NJM-AKG
RDHMVLLEFVTAAGITHGMDELYKLEHHHHHHAKG
>NJM-AKH
RDHMVLLEFVTAAGITHGMDELYKLEHHHHHHAKH
>NJM-AKI
RDHMVLLEFVTAAGITHGMDELYKLEHHHHHHAKI
>NJM-AKK
RDHMVLLEFVTAAGITHGMDELYKLEHHHHHHAKK
>NJM-AKL
RDHMVLLEFVTAAGITHGMDELYKLEHHHHHHAKL
>NJM-AKM
RDHMVLLEFVTAAGITHGMDELYKLEHHHHHHAKM
>NJM-AKN
RDHMVLLEFVTAAGITHGMDELYKLEHHHHHHAKN
>NJM-AKP
RDHMVLLEFVTAAGITHGMDELYKLEHHHHHHAKP
>NJM-AKQ
RDHMVLLEFVTAAGITHGMDELYKLEHHHHHHAKQ
>NJM-AKR
RDHMVLLEFVTAAGITHGMDELYKLEHHHHHHAKR
>NJM-AKS
RDHMVLLEFVTAAGITHGMDELYKLEHHHHHHAKS
>NJM-AKT
RDHMVLLEFVTAAGITHGMDELYKLEHHHHHHAKT
>NJM-AKV
RDHMVLLEFVTAAGITHGMDELYKLEHHHHHHAKV
>NJM-AKW
RDHMVLLEFVTAAGITHGMDELYKLEHHHHHHAKW
>NJM-AKY
RDHMVLLEFVTAAGITHGMDELYKLEHHHHHHAKY
>NJM-AL
RDHMVLLEFVTAAGITHGMDELYKLEHHHHHHAL
>NJM-ALA
RDHMVLLEFVTAAGITHGMDELYKLEHHHHHHALA
>NJM-ALC
RDHMVLLEFVTAAGITHGMDELYKLEHHHHHHALC
>NJM-ALD
RDHMVLLEFVTAAGITHGMDELYKLEHHHHHHALD
>NJM-ALE
RDHMVLLEFVTAAGITHGMDELYKLEHHHHHHALE
>NJM-ALF
RDHMVLLEFVTAAGITHGMDELYKLEHHHHHHALF
>NJM-ALG
RDHMVLLEFVTAAGITHGMDELYKLEHHHHHHALG
>NJM-ALH
RDHMVLLEFVTAAGITHGMDELYKLEHHHHHHALH
>NJM-ALI
RDHMVLLEFVTAAGITHGMDELYKLEHHHHHHALI
>NJM-ALK
RDHMVLLEFVTAAGITHGMDELYKLEHHHHHHALK
>NJM-ALL
RDHMVLLEFVTAAGITHGMDELYKLEHHHHHHALL
>NJM-ALM
RDHMVLLEFVTAAGITHGMDELYKLEHHHHHHALM
>NJM-ALN
RDHMVLLEFVTAAGITHGMDELYKLEHHHHHHALN
>NJM-ALP
RDHMVLLEFVTAAGITHGMDELYKLEHHHHHHALP
>NJM-ALQ
RDHMVLLEFVTAAGITHGMDELYKLEHHHHHHALQ
>NJM-ALR
RDHMVLLEFVTAAGITHGMDELYKLEHHHHHHALR
>NJM-ALS
RDHMVLLEFVTAAGITHGMDELYKLEHHHHHHALS
>NJM-ALT
RDHMVLLEFVTAAGITHGMDELYKLEHHHHHHALT
>NJM-ALV
RDHMVLLEFVTAAGITHGMDELYKLEHHHHHHALV
>NJM-ALW
RDHMVLLEFVTAAGITHGMDELYKLEHHHHHHALW
>NJM-ALY
RDHMVLLEFVTAAGITHGMDELYKLEHHHHHHALY
>NJM-AM
RDHMVLLEFVTAAGITHGMDELYKLEHHHHHHAM
>NJM-AMA
RDHMVLLEFVTAAGITHGMDELYKLEHHHHHHAMA
>NJM-AMC
RDHMVLLEFVTAAGITHGMDELYKLEHHHHHHAMC
>NJM-AMD
RDHMVLLEFVTAAGITHGMDELYKLEHHHHHHAMD
>NJM-AME
RDHMVLLEFVTAAGITHGMDELYKLEHHHHHHAME
>NJM-AMF
RDHMVLLEFVTAAGITHGMDELYKLEHHHHHHAMF
>NJM-AMG
RDHMVLLEFVTAAGITHGMDELYKLEHHHHHHAMG
>NJM-AMH
RDHMVLLEFVTAAGITHGMDELYKLEHHHHHHAMH
>NJM-AMI
RDHMVLLEFVTAAGITHGMDELYKLEHHHHHHAMI
>NJM-AMK
RDHMVLLEFVTAAGITHGMDELYKLEHHHHHHAMK
>NJM-AML
RDHMVLLEFVTAAGITHGMDELYKLEHHHHHHAML
>NJM-AMM
RDHMVLLEFVTAAGITHGMDELYKLEHHHHHHAMM
>NJM-AMN
RDHMVLLEFVTAAGITHGMDELYKLEHHHHHHAMN
>NJM-AMP
RDHMVLLEFVTAAGITHGMDELYKLEHHHHHHAMP
>NJM-AMQ
RDHMVLLEFVTAAGITHGMDELYKLEHHHHHHAMQ
>NJM-AMR
RDHMVLLEFVTAAGITHGMDELYKLEHHHHHHAMR
>NJM-AMS
RDHMVLLEFVTAAGITHGMDELYKLEHHHHHHAMS
>NJM-AMT
RDHMVLLEFVTAAGITHGMDELYKLEHHHHHHAMT
>NJM-AMV
RDHMVLLEFVTAAGITHGMDELYKLEHHHHHHAMV
>NJM-AMW
RDHMVLLEFVTAAGITHGMDELYKLEHHHHHHAMW
>NJM-AMY
RDHMVLLEFVTAAGITHGMDELYKLEHHHHHHAMY
>NJM-AN
RDHMVLLEFVTAAGITHGMDELYKLEHHHHHHAN
>NJM-ANA
RDHMVLLEFVTAAGITHGMDELYKLEHHHHHHANA
>NJM-ANC
RDHMVLLEFVTAAGITHGMDELYKLEHHHHHHANC
>NJM-AND
RDHMVLLEFVTAAGITHGMDELYKLEHHHHHHAND
>NJM-ANE
RDHMVLLEFVTAAGITHGMDELYKLEHHHHHHANE
>NJM-ANF
RDHMVLLEFVTAAGITHGMDELYKLEHHHHHHANF
>NJM-ANG
RDHMVLLEFVTAAGITHGMDELYKLEHHHHHHANG
>NJM-ANH
RDHMVLLEFVTAAGITHGMDELYKLEHHHHHHANH
>NJM-ANI
RDHMVLLEFVTAAGITHGMDELYKLEHHHHHHANI
>NJM-ANK
RDHMVLLEFVTAAGITHGMDELYKLEHHHHHHANK
>NJM-ANL
RDHMVLLEFVTAAGITHGMDELYKLEHHHHHHANL
>NJM-ANM
RDHMVLLEFVTAAGITHGMDELYKLEHHHHHHANM
>NJM-ANN
RDHMVLLEFVTAAGITHGMDELYKLEHHHHHHANN
>NJM-ANP
RDHMVLLEFVTAAGITHGMDELYKLEHHHHHHANP
>NJM-ANQ
RDHMVLLEFVTAAGITHGMDELYKLEHHHHHHANQ
>NJM-ANR
RDHMVLLEFVTAAGITHGMDELYKLEHHHHHHANR
>NJM-ANS
RDHMVLLEFVTAAGITHGMDELYKLEHHHHHHANS
>NJM-ANT
RDHMVLLEFVTAAGITHGMDELYKLEHHHHHHANT
>NJM-ANV
RDHMVLLEFVTAAGITHGMDELYKLEHHHHHHANV
>NJM-ANW
RDHMVLLEFVTAAGITHGMDELYKLEHHHHHHANW
>NJM-ANY
RDHMVLLEFVTAAGITHGMDELYKLEHHHHHHANY
>NJM-AP
RDHMVLLEFVTAAGITHGMDELYKLEHHHHHHAP
>NJM-APA
RDHMVLLEFVTAAGITHGMDELYKLEHHHHHHAPA
>NJM-APC
RDHMVLLEFVTAAGITHGMDELYKLEHHHHHHAPC
>NJM-APD
RDHMVLLEFVTAAGITHGMDELYKLEHHHHHHAPD
>NJM-APE
RDHMVLLEFVTAAGITHGMDELYKLEHHHHHHAPE
>NJM-APF
RDHMVLLEFVTAAGITHGMDELYKLEHHHHHHAPF
>NJM-APG
RDHMVLLEFVTAAGITHGMDELYKLEHHHHHHAPG
>NJM-APH
RDHMVLLEFVTAAGITHGMDELYKLEHHHHHHAPH
>NJM-API
RDHMVLLEFVTAAGITHGMDELYKLEHHHHHHAPI
>NJM-APK
RDHMVLLEFVTAAGITHGMDELYKLEHHHHHHAPK
>NJM-APL
RDHMVLLEFVTAAGITHGMDELYKLEHHHHHHAPL
>NJM-APM
RDHMVLLEFVTAAGITHGMDELYKLEHHHHHHAPM
>NJM-APN
RDHMVLLEFVTAAGITHGMDELYKLEHHHHHHAPN
>NJM-APP
RDHMVLLEFVTAAGITHGMDELYKLEHHHHHHAPP
>NJM-APQ
RDHMVLLEFVTAAGITHGMDELYKLEHHHHHHAPQ
>NJM-APR
RDHMVLLEFVTAAGITHGMDELYKLEHHHHHHAPR
>NJM-APS
RDHMVLLEFVTAAGITHGMDELYKLEHHHHHHAPS
>NJM-APT
RDHMVLLEFVTAAGITHGMDELYKLEHHHHHHAPT
>NJM-APV
RDHMVLLEFVTAAGITHGMDELYKLEHHHHHHAPV
>NJM-APW
RDHMVLLEFVTAAGITHGMDELYKLEHHHHHHAPW
>NJM-APY
RDHMVLLEFVTAAGITHGMDELYKLEHHHHHHAPY
>NJM-AQ
RDHMVLLEFVTAAGITHGMDELYKLEHHHHHHAQ
>NJM-AQA
RDHMVLLEFVTAAGITHGMDELYKLEHHHHHHAQA
>NJM-AQC
RDHMVLLEFVTAAGITHGMDELYKLEHHHHHHAQC
>NJM-AQD
RDHMVLLEFVTAAGITHGMDELYKLEHHHHHHAQD
>NJM-AQE
RDHMVLLEFVTAAGITHGMDELYKLEHHHHHHAQE
>NJM-AQF
RDHMVLLEFVTAAGITHGMDELYKLEHHHHHHAQF
>NJM-AQG
RDHMVLLEFVTAAGITHGMDELYKLEHHHHHHAQG
>NJM-AQH
RDHMVLLEFVTAAGITHGMDELYKLEHHHHHHAQH
>NJM-AQI
RDHMVLLEFVTAAGITHGMDELYKLEHHHHHHAQI
>NJM-AQK
RDHMVLLEFVTAAGITHGMDELYKLEHHHHHHAQK
>NJM-AQL
RDHMVLLEFVTAAGITHGMDELYKLEHHHHHHAQL
>NJM-AQM
RDHMVLLEFVTAAGITHGMDELYKLEHHHHHHAQM
>NJM-AQN
RDHMVLLEFVTAAGITHGMDELYKLEHHHHHHAQN
>NJM-AQP
RDHMVLLEFVTAAGITHGMDELYKLEHHHHHHAQP
>NJM-AQQ
RDHMVLLEFVTAAGITHGMDELYKLEHHHHHHAQQ
>NJM-AQR
RDHMVLLEFVTAAGITHGMDELYKLEHHHHHHAQR
>NJM-AQS
RDHMVLLEFVTAAGITHGMDELYKLEHHHHHHAQS
>NJM-AQT
RDHMVLLEFVTAAGITHGMDELYKLEHHHHHHAQT
>NJM-AQV
RDHMVLLEFVTAAGITHGMDELYKLEHHHHHHAQV
>NJM-AQW
RDHMVLLEFVTAAGITHGMDELYKLEHHHHHHAQW
>NJM-AQY
RDHMVLLEFVTAAGITHGMDELYKLEHHHHHHAQY
>NJM-AR
RDHMVLLEFVTAAGITHGMDELYKLEHHHHHHAR
>NJM-ARA
RDHMVLLEFVTAAGITHGMDELYKLEHHHHHHARA
>NJM-ARC
RDHMVLLEFVTAAGITHGMDELYKLEHHHHHHARC
>NJM-ARD
RDHMVLLEFVTAAGITHGMDELYKLEHHHHHHARD
>NJM-ARE
RDHMVLLEFVTAAGITHGMDELYKLEHHHHHHARE
>NJM-ARF
RDHMVLLEFVTAAGITHGMDELYKLEHHHHHHARF
>NJM-ARG
RDHMVLLEFVTAAGITHGMDELYKLEHHHHHHARG
>NJM-ARH
RDHMVLLEFVTAAGITHGMDELYKLEHHHHHHARH
>NJM-ARI
RDHMVLLEFVTAAGITHGMDELYKLEHHHHHHARI
>NJM-ARK
RDHMVLLEFVTAAGITHGMDELYKLEHHHHHHARK
>NJM-ARL
RDHMVLLEFVTAAGITHGMDELYKLEHHHHHHARL
>NJM-ARM
RDHMVLLEFVTAAGITHGMDELYKLEHHHHHHARM
>NJM-ARN
RDHMVLLEFVTAAGITHGMDELYKLEHHHHHHARN
>NJM-ARP
RDHMVLLEFVTAAGITHGMDELYKLEHHHHHHARP
>NJM-ARQ
RDHMVLLEFVTAAGITHGMDELYKLEHHHHHHARQ
>NJM-ARR
RDHMVLLEFVTAAGITHGMDELYKLEHHHHHHARR
>NJM-ARS
RDHMVLLEFVTAAGITHGMDELYKLEHHHHHHARS
>NJM-ART
RDHMVLLEFVTAAGITHGMDELYKLEHHHHHHART
>NJM-ARV
RDHMVLLEFVTAAGITHGMDELYKLEHHHHHHARV
>NJM-ARW
RDHMVLLEFVTAAGITHGMDELYKLEHHHHHHARW
>NJM-ARY
RDHMVLLEFVTAAGITHGMDELYKLEHHHHHHARY
>NJM-AS
RDHMVLLEFVTAAGITHGMDELYKLEHHHHHHAS
>NJM-ASA
RDHMVLLEFVTAAGITHGMDELYKLEHHHHHHASA
>NJM-ASC
RDHMVLLEFVTAAGITHGMDELYKLEHHHHHHASC
>NJM-ASD
RDHMVLLEFVTAAGITHGMDELYKLEHHHHHHASD
>NJM-ASE
RDHMVLLEFVTAAGITHGMDELYKLEHHHHHHASE
>NJM-ASF
RDHMVLLEFVTAAGITHGMDELYKLEHHHHHHASF
>NJM-ASG
RDHMVLLEFVTAAGITHGMDELYKLEHHHHHHASG
>NJM-ASH
RDHMVLLEFVTAAGITHGMDELYKLEHHHHHHASH
>NJM-ASI
RDHMVLLEFVTAAGITHGMDELYKLEHHHHHHASI
>NJM-ASK
RDHMVLLEFVTAAGITHGMDELYKLEHHHHHHASK
>NJM-ASL
RDHMVLLEFVTAAGITHGMDELYKLEHHHHHHASL
>NJM-ASM
RDHMVLLEFVTAAGITHGMDELYKLEHHHHHHASM
>NJM-ASN
RDHMVLLEFVTAAGITHGMDELYKLEHHHHHHASN
>NJM-ASP
RDHMVLLEFVTAAGITHGMDELYKLEHHHHHHASP
>NJM-ASQ
RDHMVLLEFVTAAGITHGMDELYKLEHHHHHHASQ
>NJM-ASR
RDHMVLLEFVTAAGITHGMDELYKLEHHHHHHASR
>NJM-ASS
RDHMVLLEFVTAAGITHGMDELYKLEHHHHHHASS
>NJM-AST
RDHMVLLEFVTAAGITHGMDELYKLEHHHHHHAST
>NJM-ASV
RDHMVLLEFVTAAGITHGMDELYKLEHHHHHHASV
>NJM-ASW
RDHMVLLEFVTAAGITHGMDELYKLEHHHHHHASW
>NJM-ASY
RDHMVLLEFVTAAGITHGMDELYKLEHHHHHHASY
>NJM-AT
RDHMVLLEFVTAAGITHGMDELYKLEHHHHHHAT
>NJM-ATA
RDHMVLLEFVTAAGITHGMDELYKLEHHHHHHATA
>NJM-ATC
RDHMVLLEFVTAAGITHGMDELYKLEHHHHHHATC
>NJM-ATD
RDHMVLLEFVTAAGITHGMDELYKLEHHHHHHATD
>NJM-ATE
RDHMVLLEFVTAAGITHGMDELYKLEHHHHHHATE
>NJM-ATF
RDHMVLLEFVTAAGITHGMDELYKLEHHHHHHATF
>NJM-ATG
RDHMVLLEFVTAAGITHGMDELYKLEHHHHHHATG
>NJM-ATH
RDHMVLLEFVTAAGITHGMDELYKLEHHHHHHATH
>NJM-ATI
RDHMVLLEFVTAAGITHGMDELYKLEHHHHHHATI
>NJM-ATK
RDHMVLLEFVTAAGITHGMDELYKLEHHHHHHATK
>NJM-ATL
RDHMVLLEFVTAAGITHGMDELYKLEHHHHHHATL
>NJM-ATM
RDHMVLLEFVTAAGITHGMDELYKLEHHHHHHATM
>NJM-ATN
RDHMVLLEFVTAAGITHGMDELYKLEHHHHHHATN
>NJM-ATP
RDHMVLLEFVTAAGITHGMDELYKLEHHHHHHATP
>NJM-ATQ
RDHMVLLEFVTAAGITHGMDELYKLEHHHHHHATQ
>NJM-ATR
RDHMVLLEFVTAAGITHGMDELYKLEHHHHHHATR
>NJM-ATS
RDHMVLLEFVTAAGITHGMDELYKLEHHHHHHATS
>NJM-ATT
RDHMVLLEFVTAAGITHGMDELYKLEHHHHHHATT
>NJM-ATV
RDHMVLLEFVTAAGITHGMDELYKLEHHHHHHATV
>NJM-ATW
RDHMVLLEFVTAAGITHGMDELYKLEHHHHHHATW
>NJM-ATY
RDHMVLLEFVTAAGITHGMDELYKLEHHHHHHATY
>NJM-AV
RDHMVLLEFVTAAGITHGMDELYKLEHHHHHHAV
>NJM-AVA
RDHMVLLEFVTAAGITHGMDELYKLEHHHHHHAVA
>NJM-AVC
RDHMVLLEFVTAAGITHGMDELYKLEHHHHHHAVC
>NJM-AVD
RDHMVLLEFVTAAGITHGMDELYKLEHHHHHHAVD
>NJM-AVE
RDHMVLLEFVTAAGITHGMDELYKLEHHHHHHAVE
>NJM-AVF
RDHMVLLEFVTAAGITHGMDELYKLEHHHHHHAVF
>NJM-AVG
RDHMVLLEFVTAAGITHGMDELYKLEHHHHHHAVG
>NJM-AVH
RDHMVLLEFVTAAGITHGMDELYKLEHHHHHHAVH
>NJM-AVI
RDHMVLLEFVTAAGITHGMDELYKLEHHHHHHAVI
>NJM-AVK
RDHMVLLEFVTAAGITHGMDELYKLEHHHHHHAVK
>NJM-AVL
RDHMVLLEFVTAAGITHGMDELYKLEHHHHHHAVL
>NJM-AVM
RDHMVLLEFVTAAGITHGMDELYKLEHHHHHHAVM
>NJM-AVN
RDHMVLLEFVTAAGITHGMDELYKLEHHHHHHAVN
>NJM-AVP
RDHMVLLEFVTAAGITHGMDELYKLEHHHHHHAVP
>NJM-AVQ
RDHMVLLEFVTAAGITHGMDELYKLEHHHHHHAVQ
>NJM-AVR
RDHMVLLEFVTAAGITHGMDELYKLEHHHHHHAVR
>NJM-AVS
RDHMVLLEFVTAAGITHGMDELYKLEHHHHHHAVS
>NJM-AVT
RDHMVLLEFVTAAGITHGMDELYKLEHHHHHHAVT
>NJM-AVV
RDHMVLLEFVTAAGITHGMDELYKLEHHHHHHAVV
>NJM-AVW
RDHMVLLEFVTAAGITHGMDELYKLEHHHHHHAVW
>NJM-AVY
RDHMVLLEFVTAAGITHGMDELYKLEHHHHHHAVY
>NJM-AW
RDHMVLLEFVTAAGITHGMDELYKLEHHHHHHAW
>NJM-AWA
RDHMVLLEFVTAAGITHGMDELYKLEHHHHHHAWA
>NJM-AWC
RDHMVLLEFVTAAGITHGMDELYKLEHHHHHHAWC
>NJM-AWD
RDHMVLLEFVTAAGITHGMDELYKLEHHHHHHAWD
>NJM-AWE
RDHMVLLEFVTAAGITHGMDELYKLEHHHHHHAWE
>NJM-AWF
RDHMVLLEFVTAAGITHGMDELYKLEHHHHHHAWF
>NJM-AWG
RDHMVLLEFVTAAGITHGMDELYKLEHHHHHHAWG
>NJM-AWH
RDHMVLLEFVTAAGITHGMDELYKLEHHHHHHAWH
>NJM-AWI
RDHMVLLEFVTAAGITHGMDELYKLEHHHHHHAWI
>NJM-AWK
RDHMVLLEFVTAAGITHGMDELYKLEHHHHHHAWK
>NJM-AWL
RDHMVLLEFVTAAGITHGMDELYKLEHHHHHHAWL
>NJM-AWM
RDHMVLLEFVTAAGITHGMDELYKLEHHHHHHAWM
>NJM-AWN
RDHMVLLEFVTAAGITHGMDELYKLEHHHHHHAWN
>NJM-AWP
RDHMVLLEFVTAAGITHGMDELYKLEHHHHHHAWP
>NJM-AWQ
RDHMVLLEFVTAAGITHGMDELYKLEHHHHHHAWQ
>NJM-AWR
RDHMVLLEFVTAAGITHGMDELYKLEHHHHHHAWR
>NJM-AWS
RDHMVLLEFVTAAGITHGMDELYKLEHHHHHHAWS
>NJM-AWT
RDHMVLLEFVTAAGITHGMDELYKLEHHHHHHAWT
>NJM-AWV
RDHMVLLEFVTAAGITHGMDELYKLEHHHHHHAWV
>NJM-AWW
RDHMVLLEFVTAAGITHGMDELYKLEHHHHHHAWW
>NJM-AWY
RDHMVLLEFVTAAGITHGMDELYKLEHHHHHHAWY
>NJM-AY
RDHMVLLEFVTAAGITHGMDELYKLEHHHHHHAY
>NJM-AYA
RDHMVLLEFVTAAGITHGMDELYKLEHHHHHHAYA
>NJM-AYC
RDHMVLLEFVTAAGITHGMDELYKLEHHHHHHAYC
>NJM-AYD
RDHMVLLEFVTAAGITHGMDELYKLEHHHHHHAYD
>NJM-AYE
RDHMVLLEFVTAAGITHGMDELYKLEHHHHHHAYE
>NJM-AYF
RDHMVLLEFVTAAGITHGMDELYKLEHHHHHHAYF
>NJM-AYG
RDHMVLLEFVTAAGITHGMDELYKLEHHHHHHAYG
>NJM-AYH
RDHMVLLEFVTAAGITHGMDELYKLEHHHHHHAYH
>NJM-AYI
RDHMVLLEFVTAAGITHGMDELYKLEHHHHHHAYI
>NJM-AYK
RDHMVLLEFVTAAGITHGMDELYKLEHHHHHHAYK
>NJM-AYL
RDHMVLLEFVTAAGITHGMDELYKLEHHHHHHAYL
>NJM-AYM
RDHMVLLEFVTAAGITHGMDELYKLEHHHHHHAYM
>NJM-AYN
RDHMVLLEFVTAAGITHGMDELYKLEHHHHHHAYN
>NJM-AYP
RDHMVLLEFVTAAGITHGMDELYKLEHHHHHHAYP
>NJM-AYQ
RDHMVLLEFVTAAGITHGMDELYKLEHHHHHHAYQ
>NJM-AYR
RDHMVLLEFVTAAGITHGMDELYKLEHHHHHHAYR
>NJM-AYS
RDHMVLLEFVTAAGITHGMDELYKLEHHHHHHAYS
>NJM-AYT
RDHMVLLEFVTAAGITHGMDELYKLEHHHHHHAYT
>NJM-AYV
RDHMVLLEFVTAAGITHGMDELYKLEHHHHHHAYV
>NJM-AYW
RDHMVLLEFVTAAGITHGMDELYKLEHHHHHHAYW
>NJM-AYY
RDHMVLLEFVTAAGITHGMDELYKLEHHHHHHAYY
>NJM-C
RDHMVLLEFVTAAGITHGMDELYKLEHHHHHHC
>NJM-CA
RDHMVLLEFVTAAGITHGMDELYKLEHHHHHHCA
>NJM-CC
RDHMVLLEFVTAAGITHGMDELYKLEHHHHHHCC
>NJM-CD
RDHMVLLEFVTAAGITHGMDELYKLEHHHHHHCD
>NJM-CE
RDHMVLLEFVTAAGITHGMDELYKLEHHHHHHCE
>NJM-CF
RDHMVLLEFVTAAGITHGMDELYKLEHHHHHHCF
>NJM-CG
RDHMVLLEFVTAAGITHGMDELYKLEHHHHHHCG
>NJM-CH
RDHMVLLEFVTAAGITHGMDELYKLEHHHHHHCH
>NJM-CI
RDHMVLLEFVTAAGITHGMDELYKLEHHHHHHCI
>NJM-CK
RDHMVLLEFVTAAGITHGMDELYKLEHHHHHHCK
>NJM-CL
RDHMVLLEFVTAAGITHGMDELYKLEHHHHHHCL
>NJM-CM
RDHMVLLEFVTAAGITHGMDELYKLEHHHHHHCM
>NJM-CN
RDHMVLLEFVTAAGITHGMDELYKLEHHHHHHCN
>NJM-CP
RDHMVLLEFVTAAGITHGMDELYKLEHHHHHHCP
>NJM-CQ
RDHMVLLEFVTAAGITHGMDELYKLEHHHHHHCQ
>NJM-CR
RDHMVLLEFVTAAGITHGMDELYKLEHHHHHHCR
>NJM-CS
RDHMVLLEFVTAAGITHGMDELYKLEHHHHHHCS
>NJM-CT
RDHMVLLEFVTAAGITHGMDELYKLEHHHHHHCT
>NJM-CV
RDHMVLLEFVTAAGITHGMDELYKLEHHHHHHCV
>NJM-CW
RDHMVLLEFVTAAGITHGMDELYKLEHHHHHHCW
>NJM-CY
RDHMVLLEFVTAAGITHGMDELYKLEHHHHHHCY
>NJM-CA
RDHMVLLEFVTAAGITHGMDELYKLEHHHHHHCA
>NJM-CAA
RDHMVLLEFVTAAGITHGMDELYKLEHHHHHHCAA
>NJM-CAC
RDHMVLLEFVTAAGITHGMDELYKLEHHHHHHCAC
>NJM-CAD
RDHMVLLEFVTAAGITHGMDELYKLEHHHHHHCAD
>NJM-CAE
RDHMVLLEFVTAAGITHGMDELYKLEHHHHHHCAE
>NJM-CAF
RDHMVLLEFVTAAGITHGMDELYKLEHHHHHHCAF
>NJM-CAG
RDHMVLLEFVTAAGITHGMDELYKLEHHHHHHCAG
>NJM-CAH
RDHMVLLEFVTAAGITHGMDELYKLEHHHHHHCAH
>NJM-CAI
RDHMVLLEFVTAAGITHGMDELYKLEHHHHHHCAI
>NJM-CAK
RDHMVLLEFVTAAGITHGMDELYKLEHHHHHHCAK
>NJM-CAL
RDHMVLLEFVTAAGITHGMDELYKLEHHHHHHCAL
>NJM-CAM
RDHMVLLEFVTAAGITHGMDELYKLEHHHHHHCAM
>NJM-CAN
RDHMVLLEFVTAAGITHGMDELYKLEHHHHHHCAN
>NJM-CAP
RDHMVLLEFVTAAGITHGMDELYKLEHHHHHHCAP
>NJM-CAQ
RDHMVLLEFVTAAGITHGMDELYKLEHHHHHHCAQ
>NJM-CAR
RDHMVLLEFVTAAGITHGMDELYKLEHHHHHHCAR
>NJM-CAS
RDHMVLLEFVTAAGITHGMDELYKLEHHHHHHCAS
>NJM-CAT
RDHMVLLEFVTAAGITHGMDELYKLEHHHHHHCAT
>NJM-CAV
RDHMVLLEFVTAAGITHGMDELYKLEHHHHHHCAV
>NJM-CAW
RDHMVLLEFVTAAGITHGMDELYKLEHHHHHHCAW
>NJM-CAY
RDHMVLLEFVTAAGITHGMDELYKLEHHHHHHCAY
>NJM-CC
RDHMVLLEFVTAAGITHGMDELYKLEHHHHHHCC
>NJM-CCA
RDHMVLLEFVTAAGITHGMDELYKLEHHHHHHCCA
>NJM-CCC
RDHMVLLEFVTAAGITHGMDELYKLEHHHHHHCCC
>NJM-CCD
RDHMVLLEFVTAAGITHGMDELYKLEHHHHHHCCD
>NJM-CCE
RDHMVLLEFVTAAGITHGMDELYKLEHHHHHHCCE
>NJM-CCF
RDHMVLLEFVTAAGITHGMDELYKLEHHHHHHCCF
>NJM-CCG
RDHMVLLEFVTAAGITHGMDELYKLEHHHHHHCCG
>NJM-CCH
RDHMVLLEFVTAAGITHGMDELYKLEHHHHHHCCH
>NJM-CCI
RDHMVLLEFVTAAGITHGMDELYKLEHHHHHHCCI
>NJM-CCK
RDHMVLLEFVTAAGITHGMDELYKLEHHHHHHCCK
>NJM-CCL
RDHMVLLEFVTAAGITHGMDELYKLEHHHHHHCCL
>NJM-CCM
RDHMVLLEFVTAAGITHGMDELYKLEHHHHHHCCM
>NJM-CCN
RDHMVLLEFVTAAGITHGMDELYKLEHHHHHHCCN
>NJM-CCP
RDHMVLLEFVTAAGITHGMDELYKLEHHHHHHCCP
>NJM-CCQ
RDHMVLLEFVTAAGITHGMDELYKLEHHHHHHCCQ
>NJM-CCR
RDHMVLLEFVTAAGITHGMDELYKLEHHHHHHCCR
>NJM-CCS
RDHMVLLEFVTAAGITHGMDELYKLEHHHHHHCCS
>NJM-CCT
RDHMVLLEFVTAAGITHGMDELYKLEHHHHHHCCT
>NJM-CCV
RDHMVLLEFVTAAGITHGMDELYKLEHHHHHHCCV
>NJM-CCW
RDHMVLLEFVTAAGITHGMDELYKLEHHHHHHCCW
>NJM-CCY
RDHMVLLEFVTAAGITHGMDELYKLEHHHHHHCCY
>NJM-CD
RDHMVLLEFVTAAGITHGMDELYKLEHHHHHHCD
>NJM-CDA
RDHMVLLEFVTAAGITHGMDELYKLEHHHHHHCDA
>NJM-CDC
RDHMVLLEFVTAAGITHGMDELYKLEHHHHHHCDC
>NJM-CDD
RDHMVLLEFVTAAGITHGMDELYKLEHHHHHHCDD
>NJM-CDE
RDHMVLLEFVTAAGITHGMDELYKLEHHHHHHCDE
>NJM-CDF
RDHMVLLEFVTAAGITHGMDELYKLEHHHHHHCDF
>NJM-CDG
RDHMVLLEFVTAAGITHGMDELYKLEHHHHHHCDG
>NJM-CDH
RDHMVLLEFVTAAGITHGMDELYKLEHHHHHHCDH
>NJM-CDI
RDHMVLLEFVTAAGITHGMDELYKLEHHHHHHCDI
>NJM-CDK
RDHMVLLEFVTAAGITHGMDELYKLEHHHHHHCDK
>NJM-CDL
RDHMVLLEFVTAAGITHGMDELYKLEHHHHHHCDL
>NJM-CDM
RDHMVLLEFVTAAGITHGMDELYKLEHHHHHHCDM
>NJM-CDN
RDHMVLLEFVTAAGITHGMDELYKLEHHHHHHCDN
>NJM-CDP
RDHMVLLEFVTAAGITHGMDELYKLEHHHHHHCDP
>NJM-CDQ
RDHMVLLEFVTAAGITHGMDELYKLEHHHHHHCDQ
>NJM-CDR
RDHMVLLEFVTAAGITHGMDELYKLEHHHHHHCDR
>NJM-CDS
RDHMVLLEFVTAAGITHGMDELYKLEHHHHHHCDS
>NJM-CDT
RDHMVLLEFVTAAGITHGMDELYKLEHHHHHHCDT
>NJM-CDV
RDHMVLLEFVTAAGITHGMDELYKLEHHHHHHCDV
>NJM-CDW
RDHMVLLEFVTAAGITHGMDELYKLEHHHHHHCDW
>NJM-CDY
RDHMVLLEFVTAAGITHGMDELYKLEHHHHHHCDY
>NJM-CE
RDHMVLLEFVTAAGITHGMDELYKLEHHHHHHCE
>NJM-CEA
RDHMVLLEFVTAAGITHGMDELYKLEHHHHHHCEA
>NJM-CEC
RDHMVLLEFVTAAGITHGMDELYKLEHHHHHHCEC
>NJM-CED
RDHMVLLEFVTAAGITHGMDELYKLEHHHHHHCED
>NJM-CEE
RDHMVLLEFVTAAGITHGMDELYKLEHHHHHHCEE
>NJM-CEF
RDHMVLLEFVTAAGITHGMDELYKLEHHHHHHCEF
>NJM-CEG
RDHMVLLEFVTAAGITHGMDELYKLEHHHHHHCEG
>NJM-CEH
RDHMVLLEFVTAAGITHGMDELYKLEHHHHHHCEH
>NJM-CEI
RDHMVLLEFVTAAGITHGMDELYKLEHHHHHHCEI
>NJM-CEK
RDHMVLLEFVTAAGITHGMDELYKLEHHHHHHCEK
>NJM-CEL
RDHMVLLEFVTAAGITHGMDELYKLEHHHHHHCEL
>NJM-CEM
RDHMVLLEFVTAAGITHGMDELYKLEHHHHHHCEM
>NJM-CEN
RDHMVLLEFVTAAGITHGMDELYKLEHHHHHHCEN
>NJM-CEP
RDHMVLLEFVTAAGITHGMDELYKLEHHHHHHCEP
>NJM-CEQ
RDHMVLLEFVTAAGITHGMDELYKLEHHHHHHCEQ
>NJM-CER
RDHMVLLEFVTAAGITHGMDELYKLEHHHHHHCER
>NJM-CES
RDHMVLLEFVTAAGITHGMDELYKLEHHHHHHCES
>NJM-CET
RDHMVLLEFVTAAGITHGMDELYKLEHHHHHHCET
>NJM-CEV
RDHMVLLEFVTAAGITHGMDELYKLEHHHHHHCEV
>NJM-CEW
RDHMVLLEFVTAAGITHGMDELYKLEHHHHHHCEW
>NJM-CEY
RDHMVLLEFVTAAGITHGMDELYKLEHHHHHHCEY
>NJM-CF
RDHMVLLEFVTAAGITHGMDELYKLEHHHHHHCF
>NJM-CFA
RDHMVLLEFVTAAGITHGMDELYKLEHHHHHHCFA
>NJM-CFC
RDHMVLLEFVTAAGITHGMDELYKLEHHHHHHCFC
>NJM-CFD
RDHMVLLEFVTAAGITHGMDELYKLEHHHHHHCFD
>NJM-CFE
RDHMVLLEFVTAAGITHGMDELYKLEHHHHHHCFE
>NJM-CFF
RDHMVLLEFVTAAGITHGMDELYKLEHHHHHHCFF
>NJM-CFG
RDHMVLLEFVTAAGITHGMDELYKLEHHHHHHCFG
>NJM-CFH
RDHMVLLEFVTAAGITHGMDELYKLEHHHHHHCFH
>NJM-CFI
RDHMVLLEFVTAAGITHGMDELYKLEHHHHHHCFI
>NJM-CFK
RDHMVLLEFVTAAGITHGMDELYKLEHHHHHHCFK
>NJM-CFL
RDHMVLLEFVTAAGITHGMDELYKLEHHHHHHCFL
>NJM-CFM
RDHMVLLEFVTAAGITHGMDELYKLEHHHHHHCFM
>NJM-CFN
RDHMVLLEFVTAAGITHGMDELYKLEHHHHHHCFN
>NJM-CFP
RDHMVLLEFVTAAGITHGMDELYKLEHHHHHHCFP
>NJM-CFQ
RDHMVLLEFVTAAGITHGMDELYKLEHHHHHHCFQ
>NJM-CFR
RDHMVLLEFVTAAGITHGMDELYKLEHHHHHHCFR
>NJM-CFS
RDHMVLLEFVTAAGITHGMDELYKLEHHHHHHCFS
>NJM-CFT
RDHMVLLEFVTAAGITHGMDELYKLEHHHHHHCFT
>NJM-CFV
RDHMVLLEFVTAAGITHGMDELYKLEHHHHHHCFV
>NJM-CFW
RDHMVLLEFVTAAGITHGMDELYKLEHHHHHHCFW
>NJM-CFY
RDHMVLLEFVTAAGITHGMDELYKLEHHHHHHCFY
>NJM-CG
RDHMVLLEFVTAAGITHGMDELYKLEHHHHHHCG
>NJM-CGA
RDHMVLLEFVTAAGITHGMDELYKLEHHHHHHCGA
>NJM-CGC
RDHMVLLEFVTAAGITHGMDELYKLEHHHHHHCGC
>NJM-CGD
RDHMVLLEFVTAAGITHGMDELYKLEHHHHHHCGD
>NJM-CGE
RDHMVLLEFVTAAGITHGMDELYKLEHHHHHHCGE
>NJM-CGF
RDHMVLLEFVTAAGITHGMDELYKLEHHHHHHCGF
>NJM-CGG
RDHMVLLEFVTAAGITHGMDELYKLEHHHHHHCGG
>NJM-CGH
RDHMVLLEFVTAAGITHGMDELYKLEHHHHHHCGH
>NJM-CGI
RDHMVLLEFVTAAGITHGMDELYKLEHHHHHHCGI
>NJM-CGK
RDHMVLLEFVTAAGITHGMDELYKLEHHHHHHCGK
>NJM-CGL
RDHMVLLEFVTAAGITHGMDELYKLEHHHHHHCGL
>NJM-CGM
RDHMVLLEFVTAAGITHGMDELYKLEHHHHHHCGM
>NJM-CGN
RDHMVLLEFVTAAGITHGMDELYKLEHHHHHHCGN
>NJM-CGP
RDHMVLLEFVTAAGITHGMDELYKLEHHHHHHCGP
>NJM-CGQ
RDHMVLLEFVTAAGITHGMDELYKLEHHHHHHCGQ
>NJM-CGR
RDHMVLLEFVTAAGITHGMDELYKLEHHHHHHCGR
>NJM-CGS
RDHMVLLEFVTAAGITHGMDELYKLEHHHHHHCGS
>NJM-CGT
RDHMVLLEFVTAAGITHGMDELYKLEHHHHHHCGT
>NJM-CGV
RDHMVLLEFVTAAGITHGMDELYKLEHHHHHHCGV
>NJM-CGW
RDHMVLLEFVTAAGITHGMDELYKLEHHHHHHCGW
>NJM-CGY
RDHMVLLEFVTAAGITHGMDELYKLEHHHHHHCGY
>NJM-CH
RDHMVLLEFVTAAGITHGMDELYKLEHHHHHHCH
>NJM-CHA
RDHMVLLEFVTAAGITHGMDELYKLEHHHHHHCHA
>NJM-CHC
RDHMVLLEFVTAAGITHGMDELYKLEHHHHHHCHC
>NJM-CHD
RDHMVLLEFVTAAGITHGMDELYKLEHHHHHHCHD
>NJM-CHE
RDHMVLLEFVTAAGITHGMDELYKLEHHHHHHCHE
>NJM-CHF
RDHMVLLEFVTAAGITHGMDELYKLEHHHHHHCHF
>NJM-CHG
RDHMVLLEFVTAAGITHGMDELYKLEHHHHHHCHG
>NJM-CHH
RDHMVLLEFVTAAGITHGMDELYKLEHHHHHHCHH
>NJM-CHI
RDHMVLLEFVTAAGITHGMDELYKLEHHHHHHCHI
>NJM-CHK
RDHMVLLEFVTAAGITHGMDELYKLEHHHHHHCHK
>NJM-CHL
RDHMVLLEFVTAAGITHGMDELYKLEHHHHHHCHL
>NJM-CHM
RDHMVLLEFVTAAGITHGMDELYKLEHHHHHHCHM
>NJM-CHN
RDHMVLLEFVTAAGITHGMDELYKLEHHHHHHCHN
>NJM-CHP
RDHMVLLEFVTAAGITHGMDELYKLEHHHHHHCHP
>NJM-CHQ
RDHMVLLEFVTAAGITHGMDELYKLEHHHHHHCHQ
>NJM-CHR
RDHMVLLEFVTAAGITHGMDELYKLEHHHHHHCHR
>NJM-CHS
RDHMVLLEFVTAAGITHGMDELYKLEHHHHHHCHS
>NJM-CHT
RDHMVLLEFVTAAGITHGMDELYKLEHHHHHHCHT
>NJM-CHV
RDHMVLLEFVTAAGITHGMDELYKLEHHHHHHCHV
>NJM-CHW
RDHMVLLEFVTAAGITHGMDELYKLEHHHHHHCHW
>NJM-CHY
RDHMVLLEFVTAAGITHGMDELYKLEHHHHHHCHY
>NJM-CI
RDHMVLLEFVTAAGITHGMDELYKLEHHHHHHCI
>NJM-CIA
RDHMVLLEFVTAAGITHGMDELYKLEHHHHHHCIA
>NJM-CIC
RDHMVLLEFVTAAGITHGMDELYKLEHHHHHHCIC
>NJM-CID
RDHMVLLEFVTAAGITHGMDELYKLEHHHHHHCID
>NJM-CIE
RDHMVLLEFVTAAGITHGMDELYKLEHHHHHHCIE
>NJM-CIF
RDHMVLLEFVTAAGITHGMDELYKLEHHHHHHCIF
>NJM-CIG
RDHMVLLEFVTAAGITHGMDELYKLEHHHHHHCIG
>NJM-CIH
RDHMVLLEFVTAAGITHGMDELYKLEHHHHHHCIH
>NJM-CII
RDHMVLLEFVTAAGITHGMDELYKLEHHHHHHCII
>NJM-CIK
RDHMVLLEFVTAAGITHGMDELYKLEHHHHHHCIK
>NJM-CIL
RDHMVLLEFVTAAGITHGMDELYKLEHHHHHHCIL
>NJM-CIM
RDHMVLLEFVTAAGITHGMDELYKLEHHHHHHCIM
>NJM-CIN
RDHMVLLEFVTAAGITHGMDELYKLEHHHHHHCIN
>NJM-CIP
RDHMVLLEFVTAAGITHGMDELYKLEHHHHHHCIP
>NJM-CIQ
RDHMVLLEFVTAAGITHGMDELYKLEHHHHHHCIQ
>NJM-CIR
RDHMVLLEFVTAAGITHGMDELYKLEHHHHHHCIR
>NJM-CIS
RDHMVLLEFVTAAGITHGMDELYKLEHHHHHHCIS
>NJM-CIT
RDHMVLLEFVTAAGITHGMDELYKLEHHHHHHCIT
>NJM-CIV
RDHMVLLEFVTAAGITHGMDELYKLEHHHHHHCIV
>NJM-CIW
RDHMVLLEFVTAAGITHGMDELYKLEHHHHHHCIW
>NJM-CIY
RDHMVLLEFVTAAGITHGMDELYKLEHHHHHHCIY
>NJM-CK
RDHMVLLEFVTAAGITHGMDELYKLEHHHHHHCK
>NJM-CKA
RDHMVLLEFVTAAGITHGMDELYKLEHHHHHHCKA
>NJM-CKC
RDHMVLLEFVTAAGITHGMDELYKLEHHHHHHCKC
>NJM-CKD
RDHMVLLEFVTAAGITHGMDELYKLEHHHHHHCKD
>NJM-CKE
RDHMVLLEFVTAAGITHGMDELYKLEHHHHHHCKE
>NJM-CKF
RDHMVLLEFVTAAGITHGMDELYKLEHHHHHHCKF
>NJM-CKG
RDHMVLLEFVTAAGITHGMDELYKLEHHHHHHCKG
>NJM-CKH
RDHMVLLEFVTAAGITHGMDELYKLEHHHHHHCKH
>NJM-CKI
RDHMVLLEFVTAAGITHGMDELYKLEHHHHHHCKI
>NJM-CKK
RDHMVLLEFVTAAGITHGMDELYKLEHHHHHHCKK
>NJM-CKL
RDHMVLLEFVTAAGITHGMDELYKLEHHHHHHCKL
>NJM-CKM
RDHMVLLEFVTAAGITHGMDELYKLEHHHHHHCKM
>NJM-CKN
RDHMVLLEFVTAAGITHGMDELYKLEHHHHHHCKN
>NJM-CKP
RDHMVLLEFVTAAGITHGMDELYKLEHHHHHHCKP
>NJM-CKQ
RDHMVLLEFVTAAGITHGMDELYKLEHHHHHHCKQ
>NJM-CKR
RDHMVLLEFVTAAGITHGMDELYKLEHHHHHHCKR
>NJM-CKS
RDHMVLLEFVTAAGITHGMDELYKLEHHHHHHCKS
>NJM-CKT
RDHMVLLEFVTAAGITHGMDELYKLEHHHHHHCKT
>NJM-CKV
RDHMVLLEFVTAAGITHGMDELYKLEHHHHHHCKV
>NJM-CKW
RDHMVLLEFVTAAGITHGMDELYKLEHHHHHHCKW
>NJM-CKY
RDHMVLLEFVTAAGITHGMDELYKLEHHHHHHCKY
>NJM-CL
RDHMVLLEFVTAAGITHGMDELYKLEHHHHHHCL
>NJM-CLA
RDHMVLLEFVTAAGITHGMDELYKLEHHHHHHCLA
>NJM-CLC
RDHMVLLEFVTAAGITHGMDELYKLEHHHHHHCLC
>NJM-CLD
RDHMVLLEFVTAAGITHGMDELYKLEHHHHHHCLD
>NJM-CLE
RDHMVLLEFVTAAGITHGMDELYKLEHHHHHHCLE
>NJM-CLF
RDHMVLLEFVTAAGITHGMDELYKLEHHHHHHCLF
>NJM-CLG
RDHMVLLEFVTAAGITHGMDELYKLEHHHHHHCLG
>NJM-CLH
RDHMVLLEFVTAAGITHGMDELYKLEHHHHHHCLH
>NJM-CLI
RDHMVLLEFVTAAGITHGMDELYKLEHHHHHHCLI
>NJM-CLK
RDHMVLLEFVTAAGITHGMDELYKLEHHHHHHCLK
>NJM-CLL
RDHMVLLEFVTAAGITHGMDELYKLEHHHHHHCLL
>NJM-CLM
RDHMVLLEFVTAAGITHGMDELYKLEHHHHHHCLM
>NJM-CLN
RDHMVLLEFVTAAGITHGMDELYKLEHHHHHHCLN
>NJM-CLP
RDHMVLLEFVTAAGITHGMDELYKLEHHHHHHCLP
>NJM-CLQ
RDHMVLLEFVTAAGITHGMDELYKLEHHHHHHCLQ
>NJM-CLR
RDHMVLLEFVTAAGITHGMDELYKLEHHHHHHCLR
>NJM-CLS
RDHMVLLEFVTAAGITHGMDELYKLEHHHHHHCLS
>NJM-CLT
RDHMVLLEFVTAAGITHGMDELYKLEHHHHHHCLT
>NJM-CLV
RDHMVLLEFVTAAGITHGMDELYKLEHHHHHHCLV
>NJM-CLW
RDHMVLLEFVTAAGITHGMDELYKLEHHHHHHCLW
>NJM-CLY
RDHMVLLEFVTAAGITHGMDELYKLEHHHHHHCLY
>NJM-CM
RDHMVLLEFVTAAGITHGMDELYKLEHHHHHHCM
>NJM-CMA
RDHMVLLEFVTAAGITHGMDELYKLEHHHHHHCMA
>NJM-CMC
RDHMVLLEFVTAAGITHGMDELYKLEHHHHHHCMC
>NJM-CMD
RDHMVLLEFVTAAGITHGMDELYKLEHHHHHHCMD
>NJM-CME
RDHMVLLEFVTAAGITHGMDELYKLEHHHHHHCME
>NJM-CMF
RDHMVLLEFVTAAGITHGMDELYKLEHHHHHHCMF
>NJM-CMG
RDHMVLLEFVTAAGITHGMDELYKLEHHHHHHCMG
>NJM-CMH
RDHMVLLEFVTAAGITHGMDELYKLEHHHHHHCMH
>NJM-CMI
RDHMVLLEFVTAAGITHGMDELYKLEHHHHHHCMI
>NJM-CMK
RDHMVLLEFVTAAGITHGMDELYKLEHHHHHHCMK
>NJM-CML
RDHMVLLEFVTAAGITHGMDELYKLEHHHHHHCML
>NJM-CMM
RDHMVLLEFVTAAGITHGMDELYKLEHHHHHHCMM
>NJM-CMN
RDHMVLLEFVTAAGITHGMDELYKLEHHHHHHCMN
>NJM-CMP
RDHMVLLEFVTAAGITHGMDELYKLEHHHHHHCMP
>NJM-CMQ
RDHMVLLEFVTAAGITHGMDELYKLEHHHHHHCMQ
>NJM-CMR
RDHMVLLEFVTAAGITHGMDELYKLEHHHHHHCMR
>NJM-CMS
RDHMVLLEFVTAAGITHGMDELYKLEHHHHHHCMS
>NJM-CMT
RDHMVLLEFVTAAGITHGMDELYKLEHHHHHHCMT
>NJM-CMV
RDHMVLLEFVTAAGITHGMDELYKLEHHHHHHCMV
>NJM-CMW
RDHMVLLEFVTAAGITHGMDELYKLEHHHHHHCMW
>NJM-CMY
RDHMVLLEFVTAAGITHGMDELYKLEHHHHHHCMY
>NJM-CN
RDHMVLLEFVTAAGITHGMDELYKLEHHHHHHCN
>NJM-CNA
RDHMVLLEFVTAAGITHGMDELYKLEHHHHHHCNA
>NJM-CNC
RDHMVLLEFVTAAGITHGMDELYKLEHHHHHHCNC
>NJM-CND
RDHMVLLEFVTAAGITHGMDELYKLEHHHHHHCND
>NJM-CNE
RDHMVLLEFVTAAGITHGMDELYKLEHHHHHHCNE
>NJM-CNF
RDHMVLLEFVTAAGITHGMDELYKLEHHHHHHCNF
>NJM-CNG
RDHMVLLEFVTAAGITHGMDELYKLEHHHHHHCNG
>NJM-CNH
RDHMVLLEFVTAAGITHGMDELYKLEHHHHHHCNH
>NJM-CNI
RDHMVLLEFVTAAGITHGMDELYKLEHHHHHHCNI
>NJM-CNK
RDHMVLLEFVTAAGITHGMDELYKLEHHHHHHCNK
>NJM-CNL
RDHMVLLEFVTAAGITHGMDELYKLEHHHHHHCNL
>NJM-CNM
RDHMVLLEFVTAAGITHGMDELYKLEHHHHHHCNM
>NJM-CNN
RDHMVLLEFVTAAGITHGMDELYKLEHHHHHHCNN
>NJM-CNP
RDHMVLLEFVTAAGITHGMDELYKLEHHHHHHCNP
>NJM-CNQ
RDHMVLLEFVTAAGITHGMDELYKLEHHHHHHCNQ
>NJM-CNR
RDHMVLLEFVTAAGITHGMDELYKLEHHHHHHCNR
>NJM-CNS
RDHMVLLEFVTAAGITHGMDELYKLEHHHHHHCNS
>NJM-CNT
RDHMVLLEFVTAAGITHGMDELYKLEHHHHHHCNT
>NJM-CNV
RDHMVLLEFVTAAGITHGMDELYKLEHHHHHHCNV
>NJM-CNW
RDHMVLLEFVTAAGITHGMDELYKLEHHHHHHCNW
>NJM-CNY
RDHMVLLEFVTAAGITHGMDELYKLEHHHHHHCNY
>NJM-CP
RDHMVLLEFVTAAGITHGMDELYKLEHHHHHHCP
>NJM-CPA
RDHMVLLEFVTAAGITHGMDELYKLEHHHHHHCPA
>NJM-CPC
RDHMVLLEFVTAAGITHGMDELYKLEHHHHHHCPC
>NJM-CPD
RDHMVLLEFVTAAGITHGMDELYKLEHHHHHHCPD
>NJM-CPE
RDHMVLLEFVTAAGITHGMDELYKLEHHHHHHCPE
>NJM-CPF
RDHMVLLEFVTAAGITHGMDELYKLEHHHHHHCPF
>NJM-CPG
RDHMVLLEFVTAAGITHGMDELYKLEHHHHHHCPG
>NJM-CPH
RDHMVLLEFVTAAGITHGMDELYKLEHHHHHHCPH
>NJM-CPI
RDHMVLLEFVTAAGITHGMDELYKLEHHHHHHCPI
>NJM-CPK
RDHMVLLEFVTAAGITHGMDELYKLEHHHHHHCPK
>NJM-CPL
RDHMVLLEFVTAAGITHGMDELYKLEHHHHHHCPL
>NJM-CPM
RDHMVLLEFVTAAGITHGMDELYKLEHHHHHHCPM
>NJM-CPN
RDHMVLLEFVTAAGITHGMDELYKLEHHHHHHCPN
>NJM-CPP
RDHMVLLEFVTAAGITHGMDELYKLEHHHHHHCPP
>NJM-CPQ
RDHMVLLEFVTAAGITHGMDELYKLEHHHHHHCPQ
>NJM-CPR
RDHMVLLEFVTAAGITHGMDELYKLEHHHHHHCPR
>NJM-CPS
RDHMVLLEFVTAAGITHGMDELYKLEHHHHHHCPS
>NJM-CPT
RDHMVLLEFVTAAGITHGMDELYKLEHHHHHHCPT
>NJM-CPV
RDHMVLLEFVTAAGITHGMDELYKLEHHHHHHCPV
>NJM-CPW
RDHMVLLEFVTAAGITHGMDELYKLEHHHHHHCPW
>NJM-CPY
RDHMVLLEFVTAAGITHGMDELYKLEHHHHHHCPY
>NJM-CQ
RDHMVLLEFVTAAGITHGMDELYKLEHHHHHHCQ
>NJM-CQA
RDHMVLLEFVTAAGITHGMDELYKLEHHHHHHCQA
>NJM-CQC
RDHMVLLEFVTAAGITHGMDELYKLEHHHHHHCQC
>NJM-CQD
RDHMVLLEFVTAAGITHGMDELYKLEHHHHHHCQD
>NJM-CQE
RDHMVLLEFVTAAGITHGMDELYKLEHHHHHHCQE
>NJM-CQF
RDHMVLLEFVTAAGITHGMDELYKLEHHHHHHCQF
>NJM-CQG
RDHMVLLEFVTAAGITHGMDELYKLEHHHHHHCQG
>NJM-CQH
RDHMVLLEFVTAAGITHGMDELYKLEHHHHHHCQH
>NJM-CQI
RDHMVLLEFVTAAGITHGMDELYKLEHHHHHHCQI
>NJM-CQK
RDHMVLLEFVTAAGITHGMDELYKLEHHHHHHCQK
>NJM-CQL
RDHMVLLEFVTAAGITHGMDELYKLEHHHHHHCQL
>NJM-CQM
RDHMVLLEFVTAAGITHGMDELYKLEHHHHHHCQM
>NJM-CQN
RDHMVLLEFVTAAGITHGMDELYKLEHHHHHHCQN
>NJM-CQP
RDHMVLLEFVTAAGITHGMDELYKLEHHHHHHCQP
>NJM-CQQ
RDHMVLLEFVTAAGITHGMDELYKLEHHHHHHCQQ
>NJM-CQR
RDHMVLLEFVTAAGITHGMDELYKLEHHHHHHCQR
>NJM-CQS
RDHMVLLEFVTAAGITHGMDELYKLEHHHHHHCQS
>NJM-CQT
RDHMVLLEFVTAAGITHGMDELYKLEHHHHHHCQT
>NJM-CQV
RDHMVLLEFVTAAGITHGMDELYKLEHHHHHHCQV
>NJM-CQW
RDHMVLLEFVTAAGITHGMDELYKLEHHHHHHCQW
>NJM-CQY
RDHMVLLEFVTAAGITHGMDELYKLEHHHHHHCQY
>NJM-CR
RDHMVLLEFVTAAGITHGMDELYKLEHHHHHHCR
>NJM-CRA
RDHMVLLEFVTAAGITHGMDELYKLEHHHHHHCRA
>NJM-CRC
RDHMVLLEFVTAAGITHGMDELYKLEHHHHHHCRC
>NJM-CRD
RDHMVLLEFVTAAGITHGMDELYKLEHHHHHHCRD
>NJM-CRE
RDHMVLLEFVTAAGITHGMDELYKLEHHHHHHCRE
>NJM-CRF
RDHMVLLEFVTAAGITHGMDELYKLEHHHHHHCRF
>NJM-CRG
RDHMVLLEFVTAAGITHGMDELYKLEHHHHHHCRG
>NJM-CRH
RDHMVLLEFVTAAGITHGMDELYKLEHHHHHHCRH
>NJM-CRI
RDHMVLLEFVTAAGITHGMDELYKLEHHHHHHCRI
>NJM-CRK
RDHMVLLEFVTAAGITHGMDELYKLEHHHHHHCRK
>NJM-CRL
RDHMVLLEFVTAAGITHGMDELYKLEHHHHHHCRL
>NJM-CRM
RDHMVLLEFVTAAGITHGMDELYKLEHHHHHHCRM
>NJM-CRN
RDHMVLLEFVTAAGITHGMDELYKLEHHHHHHCRN
>NJM-CRP
RDHMVLLEFVTAAGITHGMDELYKLEHHHHHHCRP
>NJM-CRQ
RDHMVLLEFVTAAGITHGMDELYKLEHHHHHHCRQ
>NJM-CRR
RDHMVLLEFVTAAGITHGMDELYKLEHHHHHHCRR
>NJM-CRS
RDHMVLLEFVTAAGITHGMDELYKLEHHHHHHCRS
>NJM-CRT
RDHMVLLEFVTAAGITHGMDELYKLEHHHHHHCRT
>NJM-CRV
RDHMVLLEFVTAAGITHGMDELYKLEHHHHHHCRV
>NJM-CRW
RDHMVLLEFVTAAGITHGMDELYKLEHHHHHHCRW
>NJM-CRY
RDHMVLLEFVTAAGITHGMDELYKLEHHHHHHCRY
>NJM-CS
RDHMVLLEFVTAAGITHGMDELYKLEHHHHHHCS
>NJM-CSA
RDHMVLLEFVTAAGITHGMDELYKLEHHHHHHCSA
>NJM-CSC
RDHMVLLEFVTAAGITHGMDELYKLEHHHHHHCSC
>NJM-CSD
RDHMVLLEFVTAAGITHGMDELYKLEHHHHHHCSD
>NJM-CSE
RDHMVLLEFVTAAGITHGMDELYKLEHHHHHHCSE
>NJM-CSF
RDHMVLLEFVTAAGITHGMDELYKLEHHHHHHCSF
>NJM-CSG
RDHMVLLEFVTAAGITHGMDELYKLEHHHHHHCSG
>NJM-CSH
RDHMVLLEFVTAAGITHGMDELYKLEHHHHHHCSH
>NJM-CSI
RDHMVLLEFVTAAGITHGMDELYKLEHHHHHHCSI
>NJM-CSK
RDHMVLLEFVTAAGITHGMDELYKLEHHHHHHCSK
>NJM-CSL
RDHMVLLEFVTAAGITHGMDELYKLEHHHHHHCSL
>NJM-CSM
RDHMVLLEFVTAAGITHGMDELYKLEHHHHHHCSM
>NJM-CSN
RDHMVLLEFVTAAGITHGMDELYKLEHHHHHHCSN
>NJM-CSP
RDHMVLLEFVTAAGITHGMDELYKLEHHHHHHCSP
>NJM-CSQ
RDHMVLLEFVTAAGITHGMDELYKLEHHHHHHCSQ
>NJM-CSR
RDHMVLLEFVTAAGITHGMDELYKLEHHHHHHCSR
>NJM-CSS
RDHMVLLEFVTAAGITHGMDELYKLEHHHHHHCSS
>NJM-CST
RDHMVLLEFVTAAGITHGMDELYKLEHHHHHHCST
>NJM-CSV
RDHMVLLEFVTAAGITHGMDELYKLEHHHHHHCSV
>NJM-CSW
RDHMVLLEFVTAAGITHGMDELYKLEHHHHHHCSW
>NJM-CSY
RDHMVLLEFVTAAGITHGMDELYKLEHHHHHHCSY
>NJM-CT
RDHMVLLEFVTAAGITHGMDELYKLEHHHHHHCT
>NJM-CTA
RDHMVLLEFVTAAGITHGMDELYKLEHHHHHHCTA
>NJM-CTC
RDHMVLLEFVTAAGITHGMDELYKLEHHHHHHCTC
>NJM-CTD
RDHMVLLEFVTAAGITHGMDELYKLEHHHHHHCTD
>NJM-CTE
RDHMVLLEFVTAAGITHGMDELYKLEHHHHHHCTE
>NJM-CTF
RDHMVLLEFVTAAGITHGMDELYKLEHHHHHHCTF
>NJM-CTG
RDHMVLLEFVTAAGITHGMDELYKLEHHHHHHCTG
>NJM-CTH
RDHMVLLEFVTAAGITHGMDELYKLEHHHHHHCTH
>NJM-CTI
RDHMVLLEFVTAAGITHGMDELYKLEHHHHHHCTI
>NJM-CTK
RDHMVLLEFVTAAGITHGMDELYKLEHHHHHHCTK
>NJM-CTL
RDHMVLLEFVTAAGITHGMDELYKLEHHHHHHCTL
>NJM-CTM
RDHMVLLEFVTAAGITHGMDELYKLEHHHHHHCTM
>NJM-CTN
RDHMVLLEFVTAAGITHGMDELYKLEHHHHHHCTN
>NJM-CTP
RDHMVLLEFVTAAGITHGMDELYKLEHHHHHHCTP
>NJM-CTQ
RDHMVLLEFVTAAGITHGMDELYKLEHHHHHHCTQ
>NJM-CTR
RDHMVLLEFVTAAGITHGMDELYKLEHHHHHHCTR
>NJM-CTS
RDHMVLLEFVTAAGITHGMDELYKLEHHHHHHCTS
>NJM-CTT
RDHMVLLEFVTAAGITHGMDELYKLEHHHHHHCTT
>NJM-CTV
RDHMVLLEFVTAAGITHGMDELYKLEHHHHHHCTV
>NJM-CTW
RDHMVLLEFVTAAGITHGMDELYKLEHHHHHHCTW
>NJM-CTY
RDHMVLLEFVTAAGITHGMDELYKLEHHHHHHCTY
>NJM-CV
RDHMVLLEFVTAAGITHGMDELYKLEHHHHHHCV
>NJM-CVA
RDHMVLLEFVTAAGITHGMDELYKLEHHHHHHCVA
>NJM-CVC
RDHMVLLEFVTAAGITHGMDELYKLEHHHHHHCVC
>NJM-CVD
RDHMVLLEFVTAAGITHGMDELYKLEHHHHHHCVD
>NJM-CVE
RDHMVLLEFVTAAGITHGMDELYKLEHHHHHHCVE
>NJM-CVF
RDHMVLLEFVTAAGITHGMDELYKLEHHHHHHCVF
>NJM-CVG
RDHMVLLEFVTAAGITHGMDELYKLEHHHHHHCVG
>NJM-CVH
RDHMVLLEFVTAAGITHGMDELYKLEHHHHHHCVH
>NJM-CVI
RDHMVLLEFVTAAGITHGMDELYKLEHHHHHHCVI
>NJM-CVK
RDHMVLLEFVTAAGITHGMDELYKLEHHHHHHCVK
>NJM-CVL
RDHMVLLEFVTAAGITHGMDELYKLEHHHHHHCVL
>NJM-CVM
RDHMVLLEFVTAAGITHGMDELYKLEHHHHHHCVM
>NJM-CVN
RDHMVLLEFVTAAGITHGMDELYKLEHHHHHHCVN
>NJM-CVP
RDHMVLLEFVTAAGITHGMDELYKLEHHHHHHCVP
>NJM-CVQ
RDHMVLLEFVTAAGITHGMDELYKLEHHHHHHCVQ
>NJM-CVR
RDHMVLLEFVTAAGITHGMDELYKLEHHHHHHCVR
>NJM-CVS
RDHMVLLEFVTAAGITHGMDELYKLEHHHHHHCVS
>NJM-CVT
RDHMVLLEFVTAAGITHGMDELYKLEHHHHHHCVT
>NJM-CVV
RDHMVLLEFVTAAGITHGMDELYKLEHHHHHHCVV
>NJM-CVW
RDHMVLLEFVTAAGITHGMDELYKLEHHHHHHCVW
>NJM-CVY
RDHMVLLEFVTAAGITHGMDELYKLEHHHHHHCVY
>NJM-CW
RDHMVLLEFVTAAGITHGMDELYKLEHHHHHHCW
>NJM-CWA
RDHMVLLEFVTAAGITHGMDELYKLEHHHHHHCWA
>NJM-CWC
RDHMVLLEFVTAAGITHGMDELYKLEHHHHHHCWC
>NJM-CWD
RDHMVLLEFVTAAGITHGMDELYKLEHHHHHHCWD
>NJM-CWE
RDHMVLLEFVTAAGITHGMDELYKLEHHHHHHCWE
>NJM-CWF
RDHMVLLEFVTAAGITHGMDELYKLEHHHHHHCWF
>NJM-CWG
RDHMVLLEFVTAAGITHGMDELYKLEHHHHHHCWG
>NJM-CWH
RDHMVLLEFVTAAGITHGMDELYKLEHHHHHHCWH
>NJM-CWI
RDHMVLLEFVTAAGITHGMDELYKLEHHHHHHCWI
>NJM-CWK
RDHMVLLEFVTAAGITHGMDELYKLEHHHHHHCWK
>NJM-CWL
RDHMVLLEFVTAAGITHGMDELYKLEHHHHHHCWL
>NJM-CWM
RDHMVLLEFVTAAGITHGMDELYKLEHHHHHHCWM
>NJM-CWN
RDHMVLLEFVTAAGITHGMDELYKLEHHHHHHCWN
>NJM-CWP
RDHMVLLEFVTAAGITHGMDELYKLEHHHHHHCWP
>NJM-CWQ
RDHMVLLEFVTAAGITHGMDELYKLEHHHHHHCWQ
>NJM-CWR
RDHMVLLEFVTAAGITHGMDELYKLEHHHHHHCWR
>NJM-CWS
RDHMVLLEFVTAAGITHGMDELYKLEHHHHHHCWS
>NJM-CWT
RDHMVLLEFVTAAGITHGMDELYKLEHHHHHHCWT
>NJM-CWV
RDHMVLLEFVTAAGITHGMDELYKLEHHHHHHCWV
>NJM-CWW
RDHMVLLEFVTAAGITHGMDELYKLEHHHHHHCWW
>NJM-CWY
RDHMVLLEFVTAAGITHGMDELYKLEHHHHHHCWY
>NJM-CY
RDHMVLLEFVTAAGITHGMDELYKLEHHHHHHCY
>NJM-CYA
RDHMVLLEFVTAAGITHGMDELYKLEHHHHHHCYA
>NJM-CYC
RDHMVLLEFVTAAGITHGMDELYKLEHHHHHHCYC
>NJM-CYD
RDHMVLLEFVTAAGITHGMDELYKLEHHHHHHCYD
>NJM-CYE
RDHMVLLEFVTAAGITHGMDELYKLEHHHHHHCYE
>NJM-CYF
RDHMVLLEFVTAAGITHGMDELYKLEHHHHHHCYF
>NJM-CYG
RDHMVLLEFVTAAGITHGMDELYKLEHHHHHHCYG
>NJM-CYH
RDHMVLLEFVTAAGITHGMDELYKLEHHHHHHCYH
>NJM-CYI
RDHMVLLEFVTAAGITHGMDELYKLEHHHHHHCYI
>NJM-CYK
RDHMVLLEFVTAAGITHGMDELYKLEHHHHHHCYK
>NJM-CYL
RDHMVLLEFVTAAGITHGMDELYKLEHHHHHHCYL
>NJM-CYM
RDHMVLLEFVTAAGITHGMDELYKLEHHHHHHCYM
>NJM-CYN
RDHMVLLEFVTAAGITHGMDELYKLEHHHHHHCYN
>NJM-CYP
RDHMVLLEFVTAAGITHGMDELYKLEHHHHHHCYP
>NJM-CYQ
RDHMVLLEFVTAAGITHGMDELYKLEHHHHHHCYQ
>NJM-CYR
RDHMVLLEFVTAAGITHGMDELYKLEHHHHHHCYR
>NJM-CYS
RDHMVLLEFVTAAGITHGMDELYKLEHHHHHHCYS
>NJM-CYT
RDHMVLLEFVTAAGITHGMDELYKLEHHHHHHCYT
>NJM-CYV
RDHMVLLEFVTAAGITHGMDELYKLEHHHHHHCYV
>NJM-CYW
RDHMVLLEFVTAAGITHGMDELYKLEHHHHHHCYW
>NJM-CYY
RDHMVLLEFVTAAGITHGMDELYKLEHHHHHHCYY
>NJM-D
RDHMVLLEFVTAAGITHGMDELYKLEHHHHHHD
>NJM-DA
RDHMVLLEFVTAAGITHGMDELYKLEHHHHHHDA
>NJM-DC
RDHMVLLEFVTAAGITHGMDELYKLEHHHHHHDC
>NJM-DD
RDHMVLLEFVTAAGITHGMDELYKLEHHHHHHDD
>NJM-DE
RDHMVLLEFVTAAGITHGMDELYKLEHHHHHHDE
>NJM-DF
RDHMVLLEFVTAAGITHGMDELYKLEHHHHHHDF
>NJM-DG
RDHMVLLEFVTAAGITHGMDELYKLEHHHHHHDG
>NJM-DH
RDHMVLLEFVTAAGITHGMDELYKLEHHHHHHDH
>NJM-DI
RDHMVLLEFVTAAGITHGMDELYKLEHHHHHHDI
>NJM-DK
RDHMVLLEFVTAAGITHGMDELYKLEHHHHHHDK
>NJM-DL
RDHMVLLEFVTAAGITHGMDELYKLEHHHHHHDL
>NJM-DM
RDHMVLLEFVTAAGITHGMDELYKLEHHHHHHDM
>NJM-DN
RDHMVLLEFVTAAGITHGMDELYKLEHHHHHHDN
>NJM-DP
RDHMVLLEFVTAAGITHGMDELYKLEHHHHHHDP
>NJM-DQ
RDHMVLLEFVTAAGITHGMDELYKLEHHHHHHDQ
>NJM-DR
RDHMVLLEFVTAAGITHGMDELYKLEHHHHHHDR
>NJM-DS
RDHMVLLEFVTAAGITHGMDELYKLEHHHHHHDS
>NJM-DT
RDHMVLLEFVTAAGITHGMDELYKLEHHHHHHDT
>NJM-DV
RDHMVLLEFVTAAGITHGMDELYKLEHHHHHHDV
>NJM-DW
RDHMVLLEFVTAAGITHGMDELYKLEHHHHHHDW
>NJM-DY
RDHMVLLEFVTAAGITHGMDELYKLEHHHHHHDY
>NJM-DA
RDHMVLLEFVTAAGITHGMDELYKLEHHHHHHDA
>NJM-DAA
RDHMVLLEFVTAAGITHGMDELYKLEHHHHHHDAA
>NJM-DAC
RDHMVLLEFVTAAGITHGMDELYKLEHHHHHHDAC
>NJM-DAD
RDHMVLLEFVTAAGITHGMDELYKLEHHHHHHDAD
>NJM-DAE
RDHMVLLEFVTAAGITHGMDELYKLEHHHHHHDAE
>NJM-DAF
RDHMVLLEFVTAAGITHGMDELYKLEHHHHHHDAF
>NJM-DAG
RDHMVLLEFVTAAGITHGMDELYKLEHHHHHHDAG
>NJM-DAH
RDHMVLLEFVTAAGITHGMDELYKLEHHHHHHDAH
>NJM-DAI
RDHMVLLEFVTAAGITHGMDELYKLEHHHHHHDAI
>NJM-DAK
RDHMVLLEFVTAAGITHGMDELYKLEHHHHHHDAK
>NJM-DAL
RDHMVLLEFVTAAGITHGMDELYKLEHHHHHHDAL
>NJM-DAM
RDHMVLLEFVTAAGITHGMDELYKLEHHHHHHDAM
>NJM-DAN
RDHMVLLEFVTAAGITHGMDELYKLEHHHHHHDAN
>NJM-DAP
RDHMVLLEFVTAAGITHGMDELYKLEHHHHHHDAP
>NJM-DAQ
RDHMVLLEFVTAAGITHGMDELYKLEHHHHHHDAQ
>NJM-DAR
RDHMVLLEFVTAAGITHGMDELYKLEHHHHHHDAR
>NJM-DAS
RDHMVLLEFVTAAGITHGMDELYKLEHHHHHHDAS
>NJM-DAT
RDHMVLLEFVTAAGITHGMDELYKLEHHHHHHDAT
>NJM-DAV
RDHMVLLEFVTAAGITHGMDELYKLEHHHHHHDAV
>NJM-DAW
RDHMVLLEFVTAAGITHGMDELYKLEHHHHHHDAW
>NJM-DAY
RDHMVLLEFVTAAGITHGMDELYKLEHHHHHHDAY
>NJM-DC
RDHMVLLEFVTAAGITHGMDELYKLEHHHHHHDC
>NJM-DCA
RDHMVLLEFVTAAGITHGMDELYKLEHHHHHHDCA
>NJM-DCC
RDHMVLLEFVTAAGITHGMDELYKLEHHHHHHDCC
>NJM-DCD
RDHMVLLEFVTAAGITHGMDELYKLEHHHHHHDCD
>NJM-DCE
RDHMVLLEFVTAAGITHGMDELYKLEHHHHHHDCE
>NJM-DCF
RDHMVLLEFVTAAGITHGMDELYKLEHHHHHHDCF
>NJM-DCG
RDHMVLLEFVTAAGITHGMDELYKLEHHHHHHDCG
>NJM-DCH
RDHMVLLEFVTAAGITHGMDELYKLEHHHHHHDCH
>NJM-DCI
RDHMVLLEFVTAAGITHGMDELYKLEHHHHHHDCI
>NJM-DCK
RDHMVLLEFVTAAGITHGMDELYKLEHHHHHHDCK
>NJM-DCL
RDHMVLLEFVTAAGITHGMDELYKLEHHHHHHDCL
>NJM-DCM
RDHMVLLEFVTAAGITHGMDELYKLEHHHHHHDCM
>NJM-DCN
RDHMVLLEFVTAAGITHGMDELYKLEHHHHHHDCN
>NJM-DCP
RDHMVLLEFVTAAGITHGMDELYKLEHHHHHHDCP
>NJM-DCQ
RDHMVLLEFVTAAGITHGMDELYKLEHHHHHHDCQ
>NJM-DCR
RDHMVLLEFVTAAGITHGMDELYKLEHHHHHHDCR
>NJM-DCS
RDHMVLLEFVTAAGITHGMDELYKLEHHHHHHDCS
>NJM-DCT
RDHMVLLEFVTAAGITHGMDELYKLEHHHHHHDCT
>NJM-DCV
RDHMVLLEFVTAAGITHGMDELYKLEHHHHHHDCV
>NJM-DCW
RDHMVLLEFVTAAGITHGMDELYKLEHHHHHHDCW
>NJM-DCY
RDHMVLLEFVTAAGITHGMDELYKLEHHHHHHDCY
>NJM-DD
RDHMVLLEFVTAAGITHGMDELYKLEHHHHHHDD
>NJM-DDA
RDHMVLLEFVTAAGITHGMDELYKLEHHHHHHDDA
>NJM-DDC
RDHMVLLEFVTAAGITHGMDELYKLEHHHHHHDDC
>NJM-DDD
RDHMVLLEFVTAAGITHGMDELYKLEHHHHHHDDD
>NJM-DDE
RDHMVLLEFVTAAGITHGMDELYKLEHHHHHHDDE
>NJM-DDF
RDHMVLLEFVTAAGITHGMDELYKLEHHHHHHDDF
>NJM-DDG
RDHMVLLEFVTAAGITHGMDELYKLEHHHHHHDDG
>NJM-DDH
RDHMVLLEFVTAAGITHGMDELYKLEHHHHHHDDH
>NJM-DDI
RDHMVLLEFVTAAGITHGMDELYKLEHHHHHHDDI
>NJM-DDK
RDHMVLLEFVTAAGITHGMDELYKLEHHHHHHDDK
>NJM-DDL
RDHMVLLEFVTAAGITHGMDELYKLEHHHHHHDDL
>NJM-DDM
RDHMVLLEFVTAAGITHGMDELYKLEHHHHHHDDM
>NJM-DDN
RDHMVLLEFVTAAGITHGMDELYKLEHHHHHHDDN
>NJM-DDP
RDHMVLLEFVTAAGITHGMDELYKLEHHHHHHDDP
>NJM-DDQ
RDHMVLLEFVTAAGITHGMDELYKLEHHHHHHDDQ
>NJM-DDR
RDHMVLLEFVTAAGITHGMDELYKLEHHHHHHDDR
>NJM-DDS
RDHMVLLEFVTAAGITHGMDELYKLEHHHHHHDDS
>NJM-DDT
RDHMVLLEFVTAAGITHGMDELYKLEHHHHHHDDT
>NJM-DDV
RDHMVLLEFVTAAGITHGMDELYKLEHHHHHHDDV
>NJM-DDW
RDHMVLLEFVTAAGITHGMDELYKLEHHHHHHDDW
>NJM-DDY
RDHMVLLEFVTAAGITHGMDELYKLEHHHHHHDDY
>NJM-DE
RDHMVLLEFVTAAGITHGMDELYKLEHHHHHHDE
>NJM-DEA
RDHMVLLEFVTAAGITHGMDELYKLEHHHHHHDEA
>NJM-DEC
RDHMVLLEFVTAAGITHGMDELYKLEHHHHHHDEC
>NJM-DED
RDHMVLLEFVTAAGITHGMDELYKLEHHHHHHDED
>NJM-DEE
RDHMVLLEFVTAAGITHGMDELYKLEHHHHHHDEE
>NJM-DEF
RDHMVLLEFVTAAGITHGMDELYKLEHHHHHHDEF
>NJM-DEG
RDHMVLLEFVTAAGITHGMDELYKLEHHHHHHDEG
>NJM-DEH
RDHMVLLEFVTAAGITHGMDELYKLEHHHHHHDEH
>NJM-DEI
RDHMVLLEFVTAAGITHGMDELYKLEHHHHHHDEI
>NJM-DEK
RDHMVLLEFVTAAGITHGMDELYKLEHHHHHHDEK
>NJM-DEL
RDHMVLLEFVTAAGITHGMDELYKLEHHHHHHDEL
>NJM-DEM
RDHMVLLEFVTAAGITHGMDELYKLEHHHHHHDEM
>NJM-DEN
RDHMVLLEFVTAAGITHGMDELYKLEHHHHHHDEN
>NJM-DEP
RDHMVLLEFVTAAGITHGMDELYKLEHHHHHHDEP
>NJM-DEQ
RDHMVLLEFVTAAGITHGMDELYKLEHHHHHHDEQ
>NJM-DER
RDHMVLLEFVTAAGITHGMDELYKLEHHHHHHDER
>NJM-DES
RDHMVLLEFVTAAGITHGMDELYKLEHHHHHHDES
>NJM-DET
RDHMVLLEFVTAAGITHGMDELYKLEHHHHHHDET
>NJM-DEV
RDHMVLLEFVTAAGITHGMDELYKLEHHHHHHDEV
>NJM-DEW
RDHMVLLEFVTAAGITHGMDELYKLEHHHHHHDEW
>NJM-DEY
RDHMVLLEFVTAAGITHGMDELYKLEHHHHHHDEY
>NJM-DF
RDHMVLLEFVTAAGITHGMDELYKLEHHHHHHDF
>NJM-DFA
RDHMVLLEFVTAAGITHGMDELYKLEHHHHHHDFA
>NJM-DFC
RDHMVLLEFVTAAGITHGMDELYKLEHHHHHHDFC
>NJM-DFD
RDHMVLLEFVTAAGITHGMDELYKLEHHHHHHDFD
>NJM-DFE
RDHMVLLEFVTAAGITHGMDELYKLEHHHHHHDFE
>NJM-DFF
RDHMVLLEFVTAAGITHGMDELYKLEHHHHHHDFF
>NJM-DFG
RDHMVLLEFVTAAGITHGMDELYKLEHHHHHHDFG
>NJM-DFH
RDHMVLLEFVTAAGITHGMDELYKLEHHHHHHDFH
>NJM-DFI
RDHMVLLEFVTAAGITHGMDELYKLEHHHHHHDFI
>NJM-DFK
RDHMVLLEFVTAAGITHGMDELYKLEHHHHHHDFK
>NJM-DFL
RDHMVLLEFVTAAGITHGMDELYKLEHHHHHHDFL
>NJM-DFM
RDHMVLLEFVTAAGITHGMDELYKLEHHHHHHDFM
>NJM-DFN
RDHMVLLEFVTAAGITHGMDELYKLEHHHHHHDFN
>NJM-DFP
RDHMVLLEFVTAAGITHGMDELYKLEHHHHHHDFP
>NJM-DFQ
RDHMVLLEFVTAAGITHGMDELYKLEHHHHHHDFQ
>NJM-DFR
RDHMVLLEFVTAAGITHGMDELYKLEHHHHHHDFR
>NJM-DFS
RDHMVLLEFVTAAGITHGMDELYKLEHHHHHHDFS
>NJM-DFT
RDHMVLLEFVTAAGITHGMDELYKLEHHHHHHDFT
>NJM-DFV
RDHMVLLEFVTAAGITHGMDELYKLEHHHHHHDFV
>NJM-DFW
RDHMVLLEFVTAAGITHGMDELYKLEHHHHHHDFW
>NJM-DFY
RDHMVLLEFVTAAGITHGMDELYKLEHHHHHHDFY
>NJM-DG
RDHMVLLEFVTAAGITHGMDELYKLEHHHHHHDG
>NJM-DGA
RDHMVLLEFVTAAGITHGMDELYKLEHHHHHHDGA
>NJM-DGC
RDHMVLLEFVTAAGITHGMDELYKLEHHHHHHDGC
>NJM-DGD
RDHMVLLEFVTAAGITHGMDELYKLEHHHHHHDGD
>NJM-DGE
RDHMVLLEFVTAAGITHGMDELYKLEHHHHHHDGE
>NJM-DGF
RDHMVLLEFVTAAGITHGMDELYKLEHHHHHHDGF
>NJM-DGG
RDHMVLLEFVTAAGITHGMDELYKLEHHHHHHDGG
>NJM-DGH
RDHMVLLEFVTAAGITHGMDELYKLEHHHHHHDGH
>NJM-DGI
RDHMVLLEFVTAAGITHGMDELYKLEHHHHHHDGI
>NJM-DGK
RDHMVLLEFVTAAGITHGMDELYKLEHHHHHHDGK
>NJM-DGL
RDHMVLLEFVTAAGITHGMDELYKLEHHHHHHDGL
>NJM-DGM
RDHMVLLEFVTAAGITHGMDELYKLEHHHHHHDGM
>NJM-DGN
RDHMVLLEFVTAAGITHGMDELYKLEHHHHHHDGN
>NJM-DGP
RDHMVLLEFVTAAGITHGMDELYKLEHHHHHHDGP
>NJM-DGQ
RDHMVLLEFVTAAGITHGMDELYKLEHHHHHHDGQ
>NJM-DGR
RDHMVLLEFVTAAGITHGMDELYKLEHHHHHHDGR
>NJM-DGS
RDHMVLLEFVTAAGITHGMDELYKLEHHHHHHDGS
>NJM-DGT
RDHMVLLEFVTAAGITHGMDELYKLEHHHHHHDGT
>NJM-DGV
RDHMVLLEFVTAAGITHGMDELYKLEHHHHHHDGV
>NJM-DGW
RDHMVLLEFVTAAGITHGMDELYKLEHHHHHHDGW
>NJM-DGY
RDHMVLLEFVTAAGITHGMDELYKLEHHHHHHDGY
>NJM-DH
RDHMVLLEFVTAAGITHGMDELYKLEHHHHHHDH
>NJM-DHA
RDHMVLLEFVTAAGITHGMDELYKLEHHHHHHDHA
>NJM-DHC
RDHMVLLEFVTAAGITHGMDELYKLEHHHHHHDHC
>NJM-DHD
RDHMVLLEFVTAAGITHGMDELYKLEHHHHHHDHD
>NJM-DHE
RDHMVLLEFVTAAGITHGMDELYKLEHHHHHHDHE
>NJM-DHF
RDHMVLLEFVTAAGITHGMDELYKLEHHHHHHDHF
>NJM-DHG
RDHMVLLEFVTAAGITHGMDELYKLEHHHHHHDHG
>NJM-DHH
RDHMVLLEFVTAAGITHGMDELYKLEHHHHHHDHH
>NJM-DHI
RDHMVLLEFVTAAGITHGMDELYKLEHHHHHHDHI
>NJM-DHK
RDHMVLLEFVTAAGITHGMDELYKLEHHHHHHDHK
>NJM-DHL
RDHMVLLEFVTAAGITHGMDELYKLEHHHHHHDHL
>NJM-DHM
RDHMVLLEFVTAAGITHGMDELYKLEHHHHHHDHM
>NJM-DHN
RDHMVLLEFVTAAGITHGMDELYKLEHHHHHHDHN
>NJM-DHP
RDHMVLLEFVTAAGITHGMDELYKLEHHHHHHDHP
>NJM-DHQ
RDHMVLLEFVTAAGITHGMDELYKLEHHHHHHDHQ
>NJM-DHR
RDHMVLLEFVTAAGITHGMDELYKLEHHHHHHDHR
>NJM-DHS
RDHMVLLEFVTAAGITHGMDELYKLEHHHHHHDHS
>NJM-DHT
RDHMVLLEFVTAAGITHGMDELYKLEHHHHHHDHT
>NJM-DHV
RDHMVLLEFVTAAGITHGMDELYKLEHHHHHHDHV
>NJM-DHW
RDHMVLLEFVTAAGITHGMDELYKLEHHHHHHDHW
>NJM-DHY
RDHMVLLEFVTAAGITHGMDELYKLEHHHHHHDHY
>NJM-DI
RDHMVLLEFVTAAGITHGMDELYKLEHHHHHHDI
>NJM-DIA
RDHMVLLEFVTAAGITHGMDELYKLEHHHHHHDIA
>NJM-DIC
RDHMVLLEFVTAAGITHGMDELYKLEHHHHHHDIC
>NJM-DID
RDHMVLLEFVTAAGITHGMDELYKLEHHHHHHDID
>NJM-DIE
RDHMVLLEFVTAAGITHGMDELYKLEHHHHHHDIE
>NJM-DIF
RDHMVLLEFVTAAGITHGMDELYKLEHHHHHHDIF
>NJM-DIG
RDHMVLLEFVTAAGITHGMDELYKLEHHHHHHDIG
>NJM-DIH
RDHMVLLEFVTAAGITHGMDELYKLEHHHHHHDIH
>NJM-DII
RDHMVLLEFVTAAGITHGMDELYKLEHHHHHHDII
>NJM-DIK
RDHMVLLEFVTAAGITHGMDELYKLEHHHHHHDIK
>NJM-DIL
RDHMVLLEFVTAAGITHGMDELYKLEHHHHHHDIL
>NJM-DIM
RDHMVLLEFVTAAGITHGMDELYKLEHHHHHHDIM
>NJM-DIN
RDHMVLLEFVTAAGITHGMDELYKLEHHHHHHDIN
>NJM-DIP
RDHMVLLEFVTAAGITHGMDELYKLEHHHHHHDIP
>NJM-DIQ
RDHMVLLEFVTAAGITHGMDELYKLEHHHHHHDIQ
>NJM-DIR
RDHMVLLEFVTAAGITHGMDELYKLEHHHHHHDIR
>NJM-DIS
RDHMVLLEFVTAAGITHGMDELYKLEHHHHHHDIS
>NJM-DIT
RDHMVLLEFVTAAGITHGMDELYKLEHHHHHHDIT
>NJM-DIV
RDHMVLLEFVTAAGITHGMDELYKLEHHHHHHDIV
>NJM-DIW
RDHMVLLEFVTAAGITHGMDELYKLEHHHHHHDIW
>NJM-DIY
RDHMVLLEFVTAAGITHGMDELYKLEHHHHHHDIY
>NJM-DK
RDHMVLLEFVTAAGITHGMDELYKLEHHHHHHDK
>NJM-DKA
RDHMVLLEFVTAAGITHGMDELYKLEHHHHHHDKA
>NJM-DKC
RDHMVLLEFVTAAGITHGMDELYKLEHHHHHHDKC
>NJM-DKD
RDHMVLLEFVTAAGITHGMDELYKLEHHHHHHDKD
>NJM-DKE
RDHMVLLEFVTAAGITHGMDELYKLEHHHHHHDKE
>NJM-DKF
RDHMVLLEFVTAAGITHGMDELYKLEHHHHHHDKF
>NJM-DKG
RDHMVLLEFVTAAGITHGMDELYKLEHHHHHHDKG
>NJM-DKH
RDHMVLLEFVTAAGITHGMDELYKLEHHHHHHDKH
>NJM-DKI
RDHMVLLEFVTAAGITHGMDELYKLEHHHHHHDKI
>NJM-DKK
RDHMVLLEFVTAAGITHGMDELYKLEHHHHHHDKK
>NJM-DKL
RDHMVLLEFVTAAGITHGMDELYKLEHHHHHHDKL
>NJM-DKM
RDHMVLLEFVTAAGITHGMDELYKLEHHHHHHDKM
>NJM-DKN
RDHMVLLEFVTAAGITHGMDELYKLEHHHHHHDKN
>NJM-DKP
RDHMVLLEFVTAAGITHGMDELYKLEHHHHHHDKP
>NJM-DKQ
RDHMVLLEFVTAAGITHGMDELYKLEHHHHHHDKQ
>NJM-DKR
RDHMVLLEFVTAAGITHGMDELYKLEHHHHHHDKR
>NJM-DKS
RDHMVLLEFVTAAGITHGMDELYKLEHHHHHHDKS
>NJM-DKT
RDHMVLLEFVTAAGITHGMDELYKLEHHHHHHDKT
>NJM-DKV
RDHMVLLEFVTAAGITHGMDELYKLEHHHHHHDKV
>NJM-DKW
RDHMVLLEFVTAAGITHGMDELYKLEHHHHHHDKW
>NJM-DKY
RDHMVLLEFVTAAGITHGMDELYKLEHHHHHHDKY
>NJM-DL
RDHMVLLEFVTAAGITHGMDELYKLEHHHHHHDL
>NJM-DLA
RDHMVLLEFVTAAGITHGMDELYKLEHHHHHHDLA
>NJM-DLC
RDHMVLLEFVTAAGITHGMDELYKLEHHHHHHDLC
>NJM-DLD
RDHMVLLEFVTAAGITHGMDELYKLEHHHHHHDLD
>NJM-DLE
RDHMVLLEFVTAAGITHGMDELYKLEHHHHHHDLE
>NJM-DLF
RDHMVLLEFVTAAGITHGMDELYKLEHHHHHHDLF
>NJM-DLG
RDHMVLLEFVTAAGITHGMDELYKLEHHHHHHDLG
>NJM-DLH
RDHMVLLEFVTAAGITHGMDELYKLEHHHHHHDLH
>NJM-DLI
RDHMVLLEFVTAAGITHGMDELYKLEHHHHHHDLI
>NJM-DLK
RDHMVLLEFVTAAGITHGMDELYKLEHHHHHHDLK
>NJM-DLL
RDHMVLLEFVTAAGITHGMDELYKLEHHHHHHDLL
>NJM-DLM
RDHMVLLEFVTAAGITHGMDELYKLEHHHHHHDLM
>NJM-DLN
RDHMVLLEFVTAAGITHGMDELYKLEHHHHHHDLN
>NJM-DLP
RDHMVLLEFVTAAGITHGMDELYKLEHHHHHHDLP
>NJM-DLQ
RDHMVLLEFVTAAGITHGMDELYKLEHHHHHHDLQ
>NJM-DLR
RDHMVLLEFVTAAGITHGMDELYKLEHHHHHHDLR
>NJM-DLS
RDHMVLLEFVTAAGITHGMDELYKLEHHHHHHDLS
>NJM-DLT
RDHMVLLEFVTAAGITHGMDELYKLEHHHHHHDLT
>NJM-DLV
RDHMVLLEFVTAAGITHGMDELYKLEHHHHHHDLV
>NJM-DLW
RDHMVLLEFVTAAGITHGMDELYKLEHHHHHHDLW
>NJM-DLY
RDHMVLLEFVTAAGITHGMDELYKLEHHHHHHDLY
>NJM-DM
RDHMVLLEFVTAAGITHGMDELYKLEHHHHHHDM
>NJM-DMA
RDHMVLLEFVTAAGITHGMDELYKLEHHHHHHDMA
>NJM-DMC
RDHMVLLEFVTAAGITHGMDELYKLEHHHHHHDMC
>NJM-DMD
RDHMVLLEFVTAAGITHGMDELYKLEHHHHHHDMD
>NJM-DME
RDHMVLLEFVTAAGITHGMDELYKLEHHHHHHDME
>NJM-DMF
RDHMVLLEFVTAAGITHGMDELYKLEHHHHHHDMF
>NJM-DMG
RDHMVLLEFVTAAGITHGMDELYKLEHHHHHHDMG
>NJM-DMH
RDHMVLLEFVTAAGITHGMDELYKLEHHHHHHDMH
>NJM-DMI
RDHMVLLEFVTAAGITHGMDELYKLEHHHHHHDMI
>NJM-DMK
RDHMVLLEFVTAAGITHGMDELYKLEHHHHHHDMK
>NJM-DML
RDHMVLLEFVTAAGITHGMDELYKLEHHHHHHDML
>NJM-DMM
RDHMVLLEFVTAAGITHGMDELYKLEHHHHHHDMM
>NJM-DMN
RDHMVLLEFVTAAGITHGMDELYKLEHHHHHHDMN
>NJM-DMP
RDHMVLLEFVTAAGITHGMDELYKLEHHHHHHDMP
>NJM-DMQ
RDHMVLLEFVTAAGITHGMDELYKLEHHHHHHDMQ
>NJM-DMR
RDHMVLLEFVTAAGITHGMDELYKLEHHHHHHDMR
>NJM-DMS
RDHMVLLEFVTAAGITHGMDELYKLEHHHHHHDMS
>NJM-DMT
RDHMVLLEFVTAAGITHGMDELYKLEHHHHHHDMT
>NJM-DMV
RDHMVLLEFVTAAGITHGMDELYKLEHHHHHHDMV
>NJM-DMW
RDHMVLLEFVTAAGITHGMDELYKLEHHHHHHDMW
>NJM-DMY
RDHMVLLEFVTAAGITHGMDELYKLEHHHHHHDMY
>NJM-DN
RDHMVLLEFVTAAGITHGMDELYKLEHHHHHHDN
>NJM-DNA
RDHMVLLEFVTAAGITHGMDELYKLEHHHHHHDNA
>NJM-DNC
RDHMVLLEFVTAAGITHGMDELYKLEHHHHHHDNC
>NJM-DND
RDHMVLLEFVTAAGITHGMDELYKLEHHHHHHDND
>NJM-DNE
RDHMVLLEFVTAAGITHGMDELYKLEHHHHHHDNE
>NJM-DNF
RDHMVLLEFVTAAGITHGMDELYKLEHHHHHHDNF
>NJM-DNG
RDHMVLLEFVTAAGITHGMDELYKLEHHHHHHDNG
>NJM-DNH
RDHMVLLEFVTAAGITHGMDELYKLEHHHHHHDNH
>NJM-DNI
RDHMVLLEFVTAAGITHGMDELYKLEHHHHHHDNI
>NJM-DNK
RDHMVLLEFVTAAGITHGMDELYKLEHHHHHHDNK
>NJM-DNL
RDHMVLLEFVTAAGITHGMDELYKLEHHHHHHDNL
>NJM-DNM
RDHMVLLEFVTAAGITHGMDELYKLEHHHHHHDNM
>NJM-DNN
RDHMVLLEFVTAAGITHGMDELYKLEHHHHHHDNN
>NJM-DNP
RDHMVLLEFVTAAGITHGMDELYKLEHHHHHHDNP
>NJM-DNQ
RDHMVLLEFVTAAGITHGMDELYKLEHHHHHHDNQ
>NJM-DNR
RDHMVLLEFVTAAGITHGMDELYKLEHHHHHHDNR
>NJM-DNS
RDHMVLLEFVTAAGITHGMDELYKLEHHHHHHDNS
>NJM-DNT
RDHMVLLEFVTAAGITHGMDELYKLEHHHHHHDNT
>NJM-DNV
RDHMVLLEFVTAAGITHGMDELYKLEHHHHHHDNV
>NJM-DNW
RDHMVLLEFVTAAGITHGMDELYKLEHHHHHHDNW
>NJM-DNY
RDHMVLLEFVTAAGITHGMDELYKLEHHHHHHDNY
>NJM-DP
RDHMVLLEFVTAAGITHGMDELYKLEHHHHHHDP
>NJM-DPA
RDHMVLLEFVTAAGITHGMDELYKLEHHHHHHDPA
>NJM-DPC
RDHMVLLEFVTAAGITHGMDELYKLEHHHHHHDPC
>NJM-DPD
RDHMVLLEFVTAAGITHGMDELYKLEHHHHHHDPD
>NJM-DPE
RDHMVLLEFVTAAGITHGMDELYKLEHHHHHHDPE
>NJM-DPF
RDHMVLLEFVTAAGITHGMDELYKLEHHHHHHDPF
>NJM-DPG
RDHMVLLEFVTAAGITHGMDELYKLEHHHHHHDPG
>NJM-DPH
RDHMVLLEFVTAAGITHGMDELYKLEHHHHHHDPH
>NJM-DPI
RDHMVLLEFVTAAGITHGMDELYKLEHHHHHHDPI
>NJM-DPK
RDHMVLLEFVTAAGITHGMDELYKLEHHHHHHDPK
>NJM-DPL
RDHMVLLEFVTAAGITHGMDELYKLEHHHHHHDPL
>NJM-DPM
RDHMVLLEFVTAAGITHGMDELYKLEHHHHHHDPM
>NJM-DPN
RDHMVLLEFVTAAGITHGMDELYKLEHHHHHHDPN
>NJM-DPP
RDHMVLLEFVTAAGITHGMDELYKLEHHHHHHDPP
>NJM-DPQ
RDHMVLLEFVTAAGITHGMDELYKLEHHHHHHDPQ
>NJM-DPR
RDHMVLLEFVTAAGITHGMDELYKLEHHHHHHDPR
>NJM-DPS
RDHMVLLEFVTAAGITHGMDELYKLEHHHHHHDPS
>NJM-DPT
RDHMVLLEFVTAAGITHGMDELYKLEHHHHHHDPT
>NJM-DPV
RDHMVLLEFVTAAGITHGMDELYKLEHHHHHHDPV
>NJM-DPW
RDHMVLLEFVTAAGITHGMDELYKLEHHHHHHDPW
>NJM-DPY
RDHMVLLEFVTAAGITHGMDELYKLEHHHHHHDPY
>NJM-DQ
RDHMVLLEFVTAAGITHGMDELYKLEHHHHHHDQ
>NJM-DQA
RDHMVLLEFVTAAGITHGMDELYKLEHHHHHHDQA
>NJM-DQC
RDHMVLLEFVTAAGITHGMDELYKLEHHHHHHDQC
>NJM-DQD
RDHMVLLEFVTAAGITHGMDELYKLEHHHHHHDQD
>NJM-DQE
RDHMVLLEFVTAAGITHGMDELYKLEHHHHHHDQE
>NJM-DQF
RDHMVLLEFVTAAGITHGMDELYKLEHHHHHHDQF
>NJM-DQG
RDHMVLLEFVTAAGITHGMDELYKLEHHHHHHDQG
>NJM-DQH
RDHMVLLEFVTAAGITHGMDELYKLEHHHHHHDQH
>NJM-DQI
RDHMVLLEFVTAAGITHGMDELYKLEHHHHHHDQI
>NJM-DQK
RDHMVLLEFVTAAGITHGMDELYKLEHHHHHHDQK
>NJM-DQL
RDHMVLLEFVTAAGITHGMDELYKLEHHHHHHDQL
>NJM-DQM
RDHMVLLEFVTAAGITHGMDELYKLEHHHHHHDQM
>NJM-DQN
RDHMVLLEFVTAAGITHGMDELYKLEHHHHHHDQN
>NJM-DQP
RDHMVLLEFVTAAGITHGMDELYKLEHHHHHHDQP
>NJM-DQQ
RDHMVLLEFVTAAGITHGMDELYKLEHHHHHHDQQ
>NJM-DQR
RDHMVLLEFVTAAGITHGMDELYKLEHHHHHHDQR
>NJM-DQS
RDHMVLLEFVTAAGITHGMDELYKLEHHHHHHDQS
>NJM-DQT
RDHMVLLEFVTAAGITHGMDELYKLEHHHHHHDQT
>NJM-DQV
RDHMVLLEFVTAAGITHGMDELYKLEHHHHHHDQV
>NJM-DQW
RDHMVLLEFVTAAGITHGMDELYKLEHHHHHHDQW
>NJM-DQY
RDHMVLLEFVTAAGITHGMDELYKLEHHHHHHDQY
>NJM-DR
RDHMVLLEFVTAAGITHGMDELYKLEHHHHHHDR
>NJM-DRA
RDHMVLLEFVTAAGITHGMDELYKLEHHHHHHDRA
>NJM-DRC
RDHMVLLEFVTAAGITHGMDELYKLEHHHHHHDRC
>NJM-DRD
RDHMVLLEFVTAAGITHGMDELYKLEHHHHHHDRD
>NJM-DRE
RDHMVLLEFVTAAGITHGMDELYKLEHHHHHHDRE
>NJM-DRF
RDHMVLLEFVTAAGITHGMDELYKLEHHHHHHDRF
>NJM-DRG
RDHMVLLEFVTAAGITHGMDELYKLEHHHHHHDRG
>NJM-DRH
RDHMVLLEFVTAAGITHGMDELYKLEHHHHHHDRH
>NJM-DRI
RDHMVLLEFVTAAGITHGMDELYKLEHHHHHHDRI
>NJM-DRK
RDHMVLLEFVTAAGITHGMDELYKLEHHHHHHDRK
>NJM-DRL
RDHMVLLEFVTAAGITHGMDELYKLEHHHHHHDRL
>NJM-DRM
RDHMVLLEFVTAAGITHGMDELYKLEHHHHHHDRM
>NJM-DRN
RDHMVLLEFVTAAGITHGMDELYKLEHHHHHHDRN
>NJM-DRP
RDHMVLLEFVTAAGITHGMDELYKLEHHHHHHDRP
>NJM-DRQ
RDHMVLLEFVTAAGITHGMDELYKLEHHHHHHDRQ
>NJM-DRR
RDHMVLLEFVTAAGITHGMDELYKLEHHHHHHDRR
>NJM-DRS
RDHMVLLEFVTAAGITHGMDELYKLEHHHHHHDRS
>NJM-DRT
RDHMVLLEFVTAAGITHGMDELYKLEHHHHHHDRT
>NJM-DRV
RDHMVLLEFVTAAGITHGMDELYKLEHHHHHHDRV
>NJM-DRW
RDHMVLLEFVTAAGITHGMDELYKLEHHHHHHDRW
>NJM-DRY
RDHMVLLEFVTAAGITHGMDELYKLEHHHHHHDRY
>NJM-DS
RDHMVLLEFVTAAGITHGMDELYKLEHHHHHHDS
>NJM-DSA
RDHMVLLEFVTAAGITHGMDELYKLEHHHHHHDSA
>NJM-DSC
RDHMVLLEFVTAAGITHGMDELYKLEHHHHHHDSC
>NJM-DSD
RDHMVLLEFVTAAGITHGMDELYKLEHHHHHHDSD
>NJM-DSE
RDHMVLLEFVTAAGITHGMDELYKLEHHHHHHDSE
>NJM-DSF
RDHMVLLEFVTAAGITHGMDELYKLEHHHHHHDSF
>NJM-DSG
RDHMVLLEFVTAAGITHGMDELYKLEHHHHHHDSG
>NJM-DSH
RDHMVLLEFVTAAGITHGMDELYKLEHHHHHHDSH
>NJM-DSI
RDHMVLLEFVTAAGITHGMDELYKLEHHHHHHDSI
>NJM-DSK
RDHMVLLEFVTAAGITHGMDELYKLEHHHHHHDSK
>NJM-DSL
RDHMVLLEFVTAAGITHGMDELYKLEHHHHHHDSL
>NJM-DSM
RDHMVLLEFVTAAGITHGMDELYKLEHHHHHHDSM
>NJM-DSN
RDHMVLLEFVTAAGITHGMDELYKLEHHHHHHDSN
>NJM-DSP
RDHMVLLEFVTAAGITHGMDELYKLEHHHHHHDSP
>NJM-DSQ
RDHMVLLEFVTAAGITHGMDELYKLEHHHHHHDSQ
>NJM-DSR
RDHMVLLEFVTAAGITHGMDELYKLEHHHHHHDSR
>NJM-DSS
RDHMVLLEFVTAAGITHGMDELYKLEHHHHHHDSS
>NJM-DST
RDHMVLLEFVTAAGITHGMDELYKLEHHHHHHDST
>NJM-DSV
RDHMVLLEFVTAAGITHGMDELYKLEHHHHHHDSV
>NJM-DSW
RDHMVLLEFVTAAGITHGMDELYKLEHHHHHHDSW
>NJM-DSY
RDHMVLLEFVTAAGITHGMDELYKLEHHHHHHDSY
>NJM-DT
RDHMVLLEFVTAAGITHGMDELYKLEHHHHHHDT
>NJM-DTA
RDHMVLLEFVTAAGITHGMDELYKLEHHHHHHDTA
>NJM-DTC
RDHMVLLEFVTAAGITHGMDELYKLEHHHHHHDTC
>NJM-DTD
RDHMVLLEFVTAAGITHGMDELYKLEHHHHHHDTD
>NJM-DTE
RDHMVLLEFVTAAGITHGMDELYKLEHHHHHHDTE
>NJM-DTF
RDHMVLLEFVTAAGITHGMDELYKLEHHHHHHDTF
>NJM-DTG
RDHMVLLEFVTAAGITHGMDELYKLEHHHHHHDTG
>NJM-DTH
RDHMVLLEFVTAAGITHGMDELYKLEHHHHHHDTH
>NJM-DTI
RDHMVLLEFVTAAGITHGMDELYKLEHHHHHHDTI
>NJM-DTK
RDHMVLLEFVTAAGITHGMDELYKLEHHHHHHDTK
>NJM-DTL
RDHMVLLEFVTAAGITHGMDELYKLEHHHHHHDTL
>NJM-DTM
RDHMVLLEFVTAAGITHGMDELYKLEHHHHHHDTM
>NJM-DTN
RDHMVLLEFVTAAGITHGMDELYKLEHHHHHHDTN
>NJM-DTP
RDHMVLLEFVTAAGITHGMDELYKLEHHHHHHDTP
>NJM-DTQ
RDHMVLLEFVTAAGITHGMDELYKLEHHHHHHDTQ
>NJM-DTR
RDHMVLLEFVTAAGITHGMDELYKLEHHHHHHDTR
>NJM-DTS
RDHMVLLEFVTAAGITHGMDELYKLEHHHHHHDTS
>NJM-DTT
RDHMVLLEFVTAAGITHGMDELYKLEHHHHHHDTT
>NJM-DTV
RDHMVLLEFVTAAGITHGMDELYKLEHHHHHHDTV
>NJM-DTW
RDHMVLLEFVTAAGITHGMDELYKLEHHHHHHDTW
>NJM-DTY
RDHMVLLEFVTAAGITHGMDELYKLEHHHHHHDTY
>NJM-DV
RDHMVLLEFVTAAGITHGMDELYKLEHHHHHHDV
>NJM-DVA
RDHMVLLEFVTAAGITHGMDELYKLEHHHHHHDVA
>NJM-DVC
RDHMVLLEFVTAAGITHGMDELYKLEHHHHHHDVC
>NJM-DVD
RDHMVLLEFVTAAGITHGMDELYKLEHHHHHHDVD
>NJM-DVE
RDHMVLLEFVTAAGITHGMDELYKLEHHHHHHDVE
>NJM-DVF
RDHMVLLEFVTAAGITHGMDELYKLEHHHHHHDVF
>NJM-DVG
RDHMVLLEFVTAAGITHGMDELYKLEHHHHHHDVG
>NJM-DVH
RDHMVLLEFVTAAGITHGMDELYKLEHHHHHHDVH
>NJM-DVI
RDHMVLLEFVTAAGITHGMDELYKLEHHHHHHDVI
>NJM-DVK
RDHMVLLEFVTAAGITHGMDELYKLEHHHHHHDVK
>NJM-DVL
RDHMVLLEFVTAAGITHGMDELYKLEHHHHHHDVL
>NJM-DVM
RDHMVLLEFVTAAGITHGMDELYKLEHHHHHHDVM
>NJM-DVN
RDHMVLLEFVTAAGITHGMDELYKLEHHHHHHDVN
>NJM-DVP
RDHMVLLEFVTAAGITHGMDELYKLEHHHHHHDVP
>NJM-DVQ
RDHMVLLEFVTAAGITHGMDELYKLEHHHHHHDVQ
>NJM-DVR
RDHMVLLEFVTAAGITHGMDELYKLEHHHHHHDVR
>NJM-DVS
RDHMVLLEFVTAAGITHGMDELYKLEHHHHHHDVS
>NJM-DVT
RDHMVLLEFVTAAGITHGMDELYKLEHHHHHHDVT
>NJM-DVV
RDHMVLLEFVTAAGITHGMDELYKLEHHHHHHDVV
>NJM-DVW
RDHMVLLEFVTAAGITHGMDELYKLEHHHHHHDVW
>NJM-DVY
RDHMVLLEFVTAAGITHGMDELYKLEHHHHHHDVY
>NJM-DW
RDHMVLLEFVTAAGITHGMDELYKLEHHHHHHDW
>NJM-DWA
RDHMVLLEFVTAAGITHGMDELYKLEHHHHHHDWA
>NJM-DWC
RDHMVLLEFVTAAGITHGMDELYKLEHHHHHHDWC
>NJM-DWD
RDHMVLLEFVTAAGITHGMDELYKLEHHHHHHDWD
>NJM-DWE
RDHMVLLEFVTAAGITHGMDELYKLEHHHHHHDWE
>NJM-DWF
RDHMVLLEFVTAAGITHGMDELYKLEHHHHHHDWF
>NJM-DWG
RDHMVLLEFVTAAGITHGMDELYKLEHHHHHHDWG
>NJM-DWH
RDHMVLLEFVTAAGITHGMDELYKLEHHHHHHDWH
>NJM-DWI
RDHMVLLEFVTAAGITHGMDELYKLEHHHHHHDWI
>NJM-DWK
RDHMVLLEFVTAAGITHGMDELYKLEHHHHHHDWK
>NJM-DWL
RDHMVLLEFVTAAGITHGMDELYKLEHHHHHHDWL
>NJM-DWM
RDHMVLLEFVTAAGITHGMDELYKLEHHHHHHDWM
>NJM-DWN
RDHMVLLEFVTAAGITHGMDELYKLEHHHHHHDWN
>NJM-DWP
RDHMVLLEFVTAAGITHGMDELYKLEHHHHHHDWP
>NJM-DWQ
RDHMVLLEFVTAAGITHGMDELYKLEHHHHHHDWQ
>NJM-DWR
RDHMVLLEFVTAAGITHGMDELYKLEHHHHHHDWR
>NJM-DWS
RDHMVLLEFVTAAGITHGMDELYKLEHHHHHHDWS
>NJM-DWT
RDHMVLLEFVTAAGITHGMDELYKLEHHHHHHDWT
>NJM-DWV
RDHMVLLEFVTAAGITHGMDELYKLEHHHHHHDWV
>NJM-DWW
RDHMVLLEFVTAAGITHGMDELYKLEHHHHHHDWW
>NJM-DWY
RDHMVLLEFVTAAGITHGMDELYKLEHHHHHHDWY
>NJM-DY
RDHMVLLEFVTAAGITHGMDELYKLEHHHHHHDY
>NJM-DYA
RDHMVLLEFVTAAGITHGMDELYKLEHHHHHHDYA
>NJM-DYC
RDHMVLLEFVTAAGITHGMDELYKLEHHHHHHDYC
>NJM-DYD
RDHMVLLEFVTAAGITHGMDELYKLEHHHHHHDYD
>NJM-DYE
RDHMVLLEFVTAAGITHGMDELYKLEHHHHHHDYE
>NJM-DYF
RDHMVLLEFVTAAGITHGMDELYKLEHHHHHHDYF
>NJM-DYG
RDHMVLLEFVTAAGITHGMDELYKLEHHHHHHDYG
>NJM-DYH
RDHMVLLEFVTAAGITHGMDELYKLEHHHHHHDYH
>NJM-DYI
RDHMVLLEFVTAAGITHGMDELYKLEHHHHHHDYI
>NJM-DYK
RDHMVLLEFVTAAGITHGMDELYKLEHHHHHHDYK
>NJM-DYL
RDHMVLLEFVTAAGITHGMDELYKLEHHHHHHDYL
>NJM-DYM
RDHMVLLEFVTAAGITHGMDELYKLEHHHHHHDYM
>NJM-DYN
RDHMVLLEFVTAAGITHGMDELYKLEHHHHHHDYN
>NJM-DYP
RDHMVLLEFVTAAGITHGMDELYKLEHHHHHHDYP
>NJM-DYQ
RDHMVLLEFVTAAGITHGMDELYKLEHHHHHHDYQ
>NJM-DYR
RDHMVLLEFVTAAGITHGMDELYKLEHHHHHHDYR
>NJM-DYS
RDHMVLLEFVTAAGITHGMDELYKLEHHHHHHDYS
>NJM-DYT
RDHMVLLEFVTAAGITHGMDELYKLEHHHHHHDYT
>NJM-DYV
RDHMVLLEFVTAAGITHGMDELYKLEHHHHHHDYV
>NJM-DYW
RDHMVLLEFVTAAGITHGMDELYKLEHHHHHHDYW
>NJM-DYY
RDHMVLLEFVTAAGITHGMDELYKLEHHHHHHDYY
>NJM-E
RDHMVLLEFVTAAGITHGMDELYKLEHHHHHHE
>NJM-EA
RDHMVLLEFVTAAGITHGMDELYKLEHHHHHHEA
>NJM-EC
RDHMVLLEFVTAAGITHGMDELYKLEHHHHHHEC
>NJM-ED
RDHMVLLEFVTAAGITHGMDELYKLEHHHHHHED
>NJM-EE
RDHMVLLEFVTAAGITHGMDELYKLEHHHHHHEE
>NJM-EF
RDHMVLLEFVTAAGITHGMDELYKLEHHHHHHEF
>NJM-EG
RDHMVLLEFVTAAGITHGMDELYKLEHHHHHHEG
>NJM-EH
RDHMVLLEFVTAAGITHGMDELYKLEHHHHHHEH
>NJM-EI
RDHMVLLEFVTAAGITHGMDELYKLEHHHHHHEI
>NJM-EK
RDHMVLLEFVTAAGITHGMDELYKLEHHHHHHEK
>NJM-EL
RDHMVLLEFVTAAGITHGMDELYKLEHHHHHHEL
>NJM-EM
RDHMVLLEFVTAAGITHGMDELYKLEHHHHHHEM
>NJM-EN
RDHMVLLEFVTAAGITHGMDELYKLEHHHHHHEN
>NJM-EP
RDHMVLLEFVTAAGITHGMDELYKLEHHHHHHEP
>NJM-EQ
RDHMVLLEFVTAAGITHGMDELYKLEHHHHHHEQ
>NJM-ER
RDHMVLLEFVTAAGITHGMDELYKLEHHHHHHER
>NJM-ES
RDHMVLLEFVTAAGITHGMDELYKLEHHHHHHES
>NJM-ET
RDHMVLLEFVTAAGITHGMDELYKLEHHHHHHET
>NJM-EV
RDHMVLLEFVTAAGITHGMDELYKLEHHHHHHEV
>NJM-EW
RDHMVLLEFVTAAGITHGMDELYKLEHHHHHHEW
>NJM-EY
RDHMVLLEFVTAAGITHGMDELYKLEHHHHHHEY
>NJM-EA
RDHMVLLEFVTAAGITHGMDELYKLEHHHHHHEA
>NJM-EAA
RDHMVLLEFVTAAGITHGMDELYKLEHHHHHHEAA
>NJM-EAC
RDHMVLLEFVTAAGITHGMDELYKLEHHHHHHEAC
>NJM-EAD
RDHMVLLEFVTAAGITHGMDELYKLEHHHHHHEAD
>NJM-EAE
RDHMVLLEFVTAAGITHGMDELYKLEHHHHHHEAE
>NJM-EAF
RDHMVLLEFVTAAGITHGMDELYKLEHHHHHHEAF
>NJM-EAG
RDHMVLLEFVTAAGITHGMDELYKLEHHHHHHEAG
>NJM-EAH
RDHMVLLEFVTAAGITHGMDELYKLEHHHHHHEAH
>NJM-EAI
RDHMVLLEFVTAAGITHGMDELYKLEHHHHHHEAI
>NJM-EAK
RDHMVLLEFVTAAGITHGMDELYKLEHHHHHHEAK
>NJM-EAL
RDHMVLLEFVTAAGITHGMDELYKLEHHHHHHEAL
>NJM-EAM
RDHMVLLEFVTAAGITHGMDELYKLEHHHHHHEAM
>NJM-EAN
RDHMVLLEFVTAAGITHGMDELYKLEHHHHHHEAN
>NJM-EAP
RDHMVLLEFVTAAGITHGMDELYKLEHHHHHHEAP
>NJM-EAQ
RDHMVLLEFVTAAGITHGMDELYKLEHHHHHHEAQ
>NJM-EAR
RDHMVLLEFVTAAGITHGMDELYKLEHHHHHHEAR
>NJM-EAS
RDHMVLLEFVTAAGITHGMDELYKLEHHHHHHEAS
>NJM-EAT
RDHMVLLEFVTAAGITHGMDELYKLEHHHHHHEAT
>NJM-EAV
RDHMVLLEFVTAAGITHGMDELYKLEHHHHHHEAV
>NJM-EAW
RDHMVLLEFVTAAGITHGMDELYKLEHHHHHHEAW
>NJM-EAY
RDHMVLLEFVTAAGITHGMDELYKLEHHHHHHEAY
>NJM-EC
RDHMVLLEFVTAAGITHGMDELYKLEHHHHHHEC
>NJM-ECA
RDHMVLLEFVTAAGITHGMDELYKLEHHHHHHECA
>NJM-ECC
RDHMVLLEFVTAAGITHGMDELYKLEHHHHHHECC
>NJM-ECD
RDHMVLLEFVTAAGITHGMDELYKLEHHHHHHECD
>NJM-ECE
RDHMVLLEFVTAAGITHGMDELYKLEHHHHHHECE
>NJM-ECF
RDHMVLLEFVTAAGITHGMDELYKLEHHHHHHECF
>NJM-ECG
RDHMVLLEFVTAAGITHGMDELYKLEHHHHHHECG
>NJM-ECH
RDHMVLLEFVTAAGITHGMDELYKLEHHHHHHECH
>NJM-ECI
RDHMVLLEFVTAAGITHGMDELYKLEHHHHHHECI
>NJM-ECK
RDHMVLLEFVTAAGITHGMDELYKLEHHHHHHECK
>NJM-ECL
RDHMVLLEFVTAAGITHGMDELYKLEHHHHHHECL
>NJM-ECM
RDHMVLLEFVTAAGITHGMDELYKLEHHHHHHECM
>NJM-ECN
RDHMVLLEFVTAAGITHGMDELYKLEHHHHHHECN
>NJM-ECP
RDHMVLLEFVTAAGITHGMDELYKLEHHHHHHECP
>NJM-ECQ
RDHMVLLEFVTAAGITHGMDELYKLEHHHHHHECQ
>NJM-ECR
RDHMVLLEFVTAAGITHGMDELYKLEHHHHHHECR
>NJM-ECS
RDHMVLLEFVTAAGITHGMDELYKLEHHHHHHECS
>NJM-ECT
RDHMVLLEFVTAAGITHGMDELYKLEHHHHHHECT
>NJM-ECV
RDHMVLLEFVTAAGITHGMDELYKLEHHHHHHECV
>NJM-ECW
RDHMVLLEFVTAAGITHGMDELYKLEHHHHHHECW
>NJM-ECY
RDHMVLLEFVTAAGITHGMDELYKLEHHHHHHECY
>NJM-ED
RDHMVLLEFVTAAGITHGMDELYKLEHHHHHHED
>NJM-EDA
RDHMVLLEFVTAAGITHGMDELYKLEHHHHHHEDA
>NJM-EDC
RDHMVLLEFVTAAGITHGMDELYKLEHHHHHHEDC
>NJM-EDD
RDHMVLLEFVTAAGITHGMDELYKLEHHHHHHEDD
>NJM-EDE
RDHMVLLEFVTAAGITHGMDELYKLEHHHHHHEDE
>NJM-EDF
RDHMVLLEFVTAAGITHGMDELYKLEHHHHHHEDF
>NJM-EDG
RDHMVLLEFVTAAGITHGMDELYKLEHHHHHHEDG
>NJM-EDH
RDHMVLLEFVTAAGITHGMDELYKLEHHHHHHEDH
>NJM-EDI
RDHMVLLEFVTAAGITHGMDELYKLEHHHHHHEDI
>NJM-EDK
RDHMVLLEFVTAAGITHGMDELYKLEHHHHHHEDK
>NJM-EDL
RDHMVLLEFVTAAGITHGMDELYKLEHHHHHHEDL
>NJM-EDM
RDHMVLLEFVTAAGITHGMDELYKLEHHHHHHEDM
>NJM-EDN
RDHMVLLEFVTAAGITHGMDELYKLEHHHHHHEDN
>NJM-EDP
RDHMVLLEFVTAAGITHGMDELYKLEHHHHHHEDP
>NJM-EDQ
RDHMVLLEFVTAAGITHGMDELYKLEHHHHHHEDQ
>NJM-EDR
RDHMVLLEFVTAAGITHGMDELYKLEHHHHHHEDR
>NJM-EDS
RDHMVLLEFVTAAGITHGMDELYKLEHHHHHHEDS
>NJM-EDT
RDHMVLLEFVTAAGITHGMDELYKLEHHHHHHEDT
>NJM-EDV
RDHMVLLEFVTAAGITHGMDELYKLEHHHHHHEDV
>NJM-EDW
RDHMVLLEFVTAAGITHGMDELYKLEHHHHHHEDW
>NJM-EDY
RDHMVLLEFVTAAGITHGMDELYKLEHHHHHHEDY
>NJM-EE
RDHMVLLEFVTAAGITHGMDELYKLEHHHHHHEE
>NJM-EEA
RDHMVLLEFVTAAGITHGMDELYKLEHHHHHHEEA
>NJM-EEC
RDHMVLLEFVTAAGITHGMDELYKLEHHHHHHEEC
>NJM-EED
RDHMVLLEFVTAAGITHGMDELYKLEHHHHHHEED
>NJM-EEE
RDHMVLLEFVTAAGITHGMDELYKLEHHHHHHEEE
>NJM-EEF
RDHMVLLEFVTAAGITHGMDELYKLEHHHHHHEEF
>NJM-EEG
RDHMVLLEFVTAAGITHGMDELYKLEHHHHHHEEG
>NJM-EEH
RDHMVLLEFVTAAGITHGMDELYKLEHHHHHHEEH
>NJM-EEI
RDHMVLLEFVTAAGITHGMDELYKLEHHHHHHEEI
>NJM-EEK
RDHMVLLEFVTAAGITHGMDELYKLEHHHHHHEEK
>NJM-EEL
RDHMVLLEFVTAAGITHGMDELYKLEHHHHHHEEL
>NJM-EEM
RDHMVLLEFVTAAGITHGMDELYKLEHHHHHHEEM
>NJM-EEN
RDHMVLLEFVTAAGITHGMDELYKLEHHHHHHEEN
>NJM-EEP
RDHMVLLEFVTAAGITHGMDELYKLEHHHHHHEEP
>NJM-EEQ
RDHMVLLEFVTAAGITHGMDELYKLEHHHHHHEEQ
>NJM-EER
RDHMVLLEFVTAAGITHGMDELYKLEHHHHHHEER
>NJM-EES
RDHMVLLEFVTAAGITHGMDELYKLEHHHHHHEES
>NJM-EET
RDHMVLLEFVTAAGITHGMDELYKLEHHHHHHEET
>NJM-EEV
RDHMVLLEFVTAAGITHGMDELYKLEHHHHHHEEV
>NJM-EEW
RDHMVLLEFVTAAGITHGMDELYKLEHHHHHHEEW
>NJM-EEY
RDHMVLLEFVTAAGITHGMDELYKLEHHHHHHEEY
>NJM-EF
RDHMVLLEFVTAAGITHGMDELYKLEHHHHHHEF
>NJM-EFA
RDHMVLLEFVTAAGITHGMDELYKLEHHHHHHEFA
>NJM-EFC
RDHMVLLEFVTAAGITHGMDELYKLEHHHHHHEFC
>NJM-EFD
RDHMVLLEFVTAAGITHGMDELYKLEHHHHHHEFD
>NJM-EFE
RDHMVLLEFVTAAGITHGMDELYKLEHHHHHHEFE
>NJM-EFF
RDHMVLLEFVTAAGITHGMDELYKLEHHHHHHEFF
>NJM-EFG
RDHMVLLEFVTAAGITHGMDELYKLEHHHHHHEFG
>NJM-EFH
RDHMVLLEFVTAAGITHGMDELYKLEHHHHHHEFH
>NJM-EFI
RDHMVLLEFVTAAGITHGMDELYKLEHHHHHHEFI
>NJM-EFK
RDHMVLLEFVTAAGITHGMDELYKLEHHHHHHEFK
>NJM-EFL
RDHMVLLEFVTAAGITHGMDELYKLEHHHHHHEFL
>NJM-EFM
RDHMVLLEFVTAAGITHGMDELYKLEHHHHHHEFM
>NJM-EFN
RDHMVLLEFVTAAGITHGMDELYKLEHHHHHHEFN
>NJM-EFP
RDHMVLLEFVTAAGITHGMDELYKLEHHHHHHEFP
>NJM-EFQ
RDHMVLLEFVTAAGITHGMDELYKLEHHHHHHEFQ
>NJM-EFR
RDHMVLLEFVTAAGITHGMDELYKLEHHHHHHEFR
>NJM-EFS
RDHMVLLEFVTAAGITHGMDELYKLEHHHHHHEFS
>NJM-EFT
RDHMVLLEFVTAAGITHGMDELYKLEHHHHHHEFT
>NJM-EFV
RDHMVLLEFVTAAGITHGMDELYKLEHHHHHHEFV
>NJM-EFW
RDHMVLLEFVTAAGITHGMDELYKLEHHHHHHEFW
>NJM-EFY
RDHMVLLEFVTAAGITHGMDELYKLEHHHHHHEFY
>NJM-EG
RDHMVLLEFVTAAGITHGMDELYKLEHHHHHHEG
>NJM-EGA
RDHMVLLEFVTAAGITHGMDELYKLEHHHHHHEGA
>NJM-EGC
RDHMVLLEFVTAAGITHGMDELYKLEHHHHHHEGC
>NJM-EGD
RDHMVLLEFVTAAGITHGMDELYKLEHHHHHHEGD
>NJM-EGE
RDHMVLLEFVTAAGITHGMDELYKLEHHHHHHEGE
>NJM-EGF
RDHMVLLEFVTAAGITHGMDELYKLEHHHHHHEGF
>NJM-EGG
RDHMVLLEFVTAAGITHGMDELYKLEHHHHHHEGG
>NJM-EGH
RDHMVLLEFVTAAGITHGMDELYKLEHHHHHHEGH
>NJM-EGI
RDHMVLLEFVTAAGITHGMDELYKLEHHHHHHEGI
>NJM-EGK
RDHMVLLEFVTAAGITHGMDELYKLEHHHHHHEGK
>NJM-EGL
RDHMVLLEFVTAAGITHGMDELYKLEHHHHHHEGL
>NJM-EGM
RDHMVLLEFVTAAGITHGMDELYKLEHHHHHHEGM
>NJM-EGN
RDHMVLLEFVTAAGITHGMDELYKLEHHHHHHEGN
>NJM-EGP
RDHMVLLEFVTAAGITHGMDELYKLEHHHHHHEGP
>NJM-EGQ
RDHMVLLEFVTAAGITHGMDELYKLEHHHHHHEGQ
>NJM-EGR
RDHMVLLEFVTAAGITHGMDELYKLEHHHHHHEGR
>NJM-EGS
RDHMVLLEFVTAAGITHGMDELYKLEHHHHHHEGS
>NJM-EGT
RDHMVLLEFVTAAGITHGMDELYKLEHHHHHHEGT
>NJM-EGV
RDHMVLLEFVTAAGITHGMDELYKLEHHHHHHEGV
>NJM-EGW
RDHMVLLEFVTAAGITHGMDELYKLEHHHHHHEGW
>NJM-EGY
RDHMVLLEFVTAAGITHGMDELYKLEHHHHHHEGY
>NJM-EH
RDHMVLLEFVTAAGITHGMDELYKLEHHHHHHEH
>NJM-EHA
RDHMVLLEFVTAAGITHGMDELYKLEHHHHHHEHA
>NJM-EHC
RDHMVLLEFVTAAGITHGMDELYKLEHHHHHHEHC
>NJM-EHD
RDHMVLLEFVTAAGITHGMDELYKLEHHHHHHEHD
>NJM-EHE
RDHMVLLEFVTAAGITHGMDELYKLEHHHHHHEHE
>NJM-EHF
RDHMVLLEFVTAAGITHGMDELYKLEHHHHHHEHF
>NJM-EHG
RDHMVLLEFVTAAGITHGMDELYKLEHHHHHHEHG
>NJM-EHH
RDHMVLLEFVTAAGITHGMDELYKLEHHHHHHEHH
>NJM-EHI
RDHMVLLEFVTAAGITHGMDELYKLEHHHHHHEHI
>NJM-EHK
RDHMVLLEFVTAAGITHGMDELYKLEHHHHHHEHK
>NJM-EHL
RDHMVLLEFVTAAGITHGMDELYKLEHHHHHHEHL
>NJM-EHM
RDHMVLLEFVTAAGITHGMDELYKLEHHHHHHEHM
>NJM-EHN
RDHMVLLEFVTAAGITHGMDELYKLEHHHHHHEHN
>NJM-EHP
RDHMVLLEFVTAAGITHGMDELYKLEHHHHHHEHP
>NJM-EHQ
RDHMVLLEFVTAAGITHGMDELYKLEHHHHHHEHQ
>NJM-EHR
RDHMVLLEFVTAAGITHGMDELYKLEHHHHHHEHR
>NJM-EHS
RDHMVLLEFVTAAGITHGMDELYKLEHHHHHHEHS
>NJM-EHT
RDHMVLLEFVTAAGITHGMDELYKLEHHHHHHEHT
>NJM-EHV
RDHMVLLEFVTAAGITHGMDELYKLEHHHHHHEHV
>NJM-EHW
RDHMVLLEFVTAAGITHGMDELYKLEHHHHHHEHW
>NJM-EHY
RDHMVLLEFVTAAGITHGMDELYKLEHHHHHHEHY
>NJM-EI
RDHMVLLEFVTAAGITHGMDELYKLEHHHHHHEI
>NJM-EIA
RDHMVLLEFVTAAGITHGMDELYKLEHHHHHHEIA
>NJM-EIC
RDHMVLLEFVTAAGITHGMDELYKLEHHHHHHEIC
>NJM-EID
RDHMVLLEFVTAAGITHGMDELYKLEHHHHHHEID
>NJM-EIE
RDHMVLLEFVTAAGITHGMDELYKLEHHHHHHEIE
>NJM-EIF
RDHMVLLEFVTAAGITHGMDELYKLEHHHHHHEIF
>NJM-EIG
RDHMVLLEFVTAAGITHGMDELYKLEHHHHHHEIG
>NJM-EIH
RDHMVLLEFVTAAGITHGMDELYKLEHHHHHHEIH
>NJM-EII
RDHMVLLEFVTAAGITHGMDELYKLEHHHHHHEII
>NJM-EIK
RDHMVLLEFVTAAGITHGMDELYKLEHHHHHHEIK
>NJM-EIL
RDHMVLLEFVTAAGITHGMDELYKLEHHHHHHEIL
>NJM-EIM
RDHMVLLEFVTAAGITHGMDELYKLEHHHHHHEIM
>NJM-EIN
RDHMVLLEFVTAAGITHGMDELYKLEHHHHHHEIN
>NJM-EIP
RDHMVLLEFVTAAGITHGMDELYKLEHHHHHHEIP
>NJM-EIQ
RDHMVLLEFVTAAGITHGMDELYKLEHHHHHHEIQ
>NJM-EIR
RDHMVLLEFVTAAGITHGMDELYKLEHHHHHHEIR
>NJM-EIS
RDHMVLLEFVTAAGITHGMDELYKLEHHHHHHEIS
>NJM-EIT
RDHMVLLEFVTAAGITHGMDELYKLEHHHHHHEIT
>NJM-EIV
RDHMVLLEFVTAAGITHGMDELYKLEHHHHHHEIV
>NJM-EIW
RDHMVLLEFVTAAGITHGMDELYKLEHHHHHHEIW
>NJM-EIY
RDHMVLLEFVTAAGITHGMDELYKLEHHHHHHEIY
>NJM-EK
RDHMVLLEFVTAAGITHGMDELYKLEHHHHHHEK
>NJM-EKA
RDHMVLLEFVTAAGITHGMDELYKLEHHHHHHEKA
>NJM-EKC
RDHMVLLEFVTAAGITHGMDELYKLEHHHHHHEKC
>NJM-EKD
RDHMVLLEFVTAAGITHGMDELYKLEHHHHHHEKD
>NJM-EKE
RDHMVLLEFVTAAGITHGMDELYKLEHHHHHHEKE
>NJM-EKF
RDHMVLLEFVTAAGITHGMDELYKLEHHHHHHEKF
>NJM-EKG
RDHMVLLEFVTAAGITHGMDELYKLEHHHHHHEKG
>NJM-EKH
RDHMVLLEFVTAAGITHGMDELYKLEHHHHHHEKH
>NJM-EKI
RDHMVLLEFVTAAGITHGMDELYKLEHHHHHHEKI
>NJM-EKK
RDHMVLLEFVTAAGITHGMDELYKLEHHHHHHEKK
>NJM-EKL
RDHMVLLEFVTAAGITHGMDELYKLEHHHHHHEKL
>NJM-EKM
RDHMVLLEFVTAAGITHGMDELYKLEHHHHHHEKM
>NJM-EKN
RDHMVLLEFVTAAGITHGMDELYKLEHHHHHHEKN
>NJM-EKP
RDHMVLLEFVTAAGITHGMDELYKLEHHHHHHEKP
>NJM-EKQ
RDHMVLLEFVTAAGITHGMDELYKLEHHHHHHEKQ
>NJM-EKR
RDHMVLLEFVTAAGITHGMDELYKLEHHHHHHEKR
>NJM-EKS
RDHMVLLEFVTAAGITHGMDELYKLEHHHHHHEKS
>NJM-EKT
RDHMVLLEFVTAAGITHGMDELYKLEHHHHHHEKT
>NJM-EKV
RDHMVLLEFVTAAGITHGMDELYKLEHHHHHHEKV
>NJM-EKW
RDHMVLLEFVTAAGITHGMDELYKLEHHHHHHEKW
>NJM-EKY
RDHMVLLEFVTAAGITHGMDELYKLEHHHHHHEKY
>NJM-EL
RDHMVLLEFVTAAGITHGMDELYKLEHHHHHHEL
>NJM-ELA
RDHMVLLEFVTAAGITHGMDELYKLEHHHHHHELA
>NJM-ELC
RDHMVLLEFVTAAGITHGMDELYKLEHHHHHHELC
>NJM-ELD
RDHMVLLEFVTAAGITHGMDELYKLEHHHHHHELD
>NJM-ELE
RDHMVLLEFVTAAGITHGMDELYKLEHHHHHHELE
>NJM-ELF
RDHMVLLEFVTAAGITHGMDELYKLEHHHHHHELF
>NJM-ELG
RDHMVLLEFVTAAGITHGMDELYKLEHHHHHHELG
>NJM-ELH
RDHMVLLEFVTAAGITHGMDELYKLEHHHHHHELH
>NJM-ELI
RDHMVLLEFVTAAGITHGMDELYKLEHHHHHHELI
>NJM-ELK
RDHMVLLEFVTAAGITHGMDELYKLEHHHHHHELK
>NJM-ELL
RDHMVLLEFVTAAGITHGMDELYKLEHHHHHHELL
>NJM-ELM
RDHMVLLEFVTAAGITHGMDELYKLEHHHHHHELM
>NJM-ELN
RDHMVLLEFVTAAGITHGMDELYKLEHHHHHHELN
>NJM-ELP
RDHMVLLEFVTAAGITHGMDELYKLEHHHHHHELP
>NJM-ELQ
RDHMVLLEFVTAAGITHGMDELYKLEHHHHHHELQ
>NJM-ELR
RDHMVLLEFVTAAGITHGMDELYKLEHHHHHHELR
>NJM-ELS
RDHMVLLEFVTAAGITHGMDELYKLEHHHHHHELS
>NJM-ELT
RDHMVLLEFVTAAGITHGMDELYKLEHHHHHHELT
>NJM-ELV
RDHMVLLEFVTAAGITHGMDELYKLEHHHHHHELV
>NJM-ELW
RDHMVLLEFVTAAGITHGMDELYKLEHHHHHHELW
>NJM-ELY
RDHMVLLEFVTAAGITHGMDELYKLEHHHHHHELY
>NJM-EM
RDHMVLLEFVTAAGITHGMDELYKLEHHHHHHEM
>NJM-EMA
RDHMVLLEFVTAAGITHGMDELYKLEHHHHHHEMA
>NJM-EMC
RDHMVLLEFVTAAGITHGMDELYKLEHHHHHHEMC
>NJM-EMD
RDHMVLLEFVTAAGITHGMDELYKLEHHHHHHEMD
>NJM-EME
RDHMVLLEFVTAAGITHGMDELYKLEHHHHHHEME
>NJM-EMF
RDHMVLLEFVTAAGITHGMDELYKLEHHHHHHEMF
>NJM-EMG
RDHMVLLEFVTAAGITHGMDELYKLEHHHHHHEMG
>NJM-EMH
RDHMVLLEFVTAAGITHGMDELYKLEHHHHHHEMH
>NJM-EMI
RDHMVLLEFVTAAGITHGMDELYKLEHHHHHHEMI
>NJM-EMK
RDHMVLLEFVTAAGITHGMDELYKLEHHHHHHEMK
>NJM-EML
RDHMVLLEFVTAAGITHGMDELYKLEHHHHHHEML
>NJM-EMM
RDHMVLLEFVTAAGITHGMDELYKLEHHHHHHEMM
>NJM-EMN
RDHMVLLEFVTAAGITHGMDELYKLEHHHHHHEMN
>NJM-EMP
RDHMVLLEFVTAAGITHGMDELYKLEHHHHHHEMP
>NJM-EMQ
RDHMVLLEFVTAAGITHGMDELYKLEHHHHHHEMQ
>NJM-EMR
RDHMVLLEFVTAAGITHGMDELYKLEHHHHHHEMR
>NJM-EMS
RDHMVLLEFVTAAGITHGMDELYKLEHHHHHHEMS
>NJM-EMT
RDHMVLLEFVTAAGITHGMDELYKLEHHHHHHEMT
>NJM-EMV
RDHMVLLEFVTAAGITHGMDELYKLEHHHHHHEMV
>NJM-EMW
RDHMVLLEFVTAAGITHGMDELYKLEHHHHHHEMW
>NJM-EMY
RDHMVLLEFVTAAGITHGMDELYKLEHHHHHHEMY
>NJM-EN
RDHMVLLEFVTAAGITHGMDELYKLEHHHHHHEN
>NJM-ENA
RDHMVLLEFVTAAGITHGMDELYKLEHHHHHHENA
>NJM-ENC
RDHMVLLEFVTAAGITHGMDELYKLEHHHHHHENC
>NJM-END
RDHMVLLEFVTAAGITHGMDELYKLEHHHHHHEND
>NJM-ENE
RDHMVLLEFVTAAGITHGMDELYKLEHHHHHHENE
>NJM-ENF
RDHMVLLEFVTAAGITHGMDELYKLEHHHHHHENF
>NJM-ENG
RDHMVLLEFVTAAGITHGMDELYKLEHHHHHHENG
>NJM-ENH
RDHMVLLEFVTAAGITHGMDELYKLEHHHHHHENH
>NJM-ENI
RDHMVLLEFVTAAGITHGMDELYKLEHHHHHHENI
>NJM-ENK
RDHMVLLEFVTAAGITHGMDELYKLEHHHHHHENK
>NJM-ENL
RDHMVLLEFVTAAGITHGMDELYKLEHHHHHHENL
>NJM-ENM
RDHMVLLEFVTAAGITHGMDELYKLEHHHHHHENM
>NJM-ENN
RDHMVLLEFVTAAGITHGMDELYKLEHHHHHHENN
>NJM-ENP
RDHMVLLEFVTAAGITHGMDELYKLEHHHHHHENP
>NJM-ENQ
RDHMVLLEFVTAAGITHGMDELYKLEHHHHHHENQ
>NJM-ENR
RDHMVLLEFVTAAGITHGMDELYKLEHHHHHHENR
>NJM-ENS
RDHMVLLEFVTAAGITHGMDELYKLEHHHHHHENS
>NJM-ENT
RDHMVLLEFVTAAGITHGMDELYKLEHHHHHHENT
>NJM-ENV
RDHMVLLEFVTAAGITHGMDELYKLEHHHHHHENV
>NJM-ENW
RDHMVLLEFVTAAGITHGMDELYKLEHHHHHHENW
>NJM-ENY
RDHMVLLEFVTAAGITHGMDELYKLEHHHHHHENY
>NJM-EP
RDHMVLLEFVTAAGITHGMDELYKLEHHHHHHEP
>NJM-EPA
RDHMVLLEFVTAAGITHGMDELYKLEHHHHHHEPA
>NJM-EPC
RDHMVLLEFVTAAGITHGMDELYKLEHHHHHHEPC
>NJM-EPD
RDHMVLLEFVTAAGITHGMDELYKLEHHHHHHEPD
>NJM-EPE
RDHMVLLEFVTAAGITHGMDELYKLEHHHHHHEPE
>NJM-EPF
RDHMVLLEFVTAAGITHGMDELYKLEHHHHHHEPF
>NJM-EPG
RDHMVLLEFVTAAGITHGMDELYKLEHHHHHHEPG
>NJM-EPH
RDHMVLLEFVTAAGITHGMDELYKLEHHHHHHEPH
>NJM-EPI
RDHMVLLEFVTAAGITHGMDELYKLEHHHHHHEPI
>NJM-EPK
RDHMVLLEFVTAAGITHGMDELYKLEHHHHHHEPK
>NJM-EPL
RDHMVLLEFVTAAGITHGMDELYKLEHHHHHHEPL
>NJM-EPM
RDHMVLLEFVTAAGITHGMDELYKLEHHHHHHEPM
>NJM-EPN
RDHMVLLEFVTAAGITHGMDELYKLEHHHHHHEPN
>NJM-EPP
RDHMVLLEFVTAAGITHGMDELYKLEHHHHHHEPP
>NJM-EPQ
RDHMVLLEFVTAAGITHGMDELYKLEHHHHHHEPQ
>NJM-EPR
RDHMVLLEFVTAAGITHGMDELYKLEHHHHHHEPR
>NJM-EPS
RDHMVLLEFVTAAGITHGMDELYKLEHHHHHHEPS
>NJM-EPT
RDHMVLLEFVTAAGITHGMDELYKLEHHHHHHEPT
>NJM-EPV
RDHMVLLEFVTAAGITHGMDELYKLEHHHHHHEPV
>NJM-EPW
RDHMVLLEFVTAAGITHGMDELYKLEHHHHHHEPW
>NJM-EPY
RDHMVLLEFVTAAGITHGMDELYKLEHHHHHHEPY
>NJM-EQ
RDHMVLLEFVTAAGITHGMDELYKLEHHHHHHEQ
>NJM-EQA
RDHMVLLEFVTAAGITHGMDELYKLEHHHHHHEQA
>NJM-EQC
RDHMVLLEFVTAAGITHGMDELYKLEHHHHHHEQC
>NJM-EQD
RDHMVLLEFVTAAGITHGMDELYKLEHHHHHHEQD
>NJM-EQE
RDHMVLLEFVTAAGITHGMDELYKLEHHHHHHEQE
>NJM-EQF
RDHMVLLEFVTAAGITHGMDELYKLEHHHHHHEQF
>NJM-EQG
RDHMVLLEFVTAAGITHGMDELYKLEHHHHHHEQG
>NJM-EQH
RDHMVLLEFVTAAGITHGMDELYKLEHHHHHHEQH
>NJM-EQI
RDHMVLLEFVTAAGITHGMDELYKLEHHHHHHEQI
>NJM-EQK
RDHMVLLEFVTAAGITHGMDELYKLEHHHHHHEQK
>NJM-EQL
RDHMVLLEFVTAAGITHGMDELYKLEHHHHHHEQL
>NJM-EQM
RDHMVLLEFVTAAGITHGMDELYKLEHHHHHHEQM
>NJM-EQN
RDHMVLLEFVTAAGITHGMDELYKLEHHHHHHEQN
>NJM-EQP
RDHMVLLEFVTAAGITHGMDELYKLEHHHHHHEQP
>NJM-EQQ
RDHMVLLEFVTAAGITHGMDELYKLEHHHHHHEQQ
>NJM-EQR
RDHMVLLEFVTAAGITHGMDELYKLEHHHHHHEQR
>NJM-EQS
RDHMVLLEFVTAAGITHGMDELYKLEHHHHHHEQS
>NJM-EQT
RDHMVLLEFVTAAGITHGMDELYKLEHHHHHHEQT
>NJM-EQV
RDHMVLLEFVTAAGITHGMDELYKLEHHHHHHEQV
>NJM-EQW
RDHMVLLEFVTAAGITHGMDELYKLEHHHHHHEQW
>NJM-EQY
RDHMVLLEFVTAAGITHGMDELYKLEHHHHHHEQY
>NJM-ER
RDHMVLLEFVTAAGITHGMDELYKLEHHHHHHER
>NJM-ERA
RDHMVLLEFVTAAGITHGMDELYKLEHHHHHHERA
>NJM-ERC
RDHMVLLEFVTAAGITHGMDELYKLEHHHHHHERC
>NJM-ERD
RDHMVLLEFVTAAGITHGMDELYKLEHHHHHHERD
>NJM-ERE
RDHMVLLEFVTAAGITHGMDELYKLEHHHHHHERE
>NJM-ERF
RDHMVLLEFVTAAGITHGMDELYKLEHHHHHHERF
>NJM-ERG
RDHMVLLEFVTAAGITHGMDELYKLEHHHHHHERG
>NJM-ERH
RDHMVLLEFVTAAGITHGMDELYKLEHHHHHHERH
>NJM-ERI
RDHMVLLEFVTAAGITHGMDELYKLEHHHHHHERI
>NJM-ERK
RDHMVLLEFVTAAGITHGMDELYKLEHHHHHHERK
>NJM-ERL
RDHMVLLEFVTAAGITHGMDELYKLEHHHHHHERL
>NJM-ERM
RDHMVLLEFVTAAGITHGMDELYKLEHHHHHHERM
>NJM-ERN
RDHMVLLEFVTAAGITHGMDELYKLEHHHHHHERN
>NJM-ERP
RDHMVLLEFVTAAGITHGMDELYKLEHHHHHHERP
>NJM-ERQ
RDHMVLLEFVTAAGITHGMDELYKLEHHHHHHERQ
>NJM-ERR
RDHMVLLEFVTAAGITHGMDELYKLEHHHHHHERR
>NJM-ERS
RDHMVLLEFVTAAGITHGMDELYKLEHHHHHHERS
>NJM-ERT
RDHMVLLEFVTAAGITHGMDELYKLEHHHHHHERT
>NJM-ERV
RDHMVLLEFVTAAGITHGMDELYKLEHHHHHHERV
>NJM-ERW
RDHMVLLEFVTAAGITHGMDELYKLEHHHHHHERW
>NJM-ERY
RDHMVLLEFVTAAGITHGMDELYKLEHHHHHHERY
>NJM-ES
RDHMVLLEFVTAAGITHGMDELYKLEHHHHHHES
>NJM-ESA
RDHMVLLEFVTAAGITHGMDELYKLEHHHHHHESA
>NJM-ESC
RDHMVLLEFVTAAGITHGMDELYKLEHHHHHHESC
>NJM-ESD
RDHMVLLEFVTAAGITHGMDELYKLEHHHHHHESD
>NJM-ESE
RDHMVLLEFVTAAGITHGMDELYKLEHHHHHHESE
>NJM-ESF
RDHMVLLEFVTAAGITHGMDELYKLEHHHHHHESF
>NJM-ESG
RDHMVLLEFVTAAGITHGMDELYKLEHHHHHHESG
>NJM-ESH
RDHMVLLEFVTAAGITHGMDELYKLEHHHHHHESH
>NJM-ESI
RDHMVLLEFVTAAGITHGMDELYKLEHHHHHHESI
>NJM-ESK
RDHMVLLEFVTAAGITHGMDELYKLEHHHHHHESK
>NJM-ESL
RDHMVLLEFVTAAGITHGMDELYKLEHHHHHHESL
>NJM-ESM
RDHMVLLEFVTAAGITHGMDELYKLEHHHHHHESM
>NJM-ESN
RDHMVLLEFVTAAGITHGMDELYKLEHHHHHHESN
>NJM-ESP
RDHMVLLEFVTAAGITHGMDELYKLEHHHHHHESP
>NJM-ESQ
RDHMVLLEFVTAAGITHGMDELYKLEHHHHHHESQ
>NJM-ESR
RDHMVLLEFVTAAGITHGMDELYKLEHHHHHHESR
>NJM-ESS
RDHMVLLEFVTAAGITHGMDELYKLEHHHHHHESS
>NJM-EST
RDHMVLLEFVTAAGITHGMDELYKLEHHHHHHEST
>NJM-ESV
RDHMVLLEFVTAAGITHGMDELYKLEHHHHHHESV
>NJM-ESW
RDHMVLLEFVTAAGITHGMDELYKLEHHHHHHESW
>NJM-ESY
RDHMVLLEFVTAAGITHGMDELYKLEHHHHHHESY
>NJM-ET
RDHMVLLEFVTAAGITHGMDELYKLEHHHHHHET
>NJM-ETA
RDHMVLLEFVTAAGITHGMDELYKLEHHHHHHETA
>NJM-ETC
RDHMVLLEFVTAAGITHGMDELYKLEHHHHHHETC
>NJM-ETD
RDHMVLLEFVTAAGITHGMDELYKLEHHHHHHETD
>NJM-ETE
RDHMVLLEFVTAAGITHGMDELYKLEHHHHHHETE
>NJM-ETF
RDHMVLLEFVTAAGITHGMDELYKLEHHHHHHETF
>NJM-ETG
RDHMVLLEFVTAAGITHGMDELYKLEHHHHHHETG
>NJM-ETH
RDHMVLLEFVTAAGITHGMDELYKLEHHHHHHETH
>NJM-ETI
RDHMVLLEFVTAAGITHGMDELYKLEHHHHHHETI
>NJM-ETK
RDHMVLLEFVTAAGITHGMDELYKLEHHHHHHETK
>NJM-ETL
RDHMVLLEFVTAAGITHGMDELYKLEHHHHHHETL
>NJM-ETM
RDHMVLLEFVTAAGITHGMDELYKLEHHHHHHETM
>NJM-ETN
RDHMVLLEFVTAAGITHGMDELYKLEHHHHHHETN
>NJM-ETP
RDHMVLLEFVTAAGITHGMDELYKLEHHHHHHETP
>NJM-ETQ
RDHMVLLEFVTAAGITHGMDELYKLEHHHHHHETQ
>NJM-ETR
RDHMVLLEFVTAAGITHGMDELYKLEHHHHHHETR
>NJM-ETS
RDHMVLLEFVTAAGITHGMDELYKLEHHHHHHETS
>NJM-ETT
RDHMVLLEFVTAAGITHGMDELYKLEHHHHHHETT
>NJM-ETV
RDHMVLLEFVTAAGITHGMDELYKLEHHHHHHETV
>NJM-ETW
RDHMVLLEFVTAAGITHGMDELYKLEHHHHHHETW
>NJM-ETY
RDHMVLLEFVTAAGITHGMDELYKLEHHHHHHETY
>NJM-EV
RDHMVLLEFVTAAGITHGMDELYKLEHHHHHHEV
>NJM-EVA
RDHMVLLEFVTAAGITHGMDELYKLEHHHHHHEVA
>NJM-EVC
RDHMVLLEFVTAAGITHGMDELYKLEHHHHHHEVC
>NJM-EVD
RDHMVLLEFVTAAGITHGMDELYKLEHHHHHHEVD
>NJM-EVE
RDHMVLLEFVTAAGITHGMDELYKLEHHHHHHEVE
>NJM-EVF
RDHMVLLEFVTAAGITHGMDELYKLEHHHHHHEVF
>NJM-EVG
RDHMVLLEFVTAAGITHGMDELYKLEHHHHHHEVG
>NJM-EVH
RDHMVLLEFVTAAGITHGMDELYKLEHHHHHHEVH
>NJM-EVI
RDHMVLLEFVTAAGITHGMDELYKLEHHHHHHEVI
>NJM-EVK
RDHMVLLEFVTAAGITHGMDELYKLEHHHHHHEVK
>NJM-EVL
RDHMVLLEFVTAAGITHGMDELYKLEHHHHHHEVL
>NJM-EVM
RDHMVLLEFVTAAGITHGMDELYKLEHHHHHHEVM
>NJM-EVN
RDHMVLLEFVTAAGITHGMDELYKLEHHHHHHEVN
>NJM-EVP
RDHMVLLEFVTAAGITHGMDELYKLEHHHHHHEVP
>NJM-EVQ
RDHMVLLEFVTAAGITHGMDELYKLEHHHHHHEVQ
>NJM-EVR
RDHMVLLEFVTAAGITHGMDELYKLEHHHHHHEVR
>NJM-EVS
RDHMVLLEFVTAAGITHGMDELYKLEHHHHHHEVS
>NJM-EVT
RDHMVLLEFVTAAGITHGMDELYKLEHHHHHHEVT
>NJM-EVV
RDHMVLLEFVTAAGITHGMDELYKLEHHHHHHEVV
>NJM-EVW
RDHMVLLEFVTAAGITHGMDELYKLEHHHHHHEVW
>NJM-EVY
RDHMVLLEFVTAAGITHGMDELYKLEHHHHHHEVY
>NJM-EW
RDHMVLLEFVTAAGITHGMDELYKLEHHHHHHEW
>NJM-EWA
RDHMVLLEFVTAAGITHGMDELYKLEHHHHHHEWA
>NJM-EWC
RDHMVLLEFVTAAGITHGMDELYKLEHHHHHHEWC
>NJM-EWD
RDHMVLLEFVTAAGITHGMDELYKLEHHHHHHEWD
>NJM-EWE
RDHMVLLEFVTAAGITHGMDELYKLEHHHHHHEWE
>NJM-EWF
RDHMVLLEFVTAAGITHGMDELYKLEHHHHHHEWF
>NJM-EWG
RDHMVLLEFVTAAGITHGMDELYKLEHHHHHHEWG
>NJM-EWH
RDHMVLLEFVTAAGITHGMDELYKLEHHHHHHEWH
>NJM-EWI
RDHMVLLEFVTAAGITHGMDELYKLEHHHHHHEWI
>NJM-EWK
RDHMVLLEFVTAAGITHGMDELYKLEHHHHHHEWK
>NJM-EWL
RDHMVLLEFVTAAGITHGMDELYKLEHHHHHHEWL
>NJM-EWM
RDHMVLLEFVTAAGITHGMDELYKLEHHHHHHEWM
>NJM-EWN
RDHMVLLEFVTAAGITHGMDELYKLEHHHHHHEWN
>NJM-EWP
RDHMVLLEFVTAAGITHGMDELYKLEHHHHHHEWP
>NJM-EWQ
RDHMVLLEFVTAAGITHGMDELYKLEHHHHHHEWQ
>NJM-EWR
RDHMVLLEFVTAAGITHGMDELYKLEHHHHHHEWR
>NJM-EWS
RDHMVLLEFVTAAGITHGMDELYKLEHHHHHHEWS
>NJM-EWT
RDHMVLLEFVTAAGITHGMDELYKLEHHHHHHEWT
>NJM-EWV
RDHMVLLEFVTAAGITHGMDELYKLEHHHHHHEWV
>NJM-EWW
RDHMVLLEFVTAAGITHGMDELYKLEHHHHHHEWW
>NJM-EWY
RDHMVLLEFVTAAGITHGMDELYKLEHHHHHHEWY
>NJM-EY
RDHMVLLEFVTAAGITHGMDELYKLEHHHHHHEY
>NJM-EYA
RDHMVLLEFVTAAGITHGMDELYKLEHHHHHHEYA
>NJM-EYC
RDHMVLLEFVTAAGITHGMDELYKLEHHHHHHEYC
>NJM-EYD
RDHMVLLEFVTAAGITHGMDELYKLEHHHHHHEYD
>NJM-EYE
RDHMVLLEFVTAAGITHGMDELYKLEHHHHHHEYE
>NJM-EYF
RDHMVLLEFVTAAGITHGMDELYKLEHHHHHHEYF
>NJM-EYG
RDHMVLLEFVTAAGITHGMDELYKLEHHHHHHEYG
>NJM-EYH
RDHMVLLEFVTAAGITHGMDELYKLEHHHHHHEYH
>NJM-EYI
RDHMVLLEFVTAAGITHGMDELYKLEHHHHHHEYI
>NJM-EYK
RDHMVLLEFVTAAGITHGMDELYKLEHHHHHHEYK
>NJM-EYL
RDHMVLLEFVTAAGITHGMDELYKLEHHHHHHEYL
>NJM-EYM
RDHMVLLEFVTAAGITHGMDELYKLEHHHHHHEYM
>NJM-EYN
RDHMVLLEFVTAAGITHGMDELYKLEHHHHHHEYN
>NJM-EYP
RDHMVLLEFVTAAGITHGMDELYKLEHHHHHHEYP
>NJM-EYQ
RDHMVLLEFVTAAGITHGMDELYKLEHHHHHHEYQ
>NJM-EYR
RDHMVLLEFVTAAGITHGMDELYKLEHHHHHHEYR
>NJM-EYS
RDHMVLLEFVTAAGITHGMDELYKLEHHHHHHEYS
>NJM-EYT
RDHMVLLEFVTAAGITHGMDELYKLEHHHHHHEYT
>NJM-EYV
RDHMVLLEFVTAAGITHGMDELYKLEHHHHHHEYV
>NJM-EYW
RDHMVLLEFVTAAGITHGMDELYKLEHHHHHHEYW
>NJM-EYY
RDHMVLLEFVTAAGITHGMDELYKLEHHHHHHEYY
>NJM-F
RDHMVLLEFVTAAGITHGMDELYKLEHHHHHHF
>NJM-FA
RDHMVLLEFVTAAGITHGMDELYKLEHHHHHHFA
>NJM-FC
RDHMVLLEFVTAAGITHGMDELYKLEHHHHHHFC
>NJM-FD
RDHMVLLEFVTAAGITHGMDELYKLEHHHHHHFD
>NJM-FE
RDHMVLLEFVTAAGITHGMDELYKLEHHHHHHFE
>NJM-FF
RDHMVLLEFVTAAGITHGMDELYKLEHHHHHHFF
>NJM-FG
RDHMVLLEFVTAAGITHGMDELYKLEHHHHHHFG
>NJM-FH
RDHMVLLEFVTAAGITHGMDELYKLEHHHHHHFH
>NJM-FI
RDHMVLLEFVTAAGITHGMDELYKLEHHHHHHFI
>NJM-FK
RDHMVLLEFVTAAGITHGMDELYKLEHHHHHHFK
>NJM-FL
RDHMVLLEFVTAAGITHGMDELYKLEHHHHHHFL
>NJM-FM
RDHMVLLEFVTAAGITHGMDELYKLEHHHHHHFM
>NJM-FN
RDHMVLLEFVTAAGITHGMDELYKLEHHHHHHFN
>NJM-FP
RDHMVLLEFVTAAGITHGMDELYKLEHHHHHHFP
>NJM-FQ
RDHMVLLEFVTAAGITHGMDELYKLEHHHHHHFQ
>NJM-FR
RDHMVLLEFVTAAGITHGMDELYKLEHHHHHHFR
>NJM-FS
RDHMVLLEFVTAAGITHGMDELYKLEHHHHHHFS
>NJM-FT
RDHMVLLEFVTAAGITHGMDELYKLEHHHHHHFT
>NJM-FV
RDHMVLLEFVTAAGITHGMDELYKLEHHHHHHFV
>NJM-FW
RDHMVLLEFVTAAGITHGMDELYKLEHHHHHHFW
>NJM-FY
RDHMVLLEFVTAAGITHGMDELYKLEHHHHHHFY
>NJM-FA
RDHMVLLEFVTAAGITHGMDELYKLEHHHHHHFA
>NJM-FAA
RDHMVLLEFVTAAGITHGMDELYKLEHHHHHHFAA
>NJM-FAC
RDHMVLLEFVTAAGITHGMDELYKLEHHHHHHFAC
>NJM-FAD
RDHMVLLEFVTAAGITHGMDELYKLEHHHHHHFAD
>NJM-FAE
RDHMVLLEFVTAAGITHGMDELYKLEHHHHHHFAE
>NJM-FAF
RDHMVLLEFVTAAGITHGMDELYKLEHHHHHHFAF
>NJM-FAG
RDHMVLLEFVTAAGITHGMDELYKLEHHHHHHFAG
>NJM-FAH
RDHMVLLEFVTAAGITHGMDELYKLEHHHHHHFAH
>NJM-FAI
RDHMVLLEFVTAAGITHGMDELYKLEHHHHHHFAI
>NJM-FAK
RDHMVLLEFVTAAGITHGMDELYKLEHHHHHHFAK
>NJM-FAL
RDHMVLLEFVTAAGITHGMDELYKLEHHHHHHFAL
>NJM-FAM
RDHMVLLEFVTAAGITHGMDELYKLEHHHHHHFAM
>NJM-FAN
RDHMVLLEFVTAAGITHGMDELYKLEHHHHHHFAN
>NJM-FAP
RDHMVLLEFVTAAGITHGMDELYKLEHHHHHHFAP
>NJM-FAQ
RDHMVLLEFVTAAGITHGMDELYKLEHHHHHHFAQ
>NJM-FAR
RDHMVLLEFVTAAGITHGMDELYKLEHHHHHHFAR
>NJM-FAS
RDHMVLLEFVTAAGITHGMDELYKLEHHHHHHFAS
>NJM-FAT
RDHMVLLEFVTAAGITHGMDELYKLEHHHHHHFAT
>NJM-FAV
RDHMVLLEFVTAAGITHGMDELYKLEHHHHHHFAV
>NJM-FAW
RDHMVLLEFVTAAGITHGMDELYKLEHHHHHHFAW
>NJM-FAY
RDHMVLLEFVTAAGITHGMDELYKLEHHHHHHFAY
>NJM-FC
RDHMVLLEFVTAAGITHGMDELYKLEHHHHHHFC
>NJM-FCA
RDHMVLLEFVTAAGITHGMDELYKLEHHHHHHFCA
>NJM-FCC
RDHMVLLEFVTAAGITHGMDELYKLEHHHHHHFCC
>NJM-FCD
RDHMVLLEFVTAAGITHGMDELYKLEHHHHHHFCD
>NJM-FCE
RDHMVLLEFVTAAGITHGMDELYKLEHHHHHHFCE
>NJM-FCF
RDHMVLLEFVTAAGITHGMDELYKLEHHHHHHFCF
>NJM-FCG
RDHMVLLEFVTAAGITHGMDELYKLEHHHHHHFCG
>NJM-FCH
RDHMVLLEFVTAAGITHGMDELYKLEHHHHHHFCH
>NJM-FCI
RDHMVLLEFVTAAGITHGMDELYKLEHHHHHHFCI
>NJM-FCK
RDHMVLLEFVTAAGITHGMDELYKLEHHHHHHFCK
>NJM-FCL
RDHMVLLEFVTAAGITHGMDELYKLEHHHHHHFCL
>NJM-FCM
RDHMVLLEFVTAAGITHGMDELYKLEHHHHHHFCM
>NJM-FCN
RDHMVLLEFVTAAGITHGMDELYKLEHHHHHHFCN
>NJM-FCP
RDHMVLLEFVTAAGITHGMDELYKLEHHHHHHFCP
>NJM-FCQ
RDHMVLLEFVTAAGITHGMDELYKLEHHHHHHFCQ
>NJM-FCR
RDHMVLLEFVTAAGITHGMDELYKLEHHHHHHFCR
>NJM-FCS
RDHMVLLEFVTAAGITHGMDELYKLEHHHHHHFCS
>NJM-FCT
RDHMVLLEFVTAAGITHGMDELYKLEHHHHHHFCT
>NJM-FCV
RDHMVLLEFVTAAGITHGMDELYKLEHHHHHHFCV
>NJM-FCW
RDHMVLLEFVTAAGITHGMDELYKLEHHHHHHFCW
>NJM-FCY
RDHMVLLEFVTAAGITHGMDELYKLEHHHHHHFCY
>NJM-FD
RDHMVLLEFVTAAGITHGMDELYKLEHHHHHHFD
>NJM-FDA
RDHMVLLEFVTAAGITHGMDELYKLEHHHHHHFDA
>NJM-FDC
RDHMVLLEFVTAAGITHGMDELYKLEHHHHHHFDC
>NJM-FDD
RDHMVLLEFVTAAGITHGMDELYKLEHHHHHHFDD
>NJM-FDE
RDHMVLLEFVTAAGITHGMDELYKLEHHHHHHFDE
>NJM-FDF
RDHMVLLEFVTAAGITHGMDELYKLEHHHHHHFDF
>NJM-FDG
RDHMVLLEFVTAAGITHGMDELYKLEHHHHHHFDG
>NJM-FDH
RDHMVLLEFVTAAGITHGMDELYKLEHHHHHHFDH
>NJM-FDI
RDHMVLLEFVTAAGITHGMDELYKLEHHHHHHFDI
>NJM-FDK
RDHMVLLEFVTAAGITHGMDELYKLEHHHHHHFDK
>NJM-FDL
RDHMVLLEFVTAAGITHGMDELYKLEHHHHHHFDL
>NJM-FDM
RDHMVLLEFVTAAGITHGMDELYKLEHHHHHHFDM
>NJM-FDN
RDHMVLLEFVTAAGITHGMDELYKLEHHHHHHFDN
>NJM-FDP
RDHMVLLEFVTAAGITHGMDELYKLEHHHHHHFDP
>NJM-FDQ
RDHMVLLEFVTAAGITHGMDELYKLEHHHHHHFDQ
>NJM-FDR
RDHMVLLEFVTAAGITHGMDELYKLEHHHHHHFDR
>NJM-FDS
RDHMVLLEFVTAAGITHGMDELYKLEHHHHHHFDS
>NJM-FDT
RDHMVLLEFVTAAGITHGMDELYKLEHHHHHHFDT
>NJM-FDV
RDHMVLLEFVTAAGITHGMDELYKLEHHHHHHFDV
>NJM-FDW
RDHMVLLEFVTAAGITHGMDELYKLEHHHHHHFDW
>NJM-FDY
RDHMVLLEFVTAAGITHGMDELYKLEHHHHHHFDY
>NJM-FE
RDHMVLLEFVTAAGITHGMDELYKLEHHHHHHFE
>NJM-FEA
RDHMVLLEFVTAAGITHGMDELYKLEHHHHHHFEA
>NJM-FEC
RDHMVLLEFVTAAGITHGMDELYKLEHHHHHHFEC
>NJM-FED
RDHMVLLEFVTAAGITHGMDELYKLEHHHHHHFED
>NJM-FEE
RDHMVLLEFVTAAGITHGMDELYKLEHHHHHHFEE
>NJM-FEF
RDHMVLLEFVTAAGITHGMDELYKLEHHHHHHFEF
>NJM-FEG
RDHMVLLEFVTAAGITHGMDELYKLEHHHHHHFEG
>NJM-FEH
RDHMVLLEFVTAAGITHGMDELYKLEHHHHHHFEH
>NJM-FEI
RDHMVLLEFVTAAGITHGMDELYKLEHHHHHHFEI
>NJM-FEK
RDHMVLLEFVTAAGITHGMDELYKLEHHHHHHFEK
>NJM-FEL
RDHMVLLEFVTAAGITHGMDELYKLEHHHHHHFEL
>NJM-FEM
RDHMVLLEFVTAAGITHGMDELYKLEHHHHHHFEM
>NJM-FEN
RDHMVLLEFVTAAGITHGMDELYKLEHHHHHHFEN
>NJM-FEP
RDHMVLLEFVTAAGITHGMDELYKLEHHHHHHFEP
>NJM-FEQ
RDHMVLLEFVTAAGITHGMDELYKLEHHHHHHFEQ
>NJM-FER
RDHMVLLEFVTAAGITHGMDELYKLEHHHHHHFER
>NJM-FES
RDHMVLLEFVTAAGITHGMDELYKLEHHHHHHFES
>NJM-FET
RDHMVLLEFVTAAGITHGMDELYKLEHHHHHHFET
>NJM-FEV
RDHMVLLEFVTAAGITHGMDELYKLEHHHHHHFEV
>NJM-FEW
RDHMVLLEFVTAAGITHGMDELYKLEHHHHHHFEW
>NJM-FEY
RDHMVLLEFVTAAGITHGMDELYKLEHHHHHHFEY
>NJM-FF
RDHMVLLEFVTAAGITHGMDELYKLEHHHHHHFF
>NJM-FFA
RDHMVLLEFVTAAGITHGMDELYKLEHHHHHHFFA
>NJM-FFC
RDHMVLLEFVTAAGITHGMDELYKLEHHHHHHFFC
>NJM-FFD
RDHMVLLEFVTAAGITHGMDELYKLEHHHHHHFFD
>NJM-FFE
RDHMVLLEFVTAAGITHGMDELYKLEHHHHHHFFE
>NJM-FFF
RDHMVLLEFVTAAGITHGMDELYKLEHHHHHHFFF
>NJM-FFG
RDHMVLLEFVTAAGITHGMDELYKLEHHHHHHFFG
>NJM-FFH
RDHMVLLEFVTAAGITHGMDELYKLEHHHHHHFFH
>NJM-FFI
RDHMVLLEFVTAAGITHGMDELYKLEHHHHHHFFI
>NJM-FFK
RDHMVLLEFVTAAGITHGMDELYKLEHHHHHHFFK
>NJM-FFL
RDHMVLLEFVTAAGITHGMDELYKLEHHHHHHFFL
>NJM-FFM
RDHMVLLEFVTAAGITHGMDELYKLEHHHHHHFFM
>NJM-FFN
RDHMVLLEFVTAAGITHGMDELYKLEHHHHHHFFN
>NJM-FFP
RDHMVLLEFVTAAGITHGMDELYKLEHHHHHHFFP
>NJM-FFQ
RDHMVLLEFVTAAGITHGMDELYKLEHHHHHHFFQ
>NJM-FFR
RDHMVLLEFVTAAGITHGMDELYKLEHHHHHHFFR
>NJM-FFS
RDHMVLLEFVTAAGITHGMDELYKLEHHHHHHFFS
>NJM-FFT
RDHMVLLEFVTAAGITHGMDELYKLEHHHHHHFFT
>NJM-FFV
RDHMVLLEFVTAAGITHGMDELYKLEHHHHHHFFV
>NJM-FFW
RDHMVLLEFVTAAGITHGMDELYKLEHHHHHHFFW
>NJM-FFY
RDHMVLLEFVTAAGITHGMDELYKLEHHHHHHFFY
>NJM-FG
RDHMVLLEFVTAAGITHGMDELYKLEHHHHHHFG
>NJM-FGA
RDHMVLLEFVTAAGITHGMDELYKLEHHHHHHFGA
>NJM-FGC
RDHMVLLEFVTAAGITHGMDELYKLEHHHHHHFGC
>NJM-FGD
RDHMVLLEFVTAAGITHGMDELYKLEHHHHHHFGD
>NJM-FGE
RDHMVLLEFVTAAGITHGMDELYKLEHHHHHHFGE
>NJM-FGF
RDHMVLLEFVTAAGITHGMDELYKLEHHHHHHFGF
>NJM-FGG
RDHMVLLEFVTAAGITHGMDELYKLEHHHHHHFGG
>NJM-FGH
RDHMVLLEFVTAAGITHGMDELYKLEHHHHHHFGH
>NJM-FGI
RDHMVLLEFVTAAGITHGMDELYKLEHHHHHHFGI
>NJM-FGK
RDHMVLLEFVTAAGITHGMDELYKLEHHHHHHFGK
>NJM-FGL
RDHMVLLEFVTAAGITHGMDELYKLEHHHHHHFGL
>NJM-FGM
RDHMVLLEFVTAAGITHGMDELYKLEHHHHHHFGM
>NJM-FGN
RDHMVLLEFVTAAGITHGMDELYKLEHHHHHHFGN
>NJM-FGP
RDHMVLLEFVTAAGITHGMDELYKLEHHHHHHFGP
>NJM-FGQ
RDHMVLLEFVTAAGITHGMDELYKLEHHHHHHFGQ
>NJM-FGR
RDHMVLLEFVTAAGITHGMDELYKLEHHHHHHFGR
>NJM-FGS
RDHMVLLEFVTAAGITHGMDELYKLEHHHHHHFGS
>NJM-FGT
RDHMVLLEFVTAAGITHGMDELYKLEHHHHHHFGT
>NJM-FGV
RDHMVLLEFVTAAGITHGMDELYKLEHHHHHHFGV
>NJM-FGW
RDHMVLLEFVTAAGITHGMDELYKLEHHHHHHFGW
>NJM-FGY
RDHMVLLEFVTAAGITHGMDELYKLEHHHHHHFGY
>NJM-FH
RDHMVLLEFVTAAGITHGMDELYKLEHHHHHHFH
>NJM-FHA
RDHMVLLEFVTAAGITHGMDELYKLEHHHHHHFHA
>NJM-FHC
RDHMVLLEFVTAAGITHGMDELYKLEHHHHHHFHC
>NJM-FHD
RDHMVLLEFVTAAGITHGMDELYKLEHHHHHHFHD
>NJM-FHE
RDHMVLLEFVTAAGITHGMDELYKLEHHHHHHFHE
>NJM-FHF
RDHMVLLEFVTAAGITHGMDELYKLEHHHHHHFHF
>NJM-FHG
RDHMVLLEFVTAAGITHGMDELYKLEHHHHHHFHG
>NJM-FHH
RDHMVLLEFVTAAGITHGMDELYKLEHHHHHHFHH
>NJM-FHI
RDHMVLLEFVTAAGITHGMDELYKLEHHHHHHFHI
>NJM-FHK
RDHMVLLEFVTAAGITHGMDELYKLEHHHHHHFHK
>NJM-FHL
RDHMVLLEFVTAAGITHGMDELYKLEHHHHHHFHL
>NJM-FHM
RDHMVLLEFVTAAGITHGMDELYKLEHHHHHHFHM
>NJM-FHN
RDHMVLLEFVTAAGITHGMDELYKLEHHHHHHFHN
>NJM-FHP
RDHMVLLEFVTAAGITHGMDELYKLEHHHHHHFHP
>NJM-FHQ
RDHMVLLEFVTAAGITHGMDELYKLEHHHHHHFHQ
>NJM-FHR
RDHMVLLEFVTAAGITHGMDELYKLEHHHHHHFHR
>NJM-FHS
RDHMVLLEFVTAAGITHGMDELYKLEHHHHHHFHS
>NJM-FHT
RDHMVLLEFVTAAGITHGMDELYKLEHHHHHHFHT
>NJM-FHV
RDHMVLLEFVTAAGITHGMDELYKLEHHHHHHFHV
>NJM-FHW
RDHMVLLEFVTAAGITHGMDELYKLEHHHHHHFHW
>NJM-FHY
RDHMVLLEFVTAAGITHGMDELYKLEHHHHHHFHY
>NJM-FI
RDHMVLLEFVTAAGITHGMDELYKLEHHHHHHFI
>NJM-FIA
RDHMVLLEFVTAAGITHGMDELYKLEHHHHHHFIA
>NJM-FIC
RDHMVLLEFVTAAGITHGMDELYKLEHHHHHHFIC
>NJM-FID
RDHMVLLEFVTAAGITHGMDELYKLEHHHHHHFID
>NJM-FIE
RDHMVLLEFVTAAGITHGMDELYKLEHHHHHHFIE
>NJM-FIF
RDHMVLLEFVTAAGITHGMDELYKLEHHHHHHFIF
>NJM-FIG
RDHMVLLEFVTAAGITHGMDELYKLEHHHHHHFIG
>NJM-FIH
RDHMVLLEFVTAAGITHGMDELYKLEHHHHHHFIH
>NJM-FII
RDHMVLLEFVTAAGITHGMDELYKLEHHHHHHFII
>NJM-FIK
RDHMVLLEFVTAAGITHGMDELYKLEHHHHHHFIK
>NJM-FIL
RDHMVLLEFVTAAGITHGMDELYKLEHHHHHHFIL
>NJM-FIM
RDHMVLLEFVTAAGITHGMDELYKLEHHHHHHFIM
>NJM-FIN
RDHMVLLEFVTAAGITHGMDELYKLEHHHHHHFIN
>NJM-FIP
RDHMVLLEFVTAAGITHGMDELYKLEHHHHHHFIP
>NJM-FIQ
RDHMVLLEFVTAAGITHGMDELYKLEHHHHHHFIQ
>NJM-FIR
RDHMVLLEFVTAAGITHGMDELYKLEHHHHHHFIR
>NJM-FIS
RDHMVLLEFVTAAGITHGMDELYKLEHHHHHHFIS
>NJM-FIT
RDHMVLLEFVTAAGITHGMDELYKLEHHHHHHFIT
>NJM-FIV
RDHMVLLEFVTAAGITHGMDELYKLEHHHHHHFIV
>NJM-FIW
RDHMVLLEFVTAAGITHGMDELYKLEHHHHHHFIW
>NJM-FIY
RDHMVLLEFVTAAGITHGMDELYKLEHHHHHHFIY
>NJM-FK
RDHMVLLEFVTAAGITHGMDELYKLEHHHHHHFK
>NJM-FKA
RDHMVLLEFVTAAGITHGMDELYKLEHHHHHHFKA
>NJM-FKC
RDHMVLLEFVTAAGITHGMDELYKLEHHHHHHFKC
>NJM-FKD
RDHMVLLEFVTAAGITHGMDELYKLEHHHHHHFKD
>NJM-FKE
RDHMVLLEFVTAAGITHGMDELYKLEHHHHHHFKE
>NJM-FKF
RDHMVLLEFVTAAGITHGMDELYKLEHHHHHHFKF
>NJM-FKG
RDHMVLLEFVTAAGITHGMDELYKLEHHHHHHFKG
>NJM-FKH
RDHMVLLEFVTAAGITHGMDELYKLEHHHHHHFKH
>NJM-FKI
RDHMVLLEFVTAAGITHGMDELYKLEHHHHHHFKI
>NJM-FKK
RDHMVLLEFVTAAGITHGMDELYKLEHHHHHHFKK
>NJM-FKL
RDHMVLLEFVTAAGITHGMDELYKLEHHHHHHFKL
>NJM-FKM
RDHMVLLEFVTAAGITHGMDELYKLEHHHHHHFKM
>NJM-FKN
RDHMVLLEFVTAAGITHGMDELYKLEHHHHHHFKN
>NJM-FKP
RDHMVLLEFVTAAGITHGMDELYKLEHHHHHHFKP
>NJM-FKQ
RDHMVLLEFVTAAGITHGMDELYKLEHHHHHHFKQ
>NJM-FKR
RDHMVLLEFVTAAGITHGMDELYKLEHHHHHHFKR
>NJM-FKS
RDHMVLLEFVTAAGITHGMDELYKLEHHHHHHFKS
>NJM-FKT
RDHMVLLEFVTAAGITHGMDELYKLEHHHHHHFKT
>NJM-FKV
RDHMVLLEFVTAAGITHGMDELYKLEHHHHHHFKV
>NJM-FKW
RDHMVLLEFVTAAGITHGMDELYKLEHHHHHHFKW
>NJM-FKY
RDHMVLLEFVTAAGITHGMDELYKLEHHHHHHFKY
>NJM-FL
RDHMVLLEFVTAAGITHGMDELYKLEHHHHHHFL
>NJM-FLA
RDHMVLLEFVTAAGITHGMDELYKLEHHHHHHFLA
>NJM-FLC
RDHMVLLEFVTAAGITHGMDELYKLEHHHHHHFLC
>NJM-FLD
RDHMVLLEFVTAAGITHGMDELYKLEHHHHHHFLD
>NJM-FLE
RDHMVLLEFVTAAGITHGMDELYKLEHHHHHHFLE
>NJM-FLF
RDHMVLLEFVTAAGITHGMDELYKLEHHHHHHFLF
>NJM-FLG
RDHMVLLEFVTAAGITHGMDELYKLEHHHHHHFLG
>NJM-FLH
RDHMVLLEFVTAAGITHGMDELYKLEHHHHHHFLH
>NJM-FLI
RDHMVLLEFVTAAGITHGMDELYKLEHHHHHHFLI
>NJM-FLK
RDHMVLLEFVTAAGITHGMDELYKLEHHHHHHFLK
>NJM-FLL
RDHMVLLEFVTAAGITHGMDELYKLEHHHHHHFLL
>NJM-FLM
RDHMVLLEFVTAAGITHGMDELYKLEHHHHHHFLM
>NJM-FLN
RDHMVLLEFVTAAGITHGMDELYKLEHHHHHHFLN
>NJM-FLP
RDHMVLLEFVTAAGITHGMDELYKLEHHHHHHFLP
>NJM-FLQ
RDHMVLLEFVTAAGITHGMDELYKLEHHHHHHFLQ
>NJM-FLR
RDHMVLLEFVTAAGITHGMDELYKLEHHHHHHFLR
>NJM-FLS
RDHMVLLEFVTAAGITHGMDELYKLEHHHHHHFLS
>NJM-FLT
RDHMVLLEFVTAAGITHGMDELYKLEHHHHHHFLT
>NJM-FLV
RDHMVLLEFVTAAGITHGMDELYKLEHHHHHHFLV
>NJM-FLW
RDHMVLLEFVTAAGITHGMDELYKLEHHHHHHFLW
>NJM-FLY
RDHMVLLEFVTAAGITHGMDELYKLEHHHHHHFLY
>NJM-FM
RDHMVLLEFVTAAGITHGMDELYKLEHHHHHHFM
>NJM-FMA
RDHMVLLEFVTAAGITHGMDELYKLEHHHHHHFMA
>NJM-FMC
RDHMVLLEFVTAAGITHGMDELYKLEHHHHHHFMC
>NJM-FMD
RDHMVLLEFVTAAGITHGMDELYKLEHHHHHHFMD
>NJM-FME
RDHMVLLEFVTAAGITHGMDELYKLEHHHHHHFME
>NJM-FMF
RDHMVLLEFVTAAGITHGMDELYKLEHHHHHHFMF
>NJM-FMG
RDHMVLLEFVTAAGITHGMDELYKLEHHHHHHFMG
>NJM-FMH
RDHMVLLEFVTAAGITHGMDELYKLEHHHHHHFMH
>NJM-FMI
RDHMVLLEFVTAAGITHGMDELYKLEHHHHHHFMI
>NJM-FMK
RDHMVLLEFVTAAGITHGMDELYKLEHHHHHHFMK
>NJM-FML
RDHMVLLEFVTAAGITHGMDELYKLEHHHHHHFML
>NJM-FMM
RDHMVLLEFVTAAGITHGMDELYKLEHHHHHHFMM
>NJM-FMN
RDHMVLLEFVTAAGITHGMDELYKLEHHHHHHFMN
>NJM-FMP
RDHMVLLEFVTAAGITHGMDELYKLEHHHHHHFMP
>NJM-FMQ
RDHMVLLEFVTAAGITHGMDELYKLEHHHHHHFMQ
>NJM-FMR
RDHMVLLEFVTAAGITHGMDELYKLEHHHHHHFMR
>NJM-FMS
RDHMVLLEFVTAAGITHGMDELYKLEHHHHHHFMS
>NJM-FMT
RDHMVLLEFVTAAGITHGMDELYKLEHHHHHHFMT
>NJM-FMV
RDHMVLLEFVTAAGITHGMDELYKLEHHHHHHFMV
>NJM-FMW
RDHMVLLEFVTAAGITHGMDELYKLEHHHHHHFMW
>NJM-FMY
RDHMVLLEFVTAAGITHGMDELYKLEHHHHHHFMY
>NJM-FN
RDHMVLLEFVTAAGITHGMDELYKLEHHHHHHFN
>NJM-FNA
RDHMVLLEFVTAAGITHGMDELYKLEHHHHHHFNA
>NJM-FNC
RDHMVLLEFVTAAGITHGMDELYKLEHHHHHHFNC
>NJM-FND
RDHMVLLEFVTAAGITHGMDELYKLEHHHHHHFND
>NJM-FNE
RDHMVLLEFVTAAGITHGMDELYKLEHHHHHHFNE
>NJM-FNF
RDHMVLLEFVTAAGITHGMDELYKLEHHHHHHFNF
>NJM-FNG
RDHMVLLEFVTAAGITHGMDELYKLEHHHHHHFNG
>NJM-FNH
RDHMVLLEFVTAAGITHGMDELYKLEHHHHHHFNH
>NJM-FNI
RDHMVLLEFVTAAGITHGMDELYKLEHHHHHHFNI
>NJM-FNK
RDHMVLLEFVTAAGITHGMDELYKLEHHHHHHFNK
>NJM-FNL
RDHMVLLEFVTAAGITHGMDELYKLEHHHHHHFNL
>NJM-FNM
RDHMVLLEFVTAAGITHGMDELYKLEHHHHHHFNM
>NJM-FNN
RDHMVLLEFVTAAGITHGMDELYKLEHHHHHHFNN
>NJM-FNP
RDHMVLLEFVTAAGITHGMDELYKLEHHHHHHFNP
>NJM-FNQ
RDHMVLLEFVTAAGITHGMDELYKLEHHHHHHFNQ
>NJM-FNR
RDHMVLLEFVTAAGITHGMDELYKLEHHHHHHFNR
>NJM-FNS
RDHMVLLEFVTAAGITHGMDELYKLEHHHHHHFNS
>NJM-FNT
RDHMVLLEFVTAAGITHGMDELYKLEHHHHHHFNT
>NJM-FNV
RDHMVLLEFVTAAGITHGMDELYKLEHHHHHHFNV
>NJM-FNW
RDHMVLLEFVTAAGITHGMDELYKLEHHHHHHFNW
>NJM-FNY
RDHMVLLEFVTAAGITHGMDELYKLEHHHHHHFNY
>NJM-FP
RDHMVLLEFVTAAGITHGMDELYKLEHHHHHHFP
>NJM-FPA
RDHMVLLEFVTAAGITHGMDELYKLEHHHHHHFPA
>NJM-FPC
RDHMVLLEFVTAAGITHGMDELYKLEHHHHHHFPC
>NJM-FPD
RDHMVLLEFVTAAGITHGMDELYKLEHHHHHHFPD
>NJM-FPE
RDHMVLLEFVTAAGITHGMDELYKLEHHHHHHFPE
>NJM-FPF
RDHMVLLEFVTAAGITHGMDELYKLEHHHHHHFPF
>NJM-FPG
RDHMVLLEFVTAAGITHGMDELYKLEHHHHHHFPG
>NJM-FPH
RDHMVLLEFVTAAGITHGMDELYKLEHHHHHHFPH
>NJM-FPI
RDHMVLLEFVTAAGITHGMDELYKLEHHHHHHFPI
>NJM-FPK
RDHMVLLEFVTAAGITHGMDELYKLEHHHHHHFPK
>NJM-FPL
RDHMVLLEFVTAAGITHGMDELYKLEHHHHHHFPL
>NJM-FPM
RDHMVLLEFVTAAGITHGMDELYKLEHHHHHHFPM
>NJM-FPN
RDHMVLLEFVTAAGITHGMDELYKLEHHHHHHFPN
>NJM-FPP
RDHMVLLEFVTAAGITHGMDELYKLEHHHHHHFPP
>NJM-FPQ
RDHMVLLEFVTAAGITHGMDELYKLEHHHHHHFPQ
>NJM-FPR
RDHMVLLEFVTAAGITHGMDELYKLEHHHHHHFPR
>NJM-FPS
RDHMVLLEFVTAAGITHGMDELYKLEHHHHHHFPS
>NJM-FPT
RDHMVLLEFVTAAGITHGMDELYKLEHHHHHHFPT
>NJM-FPV
RDHMVLLEFVTAAGITHGMDELYKLEHHHHHHFPV
>NJM-FPW
RDHMVLLEFVTAAGITHGMDELYKLEHHHHHHFPW
>NJM-FPY
RDHMVLLEFVTAAGITHGMDELYKLEHHHHHHFPY
>NJM-FQ
RDHMVLLEFVTAAGITHGMDELYKLEHHHHHHFQ
>NJM-FQA
RDHMVLLEFVTAAGITHGMDELYKLEHHHHHHFQA
>NJM-FQC
RDHMVLLEFVTAAGITHGMDELYKLEHHHHHHFQC
>NJM-FQD
RDHMVLLEFVTAAGITHGMDELYKLEHHHHHHFQD
>NJM-FQE
RDHMVLLEFVTAAGITHGMDELYKLEHHHHHHFQE
>NJM-FQF
RDHMVLLEFVTAAGITHGMDELYKLEHHHHHHFQF
>NJM-FQG
RDHMVLLEFVTAAGITHGMDELYKLEHHHHHHFQG
>NJM-FQH
RDHMVLLEFVTAAGITHGMDELYKLEHHHHHHFQH
>NJM-FQI
RDHMVLLEFVTAAGITHGMDELYKLEHHHHHHFQI
>NJM-FQK
RDHMVLLEFVTAAGITHGMDELYKLEHHHHHHFQK
>NJM-FQL
RDHMVLLEFVTAAGITHGMDELYKLEHHHHHHFQL
>NJM-FQM
RDHMVLLEFVTAAGITHGMDELYKLEHHHHHHFQM
>NJM-FQN
RDHMVLLEFVTAAGITHGMDELYKLEHHHHHHFQN
>NJM-FQP
RDHMVLLEFVTAAGITHGMDELYKLEHHHHHHFQP
>NJM-FQQ
RDHMVLLEFVTAAGITHGMDELYKLEHHHHHHFQQ
>NJM-FQR
RDHMVLLEFVTAAGITHGMDELYKLEHHHHHHFQR
>NJM-FQS
RDHMVLLEFVTAAGITHGMDELYKLEHHHHHHFQS
>NJM-FQT
RDHMVLLEFVTAAGITHGMDELYKLEHHHHHHFQT
>NJM-FQV
RDHMVLLEFVTAAGITHGMDELYKLEHHHHHHFQV
>NJM-FQW
RDHMVLLEFVTAAGITHGMDELYKLEHHHHHHFQW
>NJM-FQY
RDHMVLLEFVTAAGITHGMDELYKLEHHHHHHFQY
>NJM-FR
RDHMVLLEFVTAAGITHGMDELYKLEHHHHHHFR
>NJM-FRA
RDHMVLLEFVTAAGITHGMDELYKLEHHHHHHFRA
>NJM-FRC
RDHMVLLEFVTAAGITHGMDELYKLEHHHHHHFRC
>NJM-FRD
RDHMVLLEFVTAAGITHGMDELYKLEHHHHHHFRD
>NJM-FRE
RDHMVLLEFVTAAGITHGMDELYKLEHHHHHHFRE
>NJM-FRF
RDHMVLLEFVTAAGITHGMDELYKLEHHHHHHFRF
>NJM-FRG
RDHMVLLEFVTAAGITHGMDELYKLEHHHHHHFRG
>NJM-FRH
RDHMVLLEFVTAAGITHGMDELYKLEHHHHHHFRH
>NJM-FRI
RDHMVLLEFVTAAGITHGMDELYKLEHHHHHHFRI
>NJM-FRK
RDHMVLLEFVTAAGITHGMDELYKLEHHHHHHFRK
>NJM-FRL
RDHMVLLEFVTAAGITHGMDELYKLEHHHHHHFRL
>NJM-FRM
RDHMVLLEFVTAAGITHGMDELYKLEHHHHHHFRM
>NJM-FRN
RDHMVLLEFVTAAGITHGMDELYKLEHHHHHHFRN
>NJM-FRP
RDHMVLLEFVTAAGITHGMDELYKLEHHHHHHFRP
>NJM-FRQ
RDHMVLLEFVTAAGITHGMDELYKLEHHHHHHFRQ
>NJM-FRR
RDHMVLLEFVTAAGITHGMDELYKLEHHHHHHFRR
>NJM-FRS
RDHMVLLEFVTAAGITHGMDELYKLEHHHHHHFRS
>NJM-FRT
RDHMVLLEFVTAAGITHGMDELYKLEHHHHHHFRT
>NJM-FRV
RDHMVLLEFVTAAGITHGMDELYKLEHHHHHHFRV
>NJM-FRW
RDHMVLLEFVTAAGITHGMDELYKLEHHHHHHFRW
>NJM-FRY
RDHMVLLEFVTAAGITHGMDELYKLEHHHHHHFRY
>NJM-FS
RDHMVLLEFVTAAGITHGMDELYKLEHHHHHHFS
>NJM-FSA
RDHMVLLEFVTAAGITHGMDELYKLEHHHHHHFSA
>NJM-FSC
RDHMVLLEFVTAAGITHGMDELYKLEHHHHHHFSC
>NJM-FSD
RDHMVLLEFVTAAGITHGMDELYKLEHHHHHHFSD
>NJM-FSE
RDHMVLLEFVTAAGITHGMDELYKLEHHHHHHFSE
>NJM-FSF
RDHMVLLEFVTAAGITHGMDELYKLEHHHHHHFSF
>NJM-FSG
RDHMVLLEFVTAAGITHGMDELYKLEHHHHHHFSG
>NJM-FSH
RDHMVLLEFVTAAGITHGMDELYKLEHHHHHHFSH
>NJM-FSI
RDHMVLLEFVTAAGITHGMDELYKLEHHHHHHFSI
>NJM-FSK
RDHMVLLEFVTAAGITHGMDELYKLEHHHHHHFSK
>NJM-FSL
RDHMVLLEFVTAAGITHGMDELYKLEHHHHHHFSL
>NJM-FSM
RDHMVLLEFVTAAGITHGMDELYKLEHHHHHHFSM
>NJM-FSN
RDHMVLLEFVTAAGITHGMDELYKLEHHHHHHFSN
>NJM-FSP
RDHMVLLEFVTAAGITHGMDELYKLEHHHHHHFSP
>NJM-FSQ
RDHMVLLEFVTAAGITHGMDELYKLEHHHHHHFSQ
>NJM-FSR
RDHMVLLEFVTAAGITHGMDELYKLEHHHHHHFSR
>NJM-FSS
RDHMVLLEFVTAAGITHGMDELYKLEHHHHHHFSS
>NJM-FST
RDHMVLLEFVTAAGITHGMDELYKLEHHHHHHFST
>NJM-FSV
RDHMVLLEFVTAAGITHGMDELYKLEHHHHHHFSV
>NJM-FSW
RDHMVLLEFVTAAGITHGMDELYKLEHHHHHHFSW
>NJM-FSY
RDHMVLLEFVTAAGITHGMDELYKLEHHHHHHFSY
>NJM-FT
RDHMVLLEFVTAAGITHGMDELYKLEHHHHHHFT
>NJM-FTA
RDHMVLLEFVTAAGITHGMDELYKLEHHHHHHFTA
>NJM-FTC
RDHMVLLEFVTAAGITHGMDELYKLEHHHHHHFTC
>NJM-FTD
RDHMVLLEFVTAAGITHGMDELYKLEHHHHHHFTD
>NJM-FTE
RDHMVLLEFVTAAGITHGMDELYKLEHHHHHHFTE
>NJM-FTF
RDHMVLLEFVTAAGITHGMDELYKLEHHHHHHFTF
>NJM-FTG
RDHMVLLEFVTAAGITHGMDELYKLEHHHHHHFTG
>NJM-FTH
RDHMVLLEFVTAAGITHGMDELYKLEHHHHHHFTH
>NJM-FTI
RDHMVLLEFVTAAGITHGMDELYKLEHHHHHHFTI
>NJM-FTK
RDHMVLLEFVTAAGITHGMDELYKLEHHHHHHFTK
>NJM-FTL
RDHMVLLEFVTAAGITHGMDELYKLEHHHHHHFTL
>NJM-FTM
RDHMVLLEFVTAAGITHGMDELYKLEHHHHHHFTM
>NJM-FTN
RDHMVLLEFVTAAGITHGMDELYKLEHHHHHHFTN
>NJM-FTP
RDHMVLLEFVTAAGITHGMDELYKLEHHHHHHFTP
>NJM-FTQ
RDHMVLLEFVTAAGITHGMDELYKLEHHHHHHFTQ
>NJM-FTR
RDHMVLLEFVTAAGITHGMDELYKLEHHHHHHFTR
>NJM-FTS
RDHMVLLEFVTAAGITHGMDELYKLEHHHHHHFTS
>NJM-FTT
RDHMVLLEFVTAAGITHGMDELYKLEHHHHHHFTT
>NJM-FTV
RDHMVLLEFVTAAGITHGMDELYKLEHHHHHHFTV
>NJM-FTW
RDHMVLLEFVTAAGITHGMDELYKLEHHHHHHFTW
>NJM-FTY
RDHMVLLEFVTAAGITHGMDELYKLEHHHHHHFTY
>NJM-FV
RDHMVLLEFVTAAGITHGMDELYKLEHHHHHHFV
>NJM-FVA
RDHMVLLEFVTAAGITHGMDELYKLEHHHHHHFVA
>NJM-FVC
RDHMVLLEFVTAAGITHGMDELYKLEHHHHHHFVC
>NJM-FVD
RDHMVLLEFVTAAGITHGMDELYKLEHHHHHHFVD
>NJM-FVE
RDHMVLLEFVTAAGITHGMDELYKLEHHHHHHFVE
>NJM-FVF
RDHMVLLEFVTAAGITHGMDELYKLEHHHHHHFVF
>NJM-FVG
RDHMVLLEFVTAAGITHGMDELYKLEHHHHHHFVG
>NJM-FVH
RDHMVLLEFVTAAGITHGMDELYKLEHHHHHHFVH
>NJM-FVI
RDHMVLLEFVTAAGITHGMDELYKLEHHHHHHFVI
>NJM-FVK
RDHMVLLEFVTAAGITHGMDELYKLEHHHHHHFVK
>NJM-FVL
RDHMVLLEFVTAAGITHGMDELYKLEHHHHHHFVL
>NJM-FVM
RDHMVLLEFVTAAGITHGMDELYKLEHHHHHHFVM
>NJM-FVN
RDHMVLLEFVTAAGITHGMDELYKLEHHHHHHFVN
>NJM-FVP
RDHMVLLEFVTAAGITHGMDELYKLEHHHHHHFVP
>NJM-FVQ
RDHMVLLEFVTAAGITHGMDELYKLEHHHHHHFVQ
>NJM-FVR
RDHMVLLEFVTAAGITHGMDELYKLEHHHHHHFVR
>NJM-FVS
RDHMVLLEFVTAAGITHGMDELYKLEHHHHHHFVS
>NJM-FVT
RDHMVLLEFVTAAGITHGMDELYKLEHHHHHHFVT
>NJM-FVV
RDHMVLLEFVTAAGITHGMDELYKLEHHHHHHFVV
>NJM-FVW
RDHMVLLEFVTAAGITHGMDELYKLEHHHHHHFVW
>NJM-FVY
RDHMVLLEFVTAAGITHGMDELYKLEHHHHHHFVY
>NJM-FW
RDHMVLLEFVTAAGITHGMDELYKLEHHHHHHFW
>NJM-FWA
RDHMVLLEFVTAAGITHGMDELYKLEHHHHHHFWA
>NJM-FWC
RDHMVLLEFVTAAGITHGMDELYKLEHHHHHHFWC
>NJM-FWD
RDHMVLLEFVTAAGITHGMDELYKLEHHHHHHFWD
>NJM-FWE
RDHMVLLEFVTAAGITHGMDELYKLEHHHHHHFWE
>NJM-FWF
RDHMVLLEFVTAAGITHGMDELYKLEHHHHHHFWF
>NJM-FWG
RDHMVLLEFVTAAGITHGMDELYKLEHHHHHHFWG
>NJM-FWH
RDHMVLLEFVTAAGITHGMDELYKLEHHHHHHFWH
>NJM-FWI
RDHMVLLEFVTAAGITHGMDELYKLEHHHHHHFWI
>NJM-FWK
RDHMVLLEFVTAAGITHGMDELYKLEHHHHHHFWK
>NJM-FWL
RDHMVLLEFVTAAGITHGMDELYKLEHHHHHHFWL
>NJM-FWM
RDHMVLLEFVTAAGITHGMDELYKLEHHHHHHFWM
>NJM-FWN
RDHMVLLEFVTAAGITHGMDELYKLEHHHHHHFWN
>NJM-FWP
RDHMVLLEFVTAAGITHGMDELYKLEHHHHHHFWP
>NJM-FWQ
RDHMVLLEFVTAAGITHGMDELYKLEHHHHHHFWQ
>NJM-FWR
RDHMVLLEFVTAAGITHGMDELYKLEHHHHHHFWR
>NJM-FWS
RDHMVLLEFVTAAGITHGMDELYKLEHHHHHHFWS
>NJM-FWT
RDHMVLLEFVTAAGITHGMDELYKLEHHHHHHFWT
>NJM-FWV
RDHMVLLEFVTAAGITHGMDELYKLEHHHHHHFWV
>NJM-FWW
RDHMVLLEFVTAAGITHGMDELYKLEHHHHHHFWW
>NJM-FWY
RDHMVLLEFVTAAGITHGMDELYKLEHHHHHHFWY
>NJM-FY
RDHMVLLEFVTAAGITHGMDELYKLEHHHHHHFY
>NJM-FYA
RDHMVLLEFVTAAGITHGMDELYKLEHHHHHHFYA
>NJM-FYC
RDHMVLLEFVTAAGITHGMDELYKLEHHHHHHFYC
>NJM-FYD
RDHMVLLEFVTAAGITHGMDELYKLEHHHHHHFYD
>NJM-FYE
RDHMVLLEFVTAAGITHGMDELYKLEHHHHHHFYE
>NJM-FYF
RDHMVLLEFVTAAGITHGMDELYKLEHHHHHHFYF
>NJM-FYG
RDHMVLLEFVTAAGITHGMDELYKLEHHHHHHFYG
>NJM-FYH
RDHMVLLEFVTAAGITHGMDELYKLEHHHHHHFYH
>NJM-FYI
RDHMVLLEFVTAAGITHGMDELYKLEHHHHHHFYI
>NJM-FYK
RDHMVLLEFVTAAGITHGMDELYKLEHHHHHHFYK
>NJM-FYL
RDHMVLLEFVTAAGITHGMDELYKLEHHHHHHFYL
>NJM-FYM
RDHMVLLEFVTAAGITHGMDELYKLEHHHHHHFYM
>NJM-FYN
RDHMVLLEFVTAAGITHGMDELYKLEHHHHHHFYN
>NJM-FYP
RDHMVLLEFVTAAGITHGMDELYKLEHHHHHHFYP
>NJM-FYQ
RDHMVLLEFVTAAGITHGMDELYKLEHHHHHHFYQ
>NJM-FYR
RDHMVLLEFVTAAGITHGMDELYKLEHHHHHHFYR
>NJM-FYS
RDHMVLLEFVTAAGITHGMDELYKLEHHHHHHFYS
>NJM-FYT
RDHMVLLEFVTAAGITHGMDELYKLEHHHHHHFYT
>NJM-FYV
RDHMVLLEFVTAAGITHGMDELYKLEHHHHHHFYV
>NJM-FYW
RDHMVLLEFVTAAGITHGMDELYKLEHHHHHHFYW
>NJM-FYY
RDHMVLLEFVTAAGITHGMDELYKLEHHHHHHFYY
>NJM-G
RDHMVLLEFVTAAGITHGMDELYKLEHHHHHHG
>NJM-GA
RDHMVLLEFVTAAGITHGMDELYKLEHHHHHHGA
>NJM-GC
RDHMVLLEFVTAAGITHGMDELYKLEHHHHHHGC
>NJM-GD
RDHMVLLEFVTAAGITHGMDELYKLEHHHHHHGD
>NJM-GE
RDHMVLLEFVTAAGITHGMDELYKLEHHHHHHGE
>NJM-GF
RDHMVLLEFVTAAGITHGMDELYKLEHHHHHHGF
>NJM-GG
RDHMVLLEFVTAAGITHGMDELYKLEHHHHHHGG
>NJM-GH
RDHMVLLEFVTAAGITHGMDELYKLEHHHHHHGH
>NJM-GI
RDHMVLLEFVTAAGITHGMDELYKLEHHHHHHGI
>NJM-GK
RDHMVLLEFVTAAGITHGMDELYKLEHHHHHHGK
>NJM-GL
RDHMVLLEFVTAAGITHGMDELYKLEHHHHHHGL
>NJM-GM
RDHMVLLEFVTAAGITHGMDELYKLEHHHHHHGM
>NJM-GN
RDHMVLLEFVTAAGITHGMDELYKLEHHHHHHGN
>NJM-GP
RDHMVLLEFVTAAGITHGMDELYKLEHHHHHHGP
>NJM-GQ
RDHMVLLEFVTAAGITHGMDELYKLEHHHHHHGQ
>NJM-GR
RDHMVLLEFVTAAGITHGMDELYKLEHHHHHHGR
>NJM-GS
RDHMVLLEFVTAAGITHGMDELYKLEHHHHHHGS
>NJM-GT
RDHMVLLEFVTAAGITHGMDELYKLEHHHHHHGT
>NJM-GV
RDHMVLLEFVTAAGITHGMDELYKLEHHHHHHGV
>NJM-GW
RDHMVLLEFVTAAGITHGMDELYKLEHHHHHHGW
>NJM-GY
RDHMVLLEFVTAAGITHGMDELYKLEHHHHHHGY
>NJM-GA
RDHMVLLEFVTAAGITHGMDELYKLEHHHHHHGA
>NJM-GAA
RDHMVLLEFVTAAGITHGMDELYKLEHHHHHHGAA
>NJM-GAC
RDHMVLLEFVTAAGITHGMDELYKLEHHHHHHGAC
>NJM-GAD
RDHMVLLEFVTAAGITHGMDELYKLEHHHHHHGAD
>NJM-GAE
RDHMVLLEFVTAAGITHGMDELYKLEHHHHHHGAE
>NJM-GAF
RDHMVLLEFVTAAGITHGMDELYKLEHHHHHHGAF
>NJM-GAG
RDHMVLLEFVTAAGITHGMDELYKLEHHHHHHGAG
>NJM-GAH
RDHMVLLEFVTAAGITHGMDELYKLEHHHHHHGAH
>NJM-GAI
RDHMVLLEFVTAAGITHGMDELYKLEHHHHHHGAI
>NJM-GAK
RDHMVLLEFVTAAGITHGMDELYKLEHHHHHHGAK
>NJM-GAL
RDHMVLLEFVTAAGITHGMDELYKLEHHHHHHGAL
>NJM-GAM
RDHMVLLEFVTAAGITHGMDELYKLEHHHHHHGAM
>NJM-GAN
RDHMVLLEFVTAAGITHGMDELYKLEHHHHHHGAN
>NJM-GAP
RDHMVLLEFVTAAGITHGMDELYKLEHHHHHHGAP
>NJM-GAQ
RDHMVLLEFVTAAGITHGMDELYKLEHHHHHHGAQ
>NJM-GAR
RDHMVLLEFVTAAGITHGMDELYKLEHHHHHHGAR
>NJM-GAS
RDHMVLLEFVTAAGITHGMDELYKLEHHHHHHGAS
>NJM-GAT
RDHMVLLEFVTAAGITHGMDELYKLEHHHHHHGAT
>NJM-GAV
RDHMVLLEFVTAAGITHGMDELYKLEHHHHHHGAV
>NJM-GAW
RDHMVLLEFVTAAGITHGMDELYKLEHHHHHHGAW
>NJM-GAY
RDHMVLLEFVTAAGITHGMDELYKLEHHHHHHGAY
>NJM-GC
RDHMVLLEFVTAAGITHGMDELYKLEHHHHHHGC
>NJM-GCA
RDHMVLLEFVTAAGITHGMDELYKLEHHHHHHGCA
>NJM-GCC
RDHMVLLEFVTAAGITHGMDELYKLEHHHHHHGCC
>NJM-GCD
RDHMVLLEFVTAAGITHGMDELYKLEHHHHHHGCD
>NJM-GCE
RDHMVLLEFVTAAGITHGMDELYKLEHHHHHHGCE
>NJM-GCF
RDHMVLLEFVTAAGITHGMDELYKLEHHHHHHGCF
>NJM-GCG
RDHMVLLEFVTAAGITHGMDELYKLEHHHHHHGCG
>NJM-GCH
RDHMVLLEFVTAAGITHGMDELYKLEHHHHHHGCH
>NJM-GCI
RDHMVLLEFVTAAGITHGMDELYKLEHHHHHHGCI
>NJM-GCK
RDHMVLLEFVTAAGITHGMDELYKLEHHHHHHGCK
>NJM-GCL
RDHMVLLEFVTAAGITHGMDELYKLEHHHHHHGCL
>NJM-GCM
RDHMVLLEFVTAAGITHGMDELYKLEHHHHHHGCM
>NJM-GCN
RDHMVLLEFVTAAGITHGMDELYKLEHHHHHHGCN
>NJM-GCP
RDHMVLLEFVTAAGITHGMDELYKLEHHHHHHGCP
>NJM-GCQ
RDHMVLLEFVTAAGITHGMDELYKLEHHHHHHGCQ
>NJM-GCR
RDHMVLLEFVTAAGITHGMDELYKLEHHHHHHGCR
>NJM-GCS
RDHMVLLEFVTAAGITHGMDELYKLEHHHHHHGCS
>NJM-GCT
RDHMVLLEFVTAAGITHGMDELYKLEHHHHHHGCT
>NJM-GCV
RDHMVLLEFVTAAGITHGMDELYKLEHHHHHHGCV
>NJM-GCW
RDHMVLLEFVTAAGITHGMDELYKLEHHHHHHGCW
>NJM-GCY
RDHMVLLEFVTAAGITHGMDELYKLEHHHHHHGCY
>NJM-GD
RDHMVLLEFVTAAGITHGMDELYKLEHHHHHHGD
>NJM-GDA
RDHMVLLEFVTAAGITHGMDELYKLEHHHHHHGDA
>NJM-GDC
RDHMVLLEFVTAAGITHGMDELYKLEHHHHHHGDC
>NJM-GDD
RDHMVLLEFVTAAGITHGMDELYKLEHHHHHHGDD
>NJM-GDE
RDHMVLLEFVTAAGITHGMDELYKLEHHHHHHGDE
>NJM-GDF
RDHMVLLEFVTAAGITHGMDELYKLEHHHHHHGDF
>NJM-GDG
RDHMVLLEFVTAAGITHGMDELYKLEHHHHHHGDG
>NJM-GDH
RDHMVLLEFVTAAGITHGMDELYKLEHHHHHHGDH
>NJM-GDI
RDHMVLLEFVTAAGITHGMDELYKLEHHHHHHGDI
>NJM-GDK
RDHMVLLEFVTAAGITHGMDELYKLEHHHHHHGDK
>NJM-GDL
RDHMVLLEFVTAAGITHGMDELYKLEHHHHHHGDL
>NJM-GDM
RDHMVLLEFVTAAGITHGMDELYKLEHHHHHHGDM
>NJM-GDN
RDHMVLLEFVTAAGITHGMDELYKLEHHHHHHGDN
>NJM-GDP
RDHMVLLEFVTAAGITHGMDELYKLEHHHHHHGDP
>NJM-GDQ
RDHMVLLEFVTAAGITHGMDELYKLEHHHHHHGDQ
>NJM-GDR
RDHMVLLEFVTAAGITHGMDELYKLEHHHHHHGDR
>NJM-GDS
RDHMVLLEFVTAAGITHGMDELYKLEHHHHHHGDS
>NJM-GDT
RDHMVLLEFVTAAGITHGMDELYKLEHHHHHHGDT
>NJM-GDV
RDHMVLLEFVTAAGITHGMDELYKLEHHHHHHGDV
>NJM-GDW
RDHMVLLEFVTAAGITHGMDELYKLEHHHHHHGDW
>NJM-GDY
RDHMVLLEFVTAAGITHGMDELYKLEHHHHHHGDY
>NJM-GE
RDHMVLLEFVTAAGITHGMDELYKLEHHHHHHGE
>NJM-GEA
RDHMVLLEFVTAAGITHGMDELYKLEHHHHHHGEA
>NJM-GEC
RDHMVLLEFVTAAGITHGMDELYKLEHHHHHHGEC
>NJM-GED
RDHMVLLEFVTAAGITHGMDELYKLEHHHHHHGED
>NJM-GEE
RDHMVLLEFVTAAGITHGMDELYKLEHHHHHHGEE
>NJM-GEF
RDHMVLLEFVTAAGITHGMDELYKLEHHHHHHGEF
>NJM-GEG
RDHMVLLEFVTAAGITHGMDELYKLEHHHHHHGEG
>NJM-GEH
RDHMVLLEFVTAAGITHGMDELYKLEHHHHHHGEH
>NJM-GEI
RDHMVLLEFVTAAGITHGMDELYKLEHHHHHHGEI
>NJM-GEK
RDHMVLLEFVTAAGITHGMDELYKLEHHHHHHGEK
>NJM-GEL
RDHMVLLEFVTAAGITHGMDELYKLEHHHHHHGEL
>NJM-GEM
RDHMVLLEFVTAAGITHGMDELYKLEHHHHHHGEM
>NJM-GEN
RDHMVLLEFVTAAGITHGMDELYKLEHHHHHHGEN
>NJM-GEP
RDHMVLLEFVTAAGITHGMDELYKLEHHHHHHGEP
>NJM-GEQ
RDHMVLLEFVTAAGITHGMDELYKLEHHHHHHGEQ
>NJM-GER
RDHMVLLEFVTAAGITHGMDELYKLEHHHHHHGER
>NJM-GES
RDHMVLLEFVTAAGITHGMDELYKLEHHHHHHGES
>NJM-GET
RDHMVLLEFVTAAGITHGMDELYKLEHHHHHHGET
>NJM-GEV
RDHMVLLEFVTAAGITHGMDELYKLEHHHHHHGEV
>NJM-GEW
RDHMVLLEFVTAAGITHGMDELYKLEHHHHHHGEW
>NJM-GEY
RDHMVLLEFVTAAGITHGMDELYKLEHHHHHHGEY
>NJM-GF
RDHMVLLEFVTAAGITHGMDELYKLEHHHHHHGF
>NJM-GFA
RDHMVLLEFVTAAGITHGMDELYKLEHHHHHHGFA
>NJM-GFC
RDHMVLLEFVTAAGITHGMDELYKLEHHHHHHGFC
>NJM-GFD
RDHMVLLEFVTAAGITHGMDELYKLEHHHHHHGFD
>NJM-GFE
RDHMVLLEFVTAAGITHGMDELYKLEHHHHHHGFE
>NJM-GFF
RDHMVLLEFVTAAGITHGMDELYKLEHHHHHHGFF
>NJM-GFG
RDHMVLLEFVTAAGITHGMDELYKLEHHHHHHGFG
>NJM-GFH
RDHMVLLEFVTAAGITHGMDELYKLEHHHHHHGFH
>NJM-GFI
RDHMVLLEFVTAAGITHGMDELYKLEHHHHHHGFI
>NJM-GFK
RDHMVLLEFVTAAGITHGMDELYKLEHHHHHHGFK
>NJM-GFL
RDHMVLLEFVTAAGITHGMDELYKLEHHHHHHGFL
>NJM-GFM
RDHMVLLEFVTAAGITHGMDELYKLEHHHHHHGFM
>NJM-GFN
RDHMVLLEFVTAAGITHGMDELYKLEHHHHHHGFN
>NJM-GFP
RDHMVLLEFVTAAGITHGMDELYKLEHHHHHHGFP
>NJM-GFQ
RDHMVLLEFVTAAGITHGMDELYKLEHHHHHHGFQ
>NJM-GFR
RDHMVLLEFVTAAGITHGMDELYKLEHHHHHHGFR
>NJM-GFS
RDHMVLLEFVTAAGITHGMDELYKLEHHHHHHGFS
>NJM-GFT
RDHMVLLEFVTAAGITHGMDELYKLEHHHHHHGFT
>NJM-GFV
RDHMVLLEFVTAAGITHGMDELYKLEHHHHHHGFV
>NJM-GFW
RDHMVLLEFVTAAGITHGMDELYKLEHHHHHHGFW
>NJM-GFY
RDHMVLLEFVTAAGITHGMDELYKLEHHHHHHGFY
>NJM-GG
RDHMVLLEFVTAAGITHGMDELYKLEHHHHHHGG
>NJM-GGA
RDHMVLLEFVTAAGITHGMDELYKLEHHHHHHGGA
>NJM-GGC
RDHMVLLEFVTAAGITHGMDELYKLEHHHHHHGGC
>NJM-GGD
RDHMVLLEFVTAAGITHGMDELYKLEHHHHHHGGD
>NJM-GGE
RDHMVLLEFVTAAGITHGMDELYKLEHHHHHHGGE
>NJM-GGF
RDHMVLLEFVTAAGITHGMDELYKLEHHHHHHGGF
>NJM-GGG
RDHMVLLEFVTAAGITHGMDELYKLEHHHHHHGGG
>NJM-GGH
RDHMVLLEFVTAAGITHGMDELYKLEHHHHHHGGH
>NJM-GGI
RDHMVLLEFVTAAGITHGMDELYKLEHHHHHHGGI
>NJM-GGK
RDHMVLLEFVTAAGITHGMDELYKLEHHHHHHGGK
>NJM-GGL
RDHMVLLEFVTAAGITHGMDELYKLEHHHHHHGGL
>NJM-GGM
RDHMVLLEFVTAAGITHGMDELYKLEHHHHHHGGM
>NJM-GGN
RDHMVLLEFVTAAGITHGMDELYKLEHHHHHHGGN
>NJM-GGP
RDHMVLLEFVTAAGITHGMDELYKLEHHHHHHGGP
>NJM-GGQ
RDHMVLLEFVTAAGITHGMDELYKLEHHHHHHGGQ
>NJM-GGR
RDHMVLLEFVTAAGITHGMDELYKLEHHHHHHGGR
>NJM-GGS
RDHMVLLEFVTAAGITHGMDELYKLEHHHHHHGGS
>NJM-GGT
RDHMVLLEFVTAAGITHGMDELYKLEHHHHHHGGT
>NJM-GGV
RDHMVLLEFVTAAGITHGMDELYKLEHHHHHHGGV
>NJM-GGW
RDHMVLLEFVTAAGITHGMDELYKLEHHHHHHGGW
>NJM-GGY
RDHMVLLEFVTAAGITHGMDELYKLEHHHHHHGGY
>NJM-GH
RDHMVLLEFVTAAGITHGMDELYKLEHHHHHHGH
>NJM-GHA
RDHMVLLEFVTAAGITHGMDELYKLEHHHHHHGHA
>NJM-GHC
RDHMVLLEFVTAAGITHGMDELYKLEHHHHHHGHC
>NJM-GHD
RDHMVLLEFVTAAGITHGMDELYKLEHHHHHHGHD
>NJM-GHE
RDHMVLLEFVTAAGITHGMDELYKLEHHHHHHGHE
>NJM-GHF
RDHMVLLEFVTAAGITHGMDELYKLEHHHHHHGHF
>NJM-GHG
RDHMVLLEFVTAAGITHGMDELYKLEHHHHHHGHG
>NJM-GHH
RDHMVLLEFVTAAGITHGMDELYKLEHHHHHHGHH
>NJM-GHI
RDHMVLLEFVTAAGITHGMDELYKLEHHHHHHGHI
>NJM-GHK
RDHMVLLEFVTAAGITHGMDELYKLEHHHHHHGHK
>NJM-GHL
RDHMVLLEFVTAAGITHGMDELYKLEHHHHHHGHL
>NJM-GHM
RDHMVLLEFVTAAGITHGMDELYKLEHHHHHHGHM
>NJM-GHN
RDHMVLLEFVTAAGITHGMDELYKLEHHHHHHGHN
>NJM-GHP
RDHMVLLEFVTAAGITHGMDELYKLEHHHHHHGHP
>NJM-GHQ
RDHMVLLEFVTAAGITHGMDELYKLEHHHHHHGHQ
>NJM-GHR
RDHMVLLEFVTAAGITHGMDELYKLEHHHHHHGHR
>NJM-GHS
RDHMVLLEFVTAAGITHGMDELYKLEHHHHHHGHS
>NJM-GHT
RDHMVLLEFVTAAGITHGMDELYKLEHHHHHHGHT
>NJM-GHV
RDHMVLLEFVTAAGITHGMDELYKLEHHHHHHGHV
>NJM-GHW
RDHMVLLEFVTAAGITHGMDELYKLEHHHHHHGHW
>NJM-GHY
RDHMVLLEFVTAAGITHGMDELYKLEHHHHHHGHY
>NJM-GI
RDHMVLLEFVTAAGITHGMDELYKLEHHHHHHGI
>NJM-GIA
RDHMVLLEFVTAAGITHGMDELYKLEHHHHHHGIA
>NJM-GIC
RDHMVLLEFVTAAGITHGMDELYKLEHHHHHHGIC
>NJM-GID
RDHMVLLEFVTAAGITHGMDELYKLEHHHHHHGID
>NJM-GIE
RDHMVLLEFVTAAGITHGMDELYKLEHHHHHHGIE
>NJM-GIF
RDHMVLLEFVTAAGITHGMDELYKLEHHHHHHGIF
>NJM-GIG
RDHMVLLEFVTAAGITHGMDELYKLEHHHHHHGIG
>NJM-GIH
RDHMVLLEFVTAAGITHGMDELYKLEHHHHHHGIH
>NJM-GII
RDHMVLLEFVTAAGITHGMDELYKLEHHHHHHGII
>NJM-GIK
RDHMVLLEFVTAAGITHGMDELYKLEHHHHHHGIK
>NJM-GIL
RDHMVLLEFVTAAGITHGMDELYKLEHHHHHHGIL
>NJM-GIM
RDHMVLLEFVTAAGITHGMDELYKLEHHHHHHGIM
>NJM-GIN
RDHMVLLEFVTAAGITHGMDELYKLEHHHHHHGIN
>NJM-GIP
RDHMVLLEFVTAAGITHGMDELYKLEHHHHHHGIP
>NJM-GIQ
RDHMVLLEFVTAAGITHGMDELYKLEHHHHHHGIQ
>NJM-GIR
RDHMVLLEFVTAAGITHGMDELYKLEHHHHHHGIR
>NJM-GIS
RDHMVLLEFVTAAGITHGMDELYKLEHHHHHHGIS
>NJM-GIT
RDHMVLLEFVTAAGITHGMDELYKLEHHHHHHGIT
>NJM-GIV
RDHMVLLEFVTAAGITHGMDELYKLEHHHHHHGIV
>NJM-GIW
RDHMVLLEFVTAAGITHGMDELYKLEHHHHHHGIW
>NJM-GIY
RDHMVLLEFVTAAGITHGMDELYKLEHHHHHHGIY
>NJM-GK
RDHMVLLEFVTAAGITHGMDELYKLEHHHHHHGK
>NJM-GKA
RDHMVLLEFVTAAGITHGMDELYKLEHHHHHHGKA
>NJM-GKC
RDHMVLLEFVTAAGITHGMDELYKLEHHHHHHGKC
>NJM-GKD
RDHMVLLEFVTAAGITHGMDELYKLEHHHHHHGKD
>NJM-GKE
RDHMVLLEFVTAAGITHGMDELYKLEHHHHHHGKE
>NJM-GKF
RDHMVLLEFVTAAGITHGMDELYKLEHHHHHHGKF
>NJM-GKG
RDHMVLLEFVTAAGITHGMDELYKLEHHHHHHGKG
>NJM-GKH
RDHMVLLEFVTAAGITHGMDELYKLEHHHHHHGKH
>NJM-GKI
RDHMVLLEFVTAAGITHGMDELYKLEHHHHHHGKI
>NJM-GKK
RDHMVLLEFVTAAGITHGMDELYKLEHHHHHHGKK
>NJM-GKL
RDHMVLLEFVTAAGITHGMDELYKLEHHHHHHGKL
>NJM-GKM
RDHMVLLEFVTAAGITHGMDELYKLEHHHHHHGKM
>NJM-GKN
RDHMVLLEFVTAAGITHGMDELYKLEHHHHHHGKN
>NJM-GKP
RDHMVLLEFVTAAGITHGMDELYKLEHHHHHHGKP
>NJM-GKQ
RDHMVLLEFVTAAGITHGMDELYKLEHHHHHHGKQ
>NJM-GKR
RDHMVLLEFVTAAGITHGMDELYKLEHHHHHHGKR
>NJM-GKS
RDHMVLLEFVTAAGITHGMDELYKLEHHHHHHGKS
>NJM-GKT
RDHMVLLEFVTAAGITHGMDELYKLEHHHHHHGKT
>NJM-GKV
RDHMVLLEFVTAAGITHGMDELYKLEHHHHHHGKV
>NJM-GKW
RDHMVLLEFVTAAGITHGMDELYKLEHHHHHHGKW
>NJM-GKY
RDHMVLLEFVTAAGITHGMDELYKLEHHHHHHGKY
>NJM-GL
RDHMVLLEFVTAAGITHGMDELYKLEHHHHHHGL
>NJM-GLA
RDHMVLLEFVTAAGITHGMDELYKLEHHHHHHGLA
>NJM-GLC
RDHMVLLEFVTAAGITHGMDELYKLEHHHHHHGLC
>NJM-GLD
RDHMVLLEFVTAAGITHGMDELYKLEHHHHHHGLD
>NJM-GLE
RDHMVLLEFVTAAGITHGMDELYKLEHHHHHHGLE
>NJM-GLF
RDHMVLLEFVTAAGITHGMDELYKLEHHHHHHGLF
>NJM-GLG
RDHMVLLEFVTAAGITHGMDELYKLEHHHHHHGLG
>NJM-GLH
RDHMVLLEFVTAAGITHGMDELYKLEHHHHHHGLH
>NJM-GLI
RDHMVLLEFVTAAGITHGMDELYKLEHHHHHHGLI
>NJM-GLK
RDHMVLLEFVTAAGITHGMDELYKLEHHHHHHGLK
>NJM-GLL
RDHMVLLEFVTAAGITHGMDELYKLEHHHHHHGLL
>NJM-GLM
RDHMVLLEFVTAAGITHGMDELYKLEHHHHHHGLM
>NJM-GLN
RDHMVLLEFVTAAGITHGMDELYKLEHHHHHHGLN
>NJM-GLP
RDHMVLLEFVTAAGITHGMDELYKLEHHHHHHGLP
>NJM-GLQ
RDHMVLLEFVTAAGITHGMDELYKLEHHHHHHGLQ
>NJM-GLR
RDHMVLLEFVTAAGITHGMDELYKLEHHHHHHGLR
>NJM-GLS
RDHMVLLEFVTAAGITHGMDELYKLEHHHHHHGLS
>NJM-GLT
RDHMVLLEFVTAAGITHGMDELYKLEHHHHHHGLT
>NJM-GLV
RDHMVLLEFVTAAGITHGMDELYKLEHHHHHHGLV
>NJM-GLW
RDHMVLLEFVTAAGITHGMDELYKLEHHHHHHGLW
>NJM-GLY
RDHMVLLEFVTAAGITHGMDELYKLEHHHHHHGLY
>NJM-GM
RDHMVLLEFVTAAGITHGMDELYKLEHHHHHHGM
>NJM-GMA
RDHMVLLEFVTAAGITHGMDELYKLEHHHHHHGMA
>NJM-GMC
RDHMVLLEFVTAAGITHGMDELYKLEHHHHHHGMC
>NJM-GMD
RDHMVLLEFVTAAGITHGMDELYKLEHHHHHHGMD
>NJM-GME
RDHMVLLEFVTAAGITHGMDELYKLEHHHHHHGME
>NJM-GMF
RDHMVLLEFVTAAGITHGMDELYKLEHHHHHHGMF
>NJM-GMG
RDHMVLLEFVTAAGITHGMDELYKLEHHHHHHGMG
>NJM-GMH
RDHMVLLEFVTAAGITHGMDELYKLEHHHHHHGMH
>NJM-GMI
RDHMVLLEFVTAAGITHGMDELYKLEHHHHHHGMI
>NJM-GMK
RDHMVLLEFVTAAGITHGMDELYKLEHHHHHHGMK
>NJM-GML
RDHMVLLEFVTAAGITHGMDELYKLEHHHHHHGML
>NJM-GMM
RDHMVLLEFVTAAGITHGMDELYKLEHHHHHHGMM
>NJM-GMN
RDHMVLLEFVTAAGITHGMDELYKLEHHHHHHGMN
>NJM-GMP
RDHMVLLEFVTAAGITHGMDELYKLEHHHHHHGMP
>NJM-GMQ
RDHMVLLEFVTAAGITHGMDELYKLEHHHHHHGMQ
>NJM-GMR
RDHMVLLEFVTAAGITHGMDELYKLEHHHHHHGMR
>NJM-GMS
RDHMVLLEFVTAAGITHGMDELYKLEHHHHHHGMS
>NJM-GMT
RDHMVLLEFVTAAGITHGMDELYKLEHHHHHHGMT
>NJM-GMV
RDHMVLLEFVTAAGITHGMDELYKLEHHHHHHGMV
>NJM-GMW
RDHMVLLEFVTAAGITHGMDELYKLEHHHHHHGMW
>NJM-GMY
RDHMVLLEFVTAAGITHGMDELYKLEHHHHHHGMY
>NJM-GN
RDHMVLLEFVTAAGITHGMDELYKLEHHHHHHGN
>NJM-GNA
RDHMVLLEFVTAAGITHGMDELYKLEHHHHHHGNA
>NJM-GNC
RDHMVLLEFVTAAGITHGMDELYKLEHHHHHHGNC
>NJM-GND
RDHMVLLEFVTAAGITHGMDELYKLEHHHHHHGND
>NJM-GNE
RDHMVLLEFVTAAGITHGMDELYKLEHHHHHHGNE
>NJM-GNF
RDHMVLLEFVTAAGITHGMDELYKLEHHHHHHGNF
>NJM-GNG
RDHMVLLEFVTAAGITHGMDELYKLEHHHHHHGNG
>NJM-GNH
RDHMVLLEFVTAAGITHGMDELYKLEHHHHHHGNH
>NJM-GNI
RDHMVLLEFVTAAGITHGMDELYKLEHHHHHHGNI
>NJM-GNK
RDHMVLLEFVTAAGITHGMDELYKLEHHHHHHGNK
>NJM-GNL
RDHMVLLEFVTAAGITHGMDELYKLEHHHHHHGNL
>NJM-GNM
RDHMVLLEFVTAAGITHGMDELYKLEHHHHHHGNM
>NJM-GNN
RDHMVLLEFVTAAGITHGMDELYKLEHHHHHHGNN
>NJM-GNP
RDHMVLLEFVTAAGITHGMDELYKLEHHHHHHGNP
>NJM-GNQ
RDHMVLLEFVTAAGITHGMDELYKLEHHHHHHGNQ
>NJM-GNR
RDHMVLLEFVTAAGITHGMDELYKLEHHHHHHGNR
>NJM-GNS
RDHMVLLEFVTAAGITHGMDELYKLEHHHHHHGNS
>NJM-GNT
RDHMVLLEFVTAAGITHGMDELYKLEHHHHHHGNT
>NJM-GNV
RDHMVLLEFVTAAGITHGMDELYKLEHHHHHHGNV
>NJM-GNW
RDHMVLLEFVTAAGITHGMDELYKLEHHHHHHGNW
>NJM-GNY
RDHMVLLEFVTAAGITHGMDELYKLEHHHHHHGNY
>NJM-GP
RDHMVLLEFVTAAGITHGMDELYKLEHHHHHHGP
>NJM-GPA
RDHMVLLEFVTAAGITHGMDELYKLEHHHHHHGPA
>NJM-GPC
RDHMVLLEFVTAAGITHGMDELYKLEHHHHHHGPC
>NJM-GPD
RDHMVLLEFVTAAGITHGMDELYKLEHHHHHHGPD
>NJM-GPE
RDHMVLLEFVTAAGITHGMDELYKLEHHHHHHGPE
>NJM-GPF
RDHMVLLEFVTAAGITHGMDELYKLEHHHHHHGPF
>NJM-GPG
RDHMVLLEFVTAAGITHGMDELYKLEHHHHHHGPG
>NJM-GPH
RDHMVLLEFVTAAGITHGMDELYKLEHHHHHHGPH
>NJM-GPI
RDHMVLLEFVTAAGITHGMDELYKLEHHHHHHGPI
>NJM-GPK
RDHMVLLEFVTAAGITHGMDELYKLEHHHHHHGPK
>NJM-GPL
RDHMVLLEFVTAAGITHGMDELYKLEHHHHHHGPL
>NJM-GPM
RDHMVLLEFVTAAGITHGMDELYKLEHHHHHHGPM
>NJM-GPN
RDHMVLLEFVTAAGITHGMDELYKLEHHHHHHGPN
>NJM-GPP
RDHMVLLEFVTAAGITHGMDELYKLEHHHHHHGPP
>NJM-GPQ
RDHMVLLEFVTAAGITHGMDELYKLEHHHHHHGPQ
>NJM-GPR
RDHMVLLEFVTAAGITHGMDELYKLEHHHHHHGPR
>NJM-GPS
RDHMVLLEFVTAAGITHGMDELYKLEHHHHHHGPS
>NJM-GPT
RDHMVLLEFVTAAGITHGMDELYKLEHHHHHHGPT
>NJM-GPV
RDHMVLLEFVTAAGITHGMDELYKLEHHHHHHGPV
>NJM-GPW
RDHMVLLEFVTAAGITHGMDELYKLEHHHHHHGPW
>NJM-GPY
RDHMVLLEFVTAAGITHGMDELYKLEHHHHHHGPY
>NJM-GQ
RDHMVLLEFVTAAGITHGMDELYKLEHHHHHHGQ
>NJM-GQA
RDHMVLLEFVTAAGITHGMDELYKLEHHHHHHGQA
>NJM-GQC
RDHMVLLEFVTAAGITHGMDELYKLEHHHHHHGQC
>NJM-GQD
RDHMVLLEFVTAAGITHGMDELYKLEHHHHHHGQD
>NJM-GQE
RDHMVLLEFVTAAGITHGMDELYKLEHHHHHHGQE
>NJM-GQF
RDHMVLLEFVTAAGITHGMDELYKLEHHHHHHGQF
>NJM-GQG
RDHMVLLEFVTAAGITHGMDELYKLEHHHHHHGQG
>NJM-GQH
RDHMVLLEFVTAAGITHGMDELYKLEHHHHHHGQH
>NJM-GQI
RDHMVLLEFVTAAGITHGMDELYKLEHHHHHHGQI
>NJM-GQK
RDHMVLLEFVTAAGITHGMDELYKLEHHHHHHGQK
>NJM-GQL
RDHMVLLEFVTAAGITHGMDELYKLEHHHHHHGQL
>NJM-GQM
RDHMVLLEFVTAAGITHGMDELYKLEHHHHHHGQM
>NJM-GQN
RDHMVLLEFVTAAGITHGMDELYKLEHHHHHHGQN
>NJM-GQP
RDHMVLLEFVTAAGITHGMDELYKLEHHHHHHGQP
>NJM-GQQ
RDHMVLLEFVTAAGITHGMDELYKLEHHHHHHGQQ
>NJM-GQR
RDHMVLLEFVTAAGITHGMDELYKLEHHHHHHGQR
>NJM-GQS
RDHMVLLEFVTAAGITHGMDELYKLEHHHHHHGQS
>NJM-GQT
RDHMVLLEFVTAAGITHGMDELYKLEHHHHHHGQT
>NJM-GQV
RDHMVLLEFVTAAGITHGMDELYKLEHHHHHHGQV
>NJM-GQW
RDHMVLLEFVTAAGITHGMDELYKLEHHHHHHGQW
>NJM-GQY
RDHMVLLEFVTAAGITHGMDELYKLEHHHHHHGQY
>NJM-GR
RDHMVLLEFVTAAGITHGMDELYKLEHHHHHHGR
>NJM-GRA
RDHMVLLEFVTAAGITHGMDELYKLEHHHHHHGRA
>NJM-GRC
RDHMVLLEFVTAAGITHGMDELYKLEHHHHHHGRC
>NJM-GRD
RDHMVLLEFVTAAGITHGMDELYKLEHHHHHHGRD
>NJM-GRE
RDHMVLLEFVTAAGITHGMDELYKLEHHHHHHGRE
>NJM-GRF
RDHMVLLEFVTAAGITHGMDELYKLEHHHHHHGRF
>NJM-GRG
RDHMVLLEFVTAAGITHGMDELYKLEHHHHHHGRG
>NJM-GRH
RDHMVLLEFVTAAGITHGMDELYKLEHHHHHHGRH
>NJM-GRI
RDHMVLLEFVTAAGITHGMDELYKLEHHHHHHGRI
>NJM-GRK
RDHMVLLEFVTAAGITHGMDELYKLEHHHHHHGRK
>NJM-GRL
RDHMVLLEFVTAAGITHGMDELYKLEHHHHHHGRL
>NJM-GRM
RDHMVLLEFVTAAGITHGMDELYKLEHHHHHHGRM
>NJM-GRN
RDHMVLLEFVTAAGITHGMDELYKLEHHHHHHGRN
>NJM-GRP
RDHMVLLEFVTAAGITHGMDELYKLEHHHHHHGRP
>NJM-GRQ
RDHMVLLEFVTAAGITHGMDELYKLEHHHHHHGRQ
>NJM-GRR
RDHMVLLEFVTAAGITHGMDELYKLEHHHHHHGRR
>NJM-GRS
RDHMVLLEFVTAAGITHGMDELYKLEHHHHHHGRS
>NJM-GRT
RDHMVLLEFVTAAGITHGMDELYKLEHHHHHHGRT
>NJM-GRV
RDHMVLLEFVTAAGITHGMDELYKLEHHHHHHGRV
>NJM-GRW
RDHMVLLEFVTAAGITHGMDELYKLEHHHHHHGRW
>NJM-GRY
RDHMVLLEFVTAAGITHGMDELYKLEHHHHHHGRY
>NJM-GS
RDHMVLLEFVTAAGITHGMDELYKLEHHHHHHGS
>NJM-GSA
RDHMVLLEFVTAAGITHGMDELYKLEHHHHHHGSA
>NJM-GSC
RDHMVLLEFVTAAGITHGMDELYKLEHHHHHHGSC
>NJM-GSD
RDHMVLLEFVTAAGITHGMDELYKLEHHHHHHGSD
>NJM-GSE
RDHMVLLEFVTAAGITHGMDELYKLEHHHHHHGSE
>NJM-GSF
RDHMVLLEFVTAAGITHGMDELYKLEHHHHHHGSF
>NJM-GSG
RDHMVLLEFVTAAGITHGMDELYKLEHHHHHHGSG
>NJM-GSH
RDHMVLLEFVTAAGITHGMDELYKLEHHHHHHGSH
>NJM-GSI
RDHMVLLEFVTAAGITHGMDELYKLEHHHHHHGSI
>NJM-GSK
RDHMVLLEFVTAAGITHGMDELYKLEHHHHHHGSK
>NJM-GSL
RDHMVLLEFVTAAGITHGMDELYKLEHHHHHHGSL
>NJM-GSM
RDHMVLLEFVTAAGITHGMDELYKLEHHHHHHGSM
>NJM-GSN
RDHMVLLEFVTAAGITHGMDELYKLEHHHHHHGSN
>NJM-GSP
RDHMVLLEFVTAAGITHGMDELYKLEHHHHHHGSP
>NJM-GSQ
RDHMVLLEFVTAAGITHGMDELYKLEHHHHHHGSQ
>NJM-GSR
RDHMVLLEFVTAAGITHGMDELYKLEHHHHHHGSR
>NJM-GSS
RDHMVLLEFVTAAGITHGMDELYKLEHHHHHHGSS
>NJM-GST
RDHMVLLEFVTAAGITHGMDELYKLEHHHHHHGST
>NJM-GSV
RDHMVLLEFVTAAGITHGMDELYKLEHHHHHHGSV
>NJM-GSW
RDHMVLLEFVTAAGITHGMDELYKLEHHHHHHGSW
>NJM-GSY
RDHMVLLEFVTAAGITHGMDELYKLEHHHHHHGSY
>NJM-GT
RDHMVLLEFVTAAGITHGMDELYKLEHHHHHHGT
>NJM-GTA
RDHMVLLEFVTAAGITHGMDELYKLEHHHHHHGTA
>NJM-GTC
RDHMVLLEFVTAAGITHGMDELYKLEHHHHHHGTC
>NJM-GTD
RDHMVLLEFVTAAGITHGMDELYKLEHHHHHHGTD
>NJM-GTE
RDHMVLLEFVTAAGITHGMDELYKLEHHHHHHGTE
>NJM-GTF
RDHMVLLEFVTAAGITHGMDELYKLEHHHHHHGTF
>NJM-GTG
RDHMVLLEFVTAAGITHGMDELYKLEHHHHHHGTG
>NJM-GTH
RDHMVLLEFVTAAGITHGMDELYKLEHHHHHHGTH
>NJM-GTI
RDHMVLLEFVTAAGITHGMDELYKLEHHHHHHGTI
>NJM-GTK
RDHMVLLEFVTAAGITHGMDELYKLEHHHHHHGTK
>NJM-GTL
RDHMVLLEFVTAAGITHGMDELYKLEHHHHHHGTL
>NJM-GTM
RDHMVLLEFVTAAGITHGMDELYKLEHHHHHHGTM
>NJM-GTN
RDHMVLLEFVTAAGITHGMDELYKLEHHHHHHGTN
>NJM-GTP
RDHMVLLEFVTAAGITHGMDELYKLEHHHHHHGTP
>NJM-GTQ
RDHMVLLEFVTAAGITHGMDELYKLEHHHHHHGTQ
>NJM-GTR
RDHMVLLEFVTAAGITHGMDELYKLEHHHHHHGTR
>NJM-GTS
RDHMVLLEFVTAAGITHGMDELYKLEHHHHHHGTS
>NJM-GTT
RDHMVLLEFVTAAGITHGMDELYKLEHHHHHHGTT
>NJM-GTV
RDHMVLLEFVTAAGITHGMDELYKLEHHHHHHGTV
>NJM-GTW
RDHMVLLEFVTAAGITHGMDELYKLEHHHHHHGTW
>NJM-GTY
RDHMVLLEFVTAAGITHGMDELYKLEHHHHHHGTY
>NJM-GV
RDHMVLLEFVTAAGITHGMDELYKLEHHHHHHGV
>NJM-GVA
RDHMVLLEFVTAAGITHGMDELYKLEHHHHHHGVA
>NJM-GVC
RDHMVLLEFVTAAGITHGMDELYKLEHHHHHHGVC
>NJM-GVD
RDHMVLLEFVTAAGITHGMDELYKLEHHHHHHGVD
>NJM-GVE
RDHMVLLEFVTAAGITHGMDELYKLEHHHHHHGVE
>NJM-GVF
RDHMVLLEFVTAAGITHGMDELYKLEHHHHHHGVF
>NJM-GVG
RDHMVLLEFVTAAGITHGMDELYKLEHHHHHHGVG
>NJM-GVH
RDHMVLLEFVTAAGITHGMDELYKLEHHHHHHGVH
>NJM-GVI
RDHMVLLEFVTAAGITHGMDELYKLEHHHHHHGVI
>NJM-GVK
RDHMVLLEFVTAAGITHGMDELYKLEHHHHHHGVK
>NJM-GVL
RDHMVLLEFVTAAGITHGMDELYKLEHHHHHHGVL
>NJM-GVM
RDHMVLLEFVTAAGITHGMDELYKLEHHHHHHGVM
>NJM-GVN
RDHMVLLEFVTAAGITHGMDELYKLEHHHHHHGVN
>NJM-GVP
RDHMVLLEFVTAAGITHGMDELYKLEHHHHHHGVP
>NJM-GVQ
RDHMVLLEFVTAAGITHGMDELYKLEHHHHHHGVQ
>NJM-GVR
RDHMVLLEFVTAAGITHGMDELYKLEHHHHHHGVR
>NJM-GVS
RDHMVLLEFVTAAGITHGMDELYKLEHHHHHHGVS
>NJM-GVT
RDHMVLLEFVTAAGITHGMDELYKLEHHHHHHGVT
>NJM-GVV
RDHMVLLEFVTAAGITHGMDELYKLEHHHHHHGVV
>NJM-GVW
RDHMVLLEFVTAAGITHGMDELYKLEHHHHHHGVW
>NJM-GVY
RDHMVLLEFVTAAGITHGMDELYKLEHHHHHHGVY
>NJM-GW
RDHMVLLEFVTAAGITHGMDELYKLEHHHHHHGW
>NJM-GWA
RDHMVLLEFVTAAGITHGMDELYKLEHHHHHHGWA
>NJM-GWC
RDHMVLLEFVTAAGITHGMDELYKLEHHHHHHGWC
>NJM-GWD
RDHMVLLEFVTAAGITHGMDELYKLEHHHHHHGWD
>NJM-GWE
RDHMVLLEFVTAAGITHGMDELYKLEHHHHHHGWE
>NJM-GWF
RDHMVLLEFVTAAGITHGMDELYKLEHHHHHHGWF
>NJM-GWG
RDHMVLLEFVTAAGITHGMDELYKLEHHHHHHGWG
>NJM-GWH
RDHMVLLEFVTAAGITHGMDELYKLEHHHHHHGWH
>NJM-GWI
RDHMVLLEFVTAAGITHGMDELYKLEHHHHHHGWI
>NJM-GWK
RDHMVLLEFVTAAGITHGMDELYKLEHHHHHHGWK
>NJM-GWL
RDHMVLLEFVTAAGITHGMDELYKLEHHHHHHGWL
>NJM-GWM
RDHMVLLEFVTAAGITHGMDELYKLEHHHHHHGWM
>NJM-GWN
RDHMVLLEFVTAAGITHGMDELYKLEHHHHHHGWN
>NJM-GWP
RDHMVLLEFVTAAGITHGMDELYKLEHHHHHHGWP
>NJM-GWQ
RDHMVLLEFVTAAGITHGMDELYKLEHHHHHHGWQ
>NJM-GWR
RDHMVLLEFVTAAGITHGMDELYKLEHHHHHHGWR
>NJM-GWS
RDHMVLLEFVTAAGITHGMDELYKLEHHHHHHGWS
>NJM-GWT
RDHMVLLEFVTAAGITHGMDELYKLEHHHHHHGWT
>NJM-GWV
RDHMVLLEFVTAAGITHGMDELYKLEHHHHHHGWV
>NJM-GWW
RDHMVLLEFVTAAGITHGMDELYKLEHHHHHHGWW
>NJM-GWY
RDHMVLLEFVTAAGITHGMDELYKLEHHHHHHGWY
>NJM-GY
RDHMVLLEFVTAAGITHGMDELYKLEHHHHHHGY
>NJM-GYA
RDHMVLLEFVTAAGITHGMDELYKLEHHHHHHGYA
>NJM-GYC
RDHMVLLEFVTAAGITHGMDELYKLEHHHHHHGYC
>NJM-GYD
RDHMVLLEFVTAAGITHGMDELYKLEHHHHHHGYD
>NJM-GYE
RDHMVLLEFVTAAGITHGMDELYKLEHHHHHHGYE
>NJM-GYF
RDHMVLLEFVTAAGITHGMDELYKLEHHHHHHGYF
>NJM-GYG
RDHMVLLEFVTAAGITHGMDELYKLEHHHHHHGYG
>NJM-GYH
RDHMVLLEFVTAAGITHGMDELYKLEHHHHHHGYH
>NJM-GYI
RDHMVLLEFVTAAGITHGMDELYKLEHHHHHHGYI
>NJM-GYK
RDHMVLLEFVTAAGITHGMDELYKLEHHHHHHGYK
>NJM-GYL
RDHMVLLEFVTAAGITHGMDELYKLEHHHHHHGYL
>NJM-GYM
RDHMVLLEFVTAAGITHGMDELYKLEHHHHHHGYM
>NJM-GYN
RDHMVLLEFVTAAGITHGMDELYKLEHHHHHHGYN
>NJM-GYP
RDHMVLLEFVTAAGITHGMDELYKLEHHHHHHGYP
>NJM-GYQ
RDHMVLLEFVTAAGITHGMDELYKLEHHHHHHGYQ
>NJM-GYR
RDHMVLLEFVTAAGITHGMDELYKLEHHHHHHGYR
>NJM-GYS
RDHMVLLEFVTAAGITHGMDELYKLEHHHHHHGYS
>NJM-GYT
RDHMVLLEFVTAAGITHGMDELYKLEHHHHHHGYT
>NJM-GYV
RDHMVLLEFVTAAGITHGMDELYKLEHHHHHHGYV
>NJM-GYW
RDHMVLLEFVTAAGITHGMDELYKLEHHHHHHGYW
>NJM-GYY
RDHMVLLEFVTAAGITHGMDELYKLEHHHHHHGYY
>NJM-H
RDHMVLLEFVTAAGITHGMDELYKLEHHHHHHH
>NJM-HA
RDHMVLLEFVTAAGITHGMDELYKLEHHHHHHHA
>NJM-HC
RDHMVLLEFVTAAGITHGMDELYKLEHHHHHHHC
>NJM-HD
RDHMVLLEFVTAAGITHGMDELYKLEHHHHHHHD
>NJM-HE
RDHMVLLEFVTAAGITHGMDELYKLEHHHHHHHE
>NJM-HF
RDHMVLLEFVTAAGITHGMDELYKLEHHHHHHHF
>NJM-HG
RDHMVLLEFVTAAGITHGMDELYKLEHHHHHHHG
>NJM-HH
RDHMVLLEFVTAAGITHGMDELYKLEHHHHHHHH
>NJM-HI
RDHMVLLEFVTAAGITHGMDELYKLEHHHHHHHI
>NJM-HK
RDHMVLLEFVTAAGITHGMDELYKLEHHHHHHHK
>NJM-HL
RDHMVLLEFVTAAGITHGMDELYKLEHHHHHHHL
>NJM-HM
RDHMVLLEFVTAAGITHGMDELYKLEHHHHHHHM
>NJM-HN
RDHMVLLEFVTAAGITHGMDELYKLEHHHHHHHN
>NJM-HP
RDHMVLLEFVTAAGITHGMDELYKLEHHHHHHHP
>NJM-HQ
RDHMVLLEFVTAAGITHGMDELYKLEHHHHHHHQ
>NJM-HR
RDHMVLLEFVTAAGITHGMDELYKLEHHHHHHHR
>NJM-HS
RDHMVLLEFVTAAGITHGMDELYKLEHHHHHHHS
>NJM-HT
RDHMVLLEFVTAAGITHGMDELYKLEHHHHHHHT
>NJM-HV
RDHMVLLEFVTAAGITHGMDELYKLEHHHHHHHV
>NJM-HW
RDHMVLLEFVTAAGITHGMDELYKLEHHHHHHHW
>NJM-HY
RDHMVLLEFVTAAGITHGMDELYKLEHHHHHHHY
>NJM-HA
RDHMVLLEFVTAAGITHGMDELYKLEHHHHHHHA
>NJM-HAA
RDHMVLLEFVTAAGITHGMDELYKLEHHHHHHHAA
>NJM-HAC
RDHMVLLEFVTAAGITHGMDELYKLEHHHHHHHAC
>NJM-HAD
RDHMVLLEFVTAAGITHGMDELYKLEHHHHHHHAD
>NJM-HAE
RDHMVLLEFVTAAGITHGMDELYKLEHHHHHHHAE
>NJM-HAF
RDHMVLLEFVTAAGITHGMDELYKLEHHHHHHHAF
>NJM-HAG
RDHMVLLEFVTAAGITHGMDELYKLEHHHHHHHAG
>NJM-HAH
RDHMVLLEFVTAAGITHGMDELYKLEHHHHHHHAH
>NJM-HAI
RDHMVLLEFVTAAGITHGMDELYKLEHHHHHHHAI
>NJM-HAK
RDHMVLLEFVTAAGITHGMDELYKLEHHHHHHHAK
>NJM-HAL
RDHMVLLEFVTAAGITHGMDELYKLEHHHHHHHAL
>NJM-HAM
RDHMVLLEFVTAAGITHGMDELYKLEHHHHHHHAM
>NJM-HAN
RDHMVLLEFVTAAGITHGMDELYKLEHHHHHHHAN
>NJM-HAP
RDHMVLLEFVTAAGITHGMDELYKLEHHHHHHHAP
>NJM-HAQ
RDHMVLLEFVTAAGITHGMDELYKLEHHHHHHHAQ
>NJM-HAR
RDHMVLLEFVTAAGITHGMDELYKLEHHHHHHHAR
>NJM-HAS
RDHMVLLEFVTAAGITHGMDELYKLEHHHHHHHAS
>NJM-HAT
RDHMVLLEFVTAAGITHGMDELYKLEHHHHHHHAT
>NJM-HAV
RDHMVLLEFVTAAGITHGMDELYKLEHHHHHHHAV
>NJM-HAW
RDHMVLLEFVTAAGITHGMDELYKLEHHHHHHHAW
>NJM-HAY
RDHMVLLEFVTAAGITHGMDELYKLEHHHHHHHAY
>NJM-HC
RDHMVLLEFVTAAGITHGMDELYKLEHHHHHHHC
>NJM-HCA
RDHMVLLEFVTAAGITHGMDELYKLEHHHHHHHCA
>NJM-HCC
RDHMVLLEFVTAAGITHGMDELYKLEHHHHHHHCC
>NJM-HCD
RDHMVLLEFVTAAGITHGMDELYKLEHHHHHHHCD
>NJM-HCE
RDHMVLLEFVTAAGITHGMDELYKLEHHHHHHHCE
>NJM-HCF
RDHMVLLEFVTAAGITHGMDELYKLEHHHHHHHCF
>NJM-HCG
RDHMVLLEFVTAAGITHGMDELYKLEHHHHHHHCG
>NJM-HCH
RDHMVLLEFVTAAGITHGMDELYKLEHHHHHHHCH
>NJM-HCI
RDHMVLLEFVTAAGITHGMDELYKLEHHHHHHHCI
>NJM-HCK
RDHMVLLEFVTAAGITHGMDELYKLEHHHHHHHCK
>NJM-HCL
RDHMVLLEFVTAAGITHGMDELYKLEHHHHHHHCL
>NJM-HCM
RDHMVLLEFVTAAGITHGMDELYKLEHHHHHHHCM
>NJM-HCN
RDHMVLLEFVTAAGITHGMDELYKLEHHHHHHHCN
>NJM-HCP
RDHMVLLEFVTAAGITHGMDELYKLEHHHHHHHCP
>NJM-HCQ
RDHMVLLEFVTAAGITHGMDELYKLEHHHHHHHCQ
>NJM-HCR
RDHMVLLEFVTAAGITHGMDELYKLEHHHHHHHCR
>NJM-HCS
RDHMVLLEFVTAAGITHGMDELYKLEHHHHHHHCS
>NJM-HCT
RDHMVLLEFVTAAGITHGMDELYKLEHHHHHHHCT
>NJM-HCV
RDHMVLLEFVTAAGITHGMDELYKLEHHHHHHHCV
>NJM-HCW
RDHMVLLEFVTAAGITHGMDELYKLEHHHHHHHCW
>NJM-HCY
RDHMVLLEFVTAAGITHGMDELYKLEHHHHHHHCY
>NJM-HD
RDHMVLLEFVTAAGITHGMDELYKLEHHHHHHHD
>NJM-HDA
RDHMVLLEFVTAAGITHGMDELYKLEHHHHHHHDA
>NJM-HDC
RDHMVLLEFVTAAGITHGMDELYKLEHHHHHHHDC
>NJM-HDD
RDHMVLLEFVTAAGITHGMDELYKLEHHHHHHHDD
>NJM-HDE
RDHMVLLEFVTAAGITHGMDELYKLEHHHHHHHDE
>NJM-HDF
RDHMVLLEFVTAAGITHGMDELYKLEHHHHHHHDF
>NJM-HDG
RDHMVLLEFVTAAGITHGMDELYKLEHHHHHHHDG
>NJM-HDH
RDHMVLLEFVTAAGITHGMDELYKLEHHHHHHHDH
>NJM-HDI
RDHMVLLEFVTAAGITHGMDELYKLEHHHHHHHDI
>NJM-HDK
RDHMVLLEFVTAAGITHGMDELYKLEHHHHHHHDK
>NJM-HDL
RDHMVLLEFVTAAGITHGMDELYKLEHHHHHHHDL
>NJM-HDM
RDHMVLLEFVTAAGITHGMDELYKLEHHHHHHHDM
>NJM-HDN
RDHMVLLEFVTAAGITHGMDELYKLEHHHHHHHDN
>NJM-HDP
RDHMVLLEFVTAAGITHGMDELYKLEHHHHHHHDP
>NJM-HDQ
RDHMVLLEFVTAAGITHGMDELYKLEHHHHHHHDQ
>NJM-HDR
RDHMVLLEFVTAAGITHGMDELYKLEHHHHHHHDR
>NJM-HDS
RDHMVLLEFVTAAGITHGMDELYKLEHHHHHHHDS
>NJM-HDT
RDHMVLLEFVTAAGITHGMDELYKLEHHHHHHHDT
>NJM-HDV
RDHMVLLEFVTAAGITHGMDELYKLEHHHHHHHDV
>NJM-HDW
RDHMVLLEFVTAAGITHGMDELYKLEHHHHHHHDW
>NJM-HDY
RDHMVLLEFVTAAGITHGMDELYKLEHHHHHHHDY
>NJM-HE
RDHMVLLEFVTAAGITHGMDELYKLEHHHHHHHE
>NJM-HEA
RDHMVLLEFVTAAGITHGMDELYKLEHHHHHHHEA
>NJM-HEC
RDHMVLLEFVTAAGITHGMDELYKLEHHHHHHHEC
>NJM-HED
RDHMVLLEFVTAAGITHGMDELYKLEHHHHHHHED
>NJM-HEE
RDHMVLLEFVTAAGITHGMDELYKLEHHHHHHHEE
>NJM-HEF
RDHMVLLEFVTAAGITHGMDELYKLEHHHHHHHEF
>NJM-HEG
RDHMVLLEFVTAAGITHGMDELYKLEHHHHHHHEG
>NJM-HEH
RDHMVLLEFVTAAGITHGMDELYKLEHHHHHHHEH
>NJM-HEI
RDHMVLLEFVTAAGITHGMDELYKLEHHHHHHHEI
>NJM-HEK
RDHMVLLEFVTAAGITHGMDELYKLEHHHHHHHEK
>NJM-HEL
RDHMVLLEFVTAAGITHGMDELYKLEHHHHHHHEL
>NJM-HEM
RDHMVLLEFVTAAGITHGMDELYKLEHHHHHHHEM
>NJM-HEN
RDHMVLLEFVTAAGITHGMDELYKLEHHHHHHHEN
>NJM-HEP
RDHMVLLEFVTAAGITHGMDELYKLEHHHHHHHEP
>NJM-HEQ
RDHMVLLEFVTAAGITHGMDELYKLEHHHHHHHEQ
>NJM-HER
RDHMVLLEFVTAAGITHGMDELYKLEHHHHHHHER
>NJM-HES
RDHMVLLEFVTAAGITHGMDELYKLEHHHHHHHES
>NJM-HET
RDHMVLLEFVTAAGITHGMDELYKLEHHHHHHHET
>NJM-HEV
RDHMVLLEFVTAAGITHGMDELYKLEHHHHHHHEV
>NJM-HEW
RDHMVLLEFVTAAGITHGMDELYKLEHHHHHHHEW
>NJM-HEY
RDHMVLLEFVTAAGITHGMDELYKLEHHHHHHHEY
>NJM-HF
RDHMVLLEFVTAAGITHGMDELYKLEHHHHHHHF
>NJM-HFA
RDHMVLLEFVTAAGITHGMDELYKLEHHHHHHHFA
>NJM-HFC
RDHMVLLEFVTAAGITHGMDELYKLEHHHHHHHFC
>NJM-HFD
RDHMVLLEFVTAAGITHGMDELYKLEHHHHHHHFD
>NJM-HFE
RDHMVLLEFVTAAGITHGMDELYKLEHHHHHHHFE
>NJM-HFF
RDHMVLLEFVTAAGITHGMDELYKLEHHHHHHHFF
>NJM-HFG
RDHMVLLEFVTAAGITHGMDELYKLEHHHHHHHFG
>NJM-HFH
RDHMVLLEFVTAAGITHGMDELYKLEHHHHHHHFH
>NJM-HFI
RDHMVLLEFVTAAGITHGMDELYKLEHHHHHHHFI
>NJM-HFK
RDHMVLLEFVTAAGITHGMDELYKLEHHHHHHHFK
>NJM-HFL
RDHMVLLEFVTAAGITHGMDELYKLEHHHHHHHFL
>NJM-HFM
RDHMVLLEFVTAAGITHGMDELYKLEHHHHHHHFM
>NJM-HFN
RDHMVLLEFVTAAGITHGMDELYKLEHHHHHHHFN
>NJM-HFP
RDHMVLLEFVTAAGITHGMDELYKLEHHHHHHHFP
>NJM-HFQ
RDHMVLLEFVTAAGITHGMDELYKLEHHHHHHHFQ
>NJM-HFR
RDHMVLLEFVTAAGITHGMDELYKLEHHHHHHHFR
>NJM-HFS
RDHMVLLEFVTAAGITHGMDELYKLEHHHHHHHFS
>NJM-HFT
RDHMVLLEFVTAAGITHGMDELYKLEHHHHHHHFT
>NJM-HFV
RDHMVLLEFVTAAGITHGMDELYKLEHHHHHHHFV
>NJM-HFW
RDHMVLLEFVTAAGITHGMDELYKLEHHHHHHHFW
>NJM-HFY
RDHMVLLEFVTAAGITHGMDELYKLEHHHHHHHFY
>NJM-HG
RDHMVLLEFVTAAGITHGMDELYKLEHHHHHHHG
>NJM-HGA
RDHMVLLEFVTAAGITHGMDELYKLEHHHHHHHGA
>NJM-HGC
RDHMVLLEFVTAAGITHGMDELYKLEHHHHHHHGC
>NJM-HGD
RDHMVLLEFVTAAGITHGMDELYKLEHHHHHHHGD
>NJM-HGE
RDHMVLLEFVTAAGITHGMDELYKLEHHHHHHHGE
>NJM-HGF
RDHMVLLEFVTAAGITHGMDELYKLEHHHHHHHGF
>NJM-HGG
RDHMVLLEFVTAAGITHGMDELYKLEHHHHHHHGG
>NJM-HGH
RDHMVLLEFVTAAGITHGMDELYKLEHHHHHHHGH
>NJM-HGI
RDHMVLLEFVTAAGITHGMDELYKLEHHHHHHHGI
>NJM-HGK
RDHMVLLEFVTAAGITHGMDELYKLEHHHHHHHGK
>NJM-HGL
RDHMVLLEFVTAAGITHGMDELYKLEHHHHHHHGL
>NJM-HGM
RDHMVLLEFVTAAGITHGMDELYKLEHHHHHHHGM
>NJM-HGN
RDHMVLLEFVTAAGITHGMDELYKLEHHHHHHHGN
>NJM-HGP
RDHMVLLEFVTAAGITHGMDELYKLEHHHHHHHGP
>NJM-HGQ
RDHMVLLEFVTAAGITHGMDELYKLEHHHHHHHGQ
>NJM-HGR
RDHMVLLEFVTAAGITHGMDELYKLEHHHHHHHGR
>NJM-HGS
RDHMVLLEFVTAAGITHGMDELYKLEHHHHHHHGS
>NJM-HGT
RDHMVLLEFVTAAGITHGMDELYKLEHHHHHHHGT
>NJM-HGV
RDHMVLLEFVTAAGITHGMDELYKLEHHHHHHHGV
>NJM-HGW
RDHMVLLEFVTAAGITHGMDELYKLEHHHHHHHGW
>NJM-HGY
RDHMVLLEFVTAAGITHGMDELYKLEHHHHHHHGY
>NJM-HH
RDHMVLLEFVTAAGITHGMDELYKLEHHHHHHHH
>NJM-HHA
RDHMVLLEFVTAAGITHGMDELYKLEHHHHHHHHA
>NJM-HHC
RDHMVLLEFVTAAGITHGMDELYKLEHHHHHHHHC
>NJM-HHD
RDHMVLLEFVTAAGITHGMDELYKLEHHHHHHHHD
>NJM-HHE
RDHMVLLEFVTAAGITHGMDELYKLEHHHHHHHHE
>NJM-HHF
RDHMVLLEFVTAAGITHGMDELYKLEHHHHHHHHF
>NJM-HHG
RDHMVLLEFVTAAGITHGMDELYKLEHHHHHHHHG
>NJM-HHH
RDHMVLLEFVTAAGITHGMDELYKLEHHHHHHHHH
>NJM-HHI
RDHMVLLEFVTAAGITHGMDELYKLEHHHHHHHHI
>NJM-HHK
RDHMVLLEFVTAAGITHGMDELYKLEHHHHHHHHK
>NJM-HHL
RDHMVLLEFVTAAGITHGMDELYKLEHHHHHHHHL
>NJM-HHM
RDHMVLLEFVTAAGITHGMDELYKLEHHHHHHHHM
>NJM-HHN
RDHMVLLEFVTAAGITHGMDELYKLEHHHHHHHHN
>NJM-HHP
RDHMVLLEFVTAAGITHGMDELYKLEHHHHHHHHP
>NJM-HHQ
RDHMVLLEFVTAAGITHGMDELYKLEHHHHHHHHQ
>NJM-HHR
RDHMVLLEFVTAAGITHGMDELYKLEHHHHHHHHR
>NJM-HHS
RDHMVLLEFVTAAGITHGMDELYKLEHHHHHHHHS
>NJM-HHT
RDHMVLLEFVTAAGITHGMDELYKLEHHHHHHHHT
>NJM-HHV
RDHMVLLEFVTAAGITHGMDELYKLEHHHHHHHHV
>NJM-HHW
RDHMVLLEFVTAAGITHGMDELYKLEHHHHHHHHW
>NJM-HHY
RDHMVLLEFVTAAGITHGMDELYKLEHHHHHHHHY
>NJM-HI
RDHMVLLEFVTAAGITHGMDELYKLEHHHHHHHI
>NJM-HIA
RDHMVLLEFVTAAGITHGMDELYKLEHHHHHHHIA
>NJM-HIC
RDHMVLLEFVTAAGITHGMDELYKLEHHHHHHHIC
>NJM-HID
RDHMVLLEFVTAAGITHGMDELYKLEHHHHHHHID
>NJM-HIE
RDHMVLLEFVTAAGITHGMDELYKLEHHHHHHHIE
>NJM-HIF
RDHMVLLEFVTAAGITHGMDELYKLEHHHHHHHIF
>NJM-HIG
RDHMVLLEFVTAAGITHGMDELYKLEHHHHHHHIG
>NJM-HIH
RDHMVLLEFVTAAGITHGMDELYKLEHHHHHHHIH
>NJM-HII
RDHMVLLEFVTAAGITHGMDELYKLEHHHHHHHII
>NJM-HIK
RDHMVLLEFVTAAGITHGMDELYKLEHHHHHHHIK
>NJM-HIL
RDHMVLLEFVTAAGITHGMDELYKLEHHHHHHHIL
>NJM-HIM
RDHMVLLEFVTAAGITHGMDELYKLEHHHHHHHIM
>NJM-HIN
RDHMVLLEFVTAAGITHGMDELYKLEHHHHHHHIN
>NJM-HIP
RDHMVLLEFVTAAGITHGMDELYKLEHHHHHHHIP
>NJM-HIQ
RDHMVLLEFVTAAGITHGMDELYKLEHHHHHHHIQ
>NJM-HIR
RDHMVLLEFVTAAGITHGMDELYKLEHHHHHHHIR
>NJM-HIS
RDHMVLLEFVTAAGITHGMDELYKLEHHHHHHHIS
>NJM-HIT
RDHMVLLEFVTAAGITHGMDELYKLEHHHHHHHIT
>NJM-HIV
RDHMVLLEFVTAAGITHGMDELYKLEHHHHHHHIV
>NJM-HIW
RDHMVLLEFVTAAGITHGMDELYKLEHHHHHHHIW
>NJM-HIY
RDHMVLLEFVTAAGITHGMDELYKLEHHHHHHHIY
>NJM-HK
RDHMVLLEFVTAAGITHGMDELYKLEHHHHHHHK
>NJM-HKA
RDHMVLLEFVTAAGITHGMDELYKLEHHHHHHHKA
>NJM-HKC
RDHMVLLEFVTAAGITHGMDELYKLEHHHHHHHKC
>NJM-HKD
RDHMVLLEFVTAAGITHGMDELYKLEHHHHHHHKD
>NJM-HKE
RDHMVLLEFVTAAGITHGMDELYKLEHHHHHHHKE
>NJM-HKF
RDHMVLLEFVTAAGITHGMDELYKLEHHHHHHHKF
>NJM-HKG
RDHMVLLEFVTAAGITHGMDELYKLEHHHHHHHKG
>NJM-HKH
RDHMVLLEFVTAAGITHGMDELYKLEHHHHHHHKH
>NJM-HKI
RDHMVLLEFVTAAGITHGMDELYKLEHHHHHHHKI
>NJM-HKK
RDHMVLLEFVTAAGITHGMDELYKLEHHHHHHHKK
>NJM-HKL
RDHMVLLEFVTAAGITHGMDELYKLEHHHHHHHKL
>NJM-HKM
RDHMVLLEFVTAAGITHGMDELYKLEHHHHHHHKM
>NJM-HKN
RDHMVLLEFVTAAGITHGMDELYKLEHHHHHHHKN
>NJM-HKP
RDHMVLLEFVTAAGITHGMDELYKLEHHHHHHHKP
>NJM-HKQ
RDHMVLLEFVTAAGITHGMDELYKLEHHHHHHHKQ
>NJM-HKR
RDHMVLLEFVTAAGITHGMDELYKLEHHHHHHHKR
>NJM-HKS
RDHMVLLEFVTAAGITHGMDELYKLEHHHHHHHKS
>NJM-HKT
RDHMVLLEFVTAAGITHGMDELYKLEHHHHHHHKT
>NJM-HKV
RDHMVLLEFVTAAGITHGMDELYKLEHHHHHHHKV
>NJM-HKW
RDHMVLLEFVTAAGITHGMDELYKLEHHHHHHHKW
>NJM-HKY
RDHMVLLEFVTAAGITHGMDELYKLEHHHHHHHKY
>NJM-HL
RDHMVLLEFVTAAGITHGMDELYKLEHHHHHHHL
>NJM-HLA
RDHMVLLEFVTAAGITHGMDELYKLEHHHHHHHLA
>NJM-HLC
RDHMVLLEFVTAAGITHGMDELYKLEHHHHHHHLC
>NJM-HLD
RDHMVLLEFVTAAGITHGMDELYKLEHHHHHHHLD
>NJM-HLE
RDHMVLLEFVTAAGITHGMDELYKLEHHHHHHHLE
>NJM-HLF
RDHMVLLEFVTAAGITHGMDELYKLEHHHHHHHLF
>NJM-HLG
RDHMVLLEFVTAAGITHGMDELYKLEHHHHHHHLG
>NJM-HLH
RDHMVLLEFVTAAGITHGMDELYKLEHHHHHHHLH
>NJM-HLI
RDHMVLLEFVTAAGITHGMDELYKLEHHHHHHHLI
>NJM-HLK
RDHMVLLEFVTAAGITHGMDELYKLEHHHHHHHLK
>NJM-HLL
RDHMVLLEFVTAAGITHGMDELYKLEHHHHHHHLL
>NJM-HLM
RDHMVLLEFVTAAGITHGMDELYKLEHHHHHHHLM
>NJM-HLN
RDHMVLLEFVTAAGITHGMDELYKLEHHHHHHHLN
>NJM-HLP
RDHMVLLEFVTAAGITHGMDELYKLEHHHHHHHLP
>NJM-HLQ
RDHMVLLEFVTAAGITHGMDELYKLEHHHHHHHLQ
>NJM-HLR
RDHMVLLEFVTAAGITHGMDELYKLEHHHHHHHLR
>NJM-HLS
RDHMVLLEFVTAAGITHGMDELYKLEHHHHHHHLS
>NJM-HLT
RDHMVLLEFVTAAGITHGMDELYKLEHHHHHHHLT
>NJM-HLV
RDHMVLLEFVTAAGITHGMDELYKLEHHHHHHHLV
>NJM-HLW
RDHMVLLEFVTAAGITHGMDELYKLEHHHHHHHLW
>NJM-HLY
RDHMVLLEFVTAAGITHGMDELYKLEHHHHHHHLY
>NJM-HM
RDHMVLLEFVTAAGITHGMDELYKLEHHHHHHHM
>NJM-HMA
RDHMVLLEFVTAAGITHGMDELYKLEHHHHHHHMA
>NJM-HMC
RDHMVLLEFVTAAGITHGMDELYKLEHHHHHHHMC
>NJM-HMD
RDHMVLLEFVTAAGITHGMDELYKLEHHHHHHHMD
>NJM-HME
RDHMVLLEFVTAAGITHGMDELYKLEHHHHHHHME
>NJM-HMF
RDHMVLLEFVTAAGITHGMDELYKLEHHHHHHHMF
>NJM-HMG
RDHMVLLEFVTAAGITHGMDELYKLEHHHHHHHMG
>NJM-HMH
RDHMVLLEFVTAAGITHGMDELYKLEHHHHHHHMH
>NJM-HMI
RDHMVLLEFVTAAGITHGMDELYKLEHHHHHHHMI
>NJM-HMK
RDHMVLLEFVTAAGITHGMDELYKLEHHHHHHHMK
>NJM-HML
RDHMVLLEFVTAAGITHGMDELYKLEHHHHHHHML
>NJM-HMM
RDHMVLLEFVTAAGITHGMDELYKLEHHHHHHHMM
>NJM-HMN
RDHMVLLEFVTAAGITHGMDELYKLEHHHHHHHMN
>NJM-HMP
RDHMVLLEFVTAAGITHGMDELYKLEHHHHHHHMP
>NJM-HMQ
RDHMVLLEFVTAAGITHGMDELYKLEHHHHHHHMQ
>NJM-HMR
RDHMVLLEFVTAAGITHGMDELYKLEHHHHHHHMR
>NJM-HMS
RDHMVLLEFVTAAGITHGMDELYKLEHHHHHHHMS
>NJM-HMT
RDHMVLLEFVTAAGITHGMDELYKLEHHHHHHHMT
>NJM-HMV
RDHMVLLEFVTAAGITHGMDELYKLEHHHHHHHMV
>NJM-HMW
RDHMVLLEFVTAAGITHGMDELYKLEHHHHHHHMW
>NJM-HMY
RDHMVLLEFVTAAGITHGMDELYKLEHHHHHHHMY
>NJM-HN
RDHMVLLEFVTAAGITHGMDELYKLEHHHHHHHN
>NJM-HNA
RDHMVLLEFVTAAGITHGMDELYKLEHHHHHHHNA
>NJM-HNC
RDHMVLLEFVTAAGITHGMDELYKLEHHHHHHHNC
>NJM-HND
RDHMVLLEFVTAAGITHGMDELYKLEHHHHHHHND
>NJM-HNE
RDHMVLLEFVTAAGITHGMDELYKLEHHHHHHHNE
>NJM-HNF
RDHMVLLEFVTAAGITHGMDELYKLEHHHHHHHNF
>NJM-HNG
RDHMVLLEFVTAAGITHGMDELYKLEHHHHHHHNG
>NJM-HNH
RDHMVLLEFVTAAGITHGMDELYKLEHHHHHHHNH
>NJM-HNI
RDHMVLLEFVTAAGITHGMDELYKLEHHHHHHHNI
>NJM-HNK
RDHMVLLEFVTAAGITHGMDELYKLEHHHHHHHNK
>NJM-HNL
RDHMVLLEFVTAAGITHGMDELYKLEHHHHHHHNL
>NJM-HNM
RDHMVLLEFVTAAGITHGMDELYKLEHHHHHHHNM
>NJM-HNN
RDHMVLLEFVTAAGITHGMDELYKLEHHHHHHHNN
>NJM-HNP
RDHMVLLEFVTAAGITHGMDELYKLEHHHHHHHNP
>NJM-HNQ
RDHMVLLEFVTAAGITHGMDELYKLEHHHHHHHNQ
>NJM-HNR
RDHMVLLEFVTAAGITHGMDELYKLEHHHHHHHNR
>NJM-HNS
RDHMVLLEFVTAAGITHGMDELYKLEHHHHHHHNS
>NJM-HNT
RDHMVLLEFVTAAGITHGMDELYKLEHHHHHHHNT
>NJM-HNV
RDHMVLLEFVTAAGITHGMDELYKLEHHHHHHHNV
>NJM-HNW
RDHMVLLEFVTAAGITHGMDELYKLEHHHHHHHNW
>NJM-HNY
RDHMVLLEFVTAAGITHGMDELYKLEHHHHHHHNY
>NJM-HP
RDHMVLLEFVTAAGITHGMDELYKLEHHHHHHHP
>NJM-HPA
RDHMVLLEFVTAAGITHGMDELYKLEHHHHHHHPA
>NJM-HPC
RDHMVLLEFVTAAGITHGMDELYKLEHHHHHHHPC
>NJM-HPD
RDHMVLLEFVTAAGITHGMDELYKLEHHHHHHHPD
>NJM-HPE
RDHMVLLEFVTAAGITHGMDELYKLEHHHHHHHPE
>NJM-HPF
RDHMVLLEFVTAAGITHGMDELYKLEHHHHHHHPF
>NJM-HPG
RDHMVLLEFVTAAGITHGMDELYKLEHHHHHHHPG
>NJM-HPH
RDHMVLLEFVTAAGITHGMDELYKLEHHHHHHHPH
>NJM-HPI
RDHMVLLEFVTAAGITHGMDELYKLEHHHHHHHPI
>NJM-HPK
RDHMVLLEFVTAAGITHGMDELYKLEHHHHHHHPK
>NJM-HPL
RDHMVLLEFVTAAGITHGMDELYKLEHHHHHHHPL
>NJM-HPM
RDHMVLLEFVTAAGITHGMDELYKLEHHHHHHHPM
>NJM-HPN
RDHMVLLEFVTAAGITHGMDELYKLEHHHHHHHPN
>NJM-HPP
RDHMVLLEFVTAAGITHGMDELYKLEHHHHHHHPP
>NJM-HPQ
RDHMVLLEFVTAAGITHGMDELYKLEHHHHHHHPQ
>NJM-HPR
RDHMVLLEFVTAAGITHGMDELYKLEHHHHHHHPR
>NJM-HPS
RDHMVLLEFVTAAGITHGMDELYKLEHHHHHHHPS
>NJM-HPT
RDHMVLLEFVTAAGITHGMDELYKLEHHHHHHHPT
>NJM-HPV
RDHMVLLEFVTAAGITHGMDELYKLEHHHHHHHPV
>NJM-HPW
RDHMVLLEFVTAAGITHGMDELYKLEHHHHHHHPW
>NJM-HPY
RDHMVLLEFVTAAGITHGMDELYKLEHHHHHHHPY
>NJM-HQ
RDHMVLLEFVTAAGITHGMDELYKLEHHHHHHHQ
>NJM-HQA
RDHMVLLEFVTAAGITHGMDELYKLEHHHHHHHQA
>NJM-HQC
RDHMVLLEFVTAAGITHGMDELYKLEHHHHHHHQC
>NJM-HQD
RDHMVLLEFVTAAGITHGMDELYKLEHHHHHHHQD
>NJM-HQE
RDHMVLLEFVTAAGITHGMDELYKLEHHHHHHHQE
>NJM-HQF
RDHMVLLEFVTAAGITHGMDELYKLEHHHHHHHQF
>NJM-HQG
RDHMVLLEFVTAAGITHGMDELYKLEHHHHHHHQG
>NJM-HQH
RDHMVLLEFVTAAGITHGMDELYKLEHHHHHHHQH
>NJM-HQI
RDHMVLLEFVTAAGITHGMDELYKLEHHHHHHHQI
>NJM-HQK
RDHMVLLEFVTAAGITHGMDELYKLEHHHHHHHQK
>NJM-HQL
RDHMVLLEFVTAAGITHGMDELYKLEHHHHHHHQL
>NJM-HQM
RDHMVLLEFVTAAGITHGMDELYKLEHHHHHHHQM
>NJM-HQN
RDHMVLLEFVTAAGITHGMDELYKLEHHHHHHHQN
>NJM-HQP
RDHMVLLEFVTAAGITHGMDELYKLEHHHHHHHQP
>NJM-HQQ
RDHMVLLEFVTAAGITHGMDELYKLEHHHHHHHQQ
>NJM-HQR
RDHMVLLEFVTAAGITHGMDELYKLEHHHHHHHQR
>NJM-HQS
RDHMVLLEFVTAAGITHGMDELYKLEHHHHHHHQS
>NJM-HQT
RDHMVLLEFVTAAGITHGMDELYKLEHHHHHHHQT
>NJM-HQV
RDHMVLLEFVTAAGITHGMDELYKLEHHHHHHHQV
>NJM-HQW
RDHMVLLEFVTAAGITHGMDELYKLEHHHHHHHQW
>NJM-HQY
RDHMVLLEFVTAAGITHGMDELYKLEHHHHHHHQY
>NJM-HR
RDHMVLLEFVTAAGITHGMDELYKLEHHHHHHHR
>NJM-HRA
RDHMVLLEFVTAAGITHGMDELYKLEHHHHHHHRA
>NJM-HRC
RDHMVLLEFVTAAGITHGMDELYKLEHHHHHHHRC
>NJM-HRD
RDHMVLLEFVTAAGITHGMDELYKLEHHHHHHHRD
>NJM-HRE
RDHMVLLEFVTAAGITHGMDELYKLEHHHHHHHRE
>NJM-HRF
RDHMVLLEFVTAAGITHGMDELYKLEHHHHHHHRF
>NJM-HRG
RDHMVLLEFVTAAGITHGMDELYKLEHHHHHHHRG
>NJM-HRH
RDHMVLLEFVTAAGITHGMDELYKLEHHHHHHHRH
>NJM-HRI
RDHMVLLEFVTAAGITHGMDELYKLEHHHHHHHRI
>NJM-HRK
RDHMVLLEFVTAAGITHGMDELYKLEHHHHHHHRK
>NJM-HRL
RDHMVLLEFVTAAGITHGMDELYKLEHHHHHHHRL
>NJM-HRM
RDHMVLLEFVTAAGITHGMDELYKLEHHHHHHHRM
>NJM-HRN
RDHMVLLEFVTAAGITHGMDELYKLEHHHHHHHRN
>NJM-HRP
RDHMVLLEFVTAAGITHGMDELYKLEHHHHHHHRP
>NJM-HRQ
RDHMVLLEFVTAAGITHGMDELYKLEHHHHHHHRQ
>NJM-HRR
RDHMVLLEFVTAAGITHGMDELYKLEHHHHHHHRR
>NJM-HRS
RDHMVLLEFVTAAGITHGMDELYKLEHHHHHHHRS
>NJM-HRT
RDHMVLLEFVTAAGITHGMDELYKLEHHHHHHHRT
>NJM-HRV
RDHMVLLEFVTAAGITHGMDELYKLEHHHHHHHRV
>NJM-HRW
RDHMVLLEFVTAAGITHGMDELYKLEHHHHHHHRW
>NJM-HRY
RDHMVLLEFVTAAGITHGMDELYKLEHHHHHHHRY
>NJM-HS
RDHMVLLEFVTAAGITHGMDELYKLEHHHHHHHS
>NJM-HSA
RDHMVLLEFVTAAGITHGMDELYKLEHHHHHHHSA
>NJM-HSC
RDHMVLLEFVTAAGITHGMDELYKLEHHHHHHHSC
>NJM-HSD
RDHMVLLEFVTAAGITHGMDELYKLEHHHHHHHSD
>NJM-HSE
RDHMVLLEFVTAAGITHGMDELYKLEHHHHHHHSE
>NJM-HSF
RDHMVLLEFVTAAGITHGMDELYKLEHHHHHHHSF
>NJM-HSG
RDHMVLLEFVTAAGITHGMDELYKLEHHHHHHHSG
>NJM-HSH
RDHMVLLEFVTAAGITHGMDELYKLEHHHHHHHSH
>NJM-HSI
RDHMVLLEFVTAAGITHGMDELYKLEHHHHHHHSI
>NJM-HSK
RDHMVLLEFVTAAGITHGMDELYKLEHHHHHHHSK
>NJM-HSL
RDHMVLLEFVTAAGITHGMDELYKLEHHHHHHHSL
>NJM-HSM
RDHMVLLEFVTAAGITHGMDELYKLEHHHHHHHSM
>NJM-HSN
RDHMVLLEFVTAAGITHGMDELYKLEHHHHHHHSN
>NJM-HSP
RDHMVLLEFVTAAGITHGMDELYKLEHHHHHHHSP
>NJM-HSQ
RDHMVLLEFVTAAGITHGMDELYKLEHHHHHHHSQ
>NJM-HSR
RDHMVLLEFVTAAGITHGMDELYKLEHHHHHHHSR
>NJM-HSS
RDHMVLLEFVTAAGITHGMDELYKLEHHHHHHHSS
>NJM-HST
RDHMVLLEFVTAAGITHGMDELYKLEHHHHHHHST
>NJM-HSV
RDHMVLLEFVTAAGITHGMDELYKLEHHHHHHHSV
>NJM-HSW
RDHMVLLEFVTAAGITHGMDELYKLEHHHHHHHSW
>NJM-HSY
RDHMVLLEFVTAAGITHGMDELYKLEHHHHHHHSY
>NJM-HT
RDHMVLLEFVTAAGITHGMDELYKLEHHHHHHHT
>NJM-HTA
RDHMVLLEFVTAAGITHGMDELYKLEHHHHHHHTA
>NJM-HTC
RDHMVLLEFVTAAGITHGMDELYKLEHHHHHHHTC
>NJM-HTD
RDHMVLLEFVTAAGITHGMDELYKLEHHHHHHHTD
>NJM-HTE
RDHMVLLEFVTAAGITHGMDELYKLEHHHHHHHTE
>NJM-HTF
RDHMVLLEFVTAAGITHGMDELYKLEHHHHHHHTF
>NJM-HTG
RDHMVLLEFVTAAGITHGMDELYKLEHHHHHHHTG
>NJM-HTH
RDHMVLLEFVTAAGITHGMDELYKLEHHHHHHHTH
>NJM-HTI
RDHMVLLEFVTAAGITHGMDELYKLEHHHHHHHTI
>NJM-HTK
RDHMVLLEFVTAAGITHGMDELYKLEHHHHHHHTK
>NJM-HTL
RDHMVLLEFVTAAGITHGMDELYKLEHHHHHHHTL
>NJM-HTM
RDHMVLLEFVTAAGITHGMDELYKLEHHHHHHHTM
>NJM-HTN
RDHMVLLEFVTAAGITHGMDELYKLEHHHHHHHTN
>NJM-HTP
RDHMVLLEFVTAAGITHGMDELYKLEHHHHHHHTP
>NJM-HTQ
RDHMVLLEFVTAAGITHGMDELYKLEHHHHHHHTQ
>NJM-HTR
RDHMVLLEFVTAAGITHGMDELYKLEHHHHHHHTR
>NJM-HTS
RDHMVLLEFVTAAGITHGMDELYKLEHHHHHHHTS
>NJM-HTT
RDHMVLLEFVTAAGITHGMDELYKLEHHHHHHHTT
>NJM-HTV
RDHMVLLEFVTAAGITHGMDELYKLEHHHHHHHTV
>NJM-HTW
RDHMVLLEFVTAAGITHGMDELYKLEHHHHHHHTW
>NJM-HTY
RDHMVLLEFVTAAGITHGMDELYKLEHHHHHHHTY
>NJM-HV
RDHMVLLEFVTAAGITHGMDELYKLEHHHHHHHV
>NJM-HVA
RDHMVLLEFVTAAGITHGMDELYKLEHHHHHHHVA
>NJM-HVC
RDHMVLLEFVTAAGITHGMDELYKLEHHHHHHHVC
>NJM-HVD
RDHMVLLEFVTAAGITHGMDELYKLEHHHHHHHVD
>NJM-HVE
RDHMVLLEFVTAAGITHGMDELYKLEHHHHHHHVE
>NJM-HVF
RDHMVLLEFVTAAGITHGMDELYKLEHHHHHHHVF
>NJM-HVG
RDHMVLLEFVTAAGITHGMDELYKLEHHHHHHHVG
>NJM-HVH
RDHMVLLEFVTAAGITHGMDELYKLEHHHHHHHVH
>NJM-HVI
RDHMVLLEFVTAAGITHGMDELYKLEHHHHHHHVI
>NJM-HVK
RDHMVLLEFVTAAGITHGMDELYKLEHHHHHHHVK
>NJM-HVL
RDHMVLLEFVTAAGITHGMDELYKLEHHHHHHHVL
>NJM-HVM
RDHMVLLEFVTAAGITHGMDELYKLEHHHHHHHVM
>NJM-HVN
RDHMVLLEFVTAAGITHGMDELYKLEHHHHHHHVN
>NJM-HVP
RDHMVLLEFVTAAGITHGMDELYKLEHHHHHHHVP
>NJM-HVQ
RDHMVLLEFVTAAGITHGMDELYKLEHHHHHHHVQ
>NJM-HVR
RDHMVLLEFVTAAGITHGMDELYKLEHHHHHHHVR
>NJM-HVS
RDHMVLLEFVTAAGITHGMDELYKLEHHHHHHHVS
>NJM-HVT
RDHMVLLEFVTAAGITHGMDELYKLEHHHHHHHVT
>NJM-HVV
RDHMVLLEFVTAAGITHGMDELYKLEHHHHHHHVV
>NJM-HVW
RDHMVLLEFVTAAGITHGMDELYKLEHHHHHHHVW
>NJM-HVY
RDHMVLLEFVTAAGITHGMDELYKLEHHHHHHHVY
>NJM-HW
RDHMVLLEFVTAAGITHGMDELYKLEHHHHHHHW
>NJM-HWA
RDHMVLLEFVTAAGITHGMDELYKLEHHHHHHHWA
>NJM-HWC
RDHMVLLEFVTAAGITHGMDELYKLEHHHHHHHWC
>NJM-HWD
RDHMVLLEFVTAAGITHGMDELYKLEHHHHHHHWD
>NJM-HWE
RDHMVLLEFVTAAGITHGMDELYKLEHHHHHHHWE
>NJM-HWF
RDHMVLLEFVTAAGITHGMDELYKLEHHHHHHHWF
>NJM-HWG
RDHMVLLEFVTAAGITHGMDELYKLEHHHHHHHWG
>NJM-HWH
RDHMVLLEFVTAAGITHGMDELYKLEHHHHHHHWH
>NJM-HWI
RDHMVLLEFVTAAGITHGMDELYKLEHHHHHHHWI
>NJM-HWK
RDHMVLLEFVTAAGITHGMDELYKLEHHHHHHHWK
>NJM-HWL
RDHMVLLEFVTAAGITHGMDELYKLEHHHHHHHWL
>NJM-HWM
RDHMVLLEFVTAAGITHGMDELYKLEHHHHHHHWM
>NJM-HWN
RDHMVLLEFVTAAGITHGMDELYKLEHHHHHHHWN
>NJM-HWP
RDHMVLLEFVTAAGITHGMDELYKLEHHHHHHHWP
>NJM-HWQ
RDHMVLLEFVTAAGITHGMDELYKLEHHHHHHHWQ
>NJM-HWR
RDHMVLLEFVTAAGITHGMDELYKLEHHHHHHHWR
>NJM-HWS
RDHMVLLEFVTAAGITHGMDELYKLEHHHHHHHWS
>NJM-HWT
RDHMVLLEFVTAAGITHGMDELYKLEHHHHHHHWT
>NJM-HWV
RDHMVLLEFVTAAGITHGMDELYKLEHHHHHHHWV
>NJM-HWW
RDHMVLLEFVTAAGITHGMDELYKLEHHHHHHHWW
>NJM-HWY
RDHMVLLEFVTAAGITHGMDELYKLEHHHHHHHWY
>NJM-HY
RDHMVLLEFVTAAGITHGMDELYKLEHHHHHHHY
>NJM-HYA
RDHMVLLEFVTAAGITHGMDELYKLEHHHHHHHYA
>NJM-HYC
RDHMVLLEFVTAAGITHGMDELYKLEHHHHHHHYC
>NJM-HYD
RDHMVLLEFVTAAGITHGMDELYKLEHHHHHHHYD
>NJM-HYE
RDHMVLLEFVTAAGITHGMDELYKLEHHHHHHHYE
>NJM-HYF
RDHMVLLEFVTAAGITHGMDELYKLEHHHHHHHYF
>NJM-HYG
RDHMVLLEFVTAAGITHGMDELYKLEHHHHHHHYG
>NJM-HYH
RDHMVLLEFVTAAGITHGMDELYKLEHHHHHHHYH
>NJM-HYI
RDHMVLLEFVTAAGITHGMDELYKLEHHHHHHHYI
>NJM-HYK
RDHMVLLEFVTAAGITHGMDELYKLEHHHHHHHYK
>NJM-HYL
RDHMVLLEFVTAAGITHGMDELYKLEHHHHHHHYL
>NJM-HYM
RDHMVLLEFVTAAGITHGMDELYKLEHHHHHHHYM
>NJM-HYN
RDHMVLLEFVTAAGITHGMDELYKLEHHHHHHHYN
>NJM-HYP
RDHMVLLEFVTAAGITHGMDELYKLEHHHHHHHYP
>NJM-HYQ
RDHMVLLEFVTAAGITHGMDELYKLEHHHHHHHYQ
>NJM-HYR
RDHMVLLEFVTAAGITHGMDELYKLEHHHHHHHYR
>NJM-HYS
RDHMVLLEFVTAAGITHGMDELYKLEHHHHHHHYS
>NJM-HYT
RDHMVLLEFVTAAGITHGMDELYKLEHHHHHHHYT
>NJM-HYV
RDHMVLLEFVTAAGITHGMDELYKLEHHHHHHHYV
>NJM-HYW
RDHMVLLEFVTAAGITHGMDELYKLEHHHHHHHYW
>NJM-HYY
RDHMVLLEFVTAAGITHGMDELYKLEHHHHHHHYY
>NJM-I
RDHMVLLEFVTAAGITHGMDELYKLEHHHHHHI
>NJM-IA
RDHMVLLEFVTAAGITHGMDELYKLEHHHHHHIA
>NJM-IC
RDHMVLLEFVTAAGITHGMDELYKLEHHHHHHIC
>NJM-ID
RDHMVLLEFVTAAGITHGMDELYKLEHHHHHHID
>NJM-IE
RDHMVLLEFVTAAGITHGMDELYKLEHHHHHHIE
>NJM-IF
RDHMVLLEFVTAAGITHGMDELYKLEHHHHHHIF
>NJM-IG
RDHMVLLEFVTAAGITHGMDELYKLEHHHHHHIG
>NJM-IH
RDHMVLLEFVTAAGITHGMDELYKLEHHHHHHIH
>NJM-II
RDHMVLLEFVTAAGITHGMDELYKLEHHHHHHII
>NJM-IK
RDHMVLLEFVTAAGITHGMDELYKLEHHHHHHIK
>NJM-IL
RDHMVLLEFVTAAGITHGMDELYKLEHHHHHHIL
>NJM-IM
RDHMVLLEFVTAAGITHGMDELYKLEHHHHHHIM
>NJM-IN
RDHMVLLEFVTAAGITHGMDELYKLEHHHHHHIN
>NJM-IP
RDHMVLLEFVTAAGITHGMDELYKLEHHHHHHIP
>NJM-IQ
RDHMVLLEFVTAAGITHGMDELYKLEHHHHHHIQ
>NJM-IR
RDHMVLLEFVTAAGITHGMDELYKLEHHHHHHIR
>NJM-IS
RDHMVLLEFVTAAGITHGMDELYKLEHHHHHHIS
>NJM-IT
RDHMVLLEFVTAAGITHGMDELYKLEHHHHHHIT
>NJM-IV
RDHMVLLEFVTAAGITHGMDELYKLEHHHHHHIV
>NJM-IW
RDHMVLLEFVTAAGITHGMDELYKLEHHHHHHIW
>NJM-IY
RDHMVLLEFVTAAGITHGMDELYKLEHHHHHHIY
>NJM-IA
RDHMVLLEFVTAAGITHGMDELYKLEHHHHHHIA
>NJM-IAA
RDHMVLLEFVTAAGITHGMDELYKLEHHHHHHIAA
>NJM-IAC
RDHMVLLEFVTAAGITHGMDELYKLEHHHHHHIAC
>NJM-IAD
RDHMVLLEFVTAAGITHGMDELYKLEHHHHHHIAD
>NJM-IAE
RDHMVLLEFVTAAGITHGMDELYKLEHHHHHHIAE
>NJM-IAF
RDHMVLLEFVTAAGITHGMDELYKLEHHHHHHIAF
>NJM-IAG
RDHMVLLEFVTAAGITHGMDELYKLEHHHHHHIAG
>NJM-IAH
RDHMVLLEFVTAAGITHGMDELYKLEHHHHHHIAH
>NJM-IAI
RDHMVLLEFVTAAGITHGMDELYKLEHHHHHHIAI
>NJM-IAK
RDHMVLLEFVTAAGITHGMDELYKLEHHHHHHIAK
>NJM-IAL
RDHMVLLEFVTAAGITHGMDELYKLEHHHHHHIAL
>NJM-IAM
RDHMVLLEFVTAAGITHGMDELYKLEHHHHHHIAM
>NJM-IAN
RDHMVLLEFVTAAGITHGMDELYKLEHHHHHHIAN
>NJM-IAP
RDHMVLLEFVTAAGITHGMDELYKLEHHHHHHIAP
>NJM-IAQ
RDHMVLLEFVTAAGITHGMDELYKLEHHHHHHIAQ
>NJM-IAR
RDHMVLLEFVTAAGITHGMDELYKLEHHHHHHIAR
>NJM-IAS
RDHMVLLEFVTAAGITHGMDELYKLEHHHHHHIAS
>NJM-IAT
RDHMVLLEFVTAAGITHGMDELYKLEHHHHHHIAT
>NJM-IAV
RDHMVLLEFVTAAGITHGMDELYKLEHHHHHHIAV
>NJM-IAW
RDHMVLLEFVTAAGITHGMDELYKLEHHHHHHIAW
>NJM-IAY
RDHMVLLEFVTAAGITHGMDELYKLEHHHHHHIAY
>NJM-IC
RDHMVLLEFVTAAGITHGMDELYKLEHHHHHHIC
>NJM-ICA
RDHMVLLEFVTAAGITHGMDELYKLEHHHHHHICA
>NJM-ICC
RDHMVLLEFVTAAGITHGMDELYKLEHHHHHHICC
>NJM-ICD
RDHMVLLEFVTAAGITHGMDELYKLEHHHHHHICD
>NJM-ICE
RDHMVLLEFVTAAGITHGMDELYKLEHHHHHHICE
>NJM-ICF
RDHMVLLEFVTAAGITHGMDELYKLEHHHHHHICF
>NJM-ICG
RDHMVLLEFVTAAGITHGMDELYKLEHHHHHHICG
>NJM-ICH
RDHMVLLEFVTAAGITHGMDELYKLEHHHHHHICH
>NJM-ICI
RDHMVLLEFVTAAGITHGMDELYKLEHHHHHHICI
>NJM-ICK
RDHMVLLEFVTAAGITHGMDELYKLEHHHHHHICK
>NJM-ICL
RDHMVLLEFVTAAGITHGMDELYKLEHHHHHHICL
>NJM-ICM
RDHMVLLEFVTAAGITHGMDELYKLEHHHHHHICM
>NJM-ICN
RDHMVLLEFVTAAGITHGMDELYKLEHHHHHHICN
>NJM-ICP
RDHMVLLEFVTAAGITHGMDELYKLEHHHHHHICP
>NJM-ICQ
RDHMVLLEFVTAAGITHGMDELYKLEHHHHHHICQ
>NJM-ICR
RDHMVLLEFVTAAGITHGMDELYKLEHHHHHHICR
>NJM-ICS
RDHMVLLEFVTAAGITHGMDELYKLEHHHHHHICS
>NJM-ICT
RDHMVLLEFVTAAGITHGMDELYKLEHHHHHHICT
>NJM-ICV
RDHMVLLEFVTAAGITHGMDELYKLEHHHHHHICV
>NJM-ICW
RDHMVLLEFVTAAGITHGMDELYKLEHHHHHHICW
>NJM-ICY
RDHMVLLEFVTAAGITHGMDELYKLEHHHHHHICY
>NJM-ID
RDHMVLLEFVTAAGITHGMDELYKLEHHHHHHID
>NJM-IDA
RDHMVLLEFVTAAGITHGMDELYKLEHHHHHHIDA
>NJM-IDC
RDHMVLLEFVTAAGITHGMDELYKLEHHHHHHIDC
>NJM-IDD
RDHMVLLEFVTAAGITHGMDELYKLEHHHHHHIDD
>NJM-IDE
RDHMVLLEFVTAAGITHGMDELYKLEHHHHHHIDE
>NJM-IDF
RDHMVLLEFVTAAGITHGMDELYKLEHHHHHHIDF
>NJM-IDG
RDHMVLLEFVTAAGITHGMDELYKLEHHHHHHIDG
>NJM-IDH
RDHMVLLEFVTAAGITHGMDELYKLEHHHHHHIDH
>NJM-IDI
RDHMVLLEFVTAAGITHGMDELYKLEHHHHHHIDI
>NJM-IDK
RDHMVLLEFVTAAGITHGMDELYKLEHHHHHHIDK
>NJM-IDL
RDHMVLLEFVTAAGITHGMDELYKLEHHHHHHIDL
>NJM-IDM
RDHMVLLEFVTAAGITHGMDELYKLEHHHHHHIDM
>NJM-IDN
RDHMVLLEFVTAAGITHGMDELYKLEHHHHHHIDN
>NJM-IDP
RDHMVLLEFVTAAGITHGMDELYKLEHHHHHHIDP
>NJM-IDQ
RDHMVLLEFVTAAGITHGMDELYKLEHHHHHHIDQ
>NJM-IDR
RDHMVLLEFVTAAGITHGMDELYKLEHHHHHHIDR
>NJM-IDS
RDHMVLLEFVTAAGITHGMDELYKLEHHHHHHIDS
>NJM-IDT
RDHMVLLEFVTAAGITHGMDELYKLEHHHHHHIDT
>NJM-IDV
RDHMVLLEFVTAAGITHGMDELYKLEHHHHHHIDV
>NJM-IDW
RDHMVLLEFVTAAGITHGMDELYKLEHHHHHHIDW
>NJM-IDY
RDHMVLLEFVTAAGITHGMDELYKLEHHHHHHIDY
>NJM-IE
RDHMVLLEFVTAAGITHGMDELYKLEHHHHHHIE
>NJM-IEA
RDHMVLLEFVTAAGITHGMDELYKLEHHHHHHIEA
>NJM-IEC
RDHMVLLEFVTAAGITHGMDELYKLEHHHHHHIEC
>NJM-IED
RDHMVLLEFVTAAGITHGMDELYKLEHHHHHHIED
>NJM-IEE
RDHMVLLEFVTAAGITHGMDELYKLEHHHHHHIEE
>NJM-IEF
RDHMVLLEFVTAAGITHGMDELYKLEHHHHHHIEF
>NJM-IEG
RDHMVLLEFVTAAGITHGMDELYKLEHHHHHHIEG
>NJM-IEH
RDHMVLLEFVTAAGITHGMDELYKLEHHHHHHIEH
>NJM-IEI
RDHMVLLEFVTAAGITHGMDELYKLEHHHHHHIEI
>NJM-IEK
RDHMVLLEFVTAAGITHGMDELYKLEHHHHHHIEK
>NJM-IEL
RDHMVLLEFVTAAGITHGMDELYKLEHHHHHHIEL
>NJM-IEM
RDHMVLLEFVTAAGITHGMDELYKLEHHHHHHIEM
>NJM-IEN
RDHMVLLEFVTAAGITHGMDELYKLEHHHHHHIEN
>NJM-IEP
RDHMVLLEFVTAAGITHGMDELYKLEHHHHHHIEP
>NJM-IEQ
RDHMVLLEFVTAAGITHGMDELYKLEHHHHHHIEQ
>NJM-IER
RDHMVLLEFVTAAGITHGMDELYKLEHHHHHHIER
>NJM-IES
RDHMVLLEFVTAAGITHGMDELYKLEHHHHHHIES
>NJM-IET
RDHMVLLEFVTAAGITHGMDELYKLEHHHHHHIET
>NJM-IEV
RDHMVLLEFVTAAGITHGMDELYKLEHHHHHHIEV
>NJM-IEW
RDHMVLLEFVTAAGITHGMDELYKLEHHHHHHIEW
>NJM-IEY
RDHMVLLEFVTAAGITHGMDELYKLEHHHHHHIEY
>NJM-IF
RDHMVLLEFVTAAGITHGMDELYKLEHHHHHHIF
>NJM-IFA
RDHMVLLEFVTAAGITHGMDELYKLEHHHHHHIFA
>NJM-IFC
RDHMVLLEFVTAAGITHGMDELYKLEHHHHHHIFC
>NJM-IFD
RDHMVLLEFVTAAGITHGMDELYKLEHHHHHHIFD
>NJM-IFE
RDHMVLLEFVTAAGITHGMDELYKLEHHHHHHIFE
>NJM-IFF
RDHMVLLEFVTAAGITHGMDELYKLEHHHHHHIFF
>NJM-IFG
RDHMVLLEFVTAAGITHGMDELYKLEHHHHHHIFG
>NJM-IFH
RDHMVLLEFVTAAGITHGMDELYKLEHHHHHHIFH
>NJM-IFI
RDHMVLLEFVTAAGITHGMDELYKLEHHHHHHIFI
>NJM-IFK
RDHMVLLEFVTAAGITHGMDELYKLEHHHHHHIFK
>NJM-IFL
RDHMVLLEFVTAAGITHGMDELYKLEHHHHHHIFL
>NJM-IFM
RDHMVLLEFVTAAGITHGMDELYKLEHHHHHHIFM
>NJM-IFN
RDHMVLLEFVTAAGITHGMDELYKLEHHHHHHIFN
>NJM-IFP
RDHMVLLEFVTAAGITHGMDELYKLEHHHHHHIFP
>NJM-IFQ
RDHMVLLEFVTAAGITHGMDELYKLEHHHHHHIFQ
>NJM-IFR
RDHMVLLEFVTAAGITHGMDELYKLEHHHHHHIFR
>NJM-IFS
RDHMVLLEFVTAAGITHGMDELYKLEHHHHHHIFS
>NJM-IFT
RDHMVLLEFVTAAGITHGMDELYKLEHHHHHHIFT
>NJM-IFV
RDHMVLLEFVTAAGITHGMDELYKLEHHHHHHIFV
>NJM-IFW
RDHMVLLEFVTAAGITHGMDELYKLEHHHHHHIFW
>NJM-IFY
RDHMVLLEFVTAAGITHGMDELYKLEHHHHHHIFY
>NJM-IG
RDHMVLLEFVTAAGITHGMDELYKLEHHHHHHIG
>NJM-IGA
RDHMVLLEFVTAAGITHGMDELYKLEHHHHHHIGA
>NJM-IGC
RDHMVLLEFVTAAGITHGMDELYKLEHHHHHHIGC
>NJM-IGD
RDHMVLLEFVTAAGITHGMDELYKLEHHHHHHIGD
>NJM-IGE
RDHMVLLEFVTAAGITHGMDELYKLEHHHHHHIGE
>NJM-IGF
RDHMVLLEFVTAAGITHGMDELYKLEHHHHHHIGF
>NJM-IGG
RDHMVLLEFVTAAGITHGMDELYKLEHHHHHHIGG
>NJM-IGH
RDHMVLLEFVTAAGITHGMDELYKLEHHHHHHIGH
>NJM-IGI
RDHMVLLEFVTAAGITHGMDELYKLEHHHHHHIGI
>NJM-IGK
RDHMVLLEFVTAAGITHGMDELYKLEHHHHHHIGK
>NJM-IGL
RDHMVLLEFVTAAGITHGMDELYKLEHHHHHHIGL
>NJM-IGM
RDHMVLLEFVTAAGITHGMDELYKLEHHHHHHIGM
>NJM-IGN
RDHMVLLEFVTAAGITHGMDELYKLEHHHHHHIGN
>NJM-IGP
RDHMVLLEFVTAAGITHGMDELYKLEHHHHHHIGP
>NJM-IGQ
RDHMVLLEFVTAAGITHGMDELYKLEHHHHHHIGQ
>NJM-IGR
RDHMVLLEFVTAAGITHGMDELYKLEHHHHHHIGR
>NJM-IGS
RDHMVLLEFVTAAGITHGMDELYKLEHHHHHHIGS
>NJM-IGT
RDHMVLLEFVTAAGITHGMDELYKLEHHHHHHIGT
>NJM-IGV
RDHMVLLEFVTAAGITHGMDELYKLEHHHHHHIGV
>NJM-IGW
RDHMVLLEFVTAAGITHGMDELYKLEHHHHHHIGW
>NJM-IGY
RDHMVLLEFVTAAGITHGMDELYKLEHHHHHHIGY
>NJM-IH
RDHMVLLEFVTAAGITHGMDELYKLEHHHHHHIH
>NJM-IHA
RDHMVLLEFVTAAGITHGMDELYKLEHHHHHHIHA
>NJM-IHC
RDHMVLLEFVTAAGITHGMDELYKLEHHHHHHIHC
>NJM-IHD
RDHMVLLEFVTAAGITHGMDELYKLEHHHHHHIHD
>NJM-IHE
RDHMVLLEFVTAAGITHGMDELYKLEHHHHHHIHE
>NJM-IHF
RDHMVLLEFVTAAGITHGMDELYKLEHHHHHHIHF
>NJM-IHG
RDHMVLLEFVTAAGITHGMDELYKLEHHHHHHIHG
>NJM-IHH
RDHMVLLEFVTAAGITHGMDELYKLEHHHHHHIHH
>NJM-IHI
RDHMVLLEFVTAAGITHGMDELYKLEHHHHHHIHI
>NJM-IHK
RDHMVLLEFVTAAGITHGMDELYKLEHHHHHHIHK
>NJM-IHL
RDHMVLLEFVTAAGITHGMDELYKLEHHHHHHIHL
>NJM-IHM
RDHMVLLEFVTAAGITHGMDELYKLEHHHHHHIHM
>NJM-IHN
RDHMVLLEFVTAAGITHGMDELYKLEHHHHHHIHN
>NJM-IHP
RDHMVLLEFVTAAGITHGMDELYKLEHHHHHHIHP
>NJM-IHQ
RDHMVLLEFVTAAGITHGMDELYKLEHHHHHHIHQ
>NJM-IHR
RDHMVLLEFVTAAGITHGMDELYKLEHHHHHHIHR
>NJM-IHS
RDHMVLLEFVTAAGITHGMDELYKLEHHHHHHIHS
>NJM-IHT
RDHMVLLEFVTAAGITHGMDELYKLEHHHHHHIHT
>NJM-IHV
RDHMVLLEFVTAAGITHGMDELYKLEHHHHHHIHV
>NJM-IHW
RDHMVLLEFVTAAGITHGMDELYKLEHHHHHHIHW
>NJM-IHY
RDHMVLLEFVTAAGITHGMDELYKLEHHHHHHIHY
>NJM-II
RDHMVLLEFVTAAGITHGMDELYKLEHHHHHHII
>NJM-IIA
RDHMVLLEFVTAAGITHGMDELYKLEHHHHHHIIA
>NJM-IIC
RDHMVLLEFVTAAGITHGMDELYKLEHHHHHHIIC
>NJM-IID
RDHMVLLEFVTAAGITHGMDELYKLEHHHHHHIID
>NJM-IIE
RDHMVLLEFVTAAGITHGMDELYKLEHHHHHHIIE
>NJM-IIF
RDHMVLLEFVTAAGITHGMDELYKLEHHHHHHIIF
>NJM-IIG
RDHMVLLEFVTAAGITHGMDELYKLEHHHHHHIIG
>NJM-IIH
RDHMVLLEFVTAAGITHGMDELYKLEHHHHHHIIH
>NJM-III
RDHMVLLEFVTAAGITHGMDELYKLEHHHHHHIII
>NJM-IIK
RDHMVLLEFVTAAGITHGMDELYKLEHHHHHHIIK
>NJM-IIL
RDHMVLLEFVTAAGITHGMDELYKLEHHHHHHIIL
>NJM-IIM
RDHMVLLEFVTAAGITHGMDELYKLEHHHHHHIIM
>NJM-IIN
RDHMVLLEFVTAAGITHGMDELYKLEHHHHHHIIN
>NJM-IIP
RDHMVLLEFVTAAGITHGMDELYKLEHHHHHHIIP
>NJM-IIQ
RDHMVLLEFVTAAGITHGMDELYKLEHHHHHHIIQ
>NJM-IIR
RDHMVLLEFVTAAGITHGMDELYKLEHHHHHHIIR
>NJM-IIS
RDHMVLLEFVTAAGITHGMDELYKLEHHHHHHIIS
>NJM-IIT
RDHMVLLEFVTAAGITHGMDELYKLEHHHHHHIIT
>NJM-IIV
RDHMVLLEFVTAAGITHGMDELYKLEHHHHHHIIV
>NJM-IIW
RDHMVLLEFVTAAGITHGMDELYKLEHHHHHHIIW
>NJM-IIY
RDHMVLLEFVTAAGITHGMDELYKLEHHHHHHIIY
>NJM-IK
RDHMVLLEFVTAAGITHGMDELYKLEHHHHHHIK
>NJM-IKA
RDHMVLLEFVTAAGITHGMDELYKLEHHHHHHIKA
>NJM-IKC
RDHMVLLEFVTAAGITHGMDELYKLEHHHHHHIKC
>NJM-IKD
RDHMVLLEFVTAAGITHGMDELYKLEHHHHHHIKD
>NJM-IKE
RDHMVLLEFVTAAGITHGMDELYKLEHHHHHHIKE
>NJM-IKF
RDHMVLLEFVTAAGITHGMDELYKLEHHHHHHIKF
>NJM-IKG
RDHMVLLEFVTAAGITHGMDELYKLEHHHHHHIKG
>NJM-IKH
RDHMVLLEFVTAAGITHGMDELYKLEHHHHHHIKH
>NJM-IKI
RDHMVLLEFVTAAGITHGMDELYKLEHHHHHHIKI
>NJM-IKK
RDHMVLLEFVTAAGITHGMDELYKLEHHHHHHIKK
>NJM-IKL
RDHMVLLEFVTAAGITHGMDELYKLEHHHHHHIKL
>NJM-IKM
RDHMVLLEFVTAAGITHGMDELYKLEHHHHHHIKM
>NJM-IKN
RDHMVLLEFVTAAGITHGMDELYKLEHHHHHHIKN
>NJM-IKP
RDHMVLLEFVTAAGITHGMDELYKLEHHHHHHIKP
>NJM-IKQ
RDHMVLLEFVTAAGITHGMDELYKLEHHHHHHIKQ
>NJM-IKR
RDHMVLLEFVTAAGITHGMDELYKLEHHHHHHIKR
>NJM-IKS
RDHMVLLEFVTAAGITHGMDELYKLEHHHHHHIKS
>NJM-IKT
RDHMVLLEFVTAAGITHGMDELYKLEHHHHHHIKT
>NJM-IKV
RDHMVLLEFVTAAGITHGMDELYKLEHHHHHHIKV
>NJM-IKW
RDHMVLLEFVTAAGITHGMDELYKLEHHHHHHIKW
>NJM-IKY
RDHMVLLEFVTAAGITHGMDELYKLEHHHHHHIKY
>NJM-IL
RDHMVLLEFVTAAGITHGMDELYKLEHHHHHHIL
>NJM-ILA
RDHMVLLEFVTAAGITHGMDELYKLEHHHHHHILA
>NJM-ILC
RDHMVLLEFVTAAGITHGMDELYKLEHHHHHHILC
>NJM-ILD
RDHMVLLEFVTAAGITHGMDELYKLEHHHHHHILD
>NJM-ILE
RDHMVLLEFVTAAGITHGMDELYKLEHHHHHHILE
>NJM-ILF
RDHMVLLEFVTAAGITHGMDELYKLEHHHHHHILF
>NJM-ILG
RDHMVLLEFVTAAGITHGMDELYKLEHHHHHHILG
>NJM-ILH
RDHMVLLEFVTAAGITHGMDELYKLEHHHHHHILH
>NJM-ILI
RDHMVLLEFVTAAGITHGMDELYKLEHHHHHHILI
>NJM-ILK
RDHMVLLEFVTAAGITHGMDELYKLEHHHHHHILK
>NJM-ILL
RDHMVLLEFVTAAGITHGMDELYKLEHHHHHHILL
>NJM-ILM
RDHMVLLEFVTAAGITHGMDELYKLEHHHHHHILM
>NJM-ILN
RDHMVLLEFVTAAGITHGMDELYKLEHHHHHHILN
>NJM-ILP
RDHMVLLEFVTAAGITHGMDELYKLEHHHHHHILP
>NJM-ILQ
RDHMVLLEFVTAAGITHGMDELYKLEHHHHHHILQ
>NJM-ILR
RDHMVLLEFVTAAGITHGMDELYKLEHHHHHHILR
>NJM-ILS
RDHMVLLEFVTAAGITHGMDELYKLEHHHHHHILS
>NJM-ILT
RDHMVLLEFVTAAGITHGMDELYKLEHHHHHHILT
>NJM-ILV
RDHMVLLEFVTAAGITHGMDELYKLEHHHHHHILV
>NJM-ILW
RDHMVLLEFVTAAGITHGMDELYKLEHHHHHHILW
>NJM-ILY
RDHMVLLEFVTAAGITHGMDELYKLEHHHHHHILY
>NJM-IM
RDHMVLLEFVTAAGITHGMDELYKLEHHHHHHIM
>NJM-IMA
RDHMVLLEFVTAAGITHGMDELYKLEHHHHHHIMA
>NJM-IMC
RDHMVLLEFVTAAGITHGMDELYKLEHHHHHHIMC
>NJM-IMD
RDHMVLLEFVTAAGITHGMDELYKLEHHHHHHIMD
>NJM-IME
RDHMVLLEFVTAAGITHGMDELYKLEHHHHHHIME
>NJM-IMF
RDHMVLLEFVTAAGITHGMDELYKLEHHHHHHIMF
>NJM-IMG
RDHMVLLEFVTAAGITHGMDELYKLEHHHHHHIMG
>NJM-IMH
RDHMVLLEFVTAAGITHGMDELYKLEHHHHHHIMH
>NJM-IMI
RDHMVLLEFVTAAGITHGMDELYKLEHHHHHHIMI
>NJM-IMK
RDHMVLLEFVTAAGITHGMDELYKLEHHHHHHIMK
>NJM-IML
RDHMVLLEFVTAAGITHGMDELYKLEHHHHHHIML
>NJM-IMM
RDHMVLLEFVTAAGITHGMDELYKLEHHHHHHIMM
>NJM-IMN
RDHMVLLEFVTAAGITHGMDELYKLEHHHHHHIMN
>NJM-IMP
RDHMVLLEFVTAAGITHGMDELYKLEHHHHHHIMP
>NJM-IMQ
RDHMVLLEFVTAAGITHGMDELYKLEHHHHHHIMQ
>NJM-IMR
RDHMVLLEFVTAAGITHGMDELYKLEHHHHHHIMR
>NJM-IMS
RDHMVLLEFVTAAGITHGMDELYKLEHHHHHHIMS
>NJM-IMT
RDHMVLLEFVTAAGITHGMDELYKLEHHHHHHIMT
>NJM-IMV
RDHMVLLEFVTAAGITHGMDELYKLEHHHHHHIMV
>NJM-IMW
RDHMVLLEFVTAAGITHGMDELYKLEHHHHHHIMW
>NJM-IMY
RDHMVLLEFVTAAGITHGMDELYKLEHHHHHHIMY
>NJM-IN
RDHMVLLEFVTAAGITHGMDELYKLEHHHHHHIN
>NJM-INA
RDHMVLLEFVTAAGITHGMDELYKLEHHHHHHINA
>NJM-INC
RDHMVLLEFVTAAGITHGMDELYKLEHHHHHHINC
>NJM-IND
RDHMVLLEFVTAAGITHGMDELYKLEHHHHHHIND
>NJM-INE
RDHMVLLEFVTAAGITHGMDELYKLEHHHHHHINE
>NJM-INF
RDHMVLLEFVTAAGITHGMDELYKLEHHHHHHINF
>NJM-ING
RDHMVLLEFVTAAGITHGMDELYKLEHHHHHHING
>NJM-INH
RDHMVLLEFVTAAGITHGMDELYKLEHHHHHHINH
>NJM-INI
RDHMVLLEFVTAAGITHGMDELYKLEHHHHHHINI
>NJM-INK
RDHMVLLEFVTAAGITHGMDELYKLEHHHHHHINK
>NJM-INL
RDHMVLLEFVTAAGITHGMDELYKLEHHHHHHINL
>NJM-INM
RDHMVLLEFVTAAGITHGMDELYKLEHHHHHHINM
>NJM-INN
RDHMVLLEFVTAAGITHGMDELYKLEHHHHHHINN
>NJM-INP
RDHMVLLEFVTAAGITHGMDELYKLEHHHHHHINP
>NJM-INQ
RDHMVLLEFVTAAGITHGMDELYKLEHHHHHHINQ
>NJM-INR
RDHMVLLEFVTAAGITHGMDELYKLEHHHHHHINR
>NJM-INS
RDHMVLLEFVTAAGITHGMDELYKLEHHHHHHINS
>NJM-INT
RDHMVLLEFVTAAGITHGMDELYKLEHHHHHHINT
>NJM-INV
RDHMVLLEFVTAAGITHGMDELYKLEHHHHHHINV
>NJM-INW
RDHMVLLEFVTAAGITHGMDELYKLEHHHHHHINW
>NJM-INY
RDHMVLLEFVTAAGITHGMDELYKLEHHHHHHINY
>NJM-IP
RDHMVLLEFVTAAGITHGMDELYKLEHHHHHHIP
>NJM-IPA
RDHMVLLEFVTAAGITHGMDELYKLEHHHHHHIPA
>NJM-IPC
RDHMVLLEFVTAAGITHGMDELYKLEHHHHHHIPC
>NJM-IPD
RDHMVLLEFVTAAGITHGMDELYKLEHHHHHHIPD
>NJM-IPE
RDHMVLLEFVTAAGITHGMDELYKLEHHHHHHIPE
>NJM-IPF
RDHMVLLEFVTAAGITHGMDELYKLEHHHHHHIPF
>NJM-IPG
RDHMVLLEFVTAAGITHGMDELYKLEHHHHHHIPG
>NJM-IPH
RDHMVLLEFVTAAGITHGMDELYKLEHHHHHHIPH
>NJM-IPI
RDHMVLLEFVTAAGITHGMDELYKLEHHHHHHIPI
>NJM-IPK
RDHMVLLEFVTAAGITHGMDELYKLEHHHHHHIPK
>NJM-IPL
RDHMVLLEFVTAAGITHGMDELYKLEHHHHHHIPL
>NJM-IPM
RDHMVLLEFVTAAGITHGMDELYKLEHHHHHHIPM
>NJM-IPN
RDHMVLLEFVTAAGITHGMDELYKLEHHHHHHIPN
>NJM-IPP
RDHMVLLEFVTAAGITHGMDELYKLEHHHHHHIPP
>NJM-IPQ
RDHMVLLEFVTAAGITHGMDELYKLEHHHHHHIPQ
>NJM-IPR
RDHMVLLEFVTAAGITHGMDELYKLEHHHHHHIPR
>NJM-IPS
RDHMVLLEFVTAAGITHGMDELYKLEHHHHHHIPS
>NJM-IPT
RDHMVLLEFVTAAGITHGMDELYKLEHHHHHHIPT
>NJM-IPV
RDHMVLLEFVTAAGITHGMDELYKLEHHHHHHIPV
>NJM-IPW
RDHMVLLEFVTAAGITHGMDELYKLEHHHHHHIPW
>NJM-IPY
RDHMVLLEFVTAAGITHGMDELYKLEHHHHHHIPY
>NJM-IQ
RDHMVLLEFVTAAGITHGMDELYKLEHHHHHHIQ
>NJM-IQA
RDHMVLLEFVTAAGITHGMDELYKLEHHHHHHIQA
>NJM-IQC
RDHMVLLEFVTAAGITHGMDELYKLEHHHHHHIQC
>NJM-IQD
RDHMVLLEFVTAAGITHGMDELYKLEHHHHHHIQD
>NJM-IQE
RDHMVLLEFVTAAGITHGMDELYKLEHHHHHHIQE
>NJM-IQF
RDHMVLLEFVTAAGITHGMDELYKLEHHHHHHIQF
>NJM-IQG
RDHMVLLEFVTAAGITHGMDELYKLEHHHHHHIQG
>NJM-IQH
RDHMVLLEFVTAAGITHGMDELYKLEHHHHHHIQH
>NJM-IQI
RDHMVLLEFVTAAGITHGMDELYKLEHHHHHHIQI
>NJM-IQK
RDHMVLLEFVTAAGITHGMDELYKLEHHHHHHIQK
>NJM-IQL
RDHMVLLEFVTAAGITHGMDELYKLEHHHHHHIQL
>NJM-IQM
RDHMVLLEFVTAAGITHGMDELYKLEHHHHHHIQM
>NJM-IQN
RDHMVLLEFVTAAGITHGMDELYKLEHHHHHHIQN
>NJM-IQP
RDHMVLLEFVTAAGITHGMDELYKLEHHHHHHIQP
>NJM-IQQ
RDHMVLLEFVTAAGITHGMDELYKLEHHHHHHIQQ
>NJM-IQR
RDHMVLLEFVTAAGITHGMDELYKLEHHHHHHIQR
>NJM-IQS
RDHMVLLEFVTAAGITHGMDELYKLEHHHHHHIQS
>NJM-IQT
RDHMVLLEFVTAAGITHGMDELYKLEHHHHHHIQT
>NJM-IQV
RDHMVLLEFVTAAGITHGMDELYKLEHHHHHHIQV
>NJM-IQW
RDHMVLLEFVTAAGITHGMDELYKLEHHHHHHIQW
>NJM-IQY
RDHMVLLEFVTAAGITHGMDELYKLEHHHHHHIQY
>NJM-IR
RDHMVLLEFVTAAGITHGMDELYKLEHHHHHHIR
>NJM-IRA
RDHMVLLEFVTAAGITHGMDELYKLEHHHHHHIRA
>NJM-IRC
RDHMVLLEFVTAAGITHGMDELYKLEHHHHHHIRC
>NJM-IRD
RDHMVLLEFVTAAGITHGMDELYKLEHHHHHHIRD
>NJM-IRE
RDHMVLLEFVTAAGITHGMDELYKLEHHHHHHIRE
>NJM-IRF
RDHMVLLEFVTAAGITHGMDELYKLEHHHHHHIRF
>NJM-IRG
RDHMVLLEFVTAAGITHGMDELYKLEHHHHHHIRG
>NJM-IRH
RDHMVLLEFVTAAGITHGMDELYKLEHHHHHHIRH
>NJM-IRI
RDHMVLLEFVTAAGITHGMDELYKLEHHHHHHIRI
>NJM-IRK
RDHMVLLEFVTAAGITHGMDELYKLEHHHHHHIRK
>NJM-IRL
RDHMVLLEFVTAAGITHGMDELYKLEHHHHHHIRL
>NJM-IRM
RDHMVLLEFVTAAGITHGMDELYKLEHHHHHHIRM
>NJM-IRN
RDHMVLLEFVTAAGITHGMDELYKLEHHHHHHIRN
>NJM-IRP
RDHMVLLEFVTAAGITHGMDELYKLEHHHHHHIRP
>NJM-IRQ
RDHMVLLEFVTAAGITHGMDELYKLEHHHHHHIRQ
>NJM-IRR
RDHMVLLEFVTAAGITHGMDELYKLEHHHHHHIRR
>NJM-IRS
RDHMVLLEFVTAAGITHGMDELYKLEHHHHHHIRS
>NJM-IRT
RDHMVLLEFVTAAGITHGMDELYKLEHHHHHHIRT
>NJM-IRV
RDHMVLLEFVTAAGITHGMDELYKLEHHHHHHIRV
>NJM-IRW
RDHMVLLEFVTAAGITHGMDELYKLEHHHHHHIRW
>NJM-IRY
RDHMVLLEFVTAAGITHGMDELYKLEHHHHHHIRY
>NJM-IS
RDHMVLLEFVTAAGITHGMDELYKLEHHHHHHIS
>NJM-ISA
RDHMVLLEFVTAAGITHGMDELYKLEHHHHHHISA
>NJM-ISC
RDHMVLLEFVTAAGITHGMDELYKLEHHHHHHISC
>NJM-ISD
RDHMVLLEFVTAAGITHGMDELYKLEHHHHHHISD
>NJM-ISE
RDHMVLLEFVTAAGITHGMDELYKLEHHHHHHISE
>NJM-ISF
RDHMVLLEFVTAAGITHGMDELYKLEHHHHHHISF
>NJM-ISG
RDHMVLLEFVTAAGITHGMDELYKLEHHHHHHISG
>NJM-ISH
RDHMVLLEFVTAAGITHGMDELYKLEHHHHHHISH
>NJM-ISI
RDHMVLLEFVTAAGITHGMDELYKLEHHHHHHISI
>NJM-ISK
RDHMVLLEFVTAAGITHGMDELYKLEHHHHHHISK
>NJM-ISL
RDHMVLLEFVTAAGITHGMDELYKLEHHHHHHISL
>NJM-ISM
RDHMVLLEFVTAAGITHGMDELYKLEHHHHHHISM
>NJM-ISN
RDHMVLLEFVTAAGITHGMDELYKLEHHHHHHISN
>NJM-ISP
RDHMVLLEFVTAAGITHGMDELYKLEHHHHHHISP
>NJM-ISQ
RDHMVLLEFVTAAGITHGMDELYKLEHHHHHHISQ
>NJM-ISR
RDHMVLLEFVTAAGITHGMDELYKLEHHHHHHISR
>NJM-ISS
RDHMVLLEFVTAAGITHGMDELYKLEHHHHHHISS
>NJM-IST
RDHMVLLEFVTAAGITHGMDELYKLEHHHHHHIST
>NJM-ISV
RDHMVLLEFVTAAGITHGMDELYKLEHHHHHHISV
>NJM-ISW
RDHMVLLEFVTAAGITHGMDELYKLEHHHHHHISW
>NJM-ISY
RDHMVLLEFVTAAGITHGMDELYKLEHHHHHHISY
>NJM-IT
RDHMVLLEFVTAAGITHGMDELYKLEHHHHHHIT
>NJM-ITA
RDHMVLLEFVTAAGITHGMDELYKLEHHHHHHITA
>NJM-ITC
RDHMVLLEFVTAAGITHGMDELYKLEHHHHHHITC
>NJM-ITD
RDHMVLLEFVTAAGITHGMDELYKLEHHHHHHITD
>NJM-ITE
RDHMVLLEFVTAAGITHGMDELYKLEHHHHHHITE
>NJM-ITF
RDHMVLLEFVTAAGITHGMDELYKLEHHHHHHITF
>NJM-ITG
RDHMVLLEFVTAAGITHGMDELYKLEHHHHHHITG
>NJM-ITH
RDHMVLLEFVTAAGITHGMDELYKLEHHHHHHITH
>NJM-ITI
RDHMVLLEFVTAAGITHGMDELYKLEHHHHHHITI
>NJM-ITK
RDHMVLLEFVTAAGITHGMDELYKLEHHHHHHITK
>NJM-ITL
RDHMVLLEFVTAAGITHGMDELYKLEHHHHHHITL
>NJM-ITM
RDHMVLLEFVTAAGITHGMDELYKLEHHHHHHITM
>NJM-ITN
RDHMVLLEFVTAAGITHGMDELYKLEHHHHHHITN
>NJM-ITP
RDHMVLLEFVTAAGITHGMDELYKLEHHHHHHITP
>NJM-ITQ
RDHMVLLEFVTAAGITHGMDELYKLEHHHHHHITQ
>NJM-ITR
RDHMVLLEFVTAAGITHGMDELYKLEHHHHHHITR
>NJM-ITS
RDHMVLLEFVTAAGITHGMDELYKLEHHHHHHITS
>NJM-ITT
RDHMVLLEFVTAAGITHGMDELYKLEHHHHHHITT
>NJM-ITV
RDHMVLLEFVTAAGITHGMDELYKLEHHHHHHITV
>NJM-ITW
RDHMVLLEFVTAAGITHGMDELYKLEHHHHHHITW
>NJM-ITY
RDHMVLLEFVTAAGITHGMDELYKLEHHHHHHITY
>NJM-IV
RDHMVLLEFVTAAGITHGMDELYKLEHHHHHHIV
>NJM-IVA
RDHMVLLEFVTAAGITHGMDELYKLEHHHHHHIVA
>NJM-IVC
RDHMVLLEFVTAAGITHGMDELYKLEHHHHHHIVC
>NJM-IVD
RDHMVLLEFVTAAGITHGMDELYKLEHHHHHHIVD
>NJM-IVE
RDHMVLLEFVTAAGITHGMDELYKLEHHHHHHIVE
>NJM-IVF
RDHMVLLEFVTAAGITHGMDELYKLEHHHHHHIVF
>NJM-IVG
RDHMVLLEFVTAAGITHGMDELYKLEHHHHHHIVG
>NJM-IVH
RDHMVLLEFVTAAGITHGMDELYKLEHHHHHHIVH
>NJM-IVI
RDHMVLLEFVTAAGITHGMDELYKLEHHHHHHIVI
>NJM-IVK
RDHMVLLEFVTAAGITHGMDELYKLEHHHHHHIVK
>NJM-IVL
RDHMVLLEFVTAAGITHGMDELYKLEHHHHHHIVL
>NJM-IVM
RDHMVLLEFVTAAGITHGMDELYKLEHHHHHHIVM
>NJM-IVN
RDHMVLLEFVTAAGITHGMDELYKLEHHHHHHIVN
>NJM-IVP
RDHMVLLEFVTAAGITHGMDELYKLEHHHHHHIVP
>NJM-IVQ
RDHMVLLEFVTAAGITHGMDELYKLEHHHHHHIVQ
>NJM-IVR
RDHMVLLEFVTAAGITHGMDELYKLEHHHHHHIVR
>NJM-IVS
RDHMVLLEFVTAAGITHGMDELYKLEHHHHHHIVS
>NJM-IVT
RDHMVLLEFVTAAGITHGMDELYKLEHHHHHHIVT
>NJM-IVV
RDHMVLLEFVTAAGITHGMDELYKLEHHHHHHIVV
>NJM-IVW
RDHMVLLEFVTAAGITHGMDELYKLEHHHHHHIVW
>NJM-IVY
RDHMVLLEFVTAAGITHGMDELYKLEHHHHHHIVY
>NJM-IW
RDHMVLLEFVTAAGITHGMDELYKLEHHHHHHIW
>NJM-IWA
RDHMVLLEFVTAAGITHGMDELYKLEHHHHHHIWA
>NJM-IWC
RDHMVLLEFVTAAGITHGMDELYKLEHHHHHHIWC
>NJM-IWD
RDHMVLLEFVTAAGITHGMDELYKLEHHHHHHIWD
>NJM-IWE
RDHMVLLEFVTAAGITHGMDELYKLEHHHHHHIWE
>NJM-IWF
RDHMVLLEFVTAAGITHGMDELYKLEHHHHHHIWF
>NJM-IWG
RDHMVLLEFVTAAGITHGMDELYKLEHHHHHHIWG
>NJM-IWH
RDHMVLLEFVTAAGITHGMDELYKLEHHHHHHIWH
>NJM-IWI
RDHMVLLEFVTAAGITHGMDELYKLEHHHHHHIWI
>NJM-IWK
RDHMVLLEFVTAAGITHGMDELYKLEHHHHHHIWK
>NJM-IWL
RDHMVLLEFVTAAGITHGMDELYKLEHHHHHHIWL
>NJM-IWM
RDHMVLLEFVTAAGITHGMDELYKLEHHHHHHIWM
>NJM-IWN
RDHMVLLEFVTAAGITHGMDELYKLEHHHHHHIWN
>NJM-IWP
RDHMVLLEFVTAAGITHGMDELYKLEHHHHHHIWP
>NJM-IWQ
RDHMVLLEFVTAAGITHGMDELYKLEHHHHHHIWQ
>NJM-IWR
RDHMVLLEFVTAAGITHGMDELYKLEHHHHHHIWR
>NJM-IWS
RDHMVLLEFVTAAGITHGMDELYKLEHHHHHHIWS
>NJM-IWT
RDHMVLLEFVTAAGITHGMDELYKLEHHHHHHIWT
>NJM-IWV
RDHMVLLEFVTAAGITHGMDELYKLEHHHHHHIWV
>NJM-IWW
RDHMVLLEFVTAAGITHGMDELYKLEHHHHHHIWW
>NJM-IWY
RDHMVLLEFVTAAGITHGMDELYKLEHHHHHHIWY
>NJM-IY
RDHMVLLEFVTAAGITHGMDELYKLEHHHHHHIY
>NJM-IYA
RDHMVLLEFVTAAGITHGMDELYKLEHHHHHHIYA
>NJM-IYC
RDHMVLLEFVTAAGITHGMDELYKLEHHHHHHIYC
>NJM-IYD
RDHMVLLEFVTAAGITHGMDELYKLEHHHHHHIYD
>NJM-IYE
RDHMVLLEFVTAAGITHGMDELYKLEHHHHHHIYE
>NJM-IYF
RDHMVLLEFVTAAGITHGMDELYKLEHHHHHHIYF
>NJM-IYG
RDHMVLLEFVTAAGITHGMDELYKLEHHHHHHIYG
>NJM-IYH
RDHMVLLEFVTAAGITHGMDELYKLEHHHHHHIYH
>NJM-IYI
RDHMVLLEFVTAAGITHGMDELYKLEHHHHHHIYI
>NJM-IYK
RDHMVLLEFVTAAGITHGMDELYKLEHHHHHHIYK
>NJM-IYL
RDHMVLLEFVTAAGITHGMDELYKLEHHHHHHIYL
>NJM-IYM
RDHMVLLEFVTAAGITHGMDELYKLEHHHHHHIYM
>NJM-IYN
RDHMVLLEFVTAAGITHGMDELYKLEHHHHHHIYN
>NJM-IYP
RDHMVLLEFVTAAGITHGMDELYKLEHHHHHHIYP
>NJM-IYQ
RDHMVLLEFVTAAGITHGMDELYKLEHHHHHHIYQ
>NJM-IYR
RDHMVLLEFVTAAGITHGMDELYKLEHHHHHHIYR
>NJM-IYS
RDHMVLLEFVTAAGITHGMDELYKLEHHHHHHIYS
>NJM-IYT
RDHMVLLEFVTAAGITHGMDELYKLEHHHHHHIYT
>NJM-IYV
RDHMVLLEFVTAAGITHGMDELYKLEHHHHHHIYV
>NJM-IYW
RDHMVLLEFVTAAGITHGMDELYKLEHHHHHHIYW
>NJM-IYY
RDHMVLLEFVTAAGITHGMDELYKLEHHHHHHIYY
>NJM-K
RDHMVLLEFVTAAGITHGMDELYKLEHHHHHHK
>NJM-KA
RDHMVLLEFVTAAGITHGMDELYKLEHHHHHHKA
>NJM-KC
RDHMVLLEFVTAAGITHGMDELYKLEHHHHHHKC
>NJM-KD
RDHMVLLEFVTAAGITHGMDELYKLEHHHHHHKD
>NJM-KE
RDHMVLLEFVTAAGITHGMDELYKLEHHHHHHKE
>NJM-KF
RDHMVLLEFVTAAGITHGMDELYKLEHHHHHHKF
>NJM-KG
RDHMVLLEFVTAAGITHGMDELYKLEHHHHHHKG
>NJM-KH
RDHMVLLEFVTAAGITHGMDELYKLEHHHHHHKH
>NJM-KI
RDHMVLLEFVTAAGITHGMDELYKLEHHHHHHKI
>NJM-KK
RDHMVLLEFVTAAGITHGMDELYKLEHHHHHHKK
>NJM-KL
RDHMVLLEFVTAAGITHGMDELYKLEHHHHHHKL
>NJM-KM
RDHMVLLEFVTAAGITHGMDELYKLEHHHHHHKM
>NJM-KN
RDHMVLLEFVTAAGITHGMDELYKLEHHHHHHKN
>NJM-KP
RDHMVLLEFVTAAGITHGMDELYKLEHHHHHHKP
>NJM-KQ
RDHMVLLEFVTAAGITHGMDELYKLEHHHHHHKQ
>NJM-KR
RDHMVLLEFVTAAGITHGMDELYKLEHHHHHHKR
>NJM-KS
RDHMVLLEFVTAAGITHGMDELYKLEHHHHHHKS
>NJM-KT
RDHMVLLEFVTAAGITHGMDELYKLEHHHHHHKT
>NJM-KV
RDHMVLLEFVTAAGITHGMDELYKLEHHHHHHKV
>NJM-KW
RDHMVLLEFVTAAGITHGMDELYKLEHHHHHHKW
>NJM-KY
RDHMVLLEFVTAAGITHGMDELYKLEHHHHHHKY
>NJM-KA
RDHMVLLEFVTAAGITHGMDELYKLEHHHHHHKA
>NJM-KAA
RDHMVLLEFVTAAGITHGMDELYKLEHHHHHHKAA
>NJM-KAC
RDHMVLLEFVTAAGITHGMDELYKLEHHHHHHKAC
>NJM-KAD
RDHMVLLEFVTAAGITHGMDELYKLEHHHHHHKAD
>NJM-KAE
RDHMVLLEFVTAAGITHGMDELYKLEHHHHHHKAE
>NJM-KAF
RDHMVLLEFVTAAGITHGMDELYKLEHHHHHHKAF
>NJM-KAG
RDHMVLLEFVTAAGITHGMDELYKLEHHHHHHKAG
>NJM-KAH
RDHMVLLEFVTAAGITHGMDELYKLEHHHHHHKAH
>NJM-KAI
RDHMVLLEFVTAAGITHGMDELYKLEHHHHHHKAI
>NJM-KAK
RDHMVLLEFVTAAGITHGMDELYKLEHHHHHHKAK
>NJM-KAL
RDHMVLLEFVTAAGITHGMDELYKLEHHHHHHKAL
>NJM-KAM
RDHMVLLEFVTAAGITHGMDELYKLEHHHHHHKAM
>NJM-KAN
RDHMVLLEFVTAAGITHGMDELYKLEHHHHHHKAN
>NJM-KAP
RDHMVLLEFVTAAGITHGMDELYKLEHHHHHHKAP
>NJM-KAQ
RDHMVLLEFVTAAGITHGMDELYKLEHHHHHHKAQ
>NJM-KAR
RDHMVLLEFVTAAGITHGMDELYKLEHHHHHHKAR
>NJM-KAS
RDHMVLLEFVTAAGITHGMDELYKLEHHHHHHKAS
>NJM-KAT
RDHMVLLEFVTAAGITHGMDELYKLEHHHHHHKAT
>NJM-KAV
RDHMVLLEFVTAAGITHGMDELYKLEHHHHHHKAV
>NJM-KAW
RDHMVLLEFVTAAGITHGMDELYKLEHHHHHHKAW
>NJM-KAY
RDHMVLLEFVTAAGITHGMDELYKLEHHHHHHKAY
>NJM-KC
RDHMVLLEFVTAAGITHGMDELYKLEHHHHHHKC
>NJM-KCA
RDHMVLLEFVTAAGITHGMDELYKLEHHHHHHKCA
>NJM-KCC
RDHMVLLEFVTAAGITHGMDELYKLEHHHHHHKCC
>NJM-KCD
RDHMVLLEFVTAAGITHGMDELYKLEHHHHHHKCD
>NJM-KCE
RDHMVLLEFVTAAGITHGMDELYKLEHHHHHHKCE
>NJM-KCF
RDHMVLLEFVTAAGITHGMDELYKLEHHHHHHKCF
>NJM-KCG
RDHMVLLEFVTAAGITHGMDELYKLEHHHHHHKCG
>NJM-KCH
RDHMVLLEFVTAAGITHGMDELYKLEHHHHHHKCH
>NJM-KCI
RDHMVLLEFVTAAGITHGMDELYKLEHHHHHHKCI
>NJM-KCK
RDHMVLLEFVTAAGITHGMDELYKLEHHHHHHKCK
>NJM-KCL
RDHMVLLEFVTAAGITHGMDELYKLEHHHHHHKCL
>NJM-KCM
RDHMVLLEFVTAAGITHGMDELYKLEHHHHHHKCM
>NJM-KCN
RDHMVLLEFVTAAGITHGMDELYKLEHHHHHHKCN
>NJM-KCP
RDHMVLLEFVTAAGITHGMDELYKLEHHHHHHKCP
>NJM-KCQ
RDHMVLLEFVTAAGITHGMDELYKLEHHHHHHKCQ
>NJM-KCR
RDHMVLLEFVTAAGITHGMDELYKLEHHHHHHKCR
>NJM-KCS
RDHMVLLEFVTAAGITHGMDELYKLEHHHHHHKCS
>NJM-KCT
RDHMVLLEFVTAAGITHGMDELYKLEHHHHHHKCT
>NJM-KCV
RDHMVLLEFVTAAGITHGMDELYKLEHHHHHHKCV
>NJM-KCW
RDHMVLLEFVTAAGITHGMDELYKLEHHHHHHKCW
>NJM-KCY
RDHMVLLEFVTAAGITHGMDELYKLEHHHHHHKCY
>NJM-KD
RDHMVLLEFVTAAGITHGMDELYKLEHHHHHHKD
>NJM-KDA
RDHMVLLEFVTAAGITHGMDELYKLEHHHHHHKDA
>NJM-KDC
RDHMVLLEFVTAAGITHGMDELYKLEHHHHHHKDC
>NJM-KDD
RDHMVLLEFVTAAGITHGMDELYKLEHHHHHHKDD
>NJM-KDE
RDHMVLLEFVTAAGITHGMDELYKLEHHHHHHKDE
>NJM-KDF
RDHMVLLEFVTAAGITHGMDELYKLEHHHHHHKDF
>NJM-KDG
RDHMVLLEFVTAAGITHGMDELYKLEHHHHHHKDG
>NJM-KDH
RDHMVLLEFVTAAGITHGMDELYKLEHHHHHHKDH
>NJM-KDI
RDHMVLLEFVTAAGITHGMDELYKLEHHHHHHKDI
>NJM-KDK
RDHMVLLEFVTAAGITHGMDELYKLEHHHHHHKDK
>NJM-KDL
RDHMVLLEFVTAAGITHGMDELYKLEHHHHHHKDL
>NJM-KDM
RDHMVLLEFVTAAGITHGMDELYKLEHHHHHHKDM
>NJM-KDN
RDHMVLLEFVTAAGITHGMDELYKLEHHHHHHKDN
>NJM-KDP
RDHMVLLEFVTAAGITHGMDELYKLEHHHHHHKDP
>NJM-KDQ
RDHMVLLEFVTAAGITHGMDELYKLEHHHHHHKDQ
>NJM-KDR
RDHMVLLEFVTAAGITHGMDELYKLEHHHHHHKDR
>NJM-KDS
RDHMVLLEFVTAAGITHGMDELYKLEHHHHHHKDS
>NJM-KDT
RDHMVLLEFVTAAGITHGMDELYKLEHHHHHHKDT
>NJM-KDV
RDHMVLLEFVTAAGITHGMDELYKLEHHHHHHKDV
>NJM-KDW
RDHMVLLEFVTAAGITHGMDELYKLEHHHHHHKDW
>NJM-KDY
RDHMVLLEFVTAAGITHGMDELYKLEHHHHHHKDY
>NJM-KE
RDHMVLLEFVTAAGITHGMDELYKLEHHHHHHKE
>NJM-KEA
RDHMVLLEFVTAAGITHGMDELYKLEHHHHHHKEA
>NJM-KEC
RDHMVLLEFVTAAGITHGMDELYKLEHHHHHHKEC
>NJM-KED
RDHMVLLEFVTAAGITHGMDELYKLEHHHHHHKED
>NJM-KEE
RDHMVLLEFVTAAGITHGMDELYKLEHHHHHHKEE
>NJM-KEF
RDHMVLLEFVTAAGITHGMDELYKLEHHHHHHKEF
>NJM-KEG
RDHMVLLEFVTAAGITHGMDELYKLEHHHHHHKEG
>NJM-KEH
RDHMVLLEFVTAAGITHGMDELYKLEHHHHHHKEH
>NJM-KEI
RDHMVLLEFVTAAGITHGMDELYKLEHHHHHHKEI
>NJM-KEK
RDHMVLLEFVTAAGITHGMDELYKLEHHHHHHKEK
>NJM-KEL
RDHMVLLEFVTAAGITHGMDELYKLEHHHHHHKEL
>NJM-KEM
RDHMVLLEFVTAAGITHGMDELYKLEHHHHHHKEM
>NJM-KEN
RDHMVLLEFVTAAGITHGMDELYKLEHHHHHHKEN
>NJM-KEP
RDHMVLLEFVTAAGITHGMDELYKLEHHHHHHKEP
>NJM-KEQ
RDHMVLLEFVTAAGITHGMDELYKLEHHHHHHKEQ
>NJM-KER
RDHMVLLEFVTAAGITHGMDELYKLEHHHHHHKER
>NJM-KES
RDHMVLLEFVTAAGITHGMDELYKLEHHHHHHKES
>NJM-KET
RDHMVLLEFVTAAGITHGMDELYKLEHHHHHHKET
>NJM-KEV
RDHMVLLEFVTAAGITHGMDELYKLEHHHHHHKEV
>NJM-KEW
RDHMVLLEFVTAAGITHGMDELYKLEHHHHHHKEW
>NJM-KEY
RDHMVLLEFVTAAGITHGMDELYKLEHHHHHHKEY
>NJM-KF
RDHMVLLEFVTAAGITHGMDELYKLEHHHHHHKF
>NJM-KFA
RDHMVLLEFVTAAGITHGMDELYKLEHHHHHHKFA
>NJM-KFC
RDHMVLLEFVTAAGITHGMDELYKLEHHHHHHKFC
>NJM-KFD
RDHMVLLEFVTAAGITHGMDELYKLEHHHHHHKFD
>NJM-KFE
RDHMVLLEFVTAAGITHGMDELYKLEHHHHHHKFE
>NJM-KFF
RDHMVLLEFVTAAGITHGMDELYKLEHHHHHHKFF
>NJM-KFG
RDHMVLLEFVTAAGITHGMDELYKLEHHHHHHKFG
>NJM-KFH
RDHMVLLEFVTAAGITHGMDELYKLEHHHHHHKFH
>NJM-KFI
RDHMVLLEFVTAAGITHGMDELYKLEHHHHHHKFI
>NJM-KFK
RDHMVLLEFVTAAGITHGMDELYKLEHHHHHHKFK
>NJM-KFL
RDHMVLLEFVTAAGITHGMDELYKLEHHHHHHKFL
>NJM-KFM
RDHMVLLEFVTAAGITHGMDELYKLEHHHHHHKFM
>NJM-KFN
RDHMVLLEFVTAAGITHGMDELYKLEHHHHHHKFN
>NJM-KFP
RDHMVLLEFVTAAGITHGMDELYKLEHHHHHHKFP
>NJM-KFQ
RDHMVLLEFVTAAGITHGMDELYKLEHHHHHHKFQ
>NJM-KFR
RDHMVLLEFVTAAGITHGMDELYKLEHHHHHHKFR
>NJM-KFS
RDHMVLLEFVTAAGITHGMDELYKLEHHHHHHKFS
>NJM-KFT
RDHMVLLEFVTAAGITHGMDELYKLEHHHHHHKFT
>NJM-KFV
RDHMVLLEFVTAAGITHGMDELYKLEHHHHHHKFV
>NJM-KFW
RDHMVLLEFVTAAGITHGMDELYKLEHHHHHHKFW
>NJM-KFY
RDHMVLLEFVTAAGITHGMDELYKLEHHHHHHKFY
>NJM-KG
RDHMVLLEFVTAAGITHGMDELYKLEHHHHHHKG
>NJM-KGA
RDHMVLLEFVTAAGITHGMDELYKLEHHHHHHKGA
>NJM-KGC
RDHMVLLEFVTAAGITHGMDELYKLEHHHHHHKGC
>NJM-KGD
RDHMVLLEFVTAAGITHGMDELYKLEHHHHHHKGD
>NJM-KGE
RDHMVLLEFVTAAGITHGMDELYKLEHHHHHHKGE
>NJM-KGF
RDHMVLLEFVTAAGITHGMDELYKLEHHHHHHKGF
>NJM-KGG
RDHMVLLEFVTAAGITHGMDELYKLEHHHHHHKGG
>NJM-KGH
RDHMVLLEFVTAAGITHGMDELYKLEHHHHHHKGH
>NJM-KGI
RDHMVLLEFVTAAGITHGMDELYKLEHHHHHHKGI
>NJM-KGK
RDHMVLLEFVTAAGITHGMDELYKLEHHHHHHKGK
>NJM-KGL
RDHMVLLEFVTAAGITHGMDELYKLEHHHHHHKGL
>NJM-KGM
RDHMVLLEFVTAAGITHGMDELYKLEHHHHHHKGM
>NJM-KGN
RDHMVLLEFVTAAGITHGMDELYKLEHHHHHHKGN
>NJM-KGP
RDHMVLLEFVTAAGITHGMDELYKLEHHHHHHKGP
>NJM-KGQ
RDHMVLLEFVTAAGITHGMDELYKLEHHHHHHKGQ
>NJM-KGR
RDHMVLLEFVTAAGITHGMDELYKLEHHHHHHKGR
>NJM-KGS
RDHMVLLEFVTAAGITHGMDELYKLEHHHHHHKGS
>NJM-KGT
RDHMVLLEFVTAAGITHGMDELYKLEHHHHHHKGT
>NJM-KGV
RDHMVLLEFVTAAGITHGMDELYKLEHHHHHHKGV
>NJM-KGW
RDHMVLLEFVTAAGITHGMDELYKLEHHHHHHKGW
>NJM-KGY
RDHMVLLEFVTAAGITHGMDELYKLEHHHHHHKGY
>NJM-KH
RDHMVLLEFVTAAGITHGMDELYKLEHHHHHHKH
>NJM-KHA
RDHMVLLEFVTAAGITHGMDELYKLEHHHHHHKHA
>NJM-KHC
RDHMVLLEFVTAAGITHGMDELYKLEHHHHHHKHC
>NJM-KHD
RDHMVLLEFVTAAGITHGMDELYKLEHHHHHHKHD
>NJM-KHE
RDHMVLLEFVTAAGITHGMDELYKLEHHHHHHKHE
>NJM-KHF
RDHMVLLEFVTAAGITHGMDELYKLEHHHHHHKHF
>NJM-KHG
RDHMVLLEFVTAAGITHGMDELYKLEHHHHHHKHG
>NJM-KHH
RDHMVLLEFVTAAGITHGMDELYKLEHHHHHHKHH
>NJM-KHI
RDHMVLLEFVTAAGITHGMDELYKLEHHHHHHKHI
>NJM-KHK
RDHMVLLEFVTAAGITHGMDELYKLEHHHHHHKHK
>NJM-KHL
RDHMVLLEFVTAAGITHGMDELYKLEHHHHHHKHL
>NJM-KHM
RDHMVLLEFVTAAGITHGMDELYKLEHHHHHHKHM
>NJM-KHN
RDHMVLLEFVTAAGITHGMDELYKLEHHHHHHKHN
>NJM-KHP
RDHMVLLEFVTAAGITHGMDELYKLEHHHHHHKHP
>NJM-KHQ
RDHMVLLEFVTAAGITHGMDELYKLEHHHHHHKHQ
>NJM-KHR
RDHMVLLEFVTAAGITHGMDELYKLEHHHHHHKHR
>NJM-KHS
RDHMVLLEFVTAAGITHGMDELYKLEHHHHHHKHS
>NJM-KHT
RDHMVLLEFVTAAGITHGMDELYKLEHHHHHHKHT
>NJM-KHV
RDHMVLLEFVTAAGITHGMDELYKLEHHHHHHKHV
>NJM-KHW
RDHMVLLEFVTAAGITHGMDELYKLEHHHHHHKHW
>NJM-KHY
RDHMVLLEFVTAAGITHGMDELYKLEHHHHHHKHY
>NJM-KI
RDHMVLLEFVTAAGITHGMDELYKLEHHHHHHKI
>NJM-KIA
RDHMVLLEFVTAAGITHGMDELYKLEHHHHHHKIA
>NJM-KIC
RDHMVLLEFVTAAGITHGMDELYKLEHHHHHHKIC
>NJM-KID
RDHMVLLEFVTAAGITHGMDELYKLEHHHHHHKID
>NJM-KIE
RDHMVLLEFVTAAGITHGMDELYKLEHHHHHHKIE
>NJM-KIF
RDHMVLLEFVTAAGITHGMDELYKLEHHHHHHKIF
>NJM-KIG
RDHMVLLEFVTAAGITHGMDELYKLEHHHHHHKIG
>NJM-KIH
RDHMVLLEFVTAAGITHGMDELYKLEHHHHHHKIH
>NJM-KII
RDHMVLLEFVTAAGITHGMDELYKLEHHHHHHKII
>NJM-KIK
RDHMVLLEFVTAAGITHGMDELYKLEHHHHHHKIK
>NJM-KIL
RDHMVLLEFVTAAGITHGMDELYKLEHHHHHHKIL
>NJM-KIM
RDHMVLLEFVTAAGITHGMDELYKLEHHHHHHKIM
>NJM-KIN
RDHMVLLEFVTAAGITHGMDELYKLEHHHHHHKIN
>NJM-KIP
RDHMVLLEFVTAAGITHGMDELYKLEHHHHHHKIP
>NJM-KIQ
RDHMVLLEFVTAAGITHGMDELYKLEHHHHHHKIQ
>NJM-KIR
RDHMVLLEFVTAAGITHGMDELYKLEHHHHHHKIR
>NJM-KIS
RDHMVLLEFVTAAGITHGMDELYKLEHHHHHHKIS
>NJM-KIT
RDHMVLLEFVTAAGITHGMDELYKLEHHHHHHKIT
>NJM-KIV
RDHMVLLEFVTAAGITHGMDELYKLEHHHHHHKIV
>NJM-KIW
RDHMVLLEFVTAAGITHGMDELYKLEHHHHHHKIW
>NJM-KIY
RDHMVLLEFVTAAGITHGMDELYKLEHHHHHHKIY
>NJM-KK
RDHMVLLEFVTAAGITHGMDELYKLEHHHHHHKK
>NJM-KKA
RDHMVLLEFVTAAGITHGMDELYKLEHHHHHHKKA
>NJM-KKC
RDHMVLLEFVTAAGITHGMDELYKLEHHHHHHKKC
>NJM-KKD
RDHMVLLEFVTAAGITHGMDELYKLEHHHHHHKKD
>NJM-KKE
RDHMVLLEFVTAAGITHGMDELYKLEHHHHHHKKE
>NJM-KKF
RDHMVLLEFVTAAGITHGMDELYKLEHHHHHHKKF
>NJM-KKG
RDHMVLLEFVTAAGITHGMDELYKLEHHHHHHKKG
>NJM-KKH
RDHMVLLEFVTAAGITHGMDELYKLEHHHHHHKKH
>NJM-KKI
RDHMVLLEFVTAAGITHGMDELYKLEHHHHHHKKI
>NJM-KKK
RDHMVLLEFVTAAGITHGMDELYKLEHHHHHHKKK
>NJM-KKL
RDHMVLLEFVTAAGITHGMDELYKLEHHHHHHKKL
>NJM-KKM
RDHMVLLEFVTAAGITHGMDELYKLEHHHHHHKKM
>NJM-KKN
RDHMVLLEFVTAAGITHGMDELYKLEHHHHHHKKN
>NJM-KKP
RDHMVLLEFVTAAGITHGMDELYKLEHHHHHHKKP
>NJM-KKQ
RDHMVLLEFVTAAGITHGMDELYKLEHHHHHHKKQ
>NJM-KKR
RDHMVLLEFVTAAGITHGMDELYKLEHHHHHHKKR
>NJM-KKS
RDHMVLLEFVTAAGITHGMDELYKLEHHHHHHKKS
>NJM-KKT
RDHMVLLEFVTAAGITHGMDELYKLEHHHHHHKKT
>NJM-KKV
RDHMVLLEFVTAAGITHGMDELYKLEHHHHHHKKV
>NJM-KKW
RDHMVLLEFVTAAGITHGMDELYKLEHHHHHHKKW
>NJM-KKY
RDHMVLLEFVTAAGITHGMDELYKLEHHHHHHKKY
>NJM-KL
RDHMVLLEFVTAAGITHGMDELYKLEHHHHHHKL
>NJM-KLA
RDHMVLLEFVTAAGITHGMDELYKLEHHHHHHKLA
>NJM-KLC
RDHMVLLEFVTAAGITHGMDELYKLEHHHHHHKLC
>NJM-KLD
RDHMVLLEFVTAAGITHGMDELYKLEHHHHHHKLD
>NJM-KLE
RDHMVLLEFVTAAGITHGMDELYKLEHHHHHHKLE
>NJM-KLF
RDHMVLLEFVTAAGITHGMDELYKLEHHHHHHKLF
>NJM-KLG
RDHMVLLEFVTAAGITHGMDELYKLEHHHHHHKLG
>NJM-KLH
RDHMVLLEFVTAAGITHGMDELYKLEHHHHHHKLH
>NJM-KLI
RDHMVLLEFVTAAGITHGMDELYKLEHHHHHHKLI
>NJM-KLK
RDHMVLLEFVTAAGITHGMDELYKLEHHHHHHKLK
>NJM-KLL
RDHMVLLEFVTAAGITHGMDELYKLEHHHHHHKLL
>NJM-KLM
RDHMVLLEFVTAAGITHGMDELYKLEHHHHHHKLM
>NJM-KLN
RDHMVLLEFVTAAGITHGMDELYKLEHHHHHHKLN
>NJM-KLP
RDHMVLLEFVTAAGITHGMDELYKLEHHHHHHKLP
>NJM-KLQ
RDHMVLLEFVTAAGITHGMDELYKLEHHHHHHKLQ
>NJM-KLR
RDHMVLLEFVTAAGITHGMDELYKLEHHHHHHKLR
>NJM-KLS
RDHMVLLEFVTAAGITHGMDELYKLEHHHHHHKLS
>NJM-KLT
RDHMVLLEFVTAAGITHGMDELYKLEHHHHHHKLT
>NJM-KLV
RDHMVLLEFVTAAGITHGMDELYKLEHHHHHHKLV
>NJM-KLW
RDHMVLLEFVTAAGITHGMDELYKLEHHHHHHKLW
>NJM-KLY
RDHMVLLEFVTAAGITHGMDELYKLEHHHHHHKLY
>NJM-KM
RDHMVLLEFVTAAGITHGMDELYKLEHHHHHHKM
>NJM-KMA
RDHMVLLEFVTAAGITHGMDELYKLEHHHHHHKMA
>NJM-KMC
RDHMVLLEFVTAAGITHGMDELYKLEHHHHHHKMC
>NJM-KMD
RDHMVLLEFVTAAGITHGMDELYKLEHHHHHHKMD
>NJM-KME
RDHMVLLEFVTAAGITHGMDELYKLEHHHHHHKME
>NJM-KMF
RDHMVLLEFVTAAGITHGMDELYKLEHHHHHHKMF
>NJM-KMG
RDHMVLLEFVTAAGITHGMDELYKLEHHHHHHKMG
>NJM-KMH
RDHMVLLEFVTAAGITHGMDELYKLEHHHHHHKMH
>NJM-KMI
RDHMVLLEFVTAAGITHGMDELYKLEHHHHHHKMI
>NJM-KMK
RDHMVLLEFVTAAGITHGMDELYKLEHHHHHHKMK
>NJM-KML
RDHMVLLEFVTAAGITHGMDELYKLEHHHHHHKML
>NJM-KMM
RDHMVLLEFVTAAGITHGMDELYKLEHHHHHHKMM
>NJM-KMN
RDHMVLLEFVTAAGITHGMDELYKLEHHHHHHKMN
>NJM-KMP
RDHMVLLEFVTAAGITHGMDELYKLEHHHHHHKMP
>NJM-KMQ
RDHMVLLEFVTAAGITHGMDELYKLEHHHHHHKMQ
>NJM-KMR
RDHMVLLEFVTAAGITHGMDELYKLEHHHHHHKMR
>NJM-KMS
RDHMVLLEFVTAAGITHGMDELYKLEHHHHHHKMS
>NJM-KMT
RDHMVLLEFVTAAGITHGMDELYKLEHHHHHHKMT
>NJM-KMV
RDHMVLLEFVTAAGITHGMDELYKLEHHHHHHKMV
>NJM-KMW
RDHMVLLEFVTAAGITHGMDELYKLEHHHHHHKMW
>NJM-KMY
RDHMVLLEFVTAAGITHGMDELYKLEHHHHHHKMY
>NJM-KN
RDHMVLLEFVTAAGITHGMDELYKLEHHHHHHKN
>NJM-KNA
RDHMVLLEFVTAAGITHGMDELYKLEHHHHHHKNA
>NJM-KNC
RDHMVLLEFVTAAGITHGMDELYKLEHHHHHHKNC
>NJM-KND
RDHMVLLEFVTAAGITHGMDELYKLEHHHHHHKND
>NJM-KNE
RDHMVLLEFVTAAGITHGMDELYKLEHHHHHHKNE
>NJM-KNF
RDHMVLLEFVTAAGITHGMDELYKLEHHHHHHKNF
>NJM-KNG
RDHMVLLEFVTAAGITHGMDELYKLEHHHHHHKNG
>NJM-KNH
RDHMVLLEFVTAAGITHGMDELYKLEHHHHHHKNH
>NJM-KNI
RDHMVLLEFVTAAGITHGMDELYKLEHHHHHHKNI
>NJM-KNK
RDHMVLLEFVTAAGITHGMDELYKLEHHHHHHKNK
>NJM-KNL
RDHMVLLEFVTAAGITHGMDELYKLEHHHHHHKNL
>NJM-KNM
RDHMVLLEFVTAAGITHGMDELYKLEHHHHHHKNM
>NJM-KNN
RDHMVLLEFVTAAGITHGMDELYKLEHHHHHHKNN
>NJM-KNP
RDHMVLLEFVTAAGITHGMDELYKLEHHHHHHKNP
>NJM-KNQ
RDHMVLLEFVTAAGITHGMDELYKLEHHHHHHKNQ
>NJM-KNR
RDHMVLLEFVTAAGITHGMDELYKLEHHHHHHKNR
>NJM-KNS
RDHMVLLEFVTAAGITHGMDELYKLEHHHHHHKNS
>NJM-KNT
RDHMVLLEFVTAAGITHGMDELYKLEHHHHHHKNT
>NJM-KNV
RDHMVLLEFVTAAGITHGMDELYKLEHHHHHHKNV
>NJM-KNW
RDHMVLLEFVTAAGITHGMDELYKLEHHHHHHKNW
>NJM-KNY
RDHMVLLEFVTAAGITHGMDELYKLEHHHHHHKNY
>NJM-KP
RDHMVLLEFVTAAGITHGMDELYKLEHHHHHHKP
>NJM-KPA
RDHMVLLEFVTAAGITHGMDELYKLEHHHHHHKPA
>NJM-KPC
RDHMVLLEFVTAAGITHGMDELYKLEHHHHHHKPC
>NJM-KPD
RDHMVLLEFVTAAGITHGMDELYKLEHHHHHHKPD
>NJM-KPE
RDHMVLLEFVTAAGITHGMDELYKLEHHHHHHKPE
>NJM-KPF
RDHMVLLEFVTAAGITHGMDELYKLEHHHHHHKPF
>NJM-KPG
RDHMVLLEFVTAAGITHGMDELYKLEHHHHHHKPG
>NJM-KPH
RDHMVLLEFVTAAGITHGMDELYKLEHHHHHHKPH
>NJM-KPI
RDHMVLLEFVTAAGITHGMDELYKLEHHHHHHKPI
>NJM-KPK
RDHMVLLEFVTAAGITHGMDELYKLEHHHHHHKPK
>NJM-KPL
RDHMVLLEFVTAAGITHGMDELYKLEHHHHHHKPL
>NJM-KPM
RDHMVLLEFVTAAGITHGMDELYKLEHHHHHHKPM
>NJM-KPN
RDHMVLLEFVTAAGITHGMDELYKLEHHHHHHKPN
>NJM-KPP
RDHMVLLEFVTAAGITHGMDELYKLEHHHHHHKPP
>NJM-KPQ
RDHMVLLEFVTAAGITHGMDELYKLEHHHHHHKPQ
>NJM-KPR
RDHMVLLEFVTAAGITHGMDELYKLEHHHHHHKPR
>NJM-KPS
RDHMVLLEFVTAAGITHGMDELYKLEHHHHHHKPS
>NJM-KPT
RDHMVLLEFVTAAGITHGMDELYKLEHHHHHHKPT
>NJM-KPV
RDHMVLLEFVTAAGITHGMDELYKLEHHHHHHKPV
>NJM-KPW
RDHMVLLEFVTAAGITHGMDELYKLEHHHHHHKPW
>NJM-KPY
RDHMVLLEFVTAAGITHGMDELYKLEHHHHHHKPY
>NJM-KQ
RDHMVLLEFVTAAGITHGMDELYKLEHHHHHHKQ
>NJM-KQA
RDHMVLLEFVTAAGITHGMDELYKLEHHHHHHKQA
>NJM-KQC
RDHMVLLEFVTAAGITHGMDELYKLEHHHHHHKQC
>NJM-KQD
RDHMVLLEFVTAAGITHGMDELYKLEHHHHHHKQD
>NJM-KQE
RDHMVLLEFVTAAGITHGMDELYKLEHHHHHHKQE
>NJM-KQF
RDHMVLLEFVTAAGITHGMDELYKLEHHHHHHKQF
>NJM-KQG
RDHMVLLEFVTAAGITHGMDELYKLEHHHHHHKQG
>NJM-KQH
RDHMVLLEFVTAAGITHGMDELYKLEHHHHHHKQH
>NJM-KQI
RDHMVLLEFVTAAGITHGMDELYKLEHHHHHHKQI
>NJM-KQK
RDHMVLLEFVTAAGITHGMDELYKLEHHHHHHKQK
>NJM-KQL
RDHMVLLEFVTAAGITHGMDELYKLEHHHHHHKQL
>NJM-KQM
RDHMVLLEFVTAAGITHGMDELYKLEHHHHHHKQM
>NJM-KQN
RDHMVLLEFVTAAGITHGMDELYKLEHHHHHHKQN
>NJM-KQP
RDHMVLLEFVTAAGITHGMDELYKLEHHHHHHKQP
>NJM-KQQ
RDHMVLLEFVTAAGITHGMDELYKLEHHHHHHKQQ
>NJM-KQR
RDHMVLLEFVTAAGITHGMDELYKLEHHHHHHKQR
>NJM-KQS
RDHMVLLEFVTAAGITHGMDELYKLEHHHHHHKQS
>NJM-KQT
RDHMVLLEFVTAAGITHGMDELYKLEHHHHHHKQT
>NJM-KQV
RDHMVLLEFVTAAGITHGMDELYKLEHHHHHHKQV
>NJM-KQW
RDHMVLLEFVTAAGITHGMDELYKLEHHHHHHKQW
>NJM-KQY
RDHMVLLEFVTAAGITHGMDELYKLEHHHHHHKQY
>NJM-KR
RDHMVLLEFVTAAGITHGMDELYKLEHHHHHHKR
>NJM-KRA
RDHMVLLEFVTAAGITHGMDELYKLEHHHHHHKRA
>NJM-KRC
RDHMVLLEFVTAAGITHGMDELYKLEHHHHHHKRC
>NJM-KRD
RDHMVLLEFVTAAGITHGMDELYKLEHHHHHHKRD
>NJM-KRE
RDHMVLLEFVTAAGITHGMDELYKLEHHHHHHKRE
>NJM-KRF
RDHMVLLEFVTAAGITHGMDELYKLEHHHHHHKRF
>NJM-KRG
RDHMVLLEFVTAAGITHGMDELYKLEHHHHHHKRG
>NJM-KRH
RDHMVLLEFVTAAGITHGMDELYKLEHHHHHHKRH
>NJM-KRI
RDHMVLLEFVTAAGITHGMDELYKLEHHHHHHKRI
>NJM-KRK
RDHMVLLEFVTAAGITHGMDELYKLEHHHHHHKRK
>NJM-KRL
RDHMVLLEFVTAAGITHGMDELYKLEHHHHHHKRL
>NJM-KRM
RDHMVLLEFVTAAGITHGMDELYKLEHHHHHHKRM
>NJM-KRN
RDHMVLLEFVTAAGITHGMDELYKLEHHHHHHKRN
>NJM-KRP
RDHMVLLEFVTAAGITHGMDELYKLEHHHHHHKRP
>NJM-KRQ
RDHMVLLEFVTAAGITHGMDELYKLEHHHHHHKRQ
>NJM-KRR
RDHMVLLEFVTAAGITHGMDELYKLEHHHHHHKRR
>NJM-KRS
RDHMVLLEFVTAAGITHGMDELYKLEHHHHHHKRS
>NJM-KRT
RDHMVLLEFVTAAGITHGMDELYKLEHHHHHHKRT
>NJM-KRV
RDHMVLLEFVTAAGITHGMDELYKLEHHHHHHKRV
>NJM-KRW
RDHMVLLEFVTAAGITHGMDELYKLEHHHHHHKRW
>NJM-KRY
RDHMVLLEFVTAAGITHGMDELYKLEHHHHHHKRY
>NJM-KS
RDHMVLLEFVTAAGITHGMDELYKLEHHHHHHKS
>NJM-KSA
RDHMVLLEFVTAAGITHGMDELYKLEHHHHHHKSA
>NJM-KSC
RDHMVLLEFVTAAGITHGMDELYKLEHHHHHHKSC
>NJM-KSD
RDHMVLLEFVTAAGITHGMDELYKLEHHHHHHKSD
>NJM-KSE
RDHMVLLEFVTAAGITHGMDELYKLEHHHHHHKSE
>NJM-KSF
RDHMVLLEFVTAAGITHGMDELYKLEHHHHHHKSF
>NJM-KSG
RDHMVLLEFVTAAGITHGMDELYKLEHHHHHHKSG
>NJM-KSH
RDHMVLLEFVTAAGITHGMDELYKLEHHHHHHKSH
>NJM-KSI
RDHMVLLEFVTAAGITHGMDELYKLEHHHHHHKSI
>NJM-KSK
RDHMVLLEFVTAAGITHGMDELYKLEHHHHHHKSK
>NJM-KSL
RDHMVLLEFVTAAGITHGMDELYKLEHHHHHHKSL
>NJM-KSM
RDHMVLLEFVTAAGITHGMDELYKLEHHHHHHKSM
>NJM-KSN
RDHMVLLEFVTAAGITHGMDELYKLEHHHHHHKSN
>NJM-KSP
RDHMVLLEFVTAAGITHGMDELYKLEHHHHHHKSP
>NJM-KSQ
RDHMVLLEFVTAAGITHGMDELYKLEHHHHHHKSQ
>NJM-KSR
RDHMVLLEFVTAAGITHGMDELYKLEHHHHHHKSR
>NJM-KSS
RDHMVLLEFVTAAGITHGMDELYKLEHHHHHHKSS
>NJM-KST
RDHMVLLEFVTAAGITHGMDELYKLEHHHHHHKST
>NJM-KSV
RDHMVLLEFVTAAGITHGMDELYKLEHHHHHHKSV
>NJM-KSW
RDHMVLLEFVTAAGITHGMDELYKLEHHHHHHKSW
>NJM-KSY
RDHMVLLEFVTAAGITHGMDELYKLEHHHHHHKSY
>NJM-KT
RDHMVLLEFVTAAGITHGMDELYKLEHHHHHHKT
>NJM-KTA
RDHMVLLEFVTAAGITHGMDELYKLEHHHHHHKTA
>NJM-KTC
RDHMVLLEFVTAAGITHGMDELYKLEHHHHHHKTC
>NJM-KTD
RDHMVLLEFVTAAGITHGMDELYKLEHHHHHHKTD
>NJM-KTE
RDHMVLLEFVTAAGITHGMDELYKLEHHHHHHKTE
>NJM-KTF
RDHMVLLEFVTAAGITHGMDELYKLEHHHHHHKTF
>NJM-KTG
RDHMVLLEFVTAAGITHGMDELYKLEHHHHHHKTG
>NJM-KTH
RDHMVLLEFVTAAGITHGMDELYKLEHHHHHHKTH
>NJM-KTI
RDHMVLLEFVTAAGITHGMDELYKLEHHHHHHKTI
>NJM-KTK
RDHMVLLEFVTAAGITHGMDELYKLEHHHHHHKTK
>NJM-KTL
RDHMVLLEFVTAAGITHGMDELYKLEHHHHHHKTL
>NJM-KTM
RDHMVLLEFVTAAGITHGMDELYKLEHHHHHHKTM
>NJM-KTN
RDHMVLLEFVTAAGITHGMDELYKLEHHHHHHKTN
>NJM-KTP
RDHMVLLEFVTAAGITHGMDELYKLEHHHHHHKTP
>NJM-KTQ
RDHMVLLEFVTAAGITHGMDELYKLEHHHHHHKTQ
>NJM-KTR
RDHMVLLEFVTAAGITHGMDELYKLEHHHHHHKTR
>NJM-KTS
RDHMVLLEFVTAAGITHGMDELYKLEHHHHHHKTS
>NJM-KTT
RDHMVLLEFVTAAGITHGMDELYKLEHHHHHHKTT
>NJM-KTV
RDHMVLLEFVTAAGITHGMDELYKLEHHHHHHKTV
>NJM-KTW
RDHMVLLEFVTAAGITHGMDELYKLEHHHHHHKTW
>NJM-KTY
RDHMVLLEFVTAAGITHGMDELYKLEHHHHHHKTY
>NJM-KV
RDHMVLLEFVTAAGITHGMDELYKLEHHHHHHKV
>NJM-KVA
RDHMVLLEFVTAAGITHGMDELYKLEHHHHHHKVA
>NJM-KVC
RDHMVLLEFVTAAGITHGMDELYKLEHHHHHHKVC
>NJM-KVD
RDHMVLLEFVTAAGITHGMDELYKLEHHHHHHKVD
>NJM-KVE
RDHMVLLEFVTAAGITHGMDELYKLEHHHHHHKVE
>NJM-KVF
RDHMVLLEFVTAAGITHGMDELYKLEHHHHHHKVF
>NJM-KVG
RDHMVLLEFVTAAGITHGMDELYKLEHHHHHHKVG
>NJM-KVH
RDHMVLLEFVTAAGITHGMDELYKLEHHHHHHKVH
>NJM-KVI
RDHMVLLEFVTAAGITHGMDELYKLEHHHHHHKVI
>NJM-KVK
RDHMVLLEFVTAAGITHGMDELYKLEHHHHHHKVK
>NJM-KVL
RDHMVLLEFVTAAGITHGMDELYKLEHHHHHHKVL
>NJM-KVM
RDHMVLLEFVTAAGITHGMDELYKLEHHHHHHKVM
>NJM-KVN
RDHMVLLEFVTAAGITHGMDELYKLEHHHHHHKVN
>NJM-KVP
RDHMVLLEFVTAAGITHGMDELYKLEHHHHHHKVP
>NJM-KVQ
RDHMVLLEFVTAAGITHGMDELYKLEHHHHHHKVQ
>NJM-KVR
RDHMVLLEFVTAAGITHGMDELYKLEHHHHHHKVR
>NJM-KVS
RDHMVLLEFVTAAGITHGMDELYKLEHHHHHHKVS
>NJM-KVT
RDHMVLLEFVTAAGITHGMDELYKLEHHHHHHKVT
>NJM-KVV
RDHMVLLEFVTAAGITHGMDELYKLEHHHHHHKVV
>NJM-KVW
RDHMVLLEFVTAAGITHGMDELYKLEHHHHHHKVW
>NJM-KVY
RDHMVLLEFVTAAGITHGMDELYKLEHHHHHHKVY
>NJM-KW
RDHMVLLEFVTAAGITHGMDELYKLEHHHHHHKW
>NJM-KWA
RDHMVLLEFVTAAGITHGMDELYKLEHHHHHHKWA
>NJM-KWC
RDHMVLLEFVTAAGITHGMDELYKLEHHHHHHKWC
>NJM-KWD
RDHMVLLEFVTAAGITHGMDELYKLEHHHHHHKWD
>NJM-KWE
RDHMVLLEFVTAAGITHGMDELYKLEHHHHHHKWE
>NJM-KWF
RDHMVLLEFVTAAGITHGMDELYKLEHHHHHHKWF
>NJM-KWG
RDHMVLLEFVTAAGITHGMDELYKLEHHHHHHKWG
>NJM-KWH
RDHMVLLEFVTAAGITHGMDELYKLEHHHHHHKWH
>NJM-KWI
RDHMVLLEFVTAAGITHGMDELYKLEHHHHHHKWI
>NJM-KWK
RDHMVLLEFVTAAGITHGMDELYKLEHHHHHHKWK
>NJM-KWL
RDHMVLLEFVTAAGITHGMDELYKLEHHHHHHKWL
>NJM-KWM
RDHMVLLEFVTAAGITHGMDELYKLEHHHHHHKWM
>NJM-KWN
RDHMVLLEFVTAAGITHGMDELYKLEHHHHHHKWN
>NJM-KWP
RDHMVLLEFVTAAGITHGMDELYKLEHHHHHHKWP
>NJM-KWQ
RDHMVLLEFVTAAGITHGMDELYKLEHHHHHHKWQ
>NJM-KWR
RDHMVLLEFVTAAGITHGMDELYKLEHHHHHHKWR
>NJM-KWS
RDHMVLLEFVTAAGITHGMDELYKLEHHHHHHKWS
>NJM-KWT
RDHMVLLEFVTAAGITHGMDELYKLEHHHHHHKWT
>NJM-KWV
RDHMVLLEFVTAAGITHGMDELYKLEHHHHHHKWV
>NJM-KWW
RDHMVLLEFVTAAGITHGMDELYKLEHHHHHHKWW
>NJM-KWY
RDHMVLLEFVTAAGITHGMDELYKLEHHHHHHKWY
>NJM-KY
RDHMVLLEFVTAAGITHGMDELYKLEHHHHHHKY
>NJM-KYA
RDHMVLLEFVTAAGITHGMDELYKLEHHHHHHKYA
>NJM-KYC
RDHMVLLEFVTAAGITHGMDELYKLEHHHHHHKYC
>NJM-KYD
RDHMVLLEFVTAAGITHGMDELYKLEHHHHHHKYD
>NJM-KYE
RDHMVLLEFVTAAGITHGMDELYKLEHHHHHHKYE
>NJM-KYF
RDHMVLLEFVTAAGITHGMDELYKLEHHHHHHKYF
>NJM-KYG
RDHMVLLEFVTAAGITHGMDELYKLEHHHHHHKYG
>NJM-KYH
RDHMVLLEFVTAAGITHGMDELYKLEHHHHHHKYH
>NJM-KYI
RDHMVLLEFVTAAGITHGMDELYKLEHHHHHHKYI
>NJM-KYK
RDHMVLLEFVTAAGITHGMDELYKLEHHHHHHKYK
>NJM-KYL
RDHMVLLEFVTAAGITHGMDELYKLEHHHHHHKYL
>NJM-KYM
RDHMVLLEFVTAAGITHGMDELYKLEHHHHHHKYM
>NJM-KYN
RDHMVLLEFVTAAGITHGMDELYKLEHHHHHHKYN
>NJM-KYP
RDHMVLLEFVTAAGITHGMDELYKLEHHHHHHKYP
>NJM-KYQ
RDHMVLLEFVTAAGITHGMDELYKLEHHHHHHKYQ
>NJM-KYR
RDHMVLLEFVTAAGITHGMDELYKLEHHHHHHKYR
>NJM-KYS
RDHMVLLEFVTAAGITHGMDELYKLEHHHHHHKYS
>NJM-KYT
RDHMVLLEFVTAAGITHGMDELYKLEHHHHHHKYT
>NJM-KYV
RDHMVLLEFVTAAGITHGMDELYKLEHHHHHHKYV
>NJM-KYW
RDHMVLLEFVTAAGITHGMDELYKLEHHHHHHKYW
>NJM-KYY
RDHMVLLEFVTAAGITHGMDELYKLEHHHHHHKYY
>NJM-L
RDHMVLLEFVTAAGITHGMDELYKLEHHHHHHL
>NJM-LA
RDHMVLLEFVTAAGITHGMDELYKLEHHHHHHLA
>NJM-LC
RDHMVLLEFVTAAGITHGMDELYKLEHHHHHHLC
>NJM-LD
RDHMVLLEFVTAAGITHGMDELYKLEHHHHHHLD
>NJM-LE
RDHMVLLEFVTAAGITHGMDELYKLEHHHHHHLE
>NJM-LF
RDHMVLLEFVTAAGITHGMDELYKLEHHHHHHLF
>NJM-LG
RDHMVLLEFVTAAGITHGMDELYKLEHHHHHHLG
>NJM-LH
RDHMVLLEFVTAAGITHGMDELYKLEHHHHHHLH
>NJM-LI
RDHMVLLEFVTAAGITHGMDELYKLEHHHHHHLI
>NJM-LK
RDHMVLLEFVTAAGITHGMDELYKLEHHHHHHLK
>NJM-LL
RDHMVLLEFVTAAGITHGMDELYKLEHHHHHHLL
>NJM-LM
RDHMVLLEFVTAAGITHGMDELYKLEHHHHHHLM
>NJM-LN
RDHMVLLEFVTAAGITHGMDELYKLEHHHHHHLN
>NJM-LP
RDHMVLLEFVTAAGITHGMDELYKLEHHHHHHLP
>NJM-LQ
RDHMVLLEFVTAAGITHGMDELYKLEHHHHHHLQ
>NJM-LR
RDHMVLLEFVTAAGITHGMDELYKLEHHHHHHLR
>NJM-LS
RDHMVLLEFVTAAGITHGMDELYKLEHHHHHHLS
>NJM-LT
RDHMVLLEFVTAAGITHGMDELYKLEHHHHHHLT
>NJM-LV
RDHMVLLEFVTAAGITHGMDELYKLEHHHHHHLV
>NJM-LW
RDHMVLLEFVTAAGITHGMDELYKLEHHHHHHLW
>NJM-LY
RDHMVLLEFVTAAGITHGMDELYKLEHHHHHHLY
>NJM-LA
RDHMVLLEFVTAAGITHGMDELYKLEHHHHHHLA
>NJM-LAA
RDHMVLLEFVTAAGITHGMDELYKLEHHHHHHLAA
>NJM-LAC
RDHMVLLEFVTAAGITHGMDELYKLEHHHHHHLAC
>NJM-LAD
RDHMVLLEFVTAAGITHGMDELYKLEHHHHHHLAD
>NJM-LAE
RDHMVLLEFVTAAGITHGMDELYKLEHHHHHHLAE
>NJM-LAF
RDHMVLLEFVTAAGITHGMDELYKLEHHHHHHLAF
>NJM-LAG
RDHMVLLEFVTAAGITHGMDELYKLEHHHHHHLAG
>NJM-LAH
RDHMVLLEFVTAAGITHGMDELYKLEHHHHHHLAH
>NJM-LAI
RDHMVLLEFVTAAGITHGMDELYKLEHHHHHHLAI
>NJM-LAK
RDHMVLLEFVTAAGITHGMDELYKLEHHHHHHLAK
>NJM-LAL
RDHMVLLEFVTAAGITHGMDELYKLEHHHHHHLAL
>NJM-LAM
RDHMVLLEFVTAAGITHGMDELYKLEHHHHHHLAM
>NJM-LAN
RDHMVLLEFVTAAGITHGMDELYKLEHHHHHHLAN
>NJM-LAP
RDHMVLLEFVTAAGITHGMDELYKLEHHHHHHLAP
>NJM-LAQ
RDHMVLLEFVTAAGITHGMDELYKLEHHHHHHLAQ
>NJM-LAR
RDHMVLLEFVTAAGITHGMDELYKLEHHHHHHLAR
>NJM-LAS
RDHMVLLEFVTAAGITHGMDELYKLEHHHHHHLAS
>NJM-LAT
RDHMVLLEFVTAAGITHGMDELYKLEHHHHHHLAT
>NJM-LAV
RDHMVLLEFVTAAGITHGMDELYKLEHHHHHHLAV
>NJM-LAW
RDHMVLLEFVTAAGITHGMDELYKLEHHHHHHLAW
>NJM-LAY
RDHMVLLEFVTAAGITHGMDELYKLEHHHHHHLAY
>NJM-LC
RDHMVLLEFVTAAGITHGMDELYKLEHHHHHHLC
>NJM-LCA
RDHMVLLEFVTAAGITHGMDELYKLEHHHHHHLCA
>NJM-LCC
RDHMVLLEFVTAAGITHGMDELYKLEHHHHHHLCC
>NJM-LCD
RDHMVLLEFVTAAGITHGMDELYKLEHHHHHHLCD
>NJM-LCE
RDHMVLLEFVTAAGITHGMDELYKLEHHHHHHLCE
>NJM-LCF
RDHMVLLEFVTAAGITHGMDELYKLEHHHHHHLCF
>NJM-LCG
RDHMVLLEFVTAAGITHGMDELYKLEHHHHHHLCG
>NJM-LCH
RDHMVLLEFVTAAGITHGMDELYKLEHHHHHHLCH
>NJM-LCI
RDHMVLLEFVTAAGITHGMDELYKLEHHHHHHLCI
>NJM-LCK
RDHMVLLEFVTAAGITHGMDELYKLEHHHHHHLCK
>NJM-LCL
RDHMVLLEFVTAAGITHGMDELYKLEHHHHHHLCL
>NJM-LCM
RDHMVLLEFVTAAGITHGMDELYKLEHHHHHHLCM
>NJM-LCN
RDHMVLLEFVTAAGITHGMDELYKLEHHHHHHLCN
>NJM-LCP
RDHMVLLEFVTAAGITHGMDELYKLEHHHHHHLCP
>NJM-LCQ
RDHMVLLEFVTAAGITHGMDELYKLEHHHHHHLCQ
>NJM-LCR
RDHMVLLEFVTAAGITHGMDELYKLEHHHHHHLCR
>NJM-LCS
RDHMVLLEFVTAAGITHGMDELYKLEHHHHHHLCS
>NJM-LCT
RDHMVLLEFVTAAGITHGMDELYKLEHHHHHHLCT
>NJM-LCV
RDHMVLLEFVTAAGITHGMDELYKLEHHHHHHLCV
>NJM-LCW
RDHMVLLEFVTAAGITHGMDELYKLEHHHHHHLCW
>NJM-LCY
RDHMVLLEFVTAAGITHGMDELYKLEHHHHHHLCY
>NJM-LD
RDHMVLLEFVTAAGITHGMDELYKLEHHHHHHLD
>NJM-LDA
RDHMVLLEFVTAAGITHGMDELYKLEHHHHHHLDA
>NJM-LDC
RDHMVLLEFVTAAGITHGMDELYKLEHHHHHHLDC
>NJM-LDD
RDHMVLLEFVTAAGITHGMDELYKLEHHHHHHLDD
>NJM-LDE
RDHMVLLEFVTAAGITHGMDELYKLEHHHHHHLDE
>NJM-LDF
RDHMVLLEFVTAAGITHGMDELYKLEHHHHHHLDF
>NJM-LDG
RDHMVLLEFVTAAGITHGMDELYKLEHHHHHHLDG
>NJM-LDH
RDHMVLLEFVTAAGITHGMDELYKLEHHHHHHLDH
>NJM-LDI
RDHMVLLEFVTAAGITHGMDELYKLEHHHHHHLDI
>NJM-LDK
RDHMVLLEFVTAAGITHGMDELYKLEHHHHHHLDK
>NJM-LDL
RDHMVLLEFVTAAGITHGMDELYKLEHHHHHHLDL
>NJM-LDM
RDHMVLLEFVTAAGITHGMDELYKLEHHHHHHLDM
>NJM-LDN
RDHMVLLEFVTAAGITHGMDELYKLEHHHHHHLDN
>NJM-LDP
RDHMVLLEFVTAAGITHGMDELYKLEHHHHHHLDP
>NJM-LDQ
RDHMVLLEFVTAAGITHGMDELYKLEHHHHHHLDQ
>NJM-LDR
RDHMVLLEFVTAAGITHGMDELYKLEHHHHHHLDR
>NJM-LDS
RDHMVLLEFVTAAGITHGMDELYKLEHHHHHHLDS
>NJM-LDT
RDHMVLLEFVTAAGITHGMDELYKLEHHHHHHLDT
>NJM-LDV
RDHMVLLEFVTAAGITHGMDELYKLEHHHHHHLDV
>NJM-LDW
RDHMVLLEFVTAAGITHGMDELYKLEHHHHHHLDW
>NJM-LDY
RDHMVLLEFVTAAGITHGMDELYKLEHHHHHHLDY
>NJM-LE
RDHMVLLEFVTAAGITHGMDELYKLEHHHHHHLE
>NJM-LEA
RDHMVLLEFVTAAGITHGMDELYKLEHHHHHHLEA
>NJM-LEC
RDHMVLLEFVTAAGITHGMDELYKLEHHHHHHLEC
>NJM-LED
RDHMVLLEFVTAAGITHGMDELYKLEHHHHHHLED
>NJM-LEE
RDHMVLLEFVTAAGITHGMDELYKLEHHHHHHLEE
>NJM-LEF
RDHMVLLEFVTAAGITHGMDELYKLEHHHHHHLEF
>NJM-LEG
RDHMVLLEFVTAAGITHGMDELYKLEHHHHHHLEG
>NJM-LEH
RDHMVLLEFVTAAGITHGMDELYKLEHHHHHHLEH
>NJM-LEI
RDHMVLLEFVTAAGITHGMDELYKLEHHHHHHLEI
>NJM-LEK
RDHMVLLEFVTAAGITHGMDELYKLEHHHHHHLEK
>NJM-LEL
RDHMVLLEFVTAAGITHGMDELYKLEHHHHHHLEL
>NJM-LEM
RDHMVLLEFVTAAGITHGMDELYKLEHHHHHHLEM
>NJM-LEN
RDHMVLLEFVTAAGITHGMDELYKLEHHHHHHLEN
>NJM-LEP
RDHMVLLEFVTAAGITHGMDELYKLEHHHHHHLEP
>NJM-LEQ
RDHMVLLEFVTAAGITHGMDELYKLEHHHHHHLEQ
>NJM-LER
RDHMVLLEFVTAAGITHGMDELYKLEHHHHHHLER
>NJM-LES
RDHMVLLEFVTAAGITHGMDELYKLEHHHHHHLES
>NJM-LET
RDHMVLLEFVTAAGITHGMDELYKLEHHHHHHLET
>NJM-LEV
RDHMVLLEFVTAAGITHGMDELYKLEHHHHHHLEV
>NJM-LEW
RDHMVLLEFVTAAGITHGMDELYKLEHHHHHHLEW
>NJM-LEY
RDHMVLLEFVTAAGITHGMDELYKLEHHHHHHLEY
>NJM-LF
RDHMVLLEFVTAAGITHGMDELYKLEHHHHHHLF
>NJM-LFA
RDHMVLLEFVTAAGITHGMDELYKLEHHHHHHLFA
>NJM-LFC
RDHMVLLEFVTAAGITHGMDELYKLEHHHHHHLFC
>NJM-LFD
RDHMVLLEFVTAAGITHGMDELYKLEHHHHHHLFD
>NJM-LFE
RDHMVLLEFVTAAGITHGMDELYKLEHHHHHHLFE
>NJM-LFF
RDHMVLLEFVTAAGITHGMDELYKLEHHHHHHLFF
>NJM-LFG
RDHMVLLEFVTAAGITHGMDELYKLEHHHHHHLFG
>NJM-LFH
RDHMVLLEFVTAAGITHGMDELYKLEHHHHHHLFH
>NJM-LFI
RDHMVLLEFVTAAGITHGMDELYKLEHHHHHHLFI
>NJM-LFK
RDHMVLLEFVTAAGITHGMDELYKLEHHHHHHLFK
>NJM-LFL
RDHMVLLEFVTAAGITHGMDELYKLEHHHHHHLFL
>NJM-LFM
RDHMVLLEFVTAAGITHGMDELYKLEHHHHHHLFM
>NJM-LFN
RDHMVLLEFVTAAGITHGMDELYKLEHHHHHHLFN
>NJM-LFP
RDHMVLLEFVTAAGITHGMDELYKLEHHHHHHLFP
>NJM-LFQ
RDHMVLLEFVTAAGITHGMDELYKLEHHHHHHLFQ
>NJM-LFR
RDHMVLLEFVTAAGITHGMDELYKLEHHHHHHLFR
>NJM-LFS
RDHMVLLEFVTAAGITHGMDELYKLEHHHHHHLFS
>NJM-LFT
RDHMVLLEFVTAAGITHGMDELYKLEHHHHHHLFT
>NJM-LFV
RDHMVLLEFVTAAGITHGMDELYKLEHHHHHHLFV
>NJM-LFW
RDHMVLLEFVTAAGITHGMDELYKLEHHHHHHLFW
>NJM-LFY
RDHMVLLEFVTAAGITHGMDELYKLEHHHHHHLFY
>NJM-LG
RDHMVLLEFVTAAGITHGMDELYKLEHHHHHHLG
>NJM-LGA
RDHMVLLEFVTAAGITHGMDELYKLEHHHHHHLGA
>NJM-LGC
RDHMVLLEFVTAAGITHGMDELYKLEHHHHHHLGC
>NJM-LGD
RDHMVLLEFVTAAGITHGMDELYKLEHHHHHHLGD
>NJM-LGE
RDHMVLLEFVTAAGITHGMDELYKLEHHHHHHLGE
>NJM-LGF
RDHMVLLEFVTAAGITHGMDELYKLEHHHHHHLGF
>NJM-LGG
RDHMVLLEFVTAAGITHGMDELYKLEHHHHHHLGG
>NJM-LGH
RDHMVLLEFVTAAGITHGMDELYKLEHHHHHHLGH
>NJM-LGI
RDHMVLLEFVTAAGITHGMDELYKLEHHHHHHLGI
>NJM-LGK
RDHMVLLEFVTAAGITHGMDELYKLEHHHHHHLGK
>NJM-LGL
RDHMVLLEFVTAAGITHGMDELYKLEHHHHHHLGL
>NJM-LGM
RDHMVLLEFVTAAGITHGMDELYKLEHHHHHHLGM
>NJM-LGN
RDHMVLLEFVTAAGITHGMDELYKLEHHHHHHLGN
>NJM-LGP
RDHMVLLEFVTAAGITHGMDELYKLEHHHHHHLGP
>NJM-LGQ
RDHMVLLEFVTAAGITHGMDELYKLEHHHHHHLGQ
>NJM-LGR
RDHMVLLEFVTAAGITHGMDELYKLEHHHHHHLGR
>NJM-LGS
RDHMVLLEFVTAAGITHGMDELYKLEHHHHHHLGS
>NJM-LGT
RDHMVLLEFVTAAGITHGMDELYKLEHHHHHHLGT
>NJM-LGV
RDHMVLLEFVTAAGITHGMDELYKLEHHHHHHLGV
>NJM-LGW
RDHMVLLEFVTAAGITHGMDELYKLEHHHHHHLGW
>NJM-LGY
RDHMVLLEFVTAAGITHGMDELYKLEHHHHHHLGY
>NJM-LH
RDHMVLLEFVTAAGITHGMDELYKLEHHHHHHLH
>NJM-LHA
RDHMVLLEFVTAAGITHGMDELYKLEHHHHHHLHA
>NJM-LHC
RDHMVLLEFVTAAGITHGMDELYKLEHHHHHHLHC
>NJM-LHD
RDHMVLLEFVTAAGITHGMDELYKLEHHHHHHLHD
>NJM-LHE
RDHMVLLEFVTAAGITHGMDELYKLEHHHHHHLHE
>NJM-LHF
RDHMVLLEFVTAAGITHGMDELYKLEHHHHHHLHF
>NJM-LHG
RDHMVLLEFVTAAGITHGMDELYKLEHHHHHHLHG
>NJM-LHH
RDHMVLLEFVTAAGITHGMDELYKLEHHHHHHLHH
>NJM-LHI
RDHMVLLEFVTAAGITHGMDELYKLEHHHHHHLHI
>NJM-LHK
RDHMVLLEFVTAAGITHGMDELYKLEHHHHHHLHK
>NJM-LHL
RDHMVLLEFVTAAGITHGMDELYKLEHHHHHHLHL
>NJM-LHM
RDHMVLLEFVTAAGITHGMDELYKLEHHHHHHLHM
>NJM-LHN
RDHMVLLEFVTAAGITHGMDELYKLEHHHHHHLHN
>NJM-LHP
RDHMVLLEFVTAAGITHGMDELYKLEHHHHHHLHP
>NJM-LHQ
RDHMVLLEFVTAAGITHGMDELYKLEHHHHHHLHQ
>NJM-LHR
RDHMVLLEFVTAAGITHGMDELYKLEHHHHHHLHR
>NJM-LHS
RDHMVLLEFVTAAGITHGMDELYKLEHHHHHHLHS
>NJM-LHT
RDHMVLLEFVTAAGITHGMDELYKLEHHHHHHLHT
>NJM-LHV
RDHMVLLEFVTAAGITHGMDELYKLEHHHHHHLHV
>NJM-LHW
RDHMVLLEFVTAAGITHGMDELYKLEHHHHHHLHW
>NJM-LHY
RDHMVLLEFVTAAGITHGMDELYKLEHHHHHHLHY
>NJM-LI
RDHMVLLEFVTAAGITHGMDELYKLEHHHHHHLI
>NJM-LIA
RDHMVLLEFVTAAGITHGMDELYKLEHHHHHHLIA
>NJM-LIC
RDHMVLLEFVTAAGITHGMDELYKLEHHHHHHLIC
>NJM-LID
RDHMVLLEFVTAAGITHGMDELYKLEHHHHHHLID
>NJM-LIE
RDHMVLLEFVTAAGITHGMDELYKLEHHHHHHLIE
>NJM-LIF
RDHMVLLEFVTAAGITHGMDELYKLEHHHHHHLIF
>NJM-LIG
RDHMVLLEFVTAAGITHGMDELYKLEHHHHHHLIG
>NJM-LIH
RDHMVLLEFVTAAGITHGMDELYKLEHHHHHHLIH
>NJM-LII
RDHMVLLEFVTAAGITHGMDELYKLEHHHHHHLII
>NJM-LIK
RDHMVLLEFVTAAGITHGMDELYKLEHHHHHHLIK
>NJM-LIL
RDHMVLLEFVTAAGITHGMDELYKLEHHHHHHLIL
>NJM-LIM
RDHMVLLEFVTAAGITHGMDELYKLEHHHHHHLIM
>NJM-LIN
RDHMVLLEFVTAAGITHGMDELYKLEHHHHHHLIN
>NJM-LIP
RDHMVLLEFVTAAGITHGMDELYKLEHHHHHHLIP
>NJM-LIQ
RDHMVLLEFVTAAGITHGMDELYKLEHHHHHHLIQ
>NJM-LIR
RDHMVLLEFVTAAGITHGMDELYKLEHHHHHHLIR
>NJM-LIS
RDHMVLLEFVTAAGITHGMDELYKLEHHHHHHLIS
>NJM-LIT
RDHMVLLEFVTAAGITHGMDELYKLEHHHHHHLIT
>NJM-LIV
RDHMVLLEFVTAAGITHGMDELYKLEHHHHHHLIV
>NJM-LIW
RDHMVLLEFVTAAGITHGMDELYKLEHHHHHHLIW
>NJM-LIY
RDHMVLLEFVTAAGITHGMDELYKLEHHHHHHLIY
>NJM-LK
RDHMVLLEFVTAAGITHGMDELYKLEHHHHHHLK
>NJM-LKA
RDHMVLLEFVTAAGITHGMDELYKLEHHHHHHLKA
>NJM-LKC
RDHMVLLEFVTAAGITHGMDELYKLEHHHHHHLKC
>NJM-LKD
RDHMVLLEFVTAAGITHGMDELYKLEHHHHHHLKD
>NJM-LKE
RDHMVLLEFVTAAGITHGMDELYKLEHHHHHHLKE
>NJM-LKF
RDHMVLLEFVTAAGITHGMDELYKLEHHHHHHLKF
>NJM-LKG
RDHMVLLEFVTAAGITHGMDELYKLEHHHHHHLKG
>NJM-LKH
RDHMVLLEFVTAAGITHGMDELYKLEHHHHHHLKH
>NJM-LKI
RDHMVLLEFVTAAGITHGMDELYKLEHHHHHHLKI
>NJM-LKK
RDHMVLLEFVTAAGITHGMDELYKLEHHHHHHLKK
>NJM-LKL
RDHMVLLEFVTAAGITHGMDELYKLEHHHHHHLKL
>NJM-LKM
RDHMVLLEFVTAAGITHGMDELYKLEHHHHHHLKM
>NJM-LKN
RDHMVLLEFVTAAGITHGMDELYKLEHHHHHHLKN
>NJM-LKP
RDHMVLLEFVTAAGITHGMDELYKLEHHHHHHLKP
>NJM-LKQ
RDHMVLLEFVTAAGITHGMDELYKLEHHHHHHLKQ
>NJM-LKR
RDHMVLLEFVTAAGITHGMDELYKLEHHHHHHLKR
>NJM-LKS
RDHMVLLEFVTAAGITHGMDELYKLEHHHHHHLKS
>NJM-LKT
RDHMVLLEFVTAAGITHGMDELYKLEHHHHHHLKT
>NJM-LKV
RDHMVLLEFVTAAGITHGMDELYKLEHHHHHHLKV
>NJM-LKW
RDHMVLLEFVTAAGITHGMDELYKLEHHHHHHLKW
>NJM-LKY
RDHMVLLEFVTAAGITHGMDELYKLEHHHHHHLKY
>NJM-LL
RDHMVLLEFVTAAGITHGMDELYKLEHHHHHHLL
>NJM-LLA
RDHMVLLEFVTAAGITHGMDELYKLEHHHHHHLLA
>NJM-LLC
RDHMVLLEFVTAAGITHGMDELYKLEHHHHHHLLC
>NJM-LLD
RDHMVLLEFVTAAGITHGMDELYKLEHHHHHHLLD
>NJM-LLE
RDHMVLLEFVTAAGITHGMDELYKLEHHHHHHLLE
>NJM-LLF
RDHMVLLEFVTAAGITHGMDELYKLEHHHHHHLLF
>NJM-LLG
RDHMVLLEFVTAAGITHGMDELYKLEHHHHHHLLG
>NJM-LLH
RDHMVLLEFVTAAGITHGMDELYKLEHHHHHHLLH
>NJM-LLI
RDHMVLLEFVTAAGITHGMDELYKLEHHHHHHLLI
>NJM-LLK
RDHMVLLEFVTAAGITHGMDELYKLEHHHHHHLLK
>NJM-LLL
RDHMVLLEFVTAAGITHGMDELYKLEHHHHHHLLL
>NJM-LLM
RDHMVLLEFVTAAGITHGMDELYKLEHHHHHHLLM
>NJM-LLN
RDHMVLLEFVTAAGITHGMDELYKLEHHHHHHLLN
>NJM-LLP
RDHMVLLEFVTAAGITHGMDELYKLEHHHHHHLLP
>NJM-LLQ
RDHMVLLEFVTAAGITHGMDELYKLEHHHHHHLLQ
>NJM-LLR
RDHMVLLEFVTAAGITHGMDELYKLEHHHHHHLLR
>NJM-LLS
RDHMVLLEFVTAAGITHGMDELYKLEHHHHHHLLS
>NJM-LLT
RDHMVLLEFVTAAGITHGMDELYKLEHHHHHHLLT
>NJM-LLV
RDHMVLLEFVTAAGITHGMDELYKLEHHHHHHLLV
>NJM-LLW
RDHMVLLEFVTAAGITHGMDELYKLEHHHHHHLLW
>NJM-LLY
RDHMVLLEFVTAAGITHGMDELYKLEHHHHHHLLY
>NJM-LM
RDHMVLLEFVTAAGITHGMDELYKLEHHHHHHLM
>NJM-LMA
RDHMVLLEFVTAAGITHGMDELYKLEHHHHHHLMA
>NJM-LMC
RDHMVLLEFVTAAGITHGMDELYKLEHHHHHHLMC
>NJM-LMD
RDHMVLLEFVTAAGITHGMDELYKLEHHHHHHLMD
>NJM-LME
RDHMVLLEFVTAAGITHGMDELYKLEHHHHHHLME
>NJM-LMF
RDHMVLLEFVTAAGITHGMDELYKLEHHHHHHLMF
>NJM-LMG
RDHMVLLEFVTAAGITHGMDELYKLEHHHHHHLMG
>NJM-LMH
RDHMVLLEFVTAAGITHGMDELYKLEHHHHHHLMH
>NJM-LMI
RDHMVLLEFVTAAGITHGMDELYKLEHHHHHHLMI
>NJM-LMK
RDHMVLLEFVTAAGITHGMDELYKLEHHHHHHLMK
>NJM-LML
RDHMVLLEFVTAAGITHGMDELYKLEHHHHHHLML
>NJM-LMM
RDHMVLLEFVTAAGITHGMDELYKLEHHHHHHLMM
>NJM-LMN
RDHMVLLEFVTAAGITHGMDELYKLEHHHHHHLMN
>NJM-LMP
RDHMVLLEFVTAAGITHGMDELYKLEHHHHHHLMP
>NJM-LMQ
RDHMVLLEFVTAAGITHGMDELYKLEHHHHHHLMQ
>NJM-LMR
RDHMVLLEFVTAAGITHGMDELYKLEHHHHHHLMR
>NJM-LMS
RDHMVLLEFVTAAGITHGMDELYKLEHHHHHHLMS
>NJM-LMT
RDHMVLLEFVTAAGITHGMDELYKLEHHHHHHLMT
>NJM-LMV
RDHMVLLEFVTAAGITHGMDELYKLEHHHHHHLMV
>NJM-LMW
RDHMVLLEFVTAAGITHGMDELYKLEHHHHHHLMW
>NJM-LMY
RDHMVLLEFVTAAGITHGMDELYKLEHHHHHHLMY
>NJM-LN
RDHMVLLEFVTAAGITHGMDELYKLEHHHHHHLN
>NJM-LNA
RDHMVLLEFVTAAGITHGMDELYKLEHHHHHHLNA
>NJM-LNC
RDHMVLLEFVTAAGITHGMDELYKLEHHHHHHLNC
>NJM-LND
RDHMVLLEFVTAAGITHGMDELYKLEHHHHHHLND
>NJM-LNE
RDHMVLLEFVTAAGITHGMDELYKLEHHHHHHLNE
>NJM-LNF
RDHMVLLEFVTAAGITHGMDELYKLEHHHHHHLNF
>NJM-LNG
RDHMVLLEFVTAAGITHGMDELYKLEHHHHHHLNG
>NJM-LNH
RDHMVLLEFVTAAGITHGMDELYKLEHHHHHHLNH
>NJM-LNI
RDHMVLLEFVTAAGITHGMDELYKLEHHHHHHLNI
>NJM-LNK
RDHMVLLEFVTAAGITHGMDELYKLEHHHHHHLNK
>NJM-LNL
RDHMVLLEFVTAAGITHGMDELYKLEHHHHHHLNL
>NJM-LNM
RDHMVLLEFVTAAGITHGMDELYKLEHHHHHHLNM
>NJM-LNN
RDHMVLLEFVTAAGITHGMDELYKLEHHHHHHLNN
>NJM-LNP
RDHMVLLEFVTAAGITHGMDELYKLEHHHHHHLNP
>NJM-LNQ
RDHMVLLEFVTAAGITHGMDELYKLEHHHHHHLNQ
>NJM-LNR
RDHMVLLEFVTAAGITHGMDELYKLEHHHHHHLNR
>NJM-LNS
RDHMVLLEFVTAAGITHGMDELYKLEHHHHHHLNS
>NJM-LNT
RDHMVLLEFVTAAGITHGMDELYKLEHHHHHHLNT
>NJM-LNV
RDHMVLLEFVTAAGITHGMDELYKLEHHHHHHLNV
>NJM-LNW
RDHMVLLEFVTAAGITHGMDELYKLEHHHHHHLNW
>NJM-LNY
RDHMVLLEFVTAAGITHGMDELYKLEHHHHHHLNY
>NJM-LP
RDHMVLLEFVTAAGITHGMDELYKLEHHHHHHLP
>NJM-LPA
RDHMVLLEFVTAAGITHGMDELYKLEHHHHHHLPA
>NJM-LPC
RDHMVLLEFVTAAGITHGMDELYKLEHHHHHHLPC
>NJM-LPD
RDHMVLLEFVTAAGITHGMDELYKLEHHHHHHLPD
>NJM-LPE
RDHMVLLEFVTAAGITHGMDELYKLEHHHHHHLPE
>NJM-LPF
RDHMVLLEFVTAAGITHGMDELYKLEHHHHHHLPF
>NJM-LPG
RDHMVLLEFVTAAGITHGMDELYKLEHHHHHHLPG
>NJM-LPH
RDHMVLLEFVTAAGITHGMDELYKLEHHHHHHLPH
>NJM-LPI
RDHMVLLEFVTAAGITHGMDELYKLEHHHHHHLPI
>NJM-LPK
RDHMVLLEFVTAAGITHGMDELYKLEHHHHHHLPK
>NJM-LPL
RDHMVLLEFVTAAGITHGMDELYKLEHHHHHHLPL
>NJM-LPM
RDHMVLLEFVTAAGITHGMDELYKLEHHHHHHLPM
>NJM-LPN
RDHMVLLEFVTAAGITHGMDELYKLEHHHHHHLPN
>NJM-LPP
RDHMVLLEFVTAAGITHGMDELYKLEHHHHHHLPP
>NJM-LPQ
RDHMVLLEFVTAAGITHGMDELYKLEHHHHHHLPQ
>NJM-LPR
RDHMVLLEFVTAAGITHGMDELYKLEHHHHHHLPR
>NJM-LPS
RDHMVLLEFVTAAGITHGMDELYKLEHHHHHHLPS
>NJM-LPT
RDHMVLLEFVTAAGITHGMDELYKLEHHHHHHLPT
>NJM-LPV
RDHMVLLEFVTAAGITHGMDELYKLEHHHHHHLPV
>NJM-LPW
RDHMVLLEFVTAAGITHGMDELYKLEHHHHHHLPW
>NJM-LPY
RDHMVLLEFVTAAGITHGMDELYKLEHHHHHHLPY
>NJM-LQ
RDHMVLLEFVTAAGITHGMDELYKLEHHHHHHLQ
>NJM-LQA
RDHMVLLEFVTAAGITHGMDELYKLEHHHHHHLQA
>NJM-LQC
RDHMVLLEFVTAAGITHGMDELYKLEHHHHHHLQC
>NJM-LQD
RDHMVLLEFVTAAGITHGMDELYKLEHHHHHHLQD
>NJM-LQE
RDHMVLLEFVTAAGITHGMDELYKLEHHHHHHLQE
>NJM-LQF
RDHMVLLEFVTAAGITHGMDELYKLEHHHHHHLQF
>NJM-LQG
RDHMVLLEFVTAAGITHGMDELYKLEHHHHHHLQG
>NJM-LQH
RDHMVLLEFVTAAGITHGMDELYKLEHHHHHHLQH
>NJM-LQI
RDHMVLLEFVTAAGITHGMDELYKLEHHHHHHLQI
>NJM-LQK
RDHMVLLEFVTAAGITHGMDELYKLEHHHHHHLQK
>NJM-LQL
RDHMVLLEFVTAAGITHGMDELYKLEHHHHHHLQL
>NJM-LQM
RDHMVLLEFVTAAGITHGMDELYKLEHHHHHHLQM
>NJM-LQN
RDHMVLLEFVTAAGITHGMDELYKLEHHHHHHLQN
>NJM-LQP
RDHMVLLEFVTAAGITHGMDELYKLEHHHHHHLQP
>NJM-LQQ
RDHMVLLEFVTAAGITHGMDELYKLEHHHHHHLQQ
>NJM-LQR
RDHMVLLEFVTAAGITHGMDELYKLEHHHHHHLQR
>NJM-LQS
RDHMVLLEFVTAAGITHGMDELYKLEHHHHHHLQS
>NJM-LQT
RDHMVLLEFVTAAGITHGMDELYKLEHHHHHHLQT
>NJM-LQV
RDHMVLLEFVTAAGITHGMDELYKLEHHHHHHLQV
>NJM-LQW
RDHMVLLEFVTAAGITHGMDELYKLEHHHHHHLQW
>NJM-LQY
RDHMVLLEFVTAAGITHGMDELYKLEHHHHHHLQY
>NJM-LR
RDHMVLLEFVTAAGITHGMDELYKLEHHHHHHLR
>NJM-LRA
RDHMVLLEFVTAAGITHGMDELYKLEHHHHHHLRA
>NJM-LRC
RDHMVLLEFVTAAGITHGMDELYKLEHHHHHHLRC
>NJM-LRD
RDHMVLLEFVTAAGITHGMDELYKLEHHHHHHLRD
>NJM-LRE
RDHMVLLEFVTAAGITHGMDELYKLEHHHHHHLRE
>NJM-LRF
RDHMVLLEFVTAAGITHGMDELYKLEHHHHHHLRF
>NJM-LRG
RDHMVLLEFVTAAGITHGMDELYKLEHHHHHHLRG
>NJM-LRH
RDHMVLLEFVTAAGITHGMDELYKLEHHHHHHLRH
>NJM-LRI
RDHMVLLEFVTAAGITHGMDELYKLEHHHHHHLRI
>NJM-LRK
RDHMVLLEFVTAAGITHGMDELYKLEHHHHHHLRK
>NJM-LRL
RDHMVLLEFVTAAGITHGMDELYKLEHHHHHHLRL
>NJM-LRM
RDHMVLLEFVTAAGITHGMDELYKLEHHHHHHLRM
>NJM-LRN
RDHMVLLEFVTAAGITHGMDELYKLEHHHHHHLRN
>NJM-LRP
RDHMVLLEFVTAAGITHGMDELYKLEHHHHHHLRP
>NJM-LRQ
RDHMVLLEFVTAAGITHGMDELYKLEHHHHHHLRQ
>NJM-LRR
RDHMVLLEFVTAAGITHGMDELYKLEHHHHHHLRR
>NJM-LRS
RDHMVLLEFVTAAGITHGMDELYKLEHHHHHHLRS
>NJM-LRT
RDHMVLLEFVTAAGITHGMDELYKLEHHHHHHLRT
>NJM-LRV
RDHMVLLEFVTAAGITHGMDELYKLEHHHHHHLRV
>NJM-LRW
RDHMVLLEFVTAAGITHGMDELYKLEHHHHHHLRW
>NJM-LRY
RDHMVLLEFVTAAGITHGMDELYKLEHHHHHHLRY
>NJM-LS
RDHMVLLEFVTAAGITHGMDELYKLEHHHHHHLS
>NJM-LSA
RDHMVLLEFVTAAGITHGMDELYKLEHHHHHHLSA
>NJM-LSC
RDHMVLLEFVTAAGITHGMDELYKLEHHHHHHLSC
>NJM-LSD
RDHMVLLEFVTAAGITHGMDELYKLEHHHHHHLSD
>NJM-LSE
RDHMVLLEFVTAAGITHGMDELYKLEHHHHHHLSE
>NJM-LSF
RDHMVLLEFVTAAGITHGMDELYKLEHHHHHHLSF
>NJM-LSG
RDHMVLLEFVTAAGITHGMDELYKLEHHHHHHLSG
>NJM-LSH
RDHMVLLEFVTAAGITHGMDELYKLEHHHHHHLSH
>NJM-LSI
RDHMVLLEFVTAAGITHGMDELYKLEHHHHHHLSI
>NJM-LSK
RDHMVLLEFVTAAGITHGMDELYKLEHHHHHHLSK
>NJM-LSL
RDHMVLLEFVTAAGITHGMDELYKLEHHHHHHLSL
>NJM-LSM
RDHMVLLEFVTAAGITHGMDELYKLEHHHHHHLSM
>NJM-LSN
RDHMVLLEFVTAAGITHGMDELYKLEHHHHHHLSN
>NJM-LSP
RDHMVLLEFVTAAGITHGMDELYKLEHHHHHHLSP
>NJM-LSQ
RDHMVLLEFVTAAGITHGMDELYKLEHHHHHHLSQ
>NJM-LSR
RDHMVLLEFVTAAGITHGMDELYKLEHHHHHHLSR
>NJM-LSS
RDHMVLLEFVTAAGITHGMDELYKLEHHHHHHLSS
>NJM-LST
RDHMVLLEFVTAAGITHGMDELYKLEHHHHHHLST
>NJM-LSV
RDHMVLLEFVTAAGITHGMDELYKLEHHHHHHLSV
>NJM-LSW
RDHMVLLEFVTAAGITHGMDELYKLEHHHHHHLSW
>NJM-LSY
RDHMVLLEFVTAAGITHGMDELYKLEHHHHHHLSY
>NJM-LT
RDHMVLLEFVTAAGITHGMDELYKLEHHHHHHLT
>NJM-LTA
RDHMVLLEFVTAAGITHGMDELYKLEHHHHHHLTA
>NJM-LTC
RDHMVLLEFVTAAGITHGMDELYKLEHHHHHHLTC
>NJM-LTD
RDHMVLLEFVTAAGITHGMDELYKLEHHHHHHLTD
>NJM-LTE
RDHMVLLEFVTAAGITHGMDELYKLEHHHHHHLTE
>NJM-LTF
RDHMVLLEFVTAAGITHGMDELYKLEHHHHHHLTF
>NJM-LTG
RDHMVLLEFVTAAGITHGMDELYKLEHHHHHHLTG
>NJM-LTH
RDHMVLLEFVTAAGITHGMDELYKLEHHHHHHLTH
>NJM-LTI
RDHMVLLEFVTAAGITHGMDELYKLEHHHHHHLTI
>NJM-LTK
RDHMVLLEFVTAAGITHGMDELYKLEHHHHHHLTK
>NJM-LTL
RDHMVLLEFVTAAGITHGMDELYKLEHHHHHHLTL
>NJM-LTM
RDHMVLLEFVTAAGITHGMDELYKLEHHHHHHLTM
>NJM-LTN
RDHMVLLEFVTAAGITHGMDELYKLEHHHHHHLTN
>NJM-LTP
RDHMVLLEFVTAAGITHGMDELYKLEHHHHHHLTP
>NJM-LTQ
RDHMVLLEFVTAAGITHGMDELYKLEHHHHHHLTQ
>NJM-LTR
RDHMVLLEFVTAAGITHGMDELYKLEHHHHHHLTR
>NJM-LTS
RDHMVLLEFVTAAGITHGMDELYKLEHHHHHHLTS
>NJM-LTT
RDHMVLLEFVTAAGITHGMDELYKLEHHHHHHLTT
>NJM-LTV
RDHMVLLEFVTAAGITHGMDELYKLEHHHHHHLTV
>NJM-LTW
RDHMVLLEFVTAAGITHGMDELYKLEHHHHHHLTW
>NJM-LTY
RDHMVLLEFVTAAGITHGMDELYKLEHHHHHHLTY
>NJM-LV
RDHMVLLEFVTAAGITHGMDELYKLEHHHHHHLV
>NJM-LVA
RDHMVLLEFVTAAGITHGMDELYKLEHHHHHHLVA
>NJM-LVC
RDHMVLLEFVTAAGITHGMDELYKLEHHHHHHLVC
>NJM-LVD
RDHMVLLEFVTAAGITHGMDELYKLEHHHHHHLVD
>NJM-LVE
RDHMVLLEFVTAAGITHGMDELYKLEHHHHHHLVE
>NJM-LVF
RDHMVLLEFVTAAGITHGMDELYKLEHHHHHHLVF
>NJM-LVG
RDHMVLLEFVTAAGITHGMDELYKLEHHHHHHLVG
>NJM-LVH
RDHMVLLEFVTAAGITHGMDELYKLEHHHHHHLVH
>NJM-LVI
RDHMVLLEFVTAAGITHGMDELYKLEHHHHHHLVI
>NJM-LVK
RDHMVLLEFVTAAGITHGMDELYKLEHHHHHHLVK
>NJM-LVL
RDHMVLLEFVTAAGITHGMDELYKLEHHHHHHLVL
>NJM-LVM
RDHMVLLEFVTAAGITHGMDELYKLEHHHHHHLVM
>NJM-LVN
RDHMVLLEFVTAAGITHGMDELYKLEHHHHHHLVN
>NJM-LVP
RDHMVLLEFVTAAGITHGMDELYKLEHHHHHHLVP
>NJM-LVQ
RDHMVLLEFVTAAGITHGMDELYKLEHHHHHHLVQ
>NJM-LVR
RDHMVLLEFVTAAGITHGMDELYKLEHHHHHHLVR
>NJM-LVS
RDHMVLLEFVTAAGITHGMDELYKLEHHHHHHLVS
>NJM-LVT
RDHMVLLEFVTAAGITHGMDELYKLEHHHHHHLVT
>NJM-LVV
RDHMVLLEFVTAAGITHGMDELYKLEHHHHHHLVV
>NJM-LVW
RDHMVLLEFVTAAGITHGMDELYKLEHHHHHHLVW
>NJM-LVY
RDHMVLLEFVTAAGITHGMDELYKLEHHHHHHLVY
>NJM-LW
RDHMVLLEFVTAAGITHGMDELYKLEHHHHHHLW
>NJM-LWA
RDHMVLLEFVTAAGITHGMDELYKLEHHHHHHLWA
>NJM-LWC
RDHMVLLEFVTAAGITHGMDELYKLEHHHHHHLWC
>NJM-LWD
RDHMVLLEFVTAAGITHGMDELYKLEHHHHHHLWD
>NJM-LWE
RDHMVLLEFVTAAGITHGMDELYKLEHHHHHHLWE
>NJM-LWF
RDHMVLLEFVTAAGITHGMDELYKLEHHHHHHLWF
>NJM-LWG
RDHMVLLEFVTAAGITHGMDELYKLEHHHHHHLWG
>NJM-LWH
RDHMVLLEFVTAAGITHGMDELYKLEHHHHHHLWH
>NJM-LWI
RDHMVLLEFVTAAGITHGMDELYKLEHHHHHHLWI
>NJM-LWK
RDHMVLLEFVTAAGITHGMDELYKLEHHHHHHLWK
>NJM-LWL
RDHMVLLEFVTAAGITHGMDELYKLEHHHHHHLWL
>NJM-LWM
RDHMVLLEFVTAAGITHGMDELYKLEHHHHHHLWM
>NJM-LWN
RDHMVLLEFVTAAGITHGMDELYKLEHHHHHHLWN
>NJM-LWP
RDHMVLLEFVTAAGITHGMDELYKLEHHHHHHLWP
>NJM-LWQ
RDHMVLLEFVTAAGITHGMDELYKLEHHHHHHLWQ
>NJM-LWR
RDHMVLLEFVTAAGITHGMDELYKLEHHHHHHLWR
>NJM-LWS
RDHMVLLEFVTAAGITHGMDELYKLEHHHHHHLWS
>NJM-LWT
RDHMVLLEFVTAAGITHGMDELYKLEHHHHHHLWT
>NJM-LWV
RDHMVLLEFVTAAGITHGMDELYKLEHHHHHHLWV
>NJM-LWW
RDHMVLLEFVTAAGITHGMDELYKLEHHHHHHLWW
>NJM-LWY
RDHMVLLEFVTAAGITHGMDELYKLEHHHHHHLWY
>NJM-LY
RDHMVLLEFVTAAGITHGMDELYKLEHHHHHHLY
>NJM-LYA
RDHMVLLEFVTAAGITHGMDELYKLEHHHHHHLYA
>NJM-LYC
RDHMVLLEFVTAAGITHGMDELYKLEHHHHHHLYC
>NJM-LYD
RDHMVLLEFVTAAGITHGMDELYKLEHHHHHHLYD
>NJM-LYE
RDHMVLLEFVTAAGITHGMDELYKLEHHHHHHLYE
>NJM-LYF
RDHMVLLEFVTAAGITHGMDELYKLEHHHHHHLYF
>NJM-LYG
RDHMVLLEFVTAAGITHGMDELYKLEHHHHHHLYG
>NJM-LYH
RDHMVLLEFVTAAGITHGMDELYKLEHHHHHHLYH
>NJM-LYI
RDHMVLLEFVTAAGITHGMDELYKLEHHHHHHLYI
>NJM-LYK
RDHMVLLEFVTAAGITHGMDELYKLEHHHHHHLYK
>NJM-LYL
RDHMVLLEFVTAAGITHGMDELYKLEHHHHHHLYL
>NJM-LYM
RDHMVLLEFVTAAGITHGMDELYKLEHHHHHHLYM
>NJM-LYN
RDHMVLLEFVTAAGITHGMDELYKLEHHHHHHLYN
>NJM-LYP
RDHMVLLEFVTAAGITHGMDELYKLEHHHHHHLYP
>NJM-LYQ
RDHMVLLEFVTAAGITHGMDELYKLEHHHHHHLYQ
>NJM-LYR
RDHMVLLEFVTAAGITHGMDELYKLEHHHHHHLYR
>NJM-LYS
RDHMVLLEFVTAAGITHGMDELYKLEHHHHHHLYS
>NJM-LYT
RDHMVLLEFVTAAGITHGMDELYKLEHHHHHHLYT
>NJM-LYV
RDHMVLLEFVTAAGITHGMDELYKLEHHHHHHLYV
>NJM-LYW
RDHMVLLEFVTAAGITHGMDELYKLEHHHHHHLYW
>NJM-LYY
RDHMVLLEFVTAAGITHGMDELYKLEHHHHHHLYY
>NJM-M
RDHMVLLEFVTAAGITHGMDELYKLEHHHHHHM
>NJM-MA
RDHMVLLEFVTAAGITHGMDELYKLEHHHHHHMA
>NJM-MC
RDHMVLLEFVTAAGITHGMDELYKLEHHHHHHMC
>NJM-MD
RDHMVLLEFVTAAGITHGMDELYKLEHHHHHHMD
>NJM-ME
RDHMVLLEFVTAAGITHGMDELYKLEHHHHHHME
>NJM-MF
RDHMVLLEFVTAAGITHGMDELYKLEHHHHHHMF
>NJM-MG
RDHMVLLEFVTAAGITHGMDELYKLEHHHHHHMG
>NJM-MH
RDHMVLLEFVTAAGITHGMDELYKLEHHHHHHMH
>NJM-MI
RDHMVLLEFVTAAGITHGMDELYKLEHHHHHHMI
>NJM-MK
RDHMVLLEFVTAAGITHGMDELYKLEHHHHHHMK
>NJM-ML
RDHMVLLEFVTAAGITHGMDELYKLEHHHHHHML
>NJM-MM
RDHMVLLEFVTAAGITHGMDELYKLEHHHHHHMM
>NJM-MN
RDHMVLLEFVTAAGITHGMDELYKLEHHHHHHMN
>NJM-MP
RDHMVLLEFVTAAGITHGMDELYKLEHHHHHHMP
>NJM-MQ
RDHMVLLEFVTAAGITHGMDELYKLEHHHHHHMQ
>NJM-MR
RDHMVLLEFVTAAGITHGMDELYKLEHHHHHHMR
>NJM-MS
RDHMVLLEFVTAAGITHGMDELYKLEHHHHHHMS
>NJM-MT
RDHMVLLEFVTAAGITHGMDELYKLEHHHHHHMT
>NJM-MV
RDHMVLLEFVTAAGITHGMDELYKLEHHHHHHMV
>NJM-MW
RDHMVLLEFVTAAGITHGMDELYKLEHHHHHHMW
>NJM-MY
RDHMVLLEFVTAAGITHGMDELYKLEHHHHHHMY
>NJM-MA
RDHMVLLEFVTAAGITHGMDELYKLEHHHHHHMA
>NJM-MAA
RDHMVLLEFVTAAGITHGMDELYKLEHHHHHHMAA
>NJM-MAC
RDHMVLLEFVTAAGITHGMDELYKLEHHHHHHMAC
>NJM-MAD
RDHMVLLEFVTAAGITHGMDELYKLEHHHHHHMAD
>NJM-MAE
RDHMVLLEFVTAAGITHGMDELYKLEHHHHHHMAE
>NJM-MAF
RDHMVLLEFVTAAGITHGMDELYKLEHHHHHHMAF
>NJM-MAG
RDHMVLLEFVTAAGITHGMDELYKLEHHHHHHMAG
>NJM-MAH
RDHMVLLEFVTAAGITHGMDELYKLEHHHHHHMAH
>NJM-MAI
RDHMVLLEFVTAAGITHGMDELYKLEHHHHHHMAI
>NJM-MAK
RDHMVLLEFVTAAGITHGMDELYKLEHHHHHHMAK
>NJM-MAL
RDHMVLLEFVTAAGITHGMDELYKLEHHHHHHMAL
>NJM-MAM
RDHMVLLEFVTAAGITHGMDELYKLEHHHHHHMAM
>NJM-MAN
RDHMVLLEFVTAAGITHGMDELYKLEHHHHHHMAN
>NJM-MAP
RDHMVLLEFVTAAGITHGMDELYKLEHHHHHHMAP
>NJM-MAQ
RDHMVLLEFVTAAGITHGMDELYKLEHHHHHHMAQ
>NJM-MAR
RDHMVLLEFVTAAGITHGMDELYKLEHHHHHHMAR
>NJM-MAS
RDHMVLLEFVTAAGITHGMDELYKLEHHHHHHMAS
>NJM-MAT
RDHMVLLEFVTAAGITHGMDELYKLEHHHHHHMAT
>NJM-MAV
RDHMVLLEFVTAAGITHGMDELYKLEHHHHHHMAV
>NJM-MAW
RDHMVLLEFVTAAGITHGMDELYKLEHHHHHHMAW
>NJM-MAY
RDHMVLLEFVTAAGITHGMDELYKLEHHHHHHMAY
>NJM-MC
RDHMVLLEFVTAAGITHGMDELYKLEHHHHHHMC
>NJM-MCA
RDHMVLLEFVTAAGITHGMDELYKLEHHHHHHMCA
>NJM-MCC
RDHMVLLEFVTAAGITHGMDELYKLEHHHHHHMCC
>NJM-MCD
RDHMVLLEFVTAAGITHGMDELYKLEHHHHHHMCD
>NJM-MCE
RDHMVLLEFVTAAGITHGMDELYKLEHHHHHHMCE
>NJM-MCF
RDHMVLLEFVTAAGITHGMDELYKLEHHHHHHMCF
>NJM-MCG
RDHMVLLEFVTAAGITHGMDELYKLEHHHHHHMCG
>NJM-MCH
RDHMVLLEFVTAAGITHGMDELYKLEHHHHHHMCH
>NJM-MCI
RDHMVLLEFVTAAGITHGMDELYKLEHHHHHHMCI
>NJM-MCK
RDHMVLLEFVTAAGITHGMDELYKLEHHHHHHMCK
>NJM-MCL
RDHMVLLEFVTAAGITHGMDELYKLEHHHHHHMCL
>NJM-MCM
RDHMVLLEFVTAAGITHGMDELYKLEHHHHHHMCM
>NJM-MCN
RDHMVLLEFVTAAGITHGMDELYKLEHHHHHHMCN
>NJM-MCP
RDHMVLLEFVTAAGITHGMDELYKLEHHHHHHMCP
>NJM-MCQ
RDHMVLLEFVTAAGITHGMDELYKLEHHHHHHMCQ
>NJM-MCR
RDHMVLLEFVTAAGITHGMDELYKLEHHHHHHMCR
>NJM-MCS
RDHMVLLEFVTAAGITHGMDELYKLEHHHHHHMCS
>NJM-MCT
RDHMVLLEFVTAAGITHGMDELYKLEHHHHHHMCT
>NJM-MCV
RDHMVLLEFVTAAGITHGMDELYKLEHHHHHHMCV
>NJM-MCW
RDHMVLLEFVTAAGITHGMDELYKLEHHHHHHMCW
>NJM-MCY
RDHMVLLEFVTAAGITHGMDELYKLEHHHHHHMCY
>NJM-MD
RDHMVLLEFVTAAGITHGMDELYKLEHHHHHHMD
>NJM-MDA
RDHMVLLEFVTAAGITHGMDELYKLEHHHHHHMDA
>NJM-MDC
RDHMVLLEFVTAAGITHGMDELYKLEHHHHHHMDC
>NJM-MDD
RDHMVLLEFVTAAGITHGMDELYKLEHHHHHHMDD
>NJM-MDE
RDHMVLLEFVTAAGITHGMDELYKLEHHHHHHMDE
>NJM-MDF
RDHMVLLEFVTAAGITHGMDELYKLEHHHHHHMDF
>NJM-MDG
RDHMVLLEFVTAAGITHGMDELYKLEHHHHHHMDG
>NJM-MDH
RDHMVLLEFVTAAGITHGMDELYKLEHHHHHHMDH
>NJM-MDI
RDHMVLLEFVTAAGITHGMDELYKLEHHHHHHMDI
>NJM-MDK
RDHMVLLEFVTAAGITHGMDELYKLEHHHHHHMDK
>NJM-MDL
RDHMVLLEFVTAAGITHGMDELYKLEHHHHHHMDL
>NJM-MDM
RDHMVLLEFVTAAGITHGMDELYKLEHHHHHHMDM
>NJM-MDN
RDHMVLLEFVTAAGITHGMDELYKLEHHHHHHMDN
>NJM-MDP
RDHMVLLEFVTAAGITHGMDELYKLEHHHHHHMDP
>NJM-MDQ
RDHMVLLEFVTAAGITHGMDELYKLEHHHHHHMDQ
>NJM-MDR
RDHMVLLEFVTAAGITHGMDELYKLEHHHHHHMDR
>NJM-MDS
RDHMVLLEFVTAAGITHGMDELYKLEHHHHHHMDS
>NJM-MDT
RDHMVLLEFVTAAGITHGMDELYKLEHHHHHHMDT
>NJM-MDV
RDHMVLLEFVTAAGITHGMDELYKLEHHHHHHMDV
>NJM-MDW
RDHMVLLEFVTAAGITHGMDELYKLEHHHHHHMDW
>NJM-MDY
RDHMVLLEFVTAAGITHGMDELYKLEHHHHHHMDY
>NJM-ME
RDHMVLLEFVTAAGITHGMDELYKLEHHHHHHME
>NJM-MEA
RDHMVLLEFVTAAGITHGMDELYKLEHHHHHHMEA
>NJM-MEC
RDHMVLLEFVTAAGITHGMDELYKLEHHHHHHMEC
>NJM-MED
RDHMVLLEFVTAAGITHGMDELYKLEHHHHHHMED
>NJM-MEE
RDHMVLLEFVTAAGITHGMDELYKLEHHHHHHMEE
>NJM-MEF
RDHMVLLEFVTAAGITHGMDELYKLEHHHHHHMEF
>NJM-MEG
RDHMVLLEFVTAAGITHGMDELYKLEHHHHHHMEG
>NJM-MEH
RDHMVLLEFVTAAGITHGMDELYKLEHHHHHHMEH
>NJM-MEI
RDHMVLLEFVTAAGITHGMDELYKLEHHHHHHMEI
>NJM-MEK
RDHMVLLEFVTAAGITHGMDELYKLEHHHHHHMEK
>NJM-MEL
RDHMVLLEFVTAAGITHGMDELYKLEHHHHHHMEL
>NJM-MEM
RDHMVLLEFVTAAGITHGMDELYKLEHHHHHHMEM
>NJM-MEN
RDHMVLLEFVTAAGITHGMDELYKLEHHHHHHMEN
>NJM-MEP
RDHMVLLEFVTAAGITHGMDELYKLEHHHHHHMEP
>NJM-MEQ
RDHMVLLEFVTAAGITHGMDELYKLEHHHHHHMEQ
>NJM-MER
RDHMVLLEFVTAAGITHGMDELYKLEHHHHHHMER
>NJM-MES
RDHMVLLEFVTAAGITHGMDELYKLEHHHHHHMES
>NJM-MET
RDHMVLLEFVTAAGITHGMDELYKLEHHHHHHMET
>NJM-MEV
RDHMVLLEFVTAAGITHGMDELYKLEHHHHHHMEV
>NJM-MEW
RDHMVLLEFVTAAGITHGMDELYKLEHHHHHHMEW
>NJM-MEY
RDHMVLLEFVTAAGITHGMDELYKLEHHHHHHMEY
>NJM-MF
RDHMVLLEFVTAAGITHGMDELYKLEHHHHHHMF
>NJM-MFA
RDHMVLLEFVTAAGITHGMDELYKLEHHHHHHMFA
>NJM-MFC
RDHMVLLEFVTAAGITHGMDELYKLEHHHHHHMFC
>NJM-MFD
RDHMVLLEFVTAAGITHGMDELYKLEHHHHHHMFD
>NJM-MFE
RDHMVLLEFVTAAGITHGMDELYKLEHHHHHHMFE
>NJM-MFF
RDHMVLLEFVTAAGITHGMDELYKLEHHHHHHMFF
>NJM-MFG
RDHMVLLEFVTAAGITHGMDELYKLEHHHHHHMFG
>NJM-MFH
RDHMVLLEFVTAAGITHGMDELYKLEHHHHHHMFH
>NJM-MFI
RDHMVLLEFVTAAGITHGMDELYKLEHHHHHHMFI
>NJM-MFK
RDHMVLLEFVTAAGITHGMDELYKLEHHHHHHMFK
>NJM-MFL
RDHMVLLEFVTAAGITHGMDELYKLEHHHHHHMFL
>NJM-MFM
RDHMVLLEFVTAAGITHGMDELYKLEHHHHHHMFM
>NJM-MFN
RDHMVLLEFVTAAGITHGMDELYKLEHHHHHHMFN
>NJM-MFP
RDHMVLLEFVTAAGITHGMDELYKLEHHHHHHMFP
>NJM-MFQ
RDHMVLLEFVTAAGITHGMDELYKLEHHHHHHMFQ
>NJM-MFR
RDHMVLLEFVTAAGITHGMDELYKLEHHHHHHMFR
>NJM-MFS
RDHMVLLEFVTAAGITHGMDELYKLEHHHHHHMFS
>NJM-MFT
RDHMVLLEFVTAAGITHGMDELYKLEHHHHHHMFT
>NJM-MFV
RDHMVLLEFVTAAGITHGMDELYKLEHHHHHHMFV
>NJM-MFW
RDHMVLLEFVTAAGITHGMDELYKLEHHHHHHMFW
>NJM-MFY
RDHMVLLEFVTAAGITHGMDELYKLEHHHHHHMFY
>NJM-MG
RDHMVLLEFVTAAGITHGMDELYKLEHHHHHHMG
>NJM-MGA
RDHMVLLEFVTAAGITHGMDELYKLEHHHHHHMGA
>NJM-MGC
RDHMVLLEFVTAAGITHGMDELYKLEHHHHHHMGC
>NJM-MGD
RDHMVLLEFVTAAGITHGMDELYKLEHHHHHHMGD
>NJM-MGE
RDHMVLLEFVTAAGITHGMDELYKLEHHHHHHMGE
>NJM-MGF
RDHMVLLEFVTAAGITHGMDELYKLEHHHHHHMGF
>NJM-MGG
RDHMVLLEFVTAAGITHGMDELYKLEHHHHHHMGG
>NJM-MGH
RDHMVLLEFVTAAGITHGMDELYKLEHHHHHHMGH
>NJM-MGI
RDHMVLLEFVTAAGITHGMDELYKLEHHHHHHMGI
>NJM-MGK
RDHMVLLEFVTAAGITHGMDELYKLEHHHHHHMGK
>NJM-MGL
RDHMVLLEFVTAAGITHGMDELYKLEHHHHHHMGL
>NJM-MGM
RDHMVLLEFVTAAGITHGMDELYKLEHHHHHHMGM
>NJM-MGN
RDHMVLLEFVTAAGITHGMDELYKLEHHHHHHMGN
>NJM-MGP
RDHMVLLEFVTAAGITHGMDELYKLEHHHHHHMGP
>NJM-MGQ
RDHMVLLEFVTAAGITHGMDELYKLEHHHHHHMGQ
>NJM-MGR
RDHMVLLEFVTAAGITHGMDELYKLEHHHHHHMGR
>NJM-MGS
RDHMVLLEFVTAAGITHGMDELYKLEHHHHHHMGS
>NJM-MGT
RDHMVLLEFVTAAGITHGMDELYKLEHHHHHHMGT
>NJM-MGV
RDHMVLLEFVTAAGITHGMDELYKLEHHHHHHMGV
>NJM-MGW
RDHMVLLEFVTAAGITHGMDELYKLEHHHHHHMGW
>NJM-MGY
RDHMVLLEFVTAAGITHGMDELYKLEHHHHHHMGY
>NJM-MH
RDHMVLLEFVTAAGITHGMDELYKLEHHHHHHMH
>NJM-MHA
RDHMVLLEFVTAAGITHGMDELYKLEHHHHHHMHA
>NJM-MHC
RDHMVLLEFVTAAGITHGMDELYKLEHHHHHHMHC
>NJM-MHD
RDHMVLLEFVTAAGITHGMDELYKLEHHHHHHMHD
>NJM-MHE
RDHMVLLEFVTAAGITHGMDELYKLEHHHHHHMHE
>NJM-MHF
RDHMVLLEFVTAAGITHGMDELYKLEHHHHHHMHF
>NJM-MHG
RDHMVLLEFVTAAGITHGMDELYKLEHHHHHHMHG
>NJM-MHH
RDHMVLLEFVTAAGITHGMDELYKLEHHHHHHMHH
>NJM-MHI
RDHMVLLEFVTAAGITHGMDELYKLEHHHHHHMHI
>NJM-MHK
RDHMVLLEFVTAAGITHGMDELYKLEHHHHHHMHK
>NJM-MHL
RDHMVLLEFVTAAGITHGMDELYKLEHHHHHHMHL
>NJM-MHM
RDHMVLLEFVTAAGITHGMDELYKLEHHHHHHMHM
>NJM-MHN
RDHMVLLEFVTAAGITHGMDELYKLEHHHHHHMHN
>NJM-MHP
RDHMVLLEFVTAAGITHGMDELYKLEHHHHHHMHP
>NJM-MHQ
RDHMVLLEFVTAAGITHGMDELYKLEHHHHHHMHQ
>NJM-MHR
RDHMVLLEFVTAAGITHGMDELYKLEHHHHHHMHR
>NJM-MHS
RDHMVLLEFVTAAGITHGMDELYKLEHHHHHHMHS
>NJM-MHT
RDHMVLLEFVTAAGITHGMDELYKLEHHHHHHMHT
>NJM-MHV
RDHMVLLEFVTAAGITHGMDELYKLEHHHHHHMHV
>NJM-MHW
RDHMVLLEFVTAAGITHGMDELYKLEHHHHHHMHW
>NJM-MHY
RDHMVLLEFVTAAGITHGMDELYKLEHHHHHHMHY
>NJM-MI
RDHMVLLEFVTAAGITHGMDELYKLEHHHHHHMI
>NJM-MIA
RDHMVLLEFVTAAGITHGMDELYKLEHHHHHHMIA
>NJM-MIC
RDHMVLLEFVTAAGITHGMDELYKLEHHHHHHMIC
>NJM-MID
RDHMVLLEFVTAAGITHGMDELYKLEHHHHHHMID
>NJM-MIE
RDHMVLLEFVTAAGITHGMDELYKLEHHHHHHMIE
>NJM-MIF
RDHMVLLEFVTAAGITHGMDELYKLEHHHHHHMIF
>NJM-MIG
RDHMVLLEFVTAAGITHGMDELYKLEHHHHHHMIG
>NJM-MIH
RDHMVLLEFVTAAGITHGMDELYKLEHHHHHHMIH
>NJM-MII
RDHMVLLEFVTAAGITHGMDELYKLEHHHHHHMII
>NJM-MIK
RDHMVLLEFVTAAGITHGMDELYKLEHHHHHHMIK
>NJM-MIL
RDHMVLLEFVTAAGITHGMDELYKLEHHHHHHMIL
>NJM-MIM
RDHMVLLEFVTAAGITHGMDELYKLEHHHHHHMIM
>NJM-MIN
RDHMVLLEFVTAAGITHGMDELYKLEHHHHHHMIN
>NJM-MIP
RDHMVLLEFVTAAGITHGMDELYKLEHHHHHHMIP
>NJM-MIQ
RDHMVLLEFVTAAGITHGMDELYKLEHHHHHHMIQ
>NJM-MIR
RDHMVLLEFVTAAGITHGMDELYKLEHHHHHHMIR
>NJM-MIS
RDHMVLLEFVTAAGITHGMDELYKLEHHHHHHMIS
>NJM-MIT
RDHMVLLEFVTAAGITHGMDELYKLEHHHHHHMIT
>NJM-MIV
RDHMVLLEFVTAAGITHGMDELYKLEHHHHHHMIV
>NJM-MIW
RDHMVLLEFVTAAGITHGMDELYKLEHHHHHHMIW
>NJM-MIY
RDHMVLLEFVTAAGITHGMDELYKLEHHHHHHMIY
>NJM-MK
RDHMVLLEFVTAAGITHGMDELYKLEHHHHHHMK
>NJM-MKA
RDHMVLLEFVTAAGITHGMDELYKLEHHHHHHMKA
>NJM-MKC
RDHMVLLEFVTAAGITHGMDELYKLEHHHHHHMKC
>NJM-MKD
RDHMVLLEFVTAAGITHGMDELYKLEHHHHHHMKD
>NJM-MKE
RDHMVLLEFVTAAGITHGMDELYKLEHHHHHHMKE
>NJM-MKF
RDHMVLLEFVTAAGITHGMDELYKLEHHHHHHMKF
>NJM-MKG
RDHMVLLEFVTAAGITHGMDELYKLEHHHHHHMKG
>NJM-MKH
RDHMVLLEFVTAAGITHGMDELYKLEHHHHHHMKH
>NJM-MKI
RDHMVLLEFVTAAGITHGMDELYKLEHHHHHHMKI
>NJM-MKK
RDHMVLLEFVTAAGITHGMDELYKLEHHHHHHMKK
>NJM-MKL
RDHMVLLEFVTAAGITHGMDELYKLEHHHHHHMKL
>NJM-MKM
RDHMVLLEFVTAAGITHGMDELYKLEHHHHHHMKM
>NJM-MKN
RDHMVLLEFVTAAGITHGMDELYKLEHHHHHHMKN
>NJM-MKP
RDHMVLLEFVTAAGITHGMDELYKLEHHHHHHMKP
>NJM-MKQ
RDHMVLLEFVTAAGITHGMDELYKLEHHHHHHMKQ
>NJM-MKR
RDHMVLLEFVTAAGITHGMDELYKLEHHHHHHMKR
>NJM-MKS
RDHMVLLEFVTAAGITHGMDELYKLEHHHHHHMKS
>NJM-MKT
RDHMVLLEFVTAAGITHGMDELYKLEHHHHHHMKT
>NJM-MKV
RDHMVLLEFVTAAGITHGMDELYKLEHHHHHHMKV
>NJM-MKW
RDHMVLLEFVTAAGITHGMDELYKLEHHHHHHMKW
>NJM-MKY
RDHMVLLEFVTAAGITHGMDELYKLEHHHHHHMKY
>NJM-ML
RDHMVLLEFVTAAGITHGMDELYKLEHHHHHHML
>NJM-MLA
RDHMVLLEFVTAAGITHGMDELYKLEHHHHHHMLA
>NJM-MLC
RDHMVLLEFVTAAGITHGMDELYKLEHHHHHHMLC
>NJM-MLD
RDHMVLLEFVTAAGITHGMDELYKLEHHHHHHMLD
>NJM-MLE
RDHMVLLEFVTAAGITHGMDELYKLEHHHHHHMLE
>NJM-MLF
RDHMVLLEFVTAAGITHGMDELYKLEHHHHHHMLF
>NJM-MLG
RDHMVLLEFVTAAGITHGMDELYKLEHHHHHHMLG
>NJM-MLH
RDHMVLLEFVTAAGITHGMDELYKLEHHHHHHMLH
>NJM-MLI
RDHMVLLEFVTAAGITHGMDELYKLEHHHHHHMLI
>NJM-MLK
RDHMVLLEFVTAAGITHGMDELYKLEHHHHHHMLK
>NJM-MLL
RDHMVLLEFVTAAGITHGMDELYKLEHHHHHHMLL
>NJM-MLM
RDHMVLLEFVTAAGITHGMDELYKLEHHHHHHMLM
>NJM-MLN
RDHMVLLEFVTAAGITHGMDELYKLEHHHHHHMLN
>NJM-MLP
RDHMVLLEFVTAAGITHGMDELYKLEHHHHHHMLP
>NJM-MLQ
RDHMVLLEFVTAAGITHGMDELYKLEHHHHHHMLQ
>NJM-MLR
RDHMVLLEFVTAAGITHGMDELYKLEHHHHHHMLR
>NJM-MLS
RDHMVLLEFVTAAGITHGMDELYKLEHHHHHHMLS
>NJM-MLT
RDHMVLLEFVTAAGITHGMDELYKLEHHHHHHMLT
>NJM-MLV
RDHMVLLEFVTAAGITHGMDELYKLEHHHHHHMLV
>NJM-MLW
RDHMVLLEFVTAAGITHGMDELYKLEHHHHHHMLW
>NJM-MLY
RDHMVLLEFVTAAGITHGMDELYKLEHHHHHHMLY
>NJM-MM
RDHMVLLEFVTAAGITHGMDELYKLEHHHHHHMM
>NJM-MMA
RDHMVLLEFVTAAGITHGMDELYKLEHHHHHHMMA
>NJM-MMC
RDHMVLLEFVTAAGITHGMDELYKLEHHHHHHMMC
>NJM-MMD
RDHMVLLEFVTAAGITHGMDELYKLEHHHHHHMMD
>NJM-MME
RDHMVLLEFVTAAGITHGMDELYKLEHHHHHHMME
>NJM-MMF
RDHMVLLEFVTAAGITHGMDELYKLEHHHHHHMMF
>NJM-MMG
RDHMVLLEFVTAAGITHGMDELYKLEHHHHHHMMG
>NJM-MMH
RDHMVLLEFVTAAGITHGMDELYKLEHHHHHHMMH
>NJM-MMI
RDHMVLLEFVTAAGITHGMDELYKLEHHHHHHMMI
>NJM-MMK
RDHMVLLEFVTAAGITHGMDELYKLEHHHHHHMMK
>NJM-MML
RDHMVLLEFVTAAGITHGMDELYKLEHHHHHHMML
>NJM-MMM
RDHMVLLEFVTAAGITHGMDELYKLEHHHHHHMMM
>NJM-MMN
RDHMVLLEFVTAAGITHGMDELYKLEHHHHHHMMN
>NJM-MMP
RDHMVLLEFVTAAGITHGMDELYKLEHHHHHHMMP
>NJM-MMQ
RDHMVLLEFVTAAGITHGMDELYKLEHHHHHHMMQ
>NJM-MMR
RDHMVLLEFVTAAGITHGMDELYKLEHHHHHHMMR
>NJM-MMS
RDHMVLLEFVTAAGITHGMDELYKLEHHHHHHMMS
>NJM-MMT
RDHMVLLEFVTAAGITHGMDELYKLEHHHHHHMMT
>NJM-MMV
RDHMVLLEFVTAAGITHGMDELYKLEHHHHHHMMV
>NJM-MMW
RDHMVLLEFVTAAGITHGMDELYKLEHHHHHHMMW
>NJM-MMY
RDHMVLLEFVTAAGITHGMDELYKLEHHHHHHMMY
>NJM-MN
RDHMVLLEFVTAAGITHGMDELYKLEHHHHHHMN
>NJM-MNA
RDHMVLLEFVTAAGITHGMDELYKLEHHHHHHMNA
>NJM-MNC
RDHMVLLEFVTAAGITHGMDELYKLEHHHHHHMNC
>NJM-MND
RDHMVLLEFVTAAGITHGMDELYKLEHHHHHHMND
>NJM-MNE
RDHMVLLEFVTAAGITHGMDELYKLEHHHHHHMNE
>NJM-MNF
RDHMVLLEFVTAAGITHGMDELYKLEHHHHHHMNF
>NJM-MNG
RDHMVLLEFVTAAGITHGMDELYKLEHHHHHHMNG
>NJM-MNH
RDHMVLLEFVTAAGITHGMDELYKLEHHHHHHMNH
>NJM-MNI
RDHMVLLEFVTAAGITHGMDELYKLEHHHHHHMNI
>NJM-MNK
RDHMVLLEFVTAAGITHGMDELYKLEHHHHHHMNK
>NJM-MNL
RDHMVLLEFVTAAGITHGMDELYKLEHHHHHHMNL
>NJM-MNM
RDHMVLLEFVTAAGITHGMDELYKLEHHHHHHMNM
>NJM-MNN
RDHMVLLEFVTAAGITHGMDELYKLEHHHHHHMNN
>NJM-MNP
RDHMVLLEFVTAAGITHGMDELYKLEHHHHHHMNP
>NJM-MNQ
RDHMVLLEFVTAAGITHGMDELYKLEHHHHHHMNQ
>NJM-MNR
RDHMVLLEFVTAAGITHGMDELYKLEHHHHHHMNR
>NJM-MNS
RDHMVLLEFVTAAGITHGMDELYKLEHHHHHHMNS
>NJM-MNT
RDHMVLLEFVTAAGITHGMDELYKLEHHHHHHMNT
>NJM-MNV
RDHMVLLEFVTAAGITHGMDELYKLEHHHHHHMNV
>NJM-MNW
RDHMVLLEFVTAAGITHGMDELYKLEHHHHHHMNW
>NJM-MNY
RDHMVLLEFVTAAGITHGMDELYKLEHHHHHHMNY
>NJM-MP
RDHMVLLEFVTAAGITHGMDELYKLEHHHHHHMP
>NJM-MPA
RDHMVLLEFVTAAGITHGMDELYKLEHHHHHHMPA
>NJM-MPC
RDHMVLLEFVTAAGITHGMDELYKLEHHHHHHMPC
>NJM-MPD
RDHMVLLEFVTAAGITHGMDELYKLEHHHHHHMPD
>NJM-MPE
RDHMVLLEFVTAAGITHGMDELYKLEHHHHHHMPE
>NJM-MPF
RDHMVLLEFVTAAGITHGMDELYKLEHHHHHHMPF
>NJM-MPG
RDHMVLLEFVTAAGITHGMDELYKLEHHHHHHMPG
>NJM-MPH
RDHMVLLEFVTAAGITHGMDELYKLEHHHHHHMPH
>NJM-MPI
RDHMVLLEFVTAAGITHGMDELYKLEHHHHHHMPI
>NJM-MPK
RDHMVLLEFVTAAGITHGMDELYKLEHHHHHHMPK
>NJM-MPL
RDHMVLLEFVTAAGITHGMDELYKLEHHHHHHMPL
>NJM-MPM
RDHMVLLEFVTAAGITHGMDELYKLEHHHHHHMPM
>NJM-MPN
RDHMVLLEFVTAAGITHGMDELYKLEHHHHHHMPN
>NJM-MPP
RDHMVLLEFVTAAGITHGMDELYKLEHHHHHHMPP
>NJM-MPQ
RDHMVLLEFVTAAGITHGMDELYKLEHHHHHHMPQ
>NJM-MPR
RDHMVLLEFVTAAGITHGMDELYKLEHHHHHHMPR
>NJM-MPS
RDHMVLLEFVTAAGITHGMDELYKLEHHHHHHMPS
>NJM-MPT
RDHMVLLEFVTAAGITHGMDELYKLEHHHHHHMPT
>NJM-MPV
RDHMVLLEFVTAAGITHGMDELYKLEHHHHHHMPV
>NJM-MPW
RDHMVLLEFVTAAGITHGMDELYKLEHHHHHHMPW
>NJM-MPY
RDHMVLLEFVTAAGITHGMDELYKLEHHHHHHMPY
>NJM-MQ
RDHMVLLEFVTAAGITHGMDELYKLEHHHHHHMQ
>NJM-MQA
RDHMVLLEFVTAAGITHGMDELYKLEHHHHHHMQA
>NJM-MQC
RDHMVLLEFVTAAGITHGMDELYKLEHHHHHHMQC
>NJM-MQD
RDHMVLLEFVTAAGITHGMDELYKLEHHHHHHMQD
>NJM-MQE
RDHMVLLEFVTAAGITHGMDELYKLEHHHHHHMQE
>NJM-MQF
RDHMVLLEFVTAAGITHGMDELYKLEHHHHHHMQF
>NJM-MQG
RDHMVLLEFVTAAGITHGMDELYKLEHHHHHHMQG
>NJM-MQH
RDHMVLLEFVTAAGITHGMDELYKLEHHHHHHMQH
>NJM-MQI
RDHMVLLEFVTAAGITHGMDELYKLEHHHHHHMQI
>NJM-MQK
RDHMVLLEFVTAAGITHGMDELYKLEHHHHHHMQK
>NJM-MQL
RDHMVLLEFVTAAGITHGMDELYKLEHHHHHHMQL
>NJM-MQM
RDHMVLLEFVTAAGITHGMDELYKLEHHHHHHMQM
>NJM-MQN
RDHMVLLEFVTAAGITHGMDELYKLEHHHHHHMQN
>NJM-MQP
RDHMVLLEFVTAAGITHGMDELYKLEHHHHHHMQP
>NJM-MQQ
RDHMVLLEFVTAAGITHGMDELYKLEHHHHHHMQQ
>NJM-MQR
RDHMVLLEFVTAAGITHGMDELYKLEHHHHHHMQR
>NJM-MQS
RDHMVLLEFVTAAGITHGMDELYKLEHHHHHHMQS
>NJM-MQT
RDHMVLLEFVTAAGITHGMDELYKLEHHHHHHMQT
>NJM-MQV
RDHMVLLEFVTAAGITHGMDELYKLEHHHHHHMQV
>NJM-MQW
RDHMVLLEFVTAAGITHGMDELYKLEHHHHHHMQW
>NJM-MQY
RDHMVLLEFVTAAGITHGMDELYKLEHHHHHHMQY
>NJM-MR
RDHMVLLEFVTAAGITHGMDELYKLEHHHHHHMR
>NJM-MRA
RDHMVLLEFVTAAGITHGMDELYKLEHHHHHHMRA
>NJM-MRC
RDHMVLLEFVTAAGITHGMDELYKLEHHHHHHMRC
>NJM-MRD
RDHMVLLEFVTAAGITHGMDELYKLEHHHHHHMRD
>NJM-MRE
RDHMVLLEFVTAAGITHGMDELYKLEHHHHHHMRE
>NJM-MRF
RDHMVLLEFVTAAGITHGMDELYKLEHHHHHHMRF
>NJM-MRG
RDHMVLLEFVTAAGITHGMDELYKLEHHHHHHMRG
>NJM-MRH
RDHMVLLEFVTAAGITHGMDELYKLEHHHHHHMRH
>NJM-MRI
RDHMVLLEFVTAAGITHGMDELYKLEHHHHHHMRI
>NJM-MRK
RDHMVLLEFVTAAGITHGMDELYKLEHHHHHHMRK
>NJM-MRL
RDHMVLLEFVTAAGITHGMDELYKLEHHHHHHMRL
>NJM-MRM
RDHMVLLEFVTAAGITHGMDELYKLEHHHHHHMRM
>NJM-MRN
RDHMVLLEFVTAAGITHGMDELYKLEHHHHHHMRN
>NJM-MRP
RDHMVLLEFVTAAGITHGMDELYKLEHHHHHHMRP
>NJM-MRQ
RDHMVLLEFVTAAGITHGMDELYKLEHHHHHHMRQ
>NJM-MRR
RDHMVLLEFVTAAGITHGMDELYKLEHHHHHHMRR
>NJM-MRS
RDHMVLLEFVTAAGITHGMDELYKLEHHHHHHMRS
>NJM-MRT
RDHMVLLEFVTAAGITHGMDELYKLEHHHHHHMRT
>NJM-MRV
RDHMVLLEFVTAAGITHGMDELYKLEHHHHHHMRV
>NJM-MRW
RDHMVLLEFVTAAGITHGMDELYKLEHHHHHHMRW
>NJM-MRY
RDHMVLLEFVTAAGITHGMDELYKLEHHHHHHMRY
>NJM-MS
RDHMVLLEFVTAAGITHGMDELYKLEHHHHHHMS
>NJM-MSA
RDHMVLLEFVTAAGITHGMDELYKLEHHHHHHMSA
>NJM-MSC
RDHMVLLEFVTAAGITHGMDELYKLEHHHHHHMSC
>NJM-MSD
RDHMVLLEFVTAAGITHGMDELYKLEHHHHHHMSD
>NJM-MSE
RDHMVLLEFVTAAGITHGMDELYKLEHHHHHHMSE
>NJM-MSF
RDHMVLLEFVTAAGITHGMDELYKLEHHHHHHMSF
>NJM-MSG
RDHMVLLEFVTAAGITHGMDELYKLEHHHHHHMSG
>NJM-MSH
RDHMVLLEFVTAAGITHGMDELYKLEHHHHHHMSH
>NJM-MSI
RDHMVLLEFVTAAGITHGMDELYKLEHHHHHHMSI
>NJM-MSK
RDHMVLLEFVTAAGITHGMDELYKLEHHHHHHMSK
>NJM-MSL
RDHMVLLEFVTAAGITHGMDELYKLEHHHHHHMSL
>NJM-MSM
RDHMVLLEFVTAAGITHGMDELYKLEHHHHHHMSM
>NJM-MSN
RDHMVLLEFVTAAGITHGMDELYKLEHHHHHHMSN
>NJM-MSP
RDHMVLLEFVTAAGITHGMDELYKLEHHHHHHMSP
>NJM-MSQ
RDHMVLLEFVTAAGITHGMDELYKLEHHHHHHMSQ
>NJM-MSR
RDHMVLLEFVTAAGITHGMDELYKLEHHHHHHMSR
>NJM-MSS
RDHMVLLEFVTAAGITHGMDELYKLEHHHHHHMSS
>NJM-MST
RDHMVLLEFVTAAGITHGMDELYKLEHHHHHHMST
>NJM-MSV
RDHMVLLEFVTAAGITHGMDELYKLEHHHHHHMSV
>NJM-MSW
RDHMVLLEFVTAAGITHGMDELYKLEHHHHHHMSW
>NJM-MSY
RDHMVLLEFVTAAGITHGMDELYKLEHHHHHHMSY
>NJM-MT
RDHMVLLEFVTAAGITHGMDELYKLEHHHHHHMT
>NJM-MTA
RDHMVLLEFVTAAGITHGMDELYKLEHHHHHHMTA
>NJM-MTC
RDHMVLLEFVTAAGITHGMDELYKLEHHHHHHMTC
>NJM-MTD
RDHMVLLEFVTAAGITHGMDELYKLEHHHHHHMTD
>NJM-MTE
RDHMVLLEFVTAAGITHGMDELYKLEHHHHHHMTE
>NJM-MTF
RDHMVLLEFVTAAGITHGMDELYKLEHHHHHHMTF
>NJM-MTG
RDHMVLLEFVTAAGITHGMDELYKLEHHHHHHMTG
>NJM-MTH
RDHMVLLEFVTAAGITHGMDELYKLEHHHHHHMTH
>NJM-MTI
RDHMVLLEFVTAAGITHGMDELYKLEHHHHHHMTI
>NJM-MTK
RDHMVLLEFVTAAGITHGMDELYKLEHHHHHHMTK
>NJM-MTL
RDHMVLLEFVTAAGITHGMDELYKLEHHHHHHMTL
>NJM-MTM
RDHMVLLEFVTAAGITHGMDELYKLEHHHHHHMTM
>NJM-MTN
RDHMVLLEFVTAAGITHGMDELYKLEHHHHHHMTN
>NJM-MTP
RDHMVLLEFVTAAGITHGMDELYKLEHHHHHHMTP
>NJM-MTQ
RDHMVLLEFVTAAGITHGMDELYKLEHHHHHHMTQ
>NJM-MTR
RDHMVLLEFVTAAGITHGMDELYKLEHHHHHHMTR
>NJM-MTS
RDHMVLLEFVTAAGITHGMDELYKLEHHHHHHMTS
>NJM-MTT
RDHMVLLEFVTAAGITHGMDELYKLEHHHHHHMTT
>NJM-MTV
RDHMVLLEFVTAAGITHGMDELYKLEHHHHHHMTV
>NJM-MTW
RDHMVLLEFVTAAGITHGMDELYKLEHHHHHHMTW
>NJM-MTY
RDHMVLLEFVTAAGITHGMDELYKLEHHHHHHMTY
>NJM-MV
RDHMVLLEFVTAAGITHGMDELYKLEHHHHHHMV
>NJM-MVA
RDHMVLLEFVTAAGITHGMDELYKLEHHHHHHMVA
>NJM-MVC
RDHMVLLEFVTAAGITHGMDELYKLEHHHHHHMVC
>NJM-MVD
RDHMVLLEFVTAAGITHGMDELYKLEHHHHHHMVD
>NJM-MVE
RDHMVLLEFVTAAGITHGMDELYKLEHHHHHHMVE
>NJM-MVF
RDHMVLLEFVTAAGITHGMDELYKLEHHHHHHMVF
>NJM-MVG
RDHMVLLEFVTAAGITHGMDELYKLEHHHHHHMVG
>NJM-MVH
RDHMVLLEFVTAAGITHGMDELYKLEHHHHHHMVH
>NJM-MVI
RDHMVLLEFVTAAGITHGMDELYKLEHHHHHHMVI
>NJM-MVK
RDHMVLLEFVTAAGITHGMDELYKLEHHHHHHMVK
>NJM-MVL
RDHMVLLEFVTAAGITHGMDELYKLEHHHHHHMVL
>NJM-MVM
RDHMVLLEFVTAAGITHGMDELYKLEHHHHHHMVM
>NJM-MVN
RDHMVLLEFVTAAGITHGMDELYKLEHHHHHHMVN
>NJM-MVP
RDHMVLLEFVTAAGITHGMDELYKLEHHHHHHMVP
>NJM-MVQ
RDHMVLLEFVTAAGITHGMDELYKLEHHHHHHMVQ
>NJM-MVR
RDHMVLLEFVTAAGITHGMDELYKLEHHHHHHMVR
>NJM-MVS
RDHMVLLEFVTAAGITHGMDELYKLEHHHHHHMVS
>NJM-MVT
RDHMVLLEFVTAAGITHGMDELYKLEHHHHHHMVT
>NJM-MVV
RDHMVLLEFVTAAGITHGMDELYKLEHHHHHHMVV
>NJM-MVW
RDHMVLLEFVTAAGITHGMDELYKLEHHHHHHMVW
>NJM-MVY
RDHMVLLEFVTAAGITHGMDELYKLEHHHHHHMVY
>NJM-MW
RDHMVLLEFVTAAGITHGMDELYKLEHHHHHHMW
>NJM-MWA
RDHMVLLEFVTAAGITHGMDELYKLEHHHHHHMWA
>NJM-MWC
RDHMVLLEFVTAAGITHGMDELYKLEHHHHHHMWC
>NJM-MWD
RDHMVLLEFVTAAGITHGMDELYKLEHHHHHHMWD
>NJM-MWE
RDHMVLLEFVTAAGITHGMDELYKLEHHHHHHMWE
>NJM-MWF
RDHMVLLEFVTAAGITHGMDELYKLEHHHHHHMWF
>NJM-MWG
RDHMVLLEFVTAAGITHGMDELYKLEHHHHHHMWG
>NJM-MWH
RDHMVLLEFVTAAGITHGMDELYKLEHHHHHHMWH
>NJM-MWI
RDHMVLLEFVTAAGITHGMDELYKLEHHHHHHMWI
>NJM-MWK
RDHMVLLEFVTAAGITHGMDELYKLEHHHHHHMWK
>NJM-MWL
RDHMVLLEFVTAAGITHGMDELYKLEHHHHHHMWL
>NJM-MWM
RDHMVLLEFVTAAGITHGMDELYKLEHHHHHHMWM
>NJM-MWN
RDHMVLLEFVTAAGITHGMDELYKLEHHHHHHMWN
>NJM-MWP
RDHMVLLEFVTAAGITHGMDELYKLEHHHHHHMWP
>NJM-MWQ
RDHMVLLEFVTAAGITHGMDELYKLEHHHHHHMWQ
>NJM-MWR
RDHMVLLEFVTAAGITHGMDELYKLEHHHHHHMWR
>NJM-MWS
RDHMVLLEFVTAAGITHGMDELYKLEHHHHHHMWS
>NJM-MWT
RDHMVLLEFVTAAGITHGMDELYKLEHHHHHHMWT
>NJM-MWV
RDHMVLLEFVTAAGITHGMDELYKLEHHHHHHMWV
>NJM-MWW
RDHMVLLEFVTAAGITHGMDELYKLEHHHHHHMWW
>NJM-MWY
RDHMVLLEFVTAAGITHGMDELYKLEHHHHHHMWY
>NJM-MY
RDHMVLLEFVTAAGITHGMDELYKLEHHHHHHMY
>NJM-MYA
RDHMVLLEFVTAAGITHGMDELYKLEHHHHHHMYA
>NJM-MYC
RDHMVLLEFVTAAGITHGMDELYKLEHHHHHHMYC
>NJM-MYD
RDHMVLLEFVTAAGITHGMDELYKLEHHHHHHMYD
>NJM-MYE
RDHMVLLEFVTAAGITHGMDELYKLEHHHHHHMYE
>NJM-MYF
RDHMVLLEFVTAAGITHGMDELYKLEHHHHHHMYF
>NJM-MYG
RDHMVLLEFVTAAGITHGMDELYKLEHHHHHHMYG
>NJM-MYH
RDHMVLLEFVTAAGITHGMDELYKLEHHHHHHMYH
>NJM-MYI
RDHMVLLEFVTAAGITHGMDELYKLEHHHHHHMYI
>NJM-MYK
RDHMVLLEFVTAAGITHGMDELYKLEHHHHHHMYK
>NJM-MYL
RDHMVLLEFVTAAGITHGMDELYKLEHHHHHHMYL
>NJM-MYM
RDHMVLLEFVTAAGITHGMDELYKLEHHHHHHMYM
>NJM-MYN
RDHMVLLEFVTAAGITHGMDELYKLEHHHHHHMYN
>NJM-MYP
RDHMVLLEFVTAAGITHGMDELYKLEHHHHHHMYP
>NJM-MYQ
RDHMVLLEFVTAAGITHGMDELYKLEHHHHHHMYQ
>NJM-MYR
RDHMVLLEFVTAAGITHGMDELYKLEHHHHHHMYR
>NJM-MYS
RDHMVLLEFVTAAGITHGMDELYKLEHHHHHHMYS
>NJM-MYT
RDHMVLLEFVTAAGITHGMDELYKLEHHHHHHMYT
>NJM-MYV
RDHMVLLEFVTAAGITHGMDELYKLEHHHHHHMYV
>NJM-MYW
RDHMVLLEFVTAAGITHGMDELYKLEHHHHHHMYW
>NJM-MYY
RDHMVLLEFVTAAGITHGMDELYKLEHHHHHHMYY
>NJM-N
RDHMVLLEFVTAAGITHGMDELYKLEHHHHHHN
>NJM-NA
RDHMVLLEFVTAAGITHGMDELYKLEHHHHHHNA
>NJM-NC
RDHMVLLEFVTAAGITHGMDELYKLEHHHHHHNC
>NJM-ND
RDHMVLLEFVTAAGITHGMDELYKLEHHHHHHND
>NJM-NE
RDHMVLLEFVTAAGITHGMDELYKLEHHHHHHNE
>NJM-NF
RDHMVLLEFVTAAGITHGMDELYKLEHHHHHHNF
>NJM-NG
RDHMVLLEFVTAAGITHGMDELYKLEHHHHHHNG
>NJM-NH
RDHMVLLEFVTAAGITHGMDELYKLEHHHHHHNH
>NJM-NI
RDHMVLLEFVTAAGITHGMDELYKLEHHHHHHNI
>NJM-NK
RDHMVLLEFVTAAGITHGMDELYKLEHHHHHHNK
>NJM-NL
RDHMVLLEFVTAAGITHGMDELYKLEHHHHHHNL
>NJM-NM
RDHMVLLEFVTAAGITHGMDELYKLEHHHHHHNM
>NJM-NN
RDHMVLLEFVTAAGITHGMDELYKLEHHHHHHNN
>NJM-NP
RDHMVLLEFVTAAGITHGMDELYKLEHHHHHHNP
>NJM-NQ
RDHMVLLEFVTAAGITHGMDELYKLEHHHHHHNQ
>NJM-NR
RDHMVLLEFVTAAGITHGMDELYKLEHHHHHHNR
>NJM-NS
RDHMVLLEFVTAAGITHGMDELYKLEHHHHHHNS
>NJM-NT
RDHMVLLEFVTAAGITHGMDELYKLEHHHHHHNT
>NJM-NV
RDHMVLLEFVTAAGITHGMDELYKLEHHHHHHNV
>NJM-NW
RDHMVLLEFVTAAGITHGMDELYKLEHHHHHHNW
>NJM-NY
RDHMVLLEFVTAAGITHGMDELYKLEHHHHHHNY
>NJM-NA
RDHMVLLEFVTAAGITHGMDELYKLEHHHHHHNA
>NJM-NAA
RDHMVLLEFVTAAGITHGMDELYKLEHHHHHHNAA
>NJM-NAC
RDHMVLLEFVTAAGITHGMDELYKLEHHHHHHNAC
>NJM-NAD
RDHMVLLEFVTAAGITHGMDELYKLEHHHHHHNAD
>NJM-NAE
RDHMVLLEFVTAAGITHGMDELYKLEHHHHHHNAE
>NJM-NAF
RDHMVLLEFVTAAGITHGMDELYKLEHHHHHHNAF
>NJM-NAG
RDHMVLLEFVTAAGITHGMDELYKLEHHHHHHNAG
>NJM-NAH
RDHMVLLEFVTAAGITHGMDELYKLEHHHHHHNAH
>NJM-NAI
RDHMVLLEFVTAAGITHGMDELYKLEHHHHHHNAI
>NJM-NAK
RDHMVLLEFVTAAGITHGMDELYKLEHHHHHHNAK
>NJM-NAL
RDHMVLLEFVTAAGITHGMDELYKLEHHHHHHNAL
>NJM-NAM
RDHMVLLEFVTAAGITHGMDELYKLEHHHHHHNAM
>NJM-NAN
RDHMVLLEFVTAAGITHGMDELYKLEHHHHHHNAN
>NJM-NAP
RDHMVLLEFVTAAGITHGMDELYKLEHHHHHHNAP
>NJM-NAQ
RDHMVLLEFVTAAGITHGMDELYKLEHHHHHHNAQ
>NJM-NAR
RDHMVLLEFVTAAGITHGMDELYKLEHHHHHHNAR
>NJM-NAS
RDHMVLLEFVTAAGITHGMDELYKLEHHHHHHNAS
>NJM-NAT
RDHMVLLEFVTAAGITHGMDELYKLEHHHHHHNAT
>NJM-NAV
RDHMVLLEFVTAAGITHGMDELYKLEHHHHHHNAV
>NJM-NAW
RDHMVLLEFVTAAGITHGMDELYKLEHHHHHHNAW
>NJM-NAY
RDHMVLLEFVTAAGITHGMDELYKLEHHHHHHNAY
>NJM-NC
RDHMVLLEFVTAAGITHGMDELYKLEHHHHHHNC
>NJM-NCA
RDHMVLLEFVTAAGITHGMDELYKLEHHHHHHNCA
>NJM-NCC
RDHMVLLEFVTAAGITHGMDELYKLEHHHHHHNCC
>NJM-NCD
RDHMVLLEFVTAAGITHGMDELYKLEHHHHHHNCD
>NJM-NCE
RDHMVLLEFVTAAGITHGMDELYKLEHHHHHHNCE
>NJM-NCF
RDHMVLLEFVTAAGITHGMDELYKLEHHHHHHNCF
>NJM-NCG
RDHMVLLEFVTAAGITHGMDELYKLEHHHHHHNCG
>NJM-NCH
RDHMVLLEFVTAAGITHGMDELYKLEHHHHHHNCH
>NJM-NCI
RDHMVLLEFVTAAGITHGMDELYKLEHHHHHHNCI
>NJM-NCK
RDHMVLLEFVTAAGITHGMDELYKLEHHHHHHNCK
>NJM-NCL
RDHMVLLEFVTAAGITHGMDELYKLEHHHHHHNCL
>NJM-NCM
RDHMVLLEFVTAAGITHGMDELYKLEHHHHHHNCM
>NJM-NCN
RDHMVLLEFVTAAGITHGMDELYKLEHHHHHHNCN
>NJM-NCP
RDHMVLLEFVTAAGITHGMDELYKLEHHHHHHNCP
>NJM-NCQ
RDHMVLLEFVTAAGITHGMDELYKLEHHHHHHNCQ
>NJM-NCR
RDHMVLLEFVTAAGITHGMDELYKLEHHHHHHNCR
>NJM-NCS
RDHMVLLEFVTAAGITHGMDELYKLEHHHHHHNCS
>NJM-NCT
RDHMVLLEFVTAAGITHGMDELYKLEHHHHHHNCT
>NJM-NCV
RDHMVLLEFVTAAGITHGMDELYKLEHHHHHHNCV
>NJM-NCW
RDHMVLLEFVTAAGITHGMDELYKLEHHHHHHNCW
>NJM-NCY
RDHMVLLEFVTAAGITHGMDELYKLEHHHHHHNCY
>NJM-ND
RDHMVLLEFVTAAGITHGMDELYKLEHHHHHHND
>NJM-NDA
RDHMVLLEFVTAAGITHGMDELYKLEHHHHHHNDA
>NJM-NDC
RDHMVLLEFVTAAGITHGMDELYKLEHHHHHHNDC
>NJM-NDD
RDHMVLLEFVTAAGITHGMDELYKLEHHHHHHNDD
>NJM-NDE
RDHMVLLEFVTAAGITHGMDELYKLEHHHHHHNDE
>NJM-NDF
RDHMVLLEFVTAAGITHGMDELYKLEHHHHHHNDF
>NJM-NDG
RDHMVLLEFVTAAGITHGMDELYKLEHHHHHHNDG
>NJM-NDH
RDHMVLLEFVTAAGITHGMDELYKLEHHHHHHNDH
>NJM-NDI
RDHMVLLEFVTAAGITHGMDELYKLEHHHHHHNDI
>NJM-NDK
RDHMVLLEFVTAAGITHGMDELYKLEHHHHHHNDK
>NJM-NDL
RDHMVLLEFVTAAGITHGMDELYKLEHHHHHHNDL
>NJM-NDM
RDHMVLLEFVTAAGITHGMDELYKLEHHHHHHNDM
>NJM-NDN
RDHMVLLEFVTAAGITHGMDELYKLEHHHHHHNDN
>NJM-NDP
RDHMVLLEFVTAAGITHGMDELYKLEHHHHHHNDP
>NJM-NDQ
RDHMVLLEFVTAAGITHGMDELYKLEHHHHHHNDQ
>NJM-NDR
RDHMVLLEFVTAAGITHGMDELYKLEHHHHHHNDR
>NJM-NDS
RDHMVLLEFVTAAGITHGMDELYKLEHHHHHHNDS
>NJM-NDT
RDHMVLLEFVTAAGITHGMDELYKLEHHHHHHNDT
>NJM-NDV
RDHMVLLEFVTAAGITHGMDELYKLEHHHHHHNDV
>NJM-NDW
RDHMVLLEFVTAAGITHGMDELYKLEHHHHHHNDW
>NJM-NDY
RDHMVLLEFVTAAGITHGMDELYKLEHHHHHHNDY
>NJM-NE
RDHMVLLEFVTAAGITHGMDELYKLEHHHHHHNE
>NJM-NEA
RDHMVLLEFVTAAGITHGMDELYKLEHHHHHHNEA
>NJM-NEC
RDHMVLLEFVTAAGITHGMDELYKLEHHHHHHNEC
>NJM-NED
RDHMVLLEFVTAAGITHGMDELYKLEHHHHHHNED
>NJM-NEE
RDHMVLLEFVTAAGITHGMDELYKLEHHHHHHNEE
>NJM-NEF
RDHMVLLEFVTAAGITHGMDELYKLEHHHHHHNEF
>NJM-NEG
RDHMVLLEFVTAAGITHGMDELYKLEHHHHHHNEG
>NJM-NEH
RDHMVLLEFVTAAGITHGMDELYKLEHHHHHHNEH
>NJM-NEI
RDHMVLLEFVTAAGITHGMDELYKLEHHHHHHNEI
>NJM-NEK
RDHMVLLEFVTAAGITHGMDELYKLEHHHHHHNEK
>NJM-NEL
RDHMVLLEFVTAAGITHGMDELYKLEHHHHHHNEL
>NJM-NEM
RDHMVLLEFVTAAGITHGMDELYKLEHHHHHHNEM
>NJM-NEN
RDHMVLLEFVTAAGITHGMDELYKLEHHHHHHNEN
>NJM-NEP
RDHMVLLEFVTAAGITHGMDELYKLEHHHHHHNEP
>NJM-NEQ
RDHMVLLEFVTAAGITHGMDELYKLEHHHHHHNEQ
>NJM-NER
RDHMVLLEFVTAAGITHGMDELYKLEHHHHHHNER
>NJM-NES
RDHMVLLEFVTAAGITHGMDELYKLEHHHHHHNES
>NJM-NET
RDHMVLLEFVTAAGITHGMDELYKLEHHHHHHNET
>NJM-NEV
RDHMVLLEFVTAAGITHGMDELYKLEHHHHHHNEV
>NJM-NEW
RDHMVLLEFVTAAGITHGMDELYKLEHHHHHHNEW
>NJM-NEY
RDHMVLLEFVTAAGITHGMDELYKLEHHHHHHNEY
>NJM-NF
RDHMVLLEFVTAAGITHGMDELYKLEHHHHHHNF
>NJM-NFA
RDHMVLLEFVTAAGITHGMDELYKLEHHHHHHNFA
>NJM-NFC
RDHMVLLEFVTAAGITHGMDELYKLEHHHHHHNFC
>NJM-NFD
RDHMVLLEFVTAAGITHGMDELYKLEHHHHHHNFD
>NJM-NFE
RDHMVLLEFVTAAGITHGMDELYKLEHHHHHHNFE
>NJM-NFF
RDHMVLLEFVTAAGITHGMDELYKLEHHHHHHNFF
>NJM-NFG
RDHMVLLEFVTAAGITHGMDELYKLEHHHHHHNFG
>NJM-NFH
RDHMVLLEFVTAAGITHGMDELYKLEHHHHHHNFH
>NJM-NFI
RDHMVLLEFVTAAGITHGMDELYKLEHHHHHHNFI
>NJM-NFK
RDHMVLLEFVTAAGITHGMDELYKLEHHHHHHNFK
>NJM-NFL
RDHMVLLEFVTAAGITHGMDELYKLEHHHHHHNFL
>NJM-NFM
RDHMVLLEFVTAAGITHGMDELYKLEHHHHHHNFM
>NJM-NFN
RDHMVLLEFVTAAGITHGMDELYKLEHHHHHHNFN
>NJM-NFP
RDHMVLLEFVTAAGITHGMDELYKLEHHHHHHNFP
>NJM-NFQ
RDHMVLLEFVTAAGITHGMDELYKLEHHHHHHNFQ
>NJM-NFR
RDHMVLLEFVTAAGITHGMDELYKLEHHHHHHNFR
>NJM-NFS
RDHMVLLEFVTAAGITHGMDELYKLEHHHHHHNFS
>NJM-NFT
RDHMVLLEFVTAAGITHGMDELYKLEHHHHHHNFT
>NJM-NFV
RDHMVLLEFVTAAGITHGMDELYKLEHHHHHHNFV
>NJM-NFW
RDHMVLLEFVTAAGITHGMDELYKLEHHHHHHNFW
>NJM-NFY
RDHMVLLEFVTAAGITHGMDELYKLEHHHHHHNFY
>NJM-NG
RDHMVLLEFVTAAGITHGMDELYKLEHHHHHHNG
>NJM-NGA
RDHMVLLEFVTAAGITHGMDELYKLEHHHHHHNGA
>NJM-NGC
RDHMVLLEFVTAAGITHGMDELYKLEHHHHHHNGC
>NJM-NGD
RDHMVLLEFVTAAGITHGMDELYKLEHHHHHHNGD
>NJM-NGE
RDHMVLLEFVTAAGITHGMDELYKLEHHHHHHNGE
>NJM-NGF
RDHMVLLEFVTAAGITHGMDELYKLEHHHHHHNGF
>NJM-NGG
RDHMVLLEFVTAAGITHGMDELYKLEHHHHHHNGG
>NJM-NGH
RDHMVLLEFVTAAGITHGMDELYKLEHHHHHHNGH
>NJM-NGI
RDHMVLLEFVTAAGITHGMDELYKLEHHHHHHNGI
>NJM-NGK
RDHMVLLEFVTAAGITHGMDELYKLEHHHHHHNGK
>NJM-NGL
RDHMVLLEFVTAAGITHGMDELYKLEHHHHHHNGL
>NJM-NGM
RDHMVLLEFVTAAGITHGMDELYKLEHHHHHHNGM
>NJM-NGN
RDHMVLLEFVTAAGITHGMDELYKLEHHHHHHNGN
>NJM-NGP
RDHMVLLEFVTAAGITHGMDELYKLEHHHHHHNGP
>NJM-NGQ
RDHMVLLEFVTAAGITHGMDELYKLEHHHHHHNGQ
>NJM-NGR
RDHMVLLEFVTAAGITHGMDELYKLEHHHHHHNGR
>NJM-NGS
RDHMVLLEFVTAAGITHGMDELYKLEHHHHHHNGS
>NJM-NGT
RDHMVLLEFVTAAGITHGMDELYKLEHHHHHHNGT
>NJM-NGV
RDHMVLLEFVTAAGITHGMDELYKLEHHHHHHNGV
>NJM-NGW
RDHMVLLEFVTAAGITHGMDELYKLEHHHHHHNGW
>NJM-NGY
RDHMVLLEFVTAAGITHGMDELYKLEHHHHHHNGY
>NJM-NH
RDHMVLLEFVTAAGITHGMDELYKLEHHHHHHNH
>NJM-NHA
RDHMVLLEFVTAAGITHGMDELYKLEHHHHHHNHA
>NJM-NHC
RDHMVLLEFVTAAGITHGMDELYKLEHHHHHHNHC
>NJM-NHD
RDHMVLLEFVTAAGITHGMDELYKLEHHHHHHNHD
>NJM-NHE
RDHMVLLEFVTAAGITHGMDELYKLEHHHHHHNHE
>NJM-NHF
RDHMVLLEFVTAAGITHGMDELYKLEHHHHHHNHF
>NJM-NHG
RDHMVLLEFVTAAGITHGMDELYKLEHHHHHHNHG
>NJM-NHH
RDHMVLLEFVTAAGITHGMDELYKLEHHHHHHNHH
>NJM-NHI
RDHMVLLEFVTAAGITHGMDELYKLEHHHHHHNHI
>NJM-NHK
RDHMVLLEFVTAAGITHGMDELYKLEHHHHHHNHK
>NJM-NHL
RDHMVLLEFVTAAGITHGMDELYKLEHHHHHHNHL
>NJM-NHM
RDHMVLLEFVTAAGITHGMDELYKLEHHHHHHNHM
>NJM-NHN
RDHMVLLEFVTAAGITHGMDELYKLEHHHHHHNHN
>NJM-NHP
RDHMVLLEFVTAAGITHGMDELYKLEHHHHHHNHP
>NJM-NHQ
RDHMVLLEFVTAAGITHGMDELYKLEHHHHHHNHQ
>NJM-NHR
RDHMVLLEFVTAAGITHGMDELYKLEHHHHHHNHR
>NJM-NHS
RDHMVLLEFVTAAGITHGMDELYKLEHHHHHHNHS
>NJM-NHT
RDHMVLLEFVTAAGITHGMDELYKLEHHHHHHNHT
>NJM-NHV
RDHMVLLEFVTAAGITHGMDELYKLEHHHHHHNHV
>NJM-NHW
RDHMVLLEFVTAAGITHGMDELYKLEHHHHHHNHW
>NJM-NHY
RDHMVLLEFVTAAGITHGMDELYKLEHHHHHHNHY
>NJM-NI
RDHMVLLEFVTAAGITHGMDELYKLEHHHHHHNI
>NJM-NIA
RDHMVLLEFVTAAGITHGMDELYKLEHHHHHHNIA
>NJM-NIC
RDHMVLLEFVTAAGITHGMDELYKLEHHHHHHNIC
>NJM-NID
RDHMVLLEFVTAAGITHGMDELYKLEHHHHHHNID
>NJM-NIE
RDHMVLLEFVTAAGITHGMDELYKLEHHHHHHNIE
>NJM-NIF
RDHMVLLEFVTAAGITHGMDELYKLEHHHHHHNIF
>NJM-NIG
RDHMVLLEFVTAAGITHGMDELYKLEHHHHHHNIG
>NJM-NIH
RDHMVLLEFVTAAGITHGMDELYKLEHHHHHHNIH
>NJM-NII
RDHMVLLEFVTAAGITHGMDELYKLEHHHHHHNII
>NJM-NIK
RDHMVLLEFVTAAGITHGMDELYKLEHHHHHHNIK
>NJM-NIL
RDHMVLLEFVTAAGITHGMDELYKLEHHHHHHNIL
>NJM-NIM
RDHMVLLEFVTAAGITHGMDELYKLEHHHHHHNIM
>NJM-NIN
RDHMVLLEFVTAAGITHGMDELYKLEHHHHHHNIN
>NJM-NIP
RDHMVLLEFVTAAGITHGMDELYKLEHHHHHHNIP
>NJM-NIQ
RDHMVLLEFVTAAGITHGMDELYKLEHHHHHHNIQ
>NJM-NIR
RDHMVLLEFVTAAGITHGMDELYKLEHHHHHHNIR
>NJM-NIS
RDHMVLLEFVTAAGITHGMDELYKLEHHHHHHNIS
>NJM-NIT
RDHMVLLEFVTAAGITHGMDELYKLEHHHHHHNIT
>NJM-NIV
RDHMVLLEFVTAAGITHGMDELYKLEHHHHHHNIV
>NJM-NIW
RDHMVLLEFVTAAGITHGMDELYKLEHHHHHHNIW
>NJM-NIY
RDHMVLLEFVTAAGITHGMDELYKLEHHHHHHNIY
>NJM-NK
RDHMVLLEFVTAAGITHGMDELYKLEHHHHHHNK
>NJM-NKA
RDHMVLLEFVTAAGITHGMDELYKLEHHHHHHNKA
>NJM-NKC
RDHMVLLEFVTAAGITHGMDELYKLEHHHHHHNKC
>NJM-NKD
RDHMVLLEFVTAAGITHGMDELYKLEHHHHHHNKD
>NJM-NKE
RDHMVLLEFVTAAGITHGMDELYKLEHHHHHHNKE
>NJM-NKF
RDHMVLLEFVTAAGITHGMDELYKLEHHHHHHNKF
>NJM-NKG
RDHMVLLEFVTAAGITHGMDELYKLEHHHHHHNKG
>NJM-NKH
RDHMVLLEFVTAAGITHGMDELYKLEHHHHHHNKH
>NJM-NKI
RDHMVLLEFVTAAGITHGMDELYKLEHHHHHHNKI
>NJM-NKK
RDHMVLLEFVTAAGITHGMDELYKLEHHHHHHNKK
>NJM-NKL
RDHMVLLEFVTAAGITHGMDELYKLEHHHHHHNKL
>NJM-NKM
RDHMVLLEFVTAAGITHGMDELYKLEHHHHHHNKM
>NJM-NKN
RDHMVLLEFVTAAGITHGMDELYKLEHHHHHHNKN
>NJM-NKP
RDHMVLLEFVTAAGITHGMDELYKLEHHHHHHNKP
>NJM-NKQ
RDHMVLLEFVTAAGITHGMDELYKLEHHHHHHNKQ
>NJM-NKR
RDHMVLLEFVTAAGITHGMDELYKLEHHHHHHNKR
>NJM-NKS
RDHMVLLEFVTAAGITHGMDELYKLEHHHHHHNKS
>NJM-NKT
RDHMVLLEFVTAAGITHGMDELYKLEHHHHHHNKT
>NJM-NKV
RDHMVLLEFVTAAGITHGMDELYKLEHHHHHHNKV
>NJM-NKW
RDHMVLLEFVTAAGITHGMDELYKLEHHHHHHNKW
>NJM-NKY
RDHMVLLEFVTAAGITHGMDELYKLEHHHHHHNKY
>NJM-NL
RDHMVLLEFVTAAGITHGMDELYKLEHHHHHHNL
>NJM-NLA
RDHMVLLEFVTAAGITHGMDELYKLEHHHHHHNLA
>NJM-NLC
RDHMVLLEFVTAAGITHGMDELYKLEHHHHHHNLC
>NJM-NLD
RDHMVLLEFVTAAGITHGMDELYKLEHHHHHHNLD
>NJM-NLE
RDHMVLLEFVTAAGITHGMDELYKLEHHHHHHNLE
>NJM-NLF
RDHMVLLEFVTAAGITHGMDELYKLEHHHHHHNLF
>NJM-NLG
RDHMVLLEFVTAAGITHGMDELYKLEHHHHHHNLG
>NJM-NLH
RDHMVLLEFVTAAGITHGMDELYKLEHHHHHHNLH
>NJM-NLI
RDHMVLLEFVTAAGITHGMDELYKLEHHHHHHNLI
>NJM-NLK
RDHMVLLEFVTAAGITHGMDELYKLEHHHHHHNLK
>NJM-NLL
RDHMVLLEFVTAAGITHGMDELYKLEHHHHHHNLL
>NJM-NLM
RDHMVLLEFVTAAGITHGMDELYKLEHHHHHHNLM
>NJM-NLN
RDHMVLLEFVTAAGITHGMDELYKLEHHHHHHNLN
>NJM-NLP
RDHMVLLEFVTAAGITHGMDELYKLEHHHHHHNLP
>NJM-NLQ
RDHMVLLEFVTAAGITHGMDELYKLEHHHHHHNLQ
>NJM-NLR
RDHMVLLEFVTAAGITHGMDELYKLEHHHHHHNLR
>NJM-NLS
RDHMVLLEFVTAAGITHGMDELYKLEHHHHHHNLS
>NJM-NLT
RDHMVLLEFVTAAGITHGMDELYKLEHHHHHHNLT
>NJM-NLV
RDHMVLLEFVTAAGITHGMDELYKLEHHHHHHNLV
>NJM-NLW
RDHMVLLEFVTAAGITHGMDELYKLEHHHHHHNLW
>NJM-NLY
RDHMVLLEFVTAAGITHGMDELYKLEHHHHHHNLY
>NJM-NM
RDHMVLLEFVTAAGITHGMDELYKLEHHHHHHNM
>NJM-NMA
RDHMVLLEFVTAAGITHGMDELYKLEHHHHHHNMA
>NJM-NMC
RDHMVLLEFVTAAGITHGMDELYKLEHHHHHHNMC
>NJM-NMD
RDHMVLLEFVTAAGITHGMDELYKLEHHHHHHNMD
>NJM-NME
RDHMVLLEFVTAAGITHGMDELYKLEHHHHHHNME
>NJM-NMF
RDHMVLLEFVTAAGITHGMDELYKLEHHHHHHNMF
>NJM-NMG
RDHMVLLEFVTAAGITHGMDELYKLEHHHHHHNMG
>NJM-NMH
RDHMVLLEFVTAAGITHGMDELYKLEHHHHHHNMH
>NJM-NMI
RDHMVLLEFVTAAGITHGMDELYKLEHHHHHHNMI
>NJM-NMK
RDHMVLLEFVTAAGITHGMDELYKLEHHHHHHNMK
>NJM-NML
RDHMVLLEFVTAAGITHGMDELYKLEHHHHHHNML
>NJM-NMM
RDHMVLLEFVTAAGITHGMDELYKLEHHHHHHNMM
>NJM-NMN
RDHMVLLEFVTAAGITHGMDELYKLEHHHHHHNMN
>NJM-NMP
RDHMVLLEFVTAAGITHGMDELYKLEHHHHHHNMP
>NJM-NMQ
RDHMVLLEFVTAAGITHGMDELYKLEHHHHHHNMQ
>NJM-NMR
RDHMVLLEFVTAAGITHGMDELYKLEHHHHHHNMR
>NJM-NMS
RDHMVLLEFVTAAGITHGMDELYKLEHHHHHHNMS
>NJM-NMT
RDHMVLLEFVTAAGITHGMDELYKLEHHHHHHNMT
>NJM-NMV
RDHMVLLEFVTAAGITHGMDELYKLEHHHHHHNMV
>NJM-NMW
RDHMVLLEFVTAAGITHGMDELYKLEHHHHHHNMW
>NJM-NMY
RDHMVLLEFVTAAGITHGMDELYKLEHHHHHHNMY
>NJM-NN
RDHMVLLEFVTAAGITHGMDELYKLEHHHHHHNN
>NJM-NNA
RDHMVLLEFVTAAGITHGMDELYKLEHHHHHHNNA
>NJM-NNC
RDHMVLLEFVTAAGITHGMDELYKLEHHHHHHNNC
>NJM-NND
RDHMVLLEFVTAAGITHGMDELYKLEHHHHHHNND
>NJM-NNE
RDHMVLLEFVTAAGITHGMDELYKLEHHHHHHNNE
>NJM-NNF
RDHMVLLEFVTAAGITHGMDELYKLEHHHHHHNNF
>NJM-NNG
RDHMVLLEFVTAAGITHGMDELYKLEHHHHHHNNG
>NJM-NNH
RDHMVLLEFVTAAGITHGMDELYKLEHHHHHHNNH
>NJM-NNI
RDHMVLLEFVTAAGITHGMDELYKLEHHHHHHNNI
>NJM-NNK
RDHMVLLEFVTAAGITHGMDELYKLEHHHHHHNNK
>NJM-NNL
RDHMVLLEFVTAAGITHGMDELYKLEHHHHHHNNL
>NJM-NNM
RDHMVLLEFVTAAGITHGMDELYKLEHHHHHHNNM
>NJM-NNN
RDHMVLLEFVTAAGITHGMDELYKLEHHHHHHNNN
>NJM-NNP
RDHMVLLEFVTAAGITHGMDELYKLEHHHHHHNNP
>NJM-NNQ
RDHMVLLEFVTAAGITHGMDELYKLEHHHHHHNNQ
>NJM-NNR
RDHMVLLEFVTAAGITHGMDELYKLEHHHHHHNNR
>NJM-NNS
RDHMVLLEFVTAAGITHGMDELYKLEHHHHHHNNS
>NJM-NNT
RDHMVLLEFVTAAGITHGMDELYKLEHHHHHHNNT
>NJM-NNV
RDHMVLLEFVTAAGITHGMDELYKLEHHHHHHNNV
>NJM-NNW
RDHMVLLEFVTAAGITHGMDELYKLEHHHHHHNNW
>NJM-NNY
RDHMVLLEFVTAAGITHGMDELYKLEHHHHHHNNY
>NJM-NP
RDHMVLLEFVTAAGITHGMDELYKLEHHHHHHNP
>NJM-NPA
RDHMVLLEFVTAAGITHGMDELYKLEHHHHHHNPA
>NJM-NPC
RDHMVLLEFVTAAGITHGMDELYKLEHHHHHHNPC
>NJM-NPD
RDHMVLLEFVTAAGITHGMDELYKLEHHHHHHNPD
>NJM-NPE
RDHMVLLEFVTAAGITHGMDELYKLEHHHHHHNPE
>NJM-NPF
RDHMVLLEFVTAAGITHGMDELYKLEHHHHHHNPF
>NJM-NPG
RDHMVLLEFVTAAGITHGMDELYKLEHHHHHHNPG
>NJM-NPH
RDHMVLLEFVTAAGITHGMDELYKLEHHHHHHNPH
>NJM-NPI
RDHMVLLEFVTAAGITHGMDELYKLEHHHHHHNPI
>NJM-NPK
RDHMVLLEFVTAAGITHGMDELYKLEHHHHHHNPK
>NJM-NPL
RDHMVLLEFVTAAGITHGMDELYKLEHHHHHHNPL
>NJM-NPM
RDHMVLLEFVTAAGITHGMDELYKLEHHHHHHNPM
>NJM-NPN
RDHMVLLEFVTAAGITHGMDELYKLEHHHHHHNPN
>NJM-NPP
RDHMVLLEFVTAAGITHGMDELYKLEHHHHHHNPP
>NJM-NPQ
RDHMVLLEFVTAAGITHGMDELYKLEHHHHHHNPQ
>NJM-NPR
RDHMVLLEFVTAAGITHGMDELYKLEHHHHHHNPR
>NJM-NPS
RDHMVLLEFVTAAGITHGMDELYKLEHHHHHHNPS
>NJM-NPT
RDHMVLLEFVTAAGITHGMDELYKLEHHHHHHNPT
>NJM-NPV
RDHMVLLEFVTAAGITHGMDELYKLEHHHHHHNPV
>NJM-NPW
RDHMVLLEFVTAAGITHGMDELYKLEHHHHHHNPW
>NJM-NPY
RDHMVLLEFVTAAGITHGMDELYKLEHHHHHHNPY
>NJM-NQ
RDHMVLLEFVTAAGITHGMDELYKLEHHHHHHNQ
>NJM-NQA
RDHMVLLEFVTAAGITHGMDELYKLEHHHHHHNQA
>NJM-NQC
RDHMVLLEFVTAAGITHGMDELYKLEHHHHHHNQC
>NJM-NQD
RDHMVLLEFVTAAGITHGMDELYKLEHHHHHHNQD
>NJM-NQE
RDHMVLLEFVTAAGITHGMDELYKLEHHHHHHNQE
>NJM-NQF
RDHMVLLEFVTAAGITHGMDELYKLEHHHHHHNQF
>NJM-NQG
RDHMVLLEFVTAAGITHGMDELYKLEHHHHHHNQG
>NJM-NQH
RDHMVLLEFVTAAGITHGMDELYKLEHHHHHHNQH
>NJM-NQI
RDHMVLLEFVTAAGITHGMDELYKLEHHHHHHNQI
>NJM-NQK
RDHMVLLEFVTAAGITHGMDELYKLEHHHHHHNQK
>NJM-NQL
RDHMVLLEFVTAAGITHGMDELYKLEHHHHHHNQL
>NJM-NQM
RDHMVLLEFVTAAGITHGMDELYKLEHHHHHHNQM
>NJM-NQN
RDHMVLLEFVTAAGITHGMDELYKLEHHHHHHNQN
>NJM-NQP
RDHMVLLEFVTAAGITHGMDELYKLEHHHHHHNQP
>NJM-NQQ
RDHMVLLEFVTAAGITHGMDELYKLEHHHHHHNQQ
>NJM-NQR
RDHMVLLEFVTAAGITHGMDELYKLEHHHHHHNQR
>NJM-NQS
RDHMVLLEFVTAAGITHGMDELYKLEHHHHHHNQS
>NJM-NQT
RDHMVLLEFVTAAGITHGMDELYKLEHHHHHHNQT
>NJM-NQV
RDHMVLLEFVTAAGITHGMDELYKLEHHHHHHNQV
>NJM-NQW
RDHMVLLEFVTAAGITHGMDELYKLEHHHHHHNQW
>NJM-NQY
RDHMVLLEFVTAAGITHGMDELYKLEHHHHHHNQY
>NJM-NR
RDHMVLLEFVTAAGITHGMDELYKLEHHHHHHNR
>NJM-NRA
RDHMVLLEFVTAAGITHGMDELYKLEHHHHHHNRA
>NJM-NRC
RDHMVLLEFVTAAGITHGMDELYKLEHHHHHHNRC
>NJM-NRD
RDHMVLLEFVTAAGITHGMDELYKLEHHHHHHNRD
>NJM-NRE
RDHMVLLEFVTAAGITHGMDELYKLEHHHHHHNRE
>NJM-NRF
RDHMVLLEFVTAAGITHGMDELYKLEHHHHHHNRF
>NJM-NRG
RDHMVLLEFVTAAGITHGMDELYKLEHHHHHHNRG
>NJM-NRH
RDHMVLLEFVTAAGITHGMDELYKLEHHHHHHNRH
>NJM-NRI
RDHMVLLEFVTAAGITHGMDELYKLEHHHHHHNRI
>NJM-NRK
RDHMVLLEFVTAAGITHGMDELYKLEHHHHHHNRK
>NJM-NRL
RDHMVLLEFVTAAGITHGMDELYKLEHHHHHHNRL
>NJM-NRM
RDHMVLLEFVTAAGITHGMDELYKLEHHHHHHNRM
>NJM-NRN
RDHMVLLEFVTAAGITHGMDELYKLEHHHHHHNRN
>NJM-NRP
RDHMVLLEFVTAAGITHGMDELYKLEHHHHHHNRP
>NJM-NRQ
RDHMVLLEFVTAAGITHGMDELYKLEHHHHHHNRQ
>NJM-NRR
RDHMVLLEFVTAAGITHGMDELYKLEHHHHHHNRR
>NJM-NRS
RDHMVLLEFVTAAGITHGMDELYKLEHHHHHHNRS
>NJM-NRT
RDHMVLLEFVTAAGITHGMDELYKLEHHHHHHNRT
>NJM-NRV
RDHMVLLEFVTAAGITHGMDELYKLEHHHHHHNRV
>NJM-NRW
RDHMVLLEFVTAAGITHGMDELYKLEHHHHHHNRW
>NJM-NRY
RDHMVLLEFVTAAGITHGMDELYKLEHHHHHHNRY
>NJM-NS
RDHMVLLEFVTAAGITHGMDELYKLEHHHHHHNS
>NJM-NSA
RDHMVLLEFVTAAGITHGMDELYKLEHHHHHHNSA
>NJM-NSC
RDHMVLLEFVTAAGITHGMDELYKLEHHHHHHNSC
>NJM-NSD
RDHMVLLEFVTAAGITHGMDELYKLEHHHHHHNSD
>NJM-NSE
RDHMVLLEFVTAAGITHGMDELYKLEHHHHHHNSE
>NJM-NSF
RDHMVLLEFVTAAGITHGMDELYKLEHHHHHHNSF
>NJM-NSG
RDHMVLLEFVTAAGITHGMDELYKLEHHHHHHNSG
>NJM-NSH
RDHMVLLEFVTAAGITHGMDELYKLEHHHHHHNSH
>NJM-NSI
RDHMVLLEFVTAAGITHGMDELYKLEHHHHHHNSI
>NJM-NSK
RDHMVLLEFVTAAGITHGMDELYKLEHHHHHHNSK
>NJM-NSL
RDHMVLLEFVTAAGITHGMDELYKLEHHHHHHNSL
>NJM-NSM
RDHMVLLEFVTAAGITHGMDELYKLEHHHHHHNSM
>NJM-NSN
RDHMVLLEFVTAAGITHGMDELYKLEHHHHHHNSN
>NJM-NSP
RDHMVLLEFVTAAGITHGMDELYKLEHHHHHHNSP
>NJM-NSQ
RDHMVLLEFVTAAGITHGMDELYKLEHHHHHHNSQ
>NJM-NSR
RDHMVLLEFVTAAGITHGMDELYKLEHHHHHHNSR
>NJM-NSS
RDHMVLLEFVTAAGITHGMDELYKLEHHHHHHNSS
>NJM-NST
RDHMVLLEFVTAAGITHGMDELYKLEHHHHHHNST
>NJM-NSV
RDHMVLLEFVTAAGITHGMDELYKLEHHHHHHNSV
>NJM-NSW
RDHMVLLEFVTAAGITHGMDELYKLEHHHHHHNSW
>NJM-NSY
RDHMVLLEFVTAAGITHGMDELYKLEHHHHHHNSY
>NJM-NT
RDHMVLLEFVTAAGITHGMDELYKLEHHHHHHNT
>NJM-NTA
RDHMVLLEFVTAAGITHGMDELYKLEHHHHHHNTA
>NJM-NTC
RDHMVLLEFVTAAGITHGMDELYKLEHHHHHHNTC
>NJM-NTD
RDHMVLLEFVTAAGITHGMDELYKLEHHHHHHNTD
>NJM-NTE
RDHMVLLEFVTAAGITHGMDELYKLEHHHHHHNTE
>NJM-NTF
RDHMVLLEFVTAAGITHGMDELYKLEHHHHHHNTF
>NJM-NTG
RDHMVLLEFVTAAGITHGMDELYKLEHHHHHHNTG
>NJM-NTH
RDHMVLLEFVTAAGITHGMDELYKLEHHHHHHNTH
>NJM-NTI
RDHMVLLEFVTAAGITHGMDELYKLEHHHHHHNTI
>NJM-NTK
RDHMVLLEFVTAAGITHGMDELYKLEHHHHHHNTK
>NJM-NTL
RDHMVLLEFVTAAGITHGMDELYKLEHHHHHHNTL
>NJM-NTM
RDHMVLLEFVTAAGITHGMDELYKLEHHHHHHNTM
>NJM-NTN
RDHMVLLEFVTAAGITHGMDELYKLEHHHHHHNTN
>NJM-NTP
RDHMVLLEFVTAAGITHGMDELYKLEHHHHHHNTP
>NJM-NTQ
RDHMVLLEFVTAAGITHGMDELYKLEHHHHHHNTQ
>NJM-NTR
RDHMVLLEFVTAAGITHGMDELYKLEHHHHHHNTR
>NJM-NTS
RDHMVLLEFVTAAGITHGMDELYKLEHHHHHHNTS
>NJM-NTT
RDHMVLLEFVTAAGITHGMDELYKLEHHHHHHNTT
>NJM-NTV
RDHMVLLEFVTAAGITHGMDELYKLEHHHHHHNTV
>NJM-NTW
RDHMVLLEFVTAAGITHGMDELYKLEHHHHHHNTW
>NJM-NTY
RDHMVLLEFVTAAGITHGMDELYKLEHHHHHHNTY
>NJM-NV
RDHMVLLEFVTAAGITHGMDELYKLEHHHHHHNV
>NJM-NVA
RDHMVLLEFVTAAGITHGMDELYKLEHHHHHHNVA
>NJM-NVC
RDHMVLLEFVTAAGITHGMDELYKLEHHHHHHNVC
>NJM-NVD
RDHMVLLEFVTAAGITHGMDELYKLEHHHHHHNVD
>NJM-NVE
RDHMVLLEFVTAAGITHGMDELYKLEHHHHHHNVE
>NJM-NVF
RDHMVLLEFVTAAGITHGMDELYKLEHHHHHHNVF
>NJM-NVG
RDHMVLLEFVTAAGITHGMDELYKLEHHHHHHNVG
>NJM-NVH
RDHMVLLEFVTAAGITHGMDELYKLEHHHHHHNVH
>NJM-NVI
RDHMVLLEFVTAAGITHGMDELYKLEHHHHHHNVI
>NJM-NVK
RDHMVLLEFVTAAGITHGMDELYKLEHHHHHHNVK
>NJM-NVL
RDHMVLLEFVTAAGITHGMDELYKLEHHHHHHNVL
>NJM-NVM
RDHMVLLEFVTAAGITHGMDELYKLEHHHHHHNVM
>NJM-NVN
RDHMVLLEFVTAAGITHGMDELYKLEHHHHHHNVN
>NJM-NVP
RDHMVLLEFVTAAGITHGMDELYKLEHHHHHHNVP
>NJM-NVQ
RDHMVLLEFVTAAGITHGMDELYKLEHHHHHHNVQ
>NJM-NVR
RDHMVLLEFVTAAGITHGMDELYKLEHHHHHHNVR
>NJM-NVS
RDHMVLLEFVTAAGITHGMDELYKLEHHHHHHNVS
>NJM-NVT
RDHMVLLEFVTAAGITHGMDELYKLEHHHHHHNVT
>NJM-NVV
RDHMVLLEFVTAAGITHGMDELYKLEHHHHHHNVV
>NJM-NVW
RDHMVLLEFVTAAGITHGMDELYKLEHHHHHHNVW
>NJM-NVY
RDHMVLLEFVTAAGITHGMDELYKLEHHHHHHNVY
>NJM-NW
RDHMVLLEFVTAAGITHGMDELYKLEHHHHHHNW
>NJM-NWA
RDHMVLLEFVTAAGITHGMDELYKLEHHHHHHNWA
>NJM-NWC
RDHMVLLEFVTAAGITHGMDELYKLEHHHHHHNWC
>NJM-NWD
RDHMVLLEFVTAAGITHGMDELYKLEHHHHHHNWD
>NJM-NWE
RDHMVLLEFVTAAGITHGMDELYKLEHHHHHHNWE
>NJM-NWF
RDHMVLLEFVTAAGITHGMDELYKLEHHHHHHNWF
>NJM-NWG
RDHMVLLEFVTAAGITHGMDELYKLEHHHHHHNWG
>NJM-NWH
RDHMVLLEFVTAAGITHGMDELYKLEHHHHHHNWH
>NJM-NWI
RDHMVLLEFVTAAGITHGMDELYKLEHHHHHHNWI
>NJM-NWK
RDHMVLLEFVTAAGITHGMDELYKLEHHHHHHNWK
>NJM-NWL
RDHMVLLEFVTAAGITHGMDELYKLEHHHHHHNWL
>NJM-NWM
RDHMVLLEFVTAAGITHGMDELYKLEHHHHHHNWM
>NJM-NWN
RDHMVLLEFVTAAGITHGMDELYKLEHHHHHHNWN
>NJM-NWP
RDHMVLLEFVTAAGITHGMDELYKLEHHHHHHNWP
>NJM-NWQ
RDHMVLLEFVTAAGITHGMDELYKLEHHHHHHNWQ
>NJM-NWR
RDHMVLLEFVTAAGITHGMDELYKLEHHHHHHNWR
>NJM-NWS
RDHMVLLEFVTAAGITHGMDELYKLEHHHHHHNWS
>NJM-NWT
RDHMVLLEFVTAAGITHGMDELYKLEHHHHHHNWT
>NJM-NWV
RDHMVLLEFVTAAGITHGMDELYKLEHHHHHHNWV
>NJM-NWW
RDHMVLLEFVTAAGITHGMDELYKLEHHHHHHNWW
>NJM-NWY
RDHMVLLEFVTAAGITHGMDELYKLEHHHHHHNWY
>NJM-NY
RDHMVLLEFVTAAGITHGMDELYKLEHHHHHHNY
>NJM-NYA
RDHMVLLEFVTAAGITHGMDELYKLEHHHHHHNYA
>NJM-NYC
RDHMVLLEFVTAAGITHGMDELYKLEHHHHHHNYC
>NJM-NYD
RDHMVLLEFVTAAGITHGMDELYKLEHHHHHHNYD
>NJM-NYE
RDHMVLLEFVTAAGITHGMDELYKLEHHHHHHNYE
>NJM-NYF
RDHMVLLEFVTAAGITHGMDELYKLEHHHHHHNYF
>NJM-NYG
RDHMVLLEFVTAAGITHGMDELYKLEHHHHHHNYG
>NJM-NYH
RDHMVLLEFVTAAGITHGMDELYKLEHHHHHHNYH
>NJM-NYI
RDHMVLLEFVTAAGITHGMDELYKLEHHHHHHNYI
>NJM-NYK
RDHMVLLEFVTAAGITHGMDELYKLEHHHHHHNYK
>NJM-NYL
RDHMVLLEFVTAAGITHGMDELYKLEHHHHHHNYL
>NJM-NYM
RDHMVLLEFVTAAGITHGMDELYKLEHHHHHHNYM
>NJM-NYN
RDHMVLLEFVTAAGITHGMDELYKLEHHHHHHNYN
>NJM-NYP
RDHMVLLEFVTAAGITHGMDELYKLEHHHHHHNYP
>NJM-NYQ
RDHMVLLEFVTAAGITHGMDELYKLEHHHHHHNYQ
>NJM-NYR
RDHMVLLEFVTAAGITHGMDELYKLEHHHHHHNYR
>NJM-NYS
RDHMVLLEFVTAAGITHGMDELYKLEHHHHHHNYS
>NJM-NYT
RDHMVLLEFVTAAGITHGMDELYKLEHHHHHHNYT
>NJM-NYV
RDHMVLLEFVTAAGITHGMDELYKLEHHHHHHNYV
>NJM-NYW
RDHMVLLEFVTAAGITHGMDELYKLEHHHHHHNYW
>NJM-NYY
RDHMVLLEFVTAAGITHGMDELYKLEHHHHHHNYY
>NJM-P
RDHMVLLEFVTAAGITHGMDELYKLEHHHHHHP
>NJM-PA
RDHMVLLEFVTAAGITHGMDELYKLEHHHHHHPA
>NJM-PC
RDHMVLLEFVTAAGITHGMDELYKLEHHHHHHPC
>NJM-PD
RDHMVLLEFVTAAGITHGMDELYKLEHHHHHHPD
>NJM-PE
RDHMVLLEFVTAAGITHGMDELYKLEHHHHHHPE
>NJM-PF
RDHMVLLEFVTAAGITHGMDELYKLEHHHHHHPF
>NJM-PG
RDHMVLLEFVTAAGITHGMDELYKLEHHHHHHPG
>NJM-PH
RDHMVLLEFVTAAGITHGMDELYKLEHHHHHHPH
>NJM-PI
RDHMVLLEFVTAAGITHGMDELYKLEHHHHHHPI
>NJM-PK
RDHMVLLEFVTAAGITHGMDELYKLEHHHHHHPK
>NJM-PL
RDHMVLLEFVTAAGITHGMDELYKLEHHHHHHPL
>NJM-PM
RDHMVLLEFVTAAGITHGMDELYKLEHHHHHHPM
>NJM-PN
RDHMVLLEFVTAAGITHGMDELYKLEHHHHHHPN
>NJM-PP
RDHMVLLEFVTAAGITHGMDELYKLEHHHHHHPP
>NJM-PQ
RDHMVLLEFVTAAGITHGMDELYKLEHHHHHHPQ
>NJM-PR
RDHMVLLEFVTAAGITHGMDELYKLEHHHHHHPR
>NJM-PS
RDHMVLLEFVTAAGITHGMDELYKLEHHHHHHPS
>NJM-PT
RDHMVLLEFVTAAGITHGMDELYKLEHHHHHHPT
>NJM-PV
RDHMVLLEFVTAAGITHGMDELYKLEHHHHHHPV
>NJM-PW
RDHMVLLEFVTAAGITHGMDELYKLEHHHHHHPW
>NJM-PY
RDHMVLLEFVTAAGITHGMDELYKLEHHHHHHPY
>NJM-PA
RDHMVLLEFVTAAGITHGMDELYKLEHHHHHHPA
>NJM-PAA
RDHMVLLEFVTAAGITHGMDELYKLEHHHHHHPAA
>NJM-PAC
RDHMVLLEFVTAAGITHGMDELYKLEHHHHHHPAC
>NJM-PAD
RDHMVLLEFVTAAGITHGMDELYKLEHHHHHHPAD
>NJM-PAE
RDHMVLLEFVTAAGITHGMDELYKLEHHHHHHPAE
>NJM-PAF
RDHMVLLEFVTAAGITHGMDELYKLEHHHHHHPAF
>NJM-PAG
RDHMVLLEFVTAAGITHGMDELYKLEHHHHHHPAG
>NJM-PAH
RDHMVLLEFVTAAGITHGMDELYKLEHHHHHHPAH
>NJM-PAI
RDHMVLLEFVTAAGITHGMDELYKLEHHHHHHPAI
>NJM-PAK
RDHMVLLEFVTAAGITHGMDELYKLEHHHHHHPAK
>NJM-PAL
RDHMVLLEFVTAAGITHGMDELYKLEHHHHHHPAL
>NJM-PAM
RDHMVLLEFVTAAGITHGMDELYKLEHHHHHHPAM
>NJM-PAN
RDHMVLLEFVTAAGITHGMDELYKLEHHHHHHPAN
>NJM-PAP
RDHMVLLEFVTAAGITHGMDELYKLEHHHHHHPAP
>NJM-PAQ
RDHMVLLEFVTAAGITHGMDELYKLEHHHHHHPAQ
>NJM-PAR
RDHMVLLEFVTAAGITHGMDELYKLEHHHHHHPAR
>NJM-PAS
RDHMVLLEFVTAAGITHGMDELYKLEHHHHHHPAS
>NJM-PAT
RDHMVLLEFVTAAGITHGMDELYKLEHHHHHHPAT
>NJM-PAV
RDHMVLLEFVTAAGITHGMDELYKLEHHHHHHPAV
>NJM-PAW
RDHMVLLEFVTAAGITHGMDELYKLEHHHHHHPAW
>NJM-PAY
RDHMVLLEFVTAAGITHGMDELYKLEHHHHHHPAY
>NJM-PC
RDHMVLLEFVTAAGITHGMDELYKLEHHHHHHPC
>NJM-PCA
RDHMVLLEFVTAAGITHGMDELYKLEHHHHHHPCA
>NJM-PCC
RDHMVLLEFVTAAGITHGMDELYKLEHHHHHHPCC
>NJM-PCD
RDHMVLLEFVTAAGITHGMDELYKLEHHHHHHPCD
>NJM-PCE
RDHMVLLEFVTAAGITHGMDELYKLEHHHHHHPCE
>NJM-PCF
RDHMVLLEFVTAAGITHGMDELYKLEHHHHHHPCF
>NJM-PCG
RDHMVLLEFVTAAGITHGMDELYKLEHHHHHHPCG
>NJM-PCH
RDHMVLLEFVTAAGITHGMDELYKLEHHHHHHPCH
>NJM-PCI
RDHMVLLEFVTAAGITHGMDELYKLEHHHHHHPCI
>NJM-PCK
RDHMVLLEFVTAAGITHGMDELYKLEHHHHHHPCK
>NJM-PCL
RDHMVLLEFVTAAGITHGMDELYKLEHHHHHHPCL
>NJM-PCM
RDHMVLLEFVTAAGITHGMDELYKLEHHHHHHPCM
>NJM-PCN
RDHMVLLEFVTAAGITHGMDELYKLEHHHHHHPCN
>NJM-PCP
RDHMVLLEFVTAAGITHGMDELYKLEHHHHHHPCP
>NJM-PCQ
RDHMVLLEFVTAAGITHGMDELYKLEHHHHHHPCQ
>NJM-PCR
RDHMVLLEFVTAAGITHGMDELYKLEHHHHHHPCR
>NJM-PCS
RDHMVLLEFVTAAGITHGMDELYKLEHHHHHHPCS
>NJM-PCT
RDHMVLLEFVTAAGITHGMDELYKLEHHHHHHPCT
>NJM-PCV
RDHMVLLEFVTAAGITHGMDELYKLEHHHHHHPCV
>NJM-PCW
RDHMVLLEFVTAAGITHGMDELYKLEHHHHHHPCW
>NJM-PCY
RDHMVLLEFVTAAGITHGMDELYKLEHHHHHHPCY
>NJM-PD
RDHMVLLEFVTAAGITHGMDELYKLEHHHHHHPD
>NJM-PDA
RDHMVLLEFVTAAGITHGMDELYKLEHHHHHHPDA
>NJM-PDC
RDHMVLLEFVTAAGITHGMDELYKLEHHHHHHPDC
>NJM-PDD
RDHMVLLEFVTAAGITHGMDELYKLEHHHHHHPDD
>NJM-PDE
RDHMVLLEFVTAAGITHGMDELYKLEHHHHHHPDE
>NJM-PDF
RDHMVLLEFVTAAGITHGMDELYKLEHHHHHHPDF
>NJM-PDG
RDHMVLLEFVTAAGITHGMDELYKLEHHHHHHPDG
>NJM-PDH
RDHMVLLEFVTAAGITHGMDELYKLEHHHHHHPDH
>NJM-PDI
RDHMVLLEFVTAAGITHGMDELYKLEHHHHHHPDI
>NJM-PDK
RDHMVLLEFVTAAGITHGMDELYKLEHHHHHHPDK
>NJM-PDL
RDHMVLLEFVTAAGITHGMDELYKLEHHHHHHPDL
>NJM-PDM
RDHMVLLEFVTAAGITHGMDELYKLEHHHHHHPDM
>NJM-PDN
RDHMVLLEFVTAAGITHGMDELYKLEHHHHHHPDN
>NJM-PDP
RDHMVLLEFVTAAGITHGMDELYKLEHHHHHHPDP
>NJM-PDQ
RDHMVLLEFVTAAGITHGMDELYKLEHHHHHHPDQ
>NJM-PDR
RDHMVLLEFVTAAGITHGMDELYKLEHHHHHHPDR
>NJM-PDS
RDHMVLLEFVTAAGITHGMDELYKLEHHHHHHPDS
>NJM-PDT
RDHMVLLEFVTAAGITHGMDELYKLEHHHHHHPDT
>NJM-PDV
RDHMVLLEFVTAAGITHGMDELYKLEHHHHHHPDV
>NJM-PDW
RDHMVLLEFVTAAGITHGMDELYKLEHHHHHHPDW
>NJM-PDY
RDHMVLLEFVTAAGITHGMDELYKLEHHHHHHPDY
>NJM-PE
RDHMVLLEFVTAAGITHGMDELYKLEHHHHHHPE
>NJM-PEA
RDHMVLLEFVTAAGITHGMDELYKLEHHHHHHPEA
>NJM-PEC
RDHMVLLEFVTAAGITHGMDELYKLEHHHHHHPEC
>NJM-PED
RDHMVLLEFVTAAGITHGMDELYKLEHHHHHHPED
>NJM-PEE
RDHMVLLEFVTAAGITHGMDELYKLEHHHHHHPEE
>NJM-PEF
RDHMVLLEFVTAAGITHGMDELYKLEHHHHHHPEF
>NJM-PEG
RDHMVLLEFVTAAGITHGMDELYKLEHHHHHHPEG
>NJM-PEH
RDHMVLLEFVTAAGITHGMDELYKLEHHHHHHPEH
>NJM-PEI
RDHMVLLEFVTAAGITHGMDELYKLEHHHHHHPEI
>NJM-PEK
RDHMVLLEFVTAAGITHGMDELYKLEHHHHHHPEK
>NJM-PEL
RDHMVLLEFVTAAGITHGMDELYKLEHHHHHHPEL
>NJM-PEM
RDHMVLLEFVTAAGITHGMDELYKLEHHHHHHPEM
>NJM-PEN
RDHMVLLEFVTAAGITHGMDELYKLEHHHHHHPEN
>NJM-PEP
RDHMVLLEFVTAAGITHGMDELYKLEHHHHHHPEP
>NJM-PEQ
RDHMVLLEFVTAAGITHGMDELYKLEHHHHHHPEQ
>NJM-PER
RDHMVLLEFVTAAGITHGMDELYKLEHHHHHHPER
>NJM-PES
RDHMVLLEFVTAAGITHGMDELYKLEHHHHHHPES
>NJM-PET
RDHMVLLEFVTAAGITHGMDELYKLEHHHHHHPET
>NJM-PEV
RDHMVLLEFVTAAGITHGMDELYKLEHHHHHHPEV
>NJM-PEW
RDHMVLLEFVTAAGITHGMDELYKLEHHHHHHPEW
>NJM-PEY
RDHMVLLEFVTAAGITHGMDELYKLEHHHHHHPEY
>NJM-PF
RDHMVLLEFVTAAGITHGMDELYKLEHHHHHHPF
>NJM-PFA
RDHMVLLEFVTAAGITHGMDELYKLEHHHHHHPFA
>NJM-PFC
RDHMVLLEFVTAAGITHGMDELYKLEHHHHHHPFC
>NJM-PFD
RDHMVLLEFVTAAGITHGMDELYKLEHHHHHHPFD
>NJM-PFE
RDHMVLLEFVTAAGITHGMDELYKLEHHHHHHPFE
>NJM-PFF
RDHMVLLEFVTAAGITHGMDELYKLEHHHHHHPFF
>NJM-PFG
RDHMVLLEFVTAAGITHGMDELYKLEHHHHHHPFG
>NJM-PFH
RDHMVLLEFVTAAGITHGMDELYKLEHHHHHHPFH
>NJM-PFI
RDHMVLLEFVTAAGITHGMDELYKLEHHHHHHPFI
>NJM-PFK
RDHMVLLEFVTAAGITHGMDELYKLEHHHHHHPFK
>NJM-PFL
RDHMVLLEFVTAAGITHGMDELYKLEHHHHHHPFL
>NJM-PFM
RDHMVLLEFVTAAGITHGMDELYKLEHHHHHHPFM
>NJM-PFN
RDHMVLLEFVTAAGITHGMDELYKLEHHHHHHPFN
>NJM-PFP
RDHMVLLEFVTAAGITHGMDELYKLEHHHHHHPFP
>NJM-PFQ
RDHMVLLEFVTAAGITHGMDELYKLEHHHHHHPFQ
>NJM-PFR
RDHMVLLEFVTAAGITHGMDELYKLEHHHHHHPFR
>NJM-PFS
RDHMVLLEFVTAAGITHGMDELYKLEHHHHHHPFS
>NJM-PFT
RDHMVLLEFVTAAGITHGMDELYKLEHHHHHHPFT
>NJM-PFV
RDHMVLLEFVTAAGITHGMDELYKLEHHHHHHPFV
>NJM-PFW
RDHMVLLEFVTAAGITHGMDELYKLEHHHHHHPFW
>NJM-PFY
RDHMVLLEFVTAAGITHGMDELYKLEHHHHHHPFY
>NJM-PG
RDHMVLLEFVTAAGITHGMDELYKLEHHHHHHPG
>NJM-PGA
RDHMVLLEFVTAAGITHGMDELYKLEHHHHHHPGA
>NJM-PGC
RDHMVLLEFVTAAGITHGMDELYKLEHHHHHHPGC
>NJM-PGD
RDHMVLLEFVTAAGITHGMDELYKLEHHHHHHPGD
>NJM-PGE
RDHMVLLEFVTAAGITHGMDELYKLEHHHHHHPGE
>NJM-PGF
RDHMVLLEFVTAAGITHGMDELYKLEHHHHHHPGF
>NJM-PGG
RDHMVLLEFVTAAGITHGMDELYKLEHHHHHHPGG
>NJM-PGH
RDHMVLLEFVTAAGITHGMDELYKLEHHHHHHPGH
>NJM-PGI
RDHMVLLEFVTAAGITHGMDELYKLEHHHHHHPGI
>NJM-PGK
RDHMVLLEFVTAAGITHGMDELYKLEHHHHHHPGK
>NJM-PGL
RDHMVLLEFVTAAGITHGMDELYKLEHHHHHHPGL
>NJM-PGM
RDHMVLLEFVTAAGITHGMDELYKLEHHHHHHPGM
>NJM-PGN
RDHMVLLEFVTAAGITHGMDELYKLEHHHHHHPGN
>NJM-PGP
RDHMVLLEFVTAAGITHGMDELYKLEHHHHHHPGP
>NJM-PGQ
RDHMVLLEFVTAAGITHGMDELYKLEHHHHHHPGQ
>NJM-PGR
RDHMVLLEFVTAAGITHGMDELYKLEHHHHHHPGR
>NJM-PGS
RDHMVLLEFVTAAGITHGMDELYKLEHHHHHHPGS
>NJM-PGT
RDHMVLLEFVTAAGITHGMDELYKLEHHHHHHPGT
>NJM-PGV
RDHMVLLEFVTAAGITHGMDELYKLEHHHHHHPGV
>NJM-PGW
RDHMVLLEFVTAAGITHGMDELYKLEHHHHHHPGW
>NJM-PGY
RDHMVLLEFVTAAGITHGMDELYKLEHHHHHHPGY
>NJM-PH
RDHMVLLEFVTAAGITHGMDELYKLEHHHHHHPH
>NJM-PHA
RDHMVLLEFVTAAGITHGMDELYKLEHHHHHHPHA
>NJM-PHC
RDHMVLLEFVTAAGITHGMDELYKLEHHHHHHPHC
>NJM-PHD
RDHMVLLEFVTAAGITHGMDELYKLEHHHHHHPHD
>NJM-PHE
RDHMVLLEFVTAAGITHGMDELYKLEHHHHHHPHE
>NJM-PHF
RDHMVLLEFVTAAGITHGMDELYKLEHHHHHHPHF
>NJM-PHG
RDHMVLLEFVTAAGITHGMDELYKLEHHHHHHPHG
>NJM-PHH
RDHMVLLEFVTAAGITHGMDELYKLEHHHHHHPHH
>NJM-PHI
RDHMVLLEFVTAAGITHGMDELYKLEHHHHHHPHI
>NJM-PHK
RDHMVLLEFVTAAGITHGMDELYKLEHHHHHHPHK
>NJM-PHL
RDHMVLLEFVTAAGITHGMDELYKLEHHHHHHPHL
>NJM-PHM
RDHMVLLEFVTAAGITHGMDELYKLEHHHHHHPHM
>NJM-PHN
RDHMVLLEFVTAAGITHGMDELYKLEHHHHHHPHN
>NJM-PHP
RDHMVLLEFVTAAGITHGMDELYKLEHHHHHHPHP
>NJM-PHQ
RDHMVLLEFVTAAGITHGMDELYKLEHHHHHHPHQ
>NJM-PHR
RDHMVLLEFVTAAGITHGMDELYKLEHHHHHHPHR
>NJM-PHS
RDHMVLLEFVTAAGITHGMDELYKLEHHHHHHPHS
>NJM-PHT
RDHMVLLEFVTAAGITHGMDELYKLEHHHHHHPHT
>NJM-PHV
RDHMVLLEFVTAAGITHGMDELYKLEHHHHHHPHV
>NJM-PHW
RDHMVLLEFVTAAGITHGMDELYKLEHHHHHHPHW
>NJM-PHY
RDHMVLLEFVTAAGITHGMDELYKLEHHHHHHPHY
>NJM-PI
RDHMVLLEFVTAAGITHGMDELYKLEHHHHHHPI
>NJM-PIA
RDHMVLLEFVTAAGITHGMDELYKLEHHHHHHPIA
>NJM-PIC
RDHMVLLEFVTAAGITHGMDELYKLEHHHHHHPIC
>NJM-PID
RDHMVLLEFVTAAGITHGMDELYKLEHHHHHHPID
>NJM-PIE
RDHMVLLEFVTAAGITHGMDELYKLEHHHHHHPIE
>NJM-PIF
RDHMVLLEFVTAAGITHGMDELYKLEHHHHHHPIF
>NJM-PIG
RDHMVLLEFVTAAGITHGMDELYKLEHHHHHHPIG
>NJM-PIH
RDHMVLLEFVTAAGITHGMDELYKLEHHHHHHPIH
>NJM-PII
RDHMVLLEFVTAAGITHGMDELYKLEHHHHHHPII
>NJM-PIK
RDHMVLLEFVTAAGITHGMDELYKLEHHHHHHPIK
>NJM-PIL
RDHMVLLEFVTAAGITHGMDELYKLEHHHHHHPIL
>NJM-PIM
RDHMVLLEFVTAAGITHGMDELYKLEHHHHHHPIM
>NJM-PIN
RDHMVLLEFVTAAGITHGMDELYKLEHHHHHHPIN
>NJM-PIP
RDHMVLLEFVTAAGITHGMDELYKLEHHHHHHPIP
>NJM-PIQ
RDHMVLLEFVTAAGITHGMDELYKLEHHHHHHPIQ
>NJM-PIR
RDHMVLLEFVTAAGITHGMDELYKLEHHHHHHPIR
>NJM-PIS
RDHMVLLEFVTAAGITHGMDELYKLEHHHHHHPIS
>NJM-PIT
RDHMVLLEFVTAAGITHGMDELYKLEHHHHHHPIT
>NJM-PIV
RDHMVLLEFVTAAGITHGMDELYKLEHHHHHHPIV
>NJM-PIW
RDHMVLLEFVTAAGITHGMDELYKLEHHHHHHPIW
>NJM-PIY
RDHMVLLEFVTAAGITHGMDELYKLEHHHHHHPIY
>NJM-PK
RDHMVLLEFVTAAGITHGMDELYKLEHHHHHHPK
>NJM-PKA
RDHMVLLEFVTAAGITHGMDELYKLEHHHHHHPKA
>NJM-PKC
RDHMVLLEFVTAAGITHGMDELYKLEHHHHHHPKC
>NJM-PKD
RDHMVLLEFVTAAGITHGMDELYKLEHHHHHHPKD
>NJM-PKE
RDHMVLLEFVTAAGITHGMDELYKLEHHHHHHPKE
>NJM-PKF
RDHMVLLEFVTAAGITHGMDELYKLEHHHHHHPKF
>NJM-PKG
RDHMVLLEFVTAAGITHGMDELYKLEHHHHHHPKG
>NJM-PKH
RDHMVLLEFVTAAGITHGMDELYKLEHHHHHHPKH
>NJM-PKI
RDHMVLLEFVTAAGITHGMDELYKLEHHHHHHPKI
>NJM-PKK
RDHMVLLEFVTAAGITHGMDELYKLEHHHHHHPKK
>NJM-PKL
RDHMVLLEFVTAAGITHGMDELYKLEHHHHHHPKL
>NJM-PKM
RDHMVLLEFVTAAGITHGMDELYKLEHHHHHHPKM
>NJM-PKN
RDHMVLLEFVTAAGITHGMDELYKLEHHHHHHPKN
>NJM-PKP
RDHMVLLEFVTAAGITHGMDELYKLEHHHHHHPKP
>NJM-PKQ
RDHMVLLEFVTAAGITHGMDELYKLEHHHHHHPKQ
>NJM-PKR
RDHMVLLEFVTAAGITHGMDELYKLEHHHHHHPKR
>NJM-PKS
RDHMVLLEFVTAAGITHGMDELYKLEHHHHHHPKS
>NJM-PKT
RDHMVLLEFVTAAGITHGMDELYKLEHHHHHHPKT
>NJM-PKV
RDHMVLLEFVTAAGITHGMDELYKLEHHHHHHPKV
>NJM-PKW
RDHMVLLEFVTAAGITHGMDELYKLEHHHHHHPKW
>NJM-PKY
RDHMVLLEFVTAAGITHGMDELYKLEHHHHHHPKY
>NJM-PL
RDHMVLLEFVTAAGITHGMDELYKLEHHHHHHPL
>NJM-PLA
RDHMVLLEFVTAAGITHGMDELYKLEHHHHHHPLA
>NJM-PLC
RDHMVLLEFVTAAGITHGMDELYKLEHHHHHHPLC
>NJM-PLD
RDHMVLLEFVTAAGITHGMDELYKLEHHHHHHPLD
>NJM-PLE
RDHMVLLEFVTAAGITHGMDELYKLEHHHHHHPLE
>NJM-PLF
RDHMVLLEFVTAAGITHGMDELYKLEHHHHHHPLF
>NJM-PLG
RDHMVLLEFVTAAGITHGMDELYKLEHHHHHHPLG
>NJM-PLH
RDHMVLLEFVTAAGITHGMDELYKLEHHHHHHPLH
>NJM-PLI
RDHMVLLEFVTAAGITHGMDELYKLEHHHHHHPLI
>NJM-PLK
RDHMVLLEFVTAAGITHGMDELYKLEHHHHHHPLK
>NJM-PLL
RDHMVLLEFVTAAGITHGMDELYKLEHHHHHHPLL
>NJM-PLM
RDHMVLLEFVTAAGITHGMDELYKLEHHHHHHPLM
>NJM-PLN
RDHMVLLEFVTAAGITHGMDELYKLEHHHHHHPLN
>NJM-PLP
RDHMVLLEFVTAAGITHGMDELYKLEHHHHHHPLP
>NJM-PLQ
RDHMVLLEFVTAAGITHGMDELYKLEHHHHHHPLQ
>NJM-PLR
RDHMVLLEFVTAAGITHGMDELYKLEHHHHHHPLR
>NJM-PLS
RDHMVLLEFVTAAGITHGMDELYKLEHHHHHHPLS
>NJM-PLT
RDHMVLLEFVTAAGITHGMDELYKLEHHHHHHPLT
>NJM-PLV
RDHMVLLEFVTAAGITHGMDELYKLEHHHHHHPLV
>NJM-PLW
RDHMVLLEFVTAAGITHGMDELYKLEHHHHHHPLW
>NJM-PLY
RDHMVLLEFVTAAGITHGMDELYKLEHHHHHHPLY
>NJM-PM
RDHMVLLEFVTAAGITHGMDELYKLEHHHHHHPM
>NJM-PMA
RDHMVLLEFVTAAGITHGMDELYKLEHHHHHHPMA
>NJM-PMC
RDHMVLLEFVTAAGITHGMDELYKLEHHHHHHPMC
>NJM-PMD
RDHMVLLEFVTAAGITHGMDELYKLEHHHHHHPMD
>NJM-PME
RDHMVLLEFVTAAGITHGMDELYKLEHHHHHHPME
>NJM-PMF
RDHMVLLEFVTAAGITHGMDELYKLEHHHHHHPMF
>NJM-PMG
RDHMVLLEFVTAAGITHGMDELYKLEHHHHHHPMG
>NJM-PMH
RDHMVLLEFVTAAGITHGMDELYKLEHHHHHHPMH
>NJM-PMI
RDHMVLLEFVTAAGITHGMDELYKLEHHHHHHPMI
>NJM-PMK
RDHMVLLEFVTAAGITHGMDELYKLEHHHHHHPMK
>NJM-PML
RDHMVLLEFVTAAGITHGMDELYKLEHHHHHHPML
>NJM-PMM
RDHMVLLEFVTAAGITHGMDELYKLEHHHHHHPMM
>NJM-PMN
RDHMVLLEFVTAAGITHGMDELYKLEHHHHHHPMN
>NJM-PMP
RDHMVLLEFVTAAGITHGMDELYKLEHHHHHHPMP
>NJM-PMQ
RDHMVLLEFVTAAGITHGMDELYKLEHHHHHHPMQ
>NJM-PMR
RDHMVLLEFVTAAGITHGMDELYKLEHHHHHHPMR
>NJM-PMS
RDHMVLLEFVTAAGITHGMDELYKLEHHHHHHPMS
>NJM-PMT
RDHMVLLEFVTAAGITHGMDELYKLEHHHHHHPMT
>NJM-PMV
RDHMVLLEFVTAAGITHGMDELYKLEHHHHHHPMV
>NJM-PMW
RDHMVLLEFVTAAGITHGMDELYKLEHHHHHHPMW
>NJM-PMY
RDHMVLLEFVTAAGITHGMDELYKLEHHHHHHPMY
>NJM-PN
RDHMVLLEFVTAAGITHGMDELYKLEHHHHHHPN
>NJM-PNA
RDHMVLLEFVTAAGITHGMDELYKLEHHHHHHPNA
>NJM-PNC
RDHMVLLEFVTAAGITHGMDELYKLEHHHHHHPNC
>NJM-PND
RDHMVLLEFVTAAGITHGMDELYKLEHHHHHHPND
>NJM-PNE
RDHMVLLEFVTAAGITHGMDELYKLEHHHHHHPNE
>NJM-PNF
RDHMVLLEFVTAAGITHGMDELYKLEHHHHHHPNF
>NJM-PNG
RDHMVLLEFVTAAGITHGMDELYKLEHHHHHHPNG
>NJM-PNH
RDHMVLLEFVTAAGITHGMDELYKLEHHHHHHPNH
>NJM-PNI
RDHMVLLEFVTAAGITHGMDELYKLEHHHHHHPNI
>NJM-PNK
RDHMVLLEFVTAAGITHGMDELYKLEHHHHHHPNK
>NJM-PNL
RDHMVLLEFVTAAGITHGMDELYKLEHHHHHHPNL
>NJM-PNM
RDHMVLLEFVTAAGITHGMDELYKLEHHHHHHPNM
>NJM-PNN
RDHMVLLEFVTAAGITHGMDELYKLEHHHHHHPNN
>NJM-PNP
RDHMVLLEFVTAAGITHGMDELYKLEHHHHHHPNP
>NJM-PNQ
RDHMVLLEFVTAAGITHGMDELYKLEHHHHHHPNQ
>NJM-PNR
RDHMVLLEFVTAAGITHGMDELYKLEHHHHHHPNR
>NJM-PNS
RDHMVLLEFVTAAGITHGMDELYKLEHHHHHHPNS
>NJM-PNT
RDHMVLLEFVTAAGITHGMDELYKLEHHHHHHPNT
>NJM-PNV
RDHMVLLEFVTAAGITHGMDELYKLEHHHHHHPNV
>NJM-PNW
RDHMVLLEFVTAAGITHGMDELYKLEHHHHHHPNW
>NJM-PNY
RDHMVLLEFVTAAGITHGMDELYKLEHHHHHHPNY
>NJM-PP
RDHMVLLEFVTAAGITHGMDELYKLEHHHHHHPP
>NJM-PPA
RDHMVLLEFVTAAGITHGMDELYKLEHHHHHHPPA
>NJM-PPC
RDHMVLLEFVTAAGITHGMDELYKLEHHHHHHPPC
>NJM-PPD
RDHMVLLEFVTAAGITHGMDELYKLEHHHHHHPPD
>NJM-PPE
RDHMVLLEFVTAAGITHGMDELYKLEHHHHHHPPE
>NJM-PPF
RDHMVLLEFVTAAGITHGMDELYKLEHHHHHHPPF
>NJM-PPG
RDHMVLLEFVTAAGITHGMDELYKLEHHHHHHPPG
>NJM-PPH
RDHMVLLEFVTAAGITHGMDELYKLEHHHHHHPPH
>NJM-PPI
RDHMVLLEFVTAAGITHGMDELYKLEHHHHHHPPI
>NJM-PPK
RDHMVLLEFVTAAGITHGMDELYKLEHHHHHHPPK
>NJM-PPL
RDHMVLLEFVTAAGITHGMDELYKLEHHHHHHPPL
>NJM-PPM
RDHMVLLEFVTAAGITHGMDELYKLEHHHHHHPPM
>NJM-PPN
RDHMVLLEFVTAAGITHGMDELYKLEHHHHHHPPN
>NJM-PPP
RDHMVLLEFVTAAGITHGMDELYKLEHHHHHHPPP
>NJM-PPQ
RDHMVLLEFVTAAGITHGMDELYKLEHHHHHHPPQ
>NJM-PPR
RDHMVLLEFVTAAGITHGMDELYKLEHHHHHHPPR
>NJM-PPS
RDHMVLLEFVTAAGITHGMDELYKLEHHHHHHPPS
>NJM-PPT
RDHMVLLEFVTAAGITHGMDELYKLEHHHHHHPPT
>NJM-PPV
RDHMVLLEFVTAAGITHGMDELYKLEHHHHHHPPV
>NJM-PPW
RDHMVLLEFVTAAGITHGMDELYKLEHHHHHHPPW
>NJM-PPY
RDHMVLLEFVTAAGITHGMDELYKLEHHHHHHPPY
>NJM-PQ
RDHMVLLEFVTAAGITHGMDELYKLEHHHHHHPQ
>NJM-PQA
RDHMVLLEFVTAAGITHGMDELYKLEHHHHHHPQA
>NJM-PQC
RDHMVLLEFVTAAGITHGMDELYKLEHHHHHHPQC
>NJM-PQD
RDHMVLLEFVTAAGITHGMDELYKLEHHHHHHPQD
>NJM-PQE
RDHMVLLEFVTAAGITHGMDELYKLEHHHHHHPQE
>NJM-PQF
RDHMVLLEFVTAAGITHGMDELYKLEHHHHHHPQF
>NJM-PQG
RDHMVLLEFVTAAGITHGMDELYKLEHHHHHHPQG
>NJM-PQH
RDHMVLLEFVTAAGITHGMDELYKLEHHHHHHPQH
>NJM-PQI
RDHMVLLEFVTAAGITHGMDELYKLEHHHHHHPQI
>NJM-PQK
RDHMVLLEFVTAAGITHGMDELYKLEHHHHHHPQK
>NJM-PQL
RDHMVLLEFVTAAGITHGMDELYKLEHHHHHHPQL
>NJM-PQM
RDHMVLLEFVTAAGITHGMDELYKLEHHHHHHPQM
>NJM-PQN
RDHMVLLEFVTAAGITHGMDELYKLEHHHHHHPQN
>NJM-PQP
RDHMVLLEFVTAAGITHGMDELYKLEHHHHHHPQP
>NJM-PQQ
RDHMVLLEFVTAAGITHGMDELYKLEHHHHHHPQQ
>NJM-PQR
RDHMVLLEFVTAAGITHGMDELYKLEHHHHHHPQR
>NJM-PQS
RDHMVLLEFVTAAGITHGMDELYKLEHHHHHHPQS
>NJM-PQT
RDHMVLLEFVTAAGITHGMDELYKLEHHHHHHPQT
>NJM-PQV
RDHMVLLEFVTAAGITHGMDELYKLEHHHHHHPQV
>NJM-PQW
RDHMVLLEFVTAAGITHGMDELYKLEHHHHHHPQW
>NJM-PQY
RDHMVLLEFVTAAGITHGMDELYKLEHHHHHHPQY
>NJM-PR
RDHMVLLEFVTAAGITHGMDELYKLEHHHHHHPR
>NJM-PRA
RDHMVLLEFVTAAGITHGMDELYKLEHHHHHHPRA
>NJM-PRC
RDHMVLLEFVTAAGITHGMDELYKLEHHHHHHPRC
>NJM-PRD
RDHMVLLEFVTAAGITHGMDELYKLEHHHHHHPRD
>NJM-PRE
RDHMVLLEFVTAAGITHGMDELYKLEHHHHHHPRE
>NJM-PRF
RDHMVLLEFVTAAGITHGMDELYKLEHHHHHHPRF
>NJM-PRG
RDHMVLLEFVTAAGITHGMDELYKLEHHHHHHPRG
>NJM-PRH
RDHMVLLEFVTAAGITHGMDELYKLEHHHHHHPRH
>NJM-PRI
RDHMVLLEFVTAAGITHGMDELYKLEHHHHHHPRI
>NJM-PRK
RDHMVLLEFVTAAGITHGMDELYKLEHHHHHHPRK
>NJM-PRL
RDHMVLLEFVTAAGITHGMDELYKLEHHHHHHPRL
>NJM-PRM
RDHMVLLEFVTAAGITHGMDELYKLEHHHHHHPRM
>NJM-PRN
RDHMVLLEFVTAAGITHGMDELYKLEHHHHHHPRN
>NJM-PRP
RDHMVLLEFVTAAGITHGMDELYKLEHHHHHHPRP
>NJM-PRQ
RDHMVLLEFVTAAGITHGMDELYKLEHHHHHHPRQ
>NJM-PRR
RDHMVLLEFVTAAGITHGMDELYKLEHHHHHHPRR
>NJM-PRS
RDHMVLLEFVTAAGITHGMDELYKLEHHHHHHPRS
>NJM-PRT
RDHMVLLEFVTAAGITHGMDELYKLEHHHHHHPRT
>NJM-PRV
RDHMVLLEFVTAAGITHGMDELYKLEHHHHHHPRV
>NJM-PRW
RDHMVLLEFVTAAGITHGMDELYKLEHHHHHHPRW
>NJM-PRY
RDHMVLLEFVTAAGITHGMDELYKLEHHHHHHPRY
>NJM-PS
RDHMVLLEFVTAAGITHGMDELYKLEHHHHHHPS
>NJM-PSA
RDHMVLLEFVTAAGITHGMDELYKLEHHHHHHPSA
>NJM-PSC
RDHMVLLEFVTAAGITHGMDELYKLEHHHHHHPSC
>NJM-PSD
RDHMVLLEFVTAAGITHGMDELYKLEHHHHHHPSD
>NJM-PSE
RDHMVLLEFVTAAGITHGMDELYKLEHHHHHHPSE
>NJM-PSF
RDHMVLLEFVTAAGITHGMDELYKLEHHHHHHPSF
>NJM-PSG
RDHMVLLEFVTAAGITHGMDELYKLEHHHHHHPSG
>NJM-PSH
RDHMVLLEFVTAAGITHGMDELYKLEHHHHHHPSH
>NJM-PSI
RDHMVLLEFVTAAGITHGMDELYKLEHHHHHHPSI
>NJM-PSK
RDHMVLLEFVTAAGITHGMDELYKLEHHHHHHPSK
>NJM-PSL
RDHMVLLEFVTAAGITHGMDELYKLEHHHHHHPSL
>NJM-PSM
RDHMVLLEFVTAAGITHGMDELYKLEHHHHHHPSM
>NJM-PSN
RDHMVLLEFVTAAGITHGMDELYKLEHHHHHHPSN
>NJM-PSP
RDHMVLLEFVTAAGITHGMDELYKLEHHHHHHPSP
>NJM-PSQ
RDHMVLLEFVTAAGITHGMDELYKLEHHHHHHPSQ
>NJM-PSR
RDHMVLLEFVTAAGITHGMDELYKLEHHHHHHPSR
>NJM-PSS
RDHMVLLEFVTAAGITHGMDELYKLEHHHHHHPSS
>NJM-PST
RDHMVLLEFVTAAGITHGMDELYKLEHHHHHHPST
>NJM-PSV
RDHMVLLEFVTAAGITHGMDELYKLEHHHHHHPSV
>NJM-PSW
RDHMVLLEFVTAAGITHGMDELYKLEHHHHHHPSW
>NJM-PSY
RDHMVLLEFVTAAGITHGMDELYKLEHHHHHHPSY
>NJM-PT
RDHMVLLEFVTAAGITHGMDELYKLEHHHHHHPT
>NJM-PTA
RDHMVLLEFVTAAGITHGMDELYKLEHHHHHHPTA
>NJM-PTC
RDHMVLLEFVTAAGITHGMDELYKLEHHHHHHPTC
>NJM-PTD
RDHMVLLEFVTAAGITHGMDELYKLEHHHHHHPTD
>NJM-PTE
RDHMVLLEFVTAAGITHGMDELYKLEHHHHHHPTE
>NJM-PTF
RDHMVLLEFVTAAGITHGMDELYKLEHHHHHHPTF
>NJM-PTG
RDHMVLLEFVTAAGITHGMDELYKLEHHHHHHPTG
>NJM-PTH
RDHMVLLEFVTAAGITHGMDELYKLEHHHHHHPTH
>NJM-PTI
RDHMVLLEFVTAAGITHGMDELYKLEHHHHHHPTI
>NJM-PTK
RDHMVLLEFVTAAGITHGMDELYKLEHHHHHHPTK
>NJM-PTL
RDHMVLLEFVTAAGITHGMDELYKLEHHHHHHPTL
>NJM-PTM
RDHMVLLEFVTAAGITHGMDELYKLEHHHHHHPTM
>NJM-PTN
RDHMVLLEFVTAAGITHGMDELYKLEHHHHHHPTN
>NJM-PTP
RDHMVLLEFVTAAGITHGMDELYKLEHHHHHHPTP
>NJM-PTQ
RDHMVLLEFVTAAGITHGMDELYKLEHHHHHHPTQ
>NJM-PTR
RDHMVLLEFVTAAGITHGMDELYKLEHHHHHHPTR
>NJM-PTS
RDHMVLLEFVTAAGITHGMDELYKLEHHHHHHPTS
>NJM-PTT
RDHMVLLEFVTAAGITHGMDELYKLEHHHHHHPTT
>NJM-PTV
RDHMVLLEFVTAAGITHGMDELYKLEHHHHHHPTV
>NJM-PTW
RDHMVLLEFVTAAGITHGMDELYKLEHHHHHHPTW
>NJM-PTY
RDHMVLLEFVTAAGITHGMDELYKLEHHHHHHPTY
>NJM-PV
RDHMVLLEFVTAAGITHGMDELYKLEHHHHHHPV
>NJM-PVA
RDHMVLLEFVTAAGITHGMDELYKLEHHHHHHPVA
>NJM-PVC
RDHMVLLEFVTAAGITHGMDELYKLEHHHHHHPVC
>NJM-PVD
RDHMVLLEFVTAAGITHGMDELYKLEHHHHHHPVD
>NJM-PVE
RDHMVLLEFVTAAGITHGMDELYKLEHHHHHHPVE
>NJM-PVF
RDHMVLLEFVTAAGITHGMDELYKLEHHHHHHPVF
>NJM-PVG
RDHMVLLEFVTAAGITHGMDELYKLEHHHHHHPVG
>NJM-PVH
RDHMVLLEFVTAAGITHGMDELYKLEHHHHHHPVH
>NJM-PVI
RDHMVLLEFVTAAGITHGMDELYKLEHHHHHHPVI
>NJM-PVK
RDHMVLLEFVTAAGITHGMDELYKLEHHHHHHPVK
>NJM-PVL
RDHMVLLEFVTAAGITHGMDELYKLEHHHHHHPVL
>NJM-PVM
RDHMVLLEFVTAAGITHGMDELYKLEHHHHHHPVM
>NJM-PVN
RDHMVLLEFVTAAGITHGMDELYKLEHHHHHHPVN
>NJM-PVP
RDHMVLLEFVTAAGITHGMDELYKLEHHHHHHPVP
>NJM-PVQ
RDHMVLLEFVTAAGITHGMDELYKLEHHHHHHPVQ
>NJM-PVR
RDHMVLLEFVTAAGITHGMDELYKLEHHHHHHPVR
>NJM-PVS
RDHMVLLEFVTAAGITHGMDELYKLEHHHHHHPVS
>NJM-PVT
RDHMVLLEFVTAAGITHGMDELYKLEHHHHHHPVT
>NJM-PVV
RDHMVLLEFVTAAGITHGMDELYKLEHHHHHHPVV
>NJM-PVW
RDHMVLLEFVTAAGITHGMDELYKLEHHHHHHPVW
>NJM-PVY
RDHMVLLEFVTAAGITHGMDELYKLEHHHHHHPVY
>NJM-PW
RDHMVLLEFVTAAGITHGMDELYKLEHHHHHHPW
>NJM-PWA
RDHMVLLEFVTAAGITHGMDELYKLEHHHHHHPWA
>NJM-PWC
RDHMVLLEFVTAAGITHGMDELYKLEHHHHHHPWC
>NJM-PWD
RDHMVLLEFVTAAGITHGMDELYKLEHHHHHHPWD
>NJM-PWE
RDHMVLLEFVTAAGITHGMDELYKLEHHHHHHPWE
>NJM-PWF
RDHMVLLEFVTAAGITHGMDELYKLEHHHHHHPWF
>NJM-PWG
RDHMVLLEFVTAAGITHGMDELYKLEHHHHHHPWG
>NJM-PWH
RDHMVLLEFVTAAGITHGMDELYKLEHHHHHHPWH
>NJM-PWI
RDHMVLLEFVTAAGITHGMDELYKLEHHHHHHPWI
>NJM-PWK
RDHMVLLEFVTAAGITHGMDELYKLEHHHHHHPWK
>NJM-PWL
RDHMVLLEFVTAAGITHGMDELYKLEHHHHHHPWL
>NJM-PWM
RDHMVLLEFVTAAGITHGMDELYKLEHHHHHHPWM
>NJM-PWN
RDHMVLLEFVTAAGITHGMDELYKLEHHHHHHPWN
>NJM-PWP
RDHMVLLEFVTAAGITHGMDELYKLEHHHHHHPWP
>NJM-PWQ
RDHMVLLEFVTAAGITHGMDELYKLEHHHHHHPWQ
>NJM-PWR
RDHMVLLEFVTAAGITHGMDELYKLEHHHHHHPWR
>NJM-PWS
RDHMVLLEFVTAAGITHGMDELYKLEHHHHHHPWS
>NJM-PWT
RDHMVLLEFVTAAGITHGMDELYKLEHHHHHHPWT
>NJM-PWV
RDHMVLLEFVTAAGITHGMDELYKLEHHHHHHPWV
>NJM-PWW
RDHMVLLEFVTAAGITHGMDELYKLEHHHHHHPWW
>NJM-PWY
RDHMVLLEFVTAAGITHGMDELYKLEHHHHHHPWY
>NJM-PY
RDHMVLLEFVTAAGITHGMDELYKLEHHHHHHPY
>NJM-PYA
RDHMVLLEFVTAAGITHGMDELYKLEHHHHHHPYA
>NJM-PYC
RDHMVLLEFVTAAGITHGMDELYKLEHHHHHHPYC
>NJM-PYD
RDHMVLLEFVTAAGITHGMDELYKLEHHHHHHPYD
>NJM-PYE
RDHMVLLEFVTAAGITHGMDELYKLEHHHHHHPYE
>NJM-PYF
RDHMVLLEFVTAAGITHGMDELYKLEHHHHHHPYF
>NJM-PYG
RDHMVLLEFVTAAGITHGMDELYKLEHHHHHHPYG
>NJM-PYH
RDHMVLLEFVTAAGITHGMDELYKLEHHHHHHPYH
>NJM-PYI
RDHMVLLEFVTAAGITHGMDELYKLEHHHHHHPYI
>NJM-PYK
RDHMVLLEFVTAAGITHGMDELYKLEHHHHHHPYK
>NJM-PYL
RDHMVLLEFVTAAGITHGMDELYKLEHHHHHHPYL
>NJM-PYM
RDHMVLLEFVTAAGITHGMDELYKLEHHHHHHPYM
>NJM-PYN
RDHMVLLEFVTAAGITHGMDELYKLEHHHHHHPYN
>NJM-PYP
RDHMVLLEFVTAAGITHGMDELYKLEHHHHHHPYP
>NJM-PYQ
RDHMVLLEFVTAAGITHGMDELYKLEHHHHHHPYQ
>NJM-PYR
RDHMVLLEFVTAAGITHGMDELYKLEHHHHHHPYR
>NJM-PYS
RDHMVLLEFVTAAGITHGMDELYKLEHHHHHHPYS
>NJM-PYT
RDHMVLLEFVTAAGITHGMDELYKLEHHHHHHPYT
>NJM-PYV
RDHMVLLEFVTAAGITHGMDELYKLEHHHHHHPYV
>NJM-PYW
RDHMVLLEFVTAAGITHGMDELYKLEHHHHHHPYW
>NJM-PYY
RDHMVLLEFVTAAGITHGMDELYKLEHHHHHHPYY
>NJM-Q
RDHMVLLEFVTAAGITHGMDELYKLEHHHHHHQ
>NJM-QA
RDHMVLLEFVTAAGITHGMDELYKLEHHHHHHQA
>NJM-QC
RDHMVLLEFVTAAGITHGMDELYKLEHHHHHHQC
>NJM-QD
RDHMVLLEFVTAAGITHGMDELYKLEHHHHHHQD
>NJM-QE
RDHMVLLEFVTAAGITHGMDELYKLEHHHHHHQE
>NJM-QF
RDHMVLLEFVTAAGITHGMDELYKLEHHHHHHQF
>NJM-QG
RDHMVLLEFVTAAGITHGMDELYKLEHHHHHHQG
>NJM-QH
RDHMVLLEFVTAAGITHGMDELYKLEHHHHHHQH
>NJM-QI
RDHMVLLEFVTAAGITHGMDELYKLEHHHHHHQI
>NJM-QK
RDHMVLLEFVTAAGITHGMDELYKLEHHHHHHQK
>NJM-QL
RDHMVLLEFVTAAGITHGMDELYKLEHHHHHHQL
>NJM-QM
RDHMVLLEFVTAAGITHGMDELYKLEHHHHHHQM
>NJM-QN
RDHMVLLEFVTAAGITHGMDELYKLEHHHHHHQN
>NJM-QP
RDHMVLLEFVTAAGITHGMDELYKLEHHHHHHQP
>NJM-QQ
RDHMVLLEFVTAAGITHGMDELYKLEHHHHHHQQ
>NJM-QR
RDHMVLLEFVTAAGITHGMDELYKLEHHHHHHQR
>NJM-QS
RDHMVLLEFVTAAGITHGMDELYKLEHHHHHHQS
>NJM-QT
RDHMVLLEFVTAAGITHGMDELYKLEHHHHHHQT
>NJM-QV
RDHMVLLEFVTAAGITHGMDELYKLEHHHHHHQV
>NJM-QW
RDHMVLLEFVTAAGITHGMDELYKLEHHHHHHQW
>NJM-QY
RDHMVLLEFVTAAGITHGMDELYKLEHHHHHHQY
>NJM-QA
RDHMVLLEFVTAAGITHGMDELYKLEHHHHHHQA
>NJM-QAA
RDHMVLLEFVTAAGITHGMDELYKLEHHHHHHQAA
>NJM-QAC
RDHMVLLEFVTAAGITHGMDELYKLEHHHHHHQAC
>NJM-QAD
RDHMVLLEFVTAAGITHGMDELYKLEHHHHHHQAD
>NJM-QAE
RDHMVLLEFVTAAGITHGMDELYKLEHHHHHHQAE
>NJM-QAF
RDHMVLLEFVTAAGITHGMDELYKLEHHHHHHQAF
>NJM-QAG
RDHMVLLEFVTAAGITHGMDELYKLEHHHHHHQAG
>NJM-QAH
RDHMVLLEFVTAAGITHGMDELYKLEHHHHHHQAH
>NJM-QAI
RDHMVLLEFVTAAGITHGMDELYKLEHHHHHHQAI
>NJM-QAK
RDHMVLLEFVTAAGITHGMDELYKLEHHHHHHQAK
>NJM-QAL
RDHMVLLEFVTAAGITHGMDELYKLEHHHHHHQAL
>NJM-QAM
RDHMVLLEFVTAAGITHGMDELYKLEHHHHHHQAM
>NJM-QAN
RDHMVLLEFVTAAGITHGMDELYKLEHHHHHHQAN
>NJM-QAP
RDHMVLLEFVTAAGITHGMDELYKLEHHHHHHQAP
>NJM-QAQ
RDHMVLLEFVTAAGITHGMDELYKLEHHHHHHQAQ
>NJM-QAR
RDHMVLLEFVTAAGITHGMDELYKLEHHHHHHQAR
>NJM-QAS
RDHMVLLEFVTAAGITHGMDELYKLEHHHHHHQAS
>NJM-QAT
RDHMVLLEFVTAAGITHGMDELYKLEHHHHHHQAT
>NJM-QAV
RDHMVLLEFVTAAGITHGMDELYKLEHHHHHHQAV
>NJM-QAW
RDHMVLLEFVTAAGITHGMDELYKLEHHHHHHQAW
>NJM-QAY
RDHMVLLEFVTAAGITHGMDELYKLEHHHHHHQAY
>NJM-QC
RDHMVLLEFVTAAGITHGMDELYKLEHHHHHHQC
>NJM-QCA
RDHMVLLEFVTAAGITHGMDELYKLEHHHHHHQCA
>NJM-QCC
RDHMVLLEFVTAAGITHGMDELYKLEHHHHHHQCC
>NJM-QCD
RDHMVLLEFVTAAGITHGMDELYKLEHHHHHHQCD
>NJM-QCE
RDHMVLLEFVTAAGITHGMDELYKLEHHHHHHQCE
>NJM-QCF
RDHMVLLEFVTAAGITHGMDELYKLEHHHHHHQCF
>NJM-QCG
RDHMVLLEFVTAAGITHGMDELYKLEHHHHHHQCG
>NJM-QCH
RDHMVLLEFVTAAGITHGMDELYKLEHHHHHHQCH
>NJM-QCI
RDHMVLLEFVTAAGITHGMDELYKLEHHHHHHQCI
>NJM-QCK
RDHMVLLEFVTAAGITHGMDELYKLEHHHHHHQCK
>NJM-QCL
RDHMVLLEFVTAAGITHGMDELYKLEHHHHHHQCL
>NJM-QCM
RDHMVLLEFVTAAGITHGMDELYKLEHHHHHHQCM
>NJM-QCN
RDHMVLLEFVTAAGITHGMDELYKLEHHHHHHQCN
>NJM-QCP
RDHMVLLEFVTAAGITHGMDELYKLEHHHHHHQCP
>NJM-QCQ
RDHMVLLEFVTAAGITHGMDELYKLEHHHHHHQCQ
>NJM-QCR
RDHMVLLEFVTAAGITHGMDELYKLEHHHHHHQCR
>NJM-QCS
RDHMVLLEFVTAAGITHGMDELYKLEHHHHHHQCS
>NJM-QCT
RDHMVLLEFVTAAGITHGMDELYKLEHHHHHHQCT
>NJM-QCV
RDHMVLLEFVTAAGITHGMDELYKLEHHHHHHQCV
>NJM-QCW
RDHMVLLEFVTAAGITHGMDELYKLEHHHHHHQCW
>NJM-QCY
RDHMVLLEFVTAAGITHGMDELYKLEHHHHHHQCY
>NJM-QD
RDHMVLLEFVTAAGITHGMDELYKLEHHHHHHQD
>NJM-QDA
RDHMVLLEFVTAAGITHGMDELYKLEHHHHHHQDA
>NJM-QDC
RDHMVLLEFVTAAGITHGMDELYKLEHHHHHHQDC
>NJM-QDD
RDHMVLLEFVTAAGITHGMDELYKLEHHHHHHQDD
>NJM-QDE
RDHMVLLEFVTAAGITHGMDELYKLEHHHHHHQDE
>NJM-QDF
RDHMVLLEFVTAAGITHGMDELYKLEHHHHHHQDF
>NJM-QDG
RDHMVLLEFVTAAGITHGMDELYKLEHHHHHHQDG
>NJM-QDH
RDHMVLLEFVTAAGITHGMDELYKLEHHHHHHQDH
>NJM-QDI
RDHMVLLEFVTAAGITHGMDELYKLEHHHHHHQDI
>NJM-QDK
RDHMVLLEFVTAAGITHGMDELYKLEHHHHHHQDK
>NJM-QDL
RDHMVLLEFVTAAGITHGMDELYKLEHHHHHHQDL
>NJM-QDM
RDHMVLLEFVTAAGITHGMDELYKLEHHHHHHQDM
>NJM-QDN
RDHMVLLEFVTAAGITHGMDELYKLEHHHHHHQDN
>NJM-QDP
RDHMVLLEFVTAAGITHGMDELYKLEHHHHHHQDP
>NJM-QDQ
RDHMVLLEFVTAAGITHGMDELYKLEHHHHHHQDQ
>NJM-QDR
RDHMVLLEFVTAAGITHGMDELYKLEHHHHHHQDR
>NJM-QDS
RDHMVLLEFVTAAGITHGMDELYKLEHHHHHHQDS
>NJM-QDT
RDHMVLLEFVTAAGITHGMDELYKLEHHHHHHQDT
>NJM-QDV
RDHMVLLEFVTAAGITHGMDELYKLEHHHHHHQDV
>NJM-QDW
RDHMVLLEFVTAAGITHGMDELYKLEHHHHHHQDW
>NJM-QDY
RDHMVLLEFVTAAGITHGMDELYKLEHHHHHHQDY
>NJM-QE
RDHMVLLEFVTAAGITHGMDELYKLEHHHHHHQE
>NJM-QEA
RDHMVLLEFVTAAGITHGMDELYKLEHHHHHHQEA
>NJM-QEC
RDHMVLLEFVTAAGITHGMDELYKLEHHHHHHQEC
>NJM-QED
RDHMVLLEFVTAAGITHGMDELYKLEHHHHHHQED
>NJM-QEE
RDHMVLLEFVTAAGITHGMDELYKLEHHHHHHQEE
>NJM-QEF
RDHMVLLEFVTAAGITHGMDELYKLEHHHHHHQEF
>NJM-QEG
RDHMVLLEFVTAAGITHGMDELYKLEHHHHHHQEG
>NJM-QEH
RDHMVLLEFVTAAGITHGMDELYKLEHHHHHHQEH
>NJM-QEI
RDHMVLLEFVTAAGITHGMDELYKLEHHHHHHQEI
>NJM-QEK
RDHMVLLEFVTAAGITHGMDELYKLEHHHHHHQEK
>NJM-QEL
RDHMVLLEFVTAAGITHGMDELYKLEHHHHHHQEL
>NJM-QEM
RDHMVLLEFVTAAGITHGMDELYKLEHHHHHHQEM
>NJM-QEN
RDHMVLLEFVTAAGITHGMDELYKLEHHHHHHQEN
>NJM-QEP
RDHMVLLEFVTAAGITHGMDELYKLEHHHHHHQEP
>NJM-QEQ
RDHMVLLEFVTAAGITHGMDELYKLEHHHHHHQEQ
>NJM-QER
RDHMVLLEFVTAAGITHGMDELYKLEHHHHHHQER
>NJM-QES
RDHMVLLEFVTAAGITHGMDELYKLEHHHHHHQES
>NJM-QET
RDHMVLLEFVTAAGITHGMDELYKLEHHHHHHQET
>NJM-QEV
RDHMVLLEFVTAAGITHGMDELYKLEHHHHHHQEV
>NJM-QEW
RDHMVLLEFVTAAGITHGMDELYKLEHHHHHHQEW
>NJM-QEY
RDHMVLLEFVTAAGITHGMDELYKLEHHHHHHQEY
>NJM-QF
RDHMVLLEFVTAAGITHGMDELYKLEHHHHHHQF
>NJM-QFA
RDHMVLLEFVTAAGITHGMDELYKLEHHHHHHQFA
>NJM-QFC
RDHMVLLEFVTAAGITHGMDELYKLEHHHHHHQFC
>NJM-QFD
RDHMVLLEFVTAAGITHGMDELYKLEHHHHHHQFD
>NJM-QFE
RDHMVLLEFVTAAGITHGMDELYKLEHHHHHHQFE
>NJM-QFF
RDHMVLLEFVTAAGITHGMDELYKLEHHHHHHQFF
>NJM-QFG
RDHMVLLEFVTAAGITHGMDELYKLEHHHHHHQFG
>NJM-QFH
RDHMVLLEFVTAAGITHGMDELYKLEHHHHHHQFH
>NJM-QFI
RDHMVLLEFVTAAGITHGMDELYKLEHHHHHHQFI
>NJM-QFK
RDHMVLLEFVTAAGITHGMDELYKLEHHHHHHQFK
>NJM-QFL
RDHMVLLEFVTAAGITHGMDELYKLEHHHHHHQFL
>NJM-QFM
RDHMVLLEFVTAAGITHGMDELYKLEHHHHHHQFM
>NJM-QFN
RDHMVLLEFVTAAGITHGMDELYKLEHHHHHHQFN
>NJM-QFP
RDHMVLLEFVTAAGITHGMDELYKLEHHHHHHQFP
>NJM-QFQ
RDHMVLLEFVTAAGITHGMDELYKLEHHHHHHQFQ
>NJM-QFR
RDHMVLLEFVTAAGITHGMDELYKLEHHHHHHQFR
>NJM-QFS
RDHMVLLEFVTAAGITHGMDELYKLEHHHHHHQFS
>NJM-QFT
RDHMVLLEFVTAAGITHGMDELYKLEHHHHHHQFT
>NJM-QFV
RDHMVLLEFVTAAGITHGMDELYKLEHHHHHHQFV
>NJM-QFW
RDHMVLLEFVTAAGITHGMDELYKLEHHHHHHQFW
>NJM-QFY
RDHMVLLEFVTAAGITHGMDELYKLEHHHHHHQFY
>NJM-QG
RDHMVLLEFVTAAGITHGMDELYKLEHHHHHHQG
>NJM-QGA
RDHMVLLEFVTAAGITHGMDELYKLEHHHHHHQGA
>NJM-QGC
RDHMVLLEFVTAAGITHGMDELYKLEHHHHHHQGC
>NJM-QGD
RDHMVLLEFVTAAGITHGMDELYKLEHHHHHHQGD
>NJM-QGE
RDHMVLLEFVTAAGITHGMDELYKLEHHHHHHQGE
>NJM-QGF
RDHMVLLEFVTAAGITHGMDELYKLEHHHHHHQGF
>NJM-QGG
RDHMVLLEFVTAAGITHGMDELYKLEHHHHHHQGG
>NJM-QGH
RDHMVLLEFVTAAGITHGMDELYKLEHHHHHHQGH
>NJM-QGI
RDHMVLLEFVTAAGITHGMDELYKLEHHHHHHQGI
>NJM-QGK
RDHMVLLEFVTAAGITHGMDELYKLEHHHHHHQGK
>NJM-QGL
RDHMVLLEFVTAAGITHGMDELYKLEHHHHHHQGL
>NJM-QGM
RDHMVLLEFVTAAGITHGMDELYKLEHHHHHHQGM
>NJM-QGN
RDHMVLLEFVTAAGITHGMDELYKLEHHHHHHQGN
>NJM-QGP
RDHMVLLEFVTAAGITHGMDELYKLEHHHHHHQGP
>NJM-QGQ
RDHMVLLEFVTAAGITHGMDELYKLEHHHHHHQGQ
>NJM-QGR
RDHMVLLEFVTAAGITHGMDELYKLEHHHHHHQGR
>NJM-QGS
RDHMVLLEFVTAAGITHGMDELYKLEHHHHHHQGS
>NJM-QGT
RDHMVLLEFVTAAGITHGMDELYKLEHHHHHHQGT
>NJM-QGV
RDHMVLLEFVTAAGITHGMDELYKLEHHHHHHQGV
>NJM-QGW
RDHMVLLEFVTAAGITHGMDELYKLEHHHHHHQGW
>NJM-QGY
RDHMVLLEFVTAAGITHGMDELYKLEHHHHHHQGY
>NJM-QH
RDHMVLLEFVTAAGITHGMDELYKLEHHHHHHQH
>NJM-QHA
RDHMVLLEFVTAAGITHGMDELYKLEHHHHHHQHA
>NJM-QHC
RDHMVLLEFVTAAGITHGMDELYKLEHHHHHHQHC
>NJM-QHD
RDHMVLLEFVTAAGITHGMDELYKLEHHHHHHQHD
>NJM-QHE
RDHMVLLEFVTAAGITHGMDELYKLEHHHHHHQHE
>NJM-QHF
RDHMVLLEFVTAAGITHGMDELYKLEHHHHHHQHF
>NJM-QHG
RDHMVLLEFVTAAGITHGMDELYKLEHHHHHHQHG
>NJM-QHH
RDHMVLLEFVTAAGITHGMDELYKLEHHHHHHQHH
>NJM-QHI
RDHMVLLEFVTAAGITHGMDELYKLEHHHHHHQHI
>NJM-QHK
RDHMVLLEFVTAAGITHGMDELYKLEHHHHHHQHK
>NJM-QHL
RDHMVLLEFVTAAGITHGMDELYKLEHHHHHHQHL
>NJM-QHM
RDHMVLLEFVTAAGITHGMDELYKLEHHHHHHQHM
>NJM-QHN
RDHMVLLEFVTAAGITHGMDELYKLEHHHHHHQHN
>NJM-QHP
RDHMVLLEFVTAAGITHGMDELYKLEHHHHHHQHP
>NJM-QHQ
RDHMVLLEFVTAAGITHGMDELYKLEHHHHHHQHQ
>NJM-QHR
RDHMVLLEFVTAAGITHGMDELYKLEHHHHHHQHR
>NJM-QHS
RDHMVLLEFVTAAGITHGMDELYKLEHHHHHHQHS
>NJM-QHT
RDHMVLLEFVTAAGITHGMDELYKLEHHHHHHQHT
>NJM-QHV
RDHMVLLEFVTAAGITHGMDELYKLEHHHHHHQHV
>NJM-QHW
RDHMVLLEFVTAAGITHGMDELYKLEHHHHHHQHW
>NJM-QHY
RDHMVLLEFVTAAGITHGMDELYKLEHHHHHHQHY
>NJM-QI
RDHMVLLEFVTAAGITHGMDELYKLEHHHHHHQI
>NJM-QIA
RDHMVLLEFVTAAGITHGMDELYKLEHHHHHHQIA
>NJM-QIC
RDHMVLLEFVTAAGITHGMDELYKLEHHHHHHQIC
>NJM-QID
RDHMVLLEFVTAAGITHGMDELYKLEHHHHHHQID
>NJM-QIE
RDHMVLLEFVTAAGITHGMDELYKLEHHHHHHQIE
>NJM-QIF
RDHMVLLEFVTAAGITHGMDELYKLEHHHHHHQIF
>NJM-QIG
RDHMVLLEFVTAAGITHGMDELYKLEHHHHHHQIG
>NJM-QIH
RDHMVLLEFVTAAGITHGMDELYKLEHHHHHHQIH
>NJM-QII
RDHMVLLEFVTAAGITHGMDELYKLEHHHHHHQII
>NJM-QIK
RDHMVLLEFVTAAGITHGMDELYKLEHHHHHHQIK
>NJM-QIL
RDHMVLLEFVTAAGITHGMDELYKLEHHHHHHQIL
>NJM-QIM
RDHMVLLEFVTAAGITHGMDELYKLEHHHHHHQIM
>NJM-QIN
RDHMVLLEFVTAAGITHGMDELYKLEHHHHHHQIN
>NJM-QIP
RDHMVLLEFVTAAGITHGMDELYKLEHHHHHHQIP
>NJM-QIQ
RDHMVLLEFVTAAGITHGMDELYKLEHHHHHHQIQ
>NJM-QIR
RDHMVLLEFVTAAGITHGMDELYKLEHHHHHHQIR
>NJM-QIS
RDHMVLLEFVTAAGITHGMDELYKLEHHHHHHQIS
>NJM-QIT
RDHMVLLEFVTAAGITHGMDELYKLEHHHHHHQIT
>NJM-QIV
RDHMVLLEFVTAAGITHGMDELYKLEHHHHHHQIV
>NJM-QIW
RDHMVLLEFVTAAGITHGMDELYKLEHHHHHHQIW
>NJM-QIY
RDHMVLLEFVTAAGITHGMDELYKLEHHHHHHQIY
>NJM-QK
RDHMVLLEFVTAAGITHGMDELYKLEHHHHHHQK
>NJM-QKA
RDHMVLLEFVTAAGITHGMDELYKLEHHHHHHQKA
>NJM-QKC
RDHMVLLEFVTAAGITHGMDELYKLEHHHHHHQKC
>NJM-QKD
RDHMVLLEFVTAAGITHGMDELYKLEHHHHHHQKD
>NJM-QKE
RDHMVLLEFVTAAGITHGMDELYKLEHHHHHHQKE
>NJM-QKF
RDHMVLLEFVTAAGITHGMDELYKLEHHHHHHQKF
>NJM-QKG
RDHMVLLEFVTAAGITHGMDELYKLEHHHHHHQKG
>NJM-QKH
RDHMVLLEFVTAAGITHGMDELYKLEHHHHHHQKH
>NJM-QKI
RDHMVLLEFVTAAGITHGMDELYKLEHHHHHHQKI
>NJM-QKK
RDHMVLLEFVTAAGITHGMDELYKLEHHHHHHQKK
>NJM-QKL
RDHMVLLEFVTAAGITHGMDELYKLEHHHHHHQKL
>NJM-QKM
RDHMVLLEFVTAAGITHGMDELYKLEHHHHHHQKM
>NJM-QKN
RDHMVLLEFVTAAGITHGMDELYKLEHHHHHHQKN
>NJM-QKP
RDHMVLLEFVTAAGITHGMDELYKLEHHHHHHQKP
>NJM-QKQ
RDHMVLLEFVTAAGITHGMDELYKLEHHHHHHQKQ
>NJM-QKR
RDHMVLLEFVTAAGITHGMDELYKLEHHHHHHQKR
>NJM-QKS
RDHMVLLEFVTAAGITHGMDELYKLEHHHHHHQKS
>NJM-QKT
RDHMVLLEFVTAAGITHGMDELYKLEHHHHHHQKT
>NJM-QKV
RDHMVLLEFVTAAGITHGMDELYKLEHHHHHHQKV
>NJM-QKW
RDHMVLLEFVTAAGITHGMDELYKLEHHHHHHQKW
>NJM-QKY
RDHMVLLEFVTAAGITHGMDELYKLEHHHHHHQKY
>NJM-QL
RDHMVLLEFVTAAGITHGMDELYKLEHHHHHHQL
>NJM-QLA
RDHMVLLEFVTAAGITHGMDELYKLEHHHHHHQLA
>NJM-QLC
RDHMVLLEFVTAAGITHGMDELYKLEHHHHHHQLC
>NJM-QLD
RDHMVLLEFVTAAGITHGMDELYKLEHHHHHHQLD
>NJM-QLE
RDHMVLLEFVTAAGITHGMDELYKLEHHHHHHQLE
>NJM-QLF
RDHMVLLEFVTAAGITHGMDELYKLEHHHHHHQLF
>NJM-QLG
RDHMVLLEFVTAAGITHGMDELYKLEHHHHHHQLG
>NJM-QLH
RDHMVLLEFVTAAGITHGMDELYKLEHHHHHHQLH
>NJM-QLI
RDHMVLLEFVTAAGITHGMDELYKLEHHHHHHQLI
>NJM-QLK
RDHMVLLEFVTAAGITHGMDELYKLEHHHHHHQLK
>NJM-QLL
RDHMVLLEFVTAAGITHGMDELYKLEHHHHHHQLL
>NJM-QLM
RDHMVLLEFVTAAGITHGMDELYKLEHHHHHHQLM
>NJM-QLN
RDHMVLLEFVTAAGITHGMDELYKLEHHHHHHQLN
>NJM-QLP
RDHMVLLEFVTAAGITHGMDELYKLEHHHHHHQLP
>NJM-QLQ
RDHMVLLEFVTAAGITHGMDELYKLEHHHHHHQLQ
>NJM-QLR
RDHMVLLEFVTAAGITHGMDELYKLEHHHHHHQLR
>NJM-QLS
RDHMVLLEFVTAAGITHGMDELYKLEHHHHHHQLS
>NJM-QLT
RDHMVLLEFVTAAGITHGMDELYKLEHHHHHHQLT
>NJM-QLV
RDHMVLLEFVTAAGITHGMDELYKLEHHHHHHQLV
>NJM-QLW
RDHMVLLEFVTAAGITHGMDELYKLEHHHHHHQLW
>NJM-QLY
RDHMVLLEFVTAAGITHGMDELYKLEHHHHHHQLY
>NJM-QM
RDHMVLLEFVTAAGITHGMDELYKLEHHHHHHQM
>NJM-QMA
RDHMVLLEFVTAAGITHGMDELYKLEHHHHHHQMA
>NJM-QMC
RDHMVLLEFVTAAGITHGMDELYKLEHHHHHHQMC
>NJM-QMD
RDHMVLLEFVTAAGITHGMDELYKLEHHHHHHQMD
>NJM-QME
RDHMVLLEFVTAAGITHGMDELYKLEHHHHHHQME
>NJM-QMF
RDHMVLLEFVTAAGITHGMDELYKLEHHHHHHQMF
>NJM-QMG
RDHMVLLEFVTAAGITHGMDELYKLEHHHHHHQMG
>NJM-QMH
RDHMVLLEFVTAAGITHGMDELYKLEHHHHHHQMH
>NJM-QMI
RDHMVLLEFVTAAGITHGMDELYKLEHHHHHHQMI
>NJM-QMK
RDHMVLLEFVTAAGITHGMDELYKLEHHHHHHQMK
>NJM-QML
RDHMVLLEFVTAAGITHGMDELYKLEHHHHHHQML
>NJM-QMM
RDHMVLLEFVTAAGITHGMDELYKLEHHHHHHQMM
>NJM-QMN
RDHMVLLEFVTAAGITHGMDELYKLEHHHHHHQMN
>NJM-QMP
RDHMVLLEFVTAAGITHGMDELYKLEHHHHHHQMP
>NJM-QMQ
RDHMVLLEFVTAAGITHGMDELYKLEHHHHHHQMQ
>NJM-QMR
RDHMVLLEFVTAAGITHGMDELYKLEHHHHHHQMR
>NJM-QMS
RDHMVLLEFVTAAGITHGMDELYKLEHHHHHHQMS
>NJM-QMT
RDHMVLLEFVTAAGITHGMDELYKLEHHHHHHQMT
>NJM-QMV
RDHMVLLEFVTAAGITHGMDELYKLEHHHHHHQMV
>NJM-QMW
RDHMVLLEFVTAAGITHGMDELYKLEHHHHHHQMW
>NJM-QMY
RDHMVLLEFVTAAGITHGMDELYKLEHHHHHHQMY
>NJM-QN
RDHMVLLEFVTAAGITHGMDELYKLEHHHHHHQN
>NJM-QNA
RDHMVLLEFVTAAGITHGMDELYKLEHHHHHHQNA
>NJM-QNC
RDHMVLLEFVTAAGITHGMDELYKLEHHHHHHQNC
>NJM-QND
RDHMVLLEFVTAAGITHGMDELYKLEHHHHHHQND
>NJM-QNE
RDHMVLLEFVTAAGITHGMDELYKLEHHHHHHQNE
>NJM-QNF
RDHMVLLEFVTAAGITHGMDELYKLEHHHHHHQNF
>NJM-QNG
RDHMVLLEFVTAAGITHGMDELYKLEHHHHHHQNG
>NJM-QNH
RDHMVLLEFVTAAGITHGMDELYKLEHHHHHHQNH
>NJM-QNI
RDHMVLLEFVTAAGITHGMDELYKLEHHHHHHQNI
>NJM-QNK
RDHMVLLEFVTAAGITHGMDELYKLEHHHHHHQNK
>NJM-QNL
RDHMVLLEFVTAAGITHGMDELYKLEHHHHHHQNL
>NJM-QNM
RDHMVLLEFVTAAGITHGMDELYKLEHHHHHHQNM
>NJM-QNN
RDHMVLLEFVTAAGITHGMDELYKLEHHHHHHQNN
>NJM-QNP
RDHMVLLEFVTAAGITHGMDELYKLEHHHHHHQNP
>NJM-QNQ
RDHMVLLEFVTAAGITHGMDELYKLEHHHHHHQNQ
>NJM-QNR
RDHMVLLEFVTAAGITHGMDELYKLEHHHHHHQNR
>NJM-QNS
RDHMVLLEFVTAAGITHGMDELYKLEHHHHHHQNS
>NJM-QNT
RDHMVLLEFVTAAGITHGMDELYKLEHHHHHHQNT
>NJM-QNV
RDHMVLLEFVTAAGITHGMDELYKLEHHHHHHQNV
>NJM-QNW
RDHMVLLEFVTAAGITHGMDELYKLEHHHHHHQNW
>NJM-QNY
RDHMVLLEFVTAAGITHGMDELYKLEHHHHHHQNY
>NJM-QP
RDHMVLLEFVTAAGITHGMDELYKLEHHHHHHQP
>NJM-QPA
RDHMVLLEFVTAAGITHGMDELYKLEHHHHHHQPA
>NJM-QPC
RDHMVLLEFVTAAGITHGMDELYKLEHHHHHHQPC
>NJM-QPD
RDHMVLLEFVTAAGITHGMDELYKLEHHHHHHQPD
>NJM-QPE
RDHMVLLEFVTAAGITHGMDELYKLEHHHHHHQPE
>NJM-QPF
RDHMVLLEFVTAAGITHGMDELYKLEHHHHHHQPF
>NJM-QPG
RDHMVLLEFVTAAGITHGMDELYKLEHHHHHHQPG
>NJM-QPH
RDHMVLLEFVTAAGITHGMDELYKLEHHHHHHQPH
>NJM-QPI
RDHMVLLEFVTAAGITHGMDELYKLEHHHHHHQPI
>NJM-QPK
RDHMVLLEFVTAAGITHGMDELYKLEHHHHHHQPK
>NJM-QPL
RDHMVLLEFVTAAGITHGMDELYKLEHHHHHHQPL
>NJM-QPM
RDHMVLLEFVTAAGITHGMDELYKLEHHHHHHQPM
>NJM-QPN
RDHMVLLEFVTAAGITHGMDELYKLEHHHHHHQPN
>NJM-QPP
RDHMVLLEFVTAAGITHGMDELYKLEHHHHHHQPP
>NJM-QPQ
RDHMVLLEFVTAAGITHGMDELYKLEHHHHHHQPQ
>NJM-QPR
RDHMVLLEFVTAAGITHGMDELYKLEHHHHHHQPR
>NJM-QPS
RDHMVLLEFVTAAGITHGMDELYKLEHHHHHHQPS
>NJM-QPT
RDHMVLLEFVTAAGITHGMDELYKLEHHHHHHQPT
>NJM-QPV
RDHMVLLEFVTAAGITHGMDELYKLEHHHHHHQPV
>NJM-QPW
RDHMVLLEFVTAAGITHGMDELYKLEHHHHHHQPW
>NJM-QPY
RDHMVLLEFVTAAGITHGMDELYKLEHHHHHHQPY
>NJM-QQ
RDHMVLLEFVTAAGITHGMDELYKLEHHHHHHQQ
>NJM-QQA
RDHMVLLEFVTAAGITHGMDELYKLEHHHHHHQQA
>NJM-QQC
RDHMVLLEFVTAAGITHGMDELYKLEHHHHHHQQC
>NJM-QQD
RDHMVLLEFVTAAGITHGMDELYKLEHHHHHHQQD
>NJM-QQE
RDHMVLLEFVTAAGITHGMDELYKLEHHHHHHQQE
>NJM-QQF
RDHMVLLEFVTAAGITHGMDELYKLEHHHHHHQQF
>NJM-QQG
RDHMVLLEFVTAAGITHGMDELYKLEHHHHHHQQG
>NJM-QQH
RDHMVLLEFVTAAGITHGMDELYKLEHHHHHHQQH
>NJM-QQI
RDHMVLLEFVTAAGITHGMDELYKLEHHHHHHQQI
>NJM-QQK
RDHMVLLEFVTAAGITHGMDELYKLEHHHHHHQQK
>NJM-QQL
RDHMVLLEFVTAAGITHGMDELYKLEHHHHHHQQL
>NJM-QQM
RDHMVLLEFVTAAGITHGMDELYKLEHHHHHHQQM
>NJM-QQN
RDHMVLLEFVTAAGITHGMDELYKLEHHHHHHQQN
>NJM-QQP
RDHMVLLEFVTAAGITHGMDELYKLEHHHHHHQQP
>NJM-QQQ
RDHMVLLEFVTAAGITHGMDELYKLEHHHHHHQQQ
>NJM-QQR
RDHMVLLEFVTAAGITHGMDELYKLEHHHHHHQQR
>NJM-QQS
RDHMVLLEFVTAAGITHGMDELYKLEHHHHHHQQS
>NJM-QQT
RDHMVLLEFVTAAGITHGMDELYKLEHHHHHHQQT
>NJM-QQV
RDHMVLLEFVTAAGITHGMDELYKLEHHHHHHQQV
>NJM-QQW
RDHMVLLEFVTAAGITHGMDELYKLEHHHHHHQQW
>NJM-QQY
RDHMVLLEFVTAAGITHGMDELYKLEHHHHHHQQY
>NJM-QR
RDHMVLLEFVTAAGITHGMDELYKLEHHHHHHQR
>NJM-QRA
RDHMVLLEFVTAAGITHGMDELYKLEHHHHHHQRA
>NJM-QRC
RDHMVLLEFVTAAGITHGMDELYKLEHHHHHHQRC
>NJM-QRD
RDHMVLLEFVTAAGITHGMDELYKLEHHHHHHQRD
>NJM-QRE
RDHMVLLEFVTAAGITHGMDELYKLEHHHHHHQRE
>NJM-QRF
RDHMVLLEFVTAAGITHGMDELYKLEHHHHHHQRF
>NJM-QRG
RDHMVLLEFVTAAGITHGMDELYKLEHHHHHHQRG
>NJM-QRH
RDHMVLLEFVTAAGITHGMDELYKLEHHHHHHQRH
>NJM-QRI
RDHMVLLEFVTAAGITHGMDELYKLEHHHHHHQRI
>NJM-QRK
RDHMVLLEFVTAAGITHGMDELYKLEHHHHHHQRK
>NJM-QRL
RDHMVLLEFVTAAGITHGMDELYKLEHHHHHHQRL
>NJM-QRM
RDHMVLLEFVTAAGITHGMDELYKLEHHHHHHQRM
>NJM-QRN
RDHMVLLEFVTAAGITHGMDELYKLEHHHHHHQRN
>NJM-QRP
RDHMVLLEFVTAAGITHGMDELYKLEHHHHHHQRP
>NJM-QRQ
RDHMVLLEFVTAAGITHGMDELYKLEHHHHHHQRQ
>NJM-QRR
RDHMVLLEFVTAAGITHGMDELYKLEHHHHHHQRR
>NJM-QRS
RDHMVLLEFVTAAGITHGMDELYKLEHHHHHHQRS
>NJM-QRT
RDHMVLLEFVTAAGITHGMDELYKLEHHHHHHQRT
>NJM-QRV
RDHMVLLEFVTAAGITHGMDELYKLEHHHHHHQRV
>NJM-QRW
RDHMVLLEFVTAAGITHGMDELYKLEHHHHHHQRW
>NJM-QRY
RDHMVLLEFVTAAGITHGMDELYKLEHHHHHHQRY
>NJM-QS
RDHMVLLEFVTAAGITHGMDELYKLEHHHHHHQS
>NJM-QSA
RDHMVLLEFVTAAGITHGMDELYKLEHHHHHHQSA
>NJM-QSC
RDHMVLLEFVTAAGITHGMDELYKLEHHHHHHQSC
>NJM-QSD
RDHMVLLEFVTAAGITHGMDELYKLEHHHHHHQSD
>NJM-QSE
RDHMVLLEFVTAAGITHGMDELYKLEHHHHHHQSE
>NJM-QSF
RDHMVLLEFVTAAGITHGMDELYKLEHHHHHHQSF
>NJM-QSG
RDHMVLLEFVTAAGITHGMDELYKLEHHHHHHQSG
>NJM-QSH
RDHMVLLEFVTAAGITHGMDELYKLEHHHHHHQSH
>NJM-QSI
RDHMVLLEFVTAAGITHGMDELYKLEHHHHHHQSI
>NJM-QSK
RDHMVLLEFVTAAGITHGMDELYKLEHHHHHHQSK
>NJM-QSL
RDHMVLLEFVTAAGITHGMDELYKLEHHHHHHQSL
>NJM-QSM
RDHMVLLEFVTAAGITHGMDELYKLEHHHHHHQSM
>NJM-QSN
RDHMVLLEFVTAAGITHGMDELYKLEHHHHHHQSN
>NJM-QSP
RDHMVLLEFVTAAGITHGMDELYKLEHHHHHHQSP
>NJM-QSQ
RDHMVLLEFVTAAGITHGMDELYKLEHHHHHHQSQ
>NJM-QSR
RDHMVLLEFVTAAGITHGMDELYKLEHHHHHHQSR
>NJM-QSS
RDHMVLLEFVTAAGITHGMDELYKLEHHHHHHQSS
>NJM-QST
RDHMVLLEFVTAAGITHGMDELYKLEHHHHHHQST
>NJM-QSV
RDHMVLLEFVTAAGITHGMDELYKLEHHHHHHQSV
>NJM-QSW
RDHMVLLEFVTAAGITHGMDELYKLEHHHHHHQSW
>NJM-QSY
RDHMVLLEFVTAAGITHGMDELYKLEHHHHHHQSY
>NJM-QT
RDHMVLLEFVTAAGITHGMDELYKLEHHHHHHQT
>NJM-QTA
RDHMVLLEFVTAAGITHGMDELYKLEHHHHHHQTA
>NJM-QTC
RDHMVLLEFVTAAGITHGMDELYKLEHHHHHHQTC
>NJM-QTD
RDHMVLLEFVTAAGITHGMDELYKLEHHHHHHQTD
>NJM-QTE
RDHMVLLEFVTAAGITHGMDELYKLEHHHHHHQTE
>NJM-QTF
RDHMVLLEFVTAAGITHGMDELYKLEHHHHHHQTF
>NJM-QTG
RDHMVLLEFVTAAGITHGMDELYKLEHHHHHHQTG
>NJM-QTH
RDHMVLLEFVTAAGITHGMDELYKLEHHHHHHQTH
>NJM-QTI
RDHMVLLEFVTAAGITHGMDELYKLEHHHHHHQTI
>NJM-QTK
RDHMVLLEFVTAAGITHGMDELYKLEHHHHHHQTK
>NJM-QTL
RDHMVLLEFVTAAGITHGMDELYKLEHHHHHHQTL
>NJM-QTM
RDHMVLLEFVTAAGITHGMDELYKLEHHHHHHQTM
>NJM-QTN
RDHMVLLEFVTAAGITHGMDELYKLEHHHHHHQTN
>NJM-QTP
RDHMVLLEFVTAAGITHGMDELYKLEHHHHHHQTP
>NJM-QTQ
RDHMVLLEFVTAAGITHGMDELYKLEHHHHHHQTQ
>NJM-QTR
RDHMVLLEFVTAAGITHGMDELYKLEHHHHHHQTR
>NJM-QTS
RDHMVLLEFVTAAGITHGMDELYKLEHHHHHHQTS
>NJM-QTT
RDHMVLLEFVTAAGITHGMDELYKLEHHHHHHQTT
>NJM-QTV
RDHMVLLEFVTAAGITHGMDELYKLEHHHHHHQTV
>NJM-QTW
RDHMVLLEFVTAAGITHGMDELYKLEHHHHHHQTW
>NJM-QTY
RDHMVLLEFVTAAGITHGMDELYKLEHHHHHHQTY
>NJM-QV
RDHMVLLEFVTAAGITHGMDELYKLEHHHHHHQV
>NJM-QVA
RDHMVLLEFVTAAGITHGMDELYKLEHHHHHHQVA
>NJM-QVC
RDHMVLLEFVTAAGITHGMDELYKLEHHHHHHQVC
>NJM-QVD
RDHMVLLEFVTAAGITHGMDELYKLEHHHHHHQVD
>NJM-QVE
RDHMVLLEFVTAAGITHGMDELYKLEHHHHHHQVE
>NJM-QVF
RDHMVLLEFVTAAGITHGMDELYKLEHHHHHHQVF
>NJM-QVG
RDHMVLLEFVTAAGITHGMDELYKLEHHHHHHQVG
>NJM-QVH
RDHMVLLEFVTAAGITHGMDELYKLEHHHHHHQVH
>NJM-QVI
RDHMVLLEFVTAAGITHGMDELYKLEHHHHHHQVI
>NJM-QVK
RDHMVLLEFVTAAGITHGMDELYKLEHHHHHHQVK
>NJM-QVL
RDHMVLLEFVTAAGITHGMDELYKLEHHHHHHQVL
>NJM-QVM
RDHMVLLEFVTAAGITHGMDELYKLEHHHHHHQVM
>NJM-QVN
RDHMVLLEFVTAAGITHGMDELYKLEHHHHHHQVN
>NJM-QVP
RDHMVLLEFVTAAGITHGMDELYKLEHHHHHHQVP
>NJM-QVQ
RDHMVLLEFVTAAGITHGMDELYKLEHHHHHHQVQ
>NJM-QVR
RDHMVLLEFVTAAGITHGMDELYKLEHHHHHHQVR
>NJM-QVS
RDHMVLLEFVTAAGITHGMDELYKLEHHHHHHQVS
>NJM-QVT
RDHMVLLEFVTAAGITHGMDELYKLEHHHHHHQVT
>NJM-QVV
RDHMVLLEFVTAAGITHGMDELYKLEHHHHHHQVV
>NJM-QVW
RDHMVLLEFVTAAGITHGMDELYKLEHHHHHHQVW
>NJM-QVY
RDHMVLLEFVTAAGITHGMDELYKLEHHHHHHQVY
>NJM-QW
RDHMVLLEFVTAAGITHGMDELYKLEHHHHHHQW
>NJM-QWA
RDHMVLLEFVTAAGITHGMDELYKLEHHHHHHQWA
>NJM-QWC
RDHMVLLEFVTAAGITHGMDELYKLEHHHHHHQWC
>NJM-QWD
RDHMVLLEFVTAAGITHGMDELYKLEHHHHHHQWD
>NJM-QWE
RDHMVLLEFVTAAGITHGMDELYKLEHHHHHHQWE
>NJM-QWF
RDHMVLLEFVTAAGITHGMDELYKLEHHHHHHQWF
>NJM-QWG
RDHMVLLEFVTAAGITHGMDELYKLEHHHHHHQWG
>NJM-QWH
RDHMVLLEFVTAAGITHGMDELYKLEHHHHHHQWH
>NJM-QWI
RDHMVLLEFVTAAGITHGMDELYKLEHHHHHHQWI
>NJM-QWK
RDHMVLLEFVTAAGITHGMDELYKLEHHHHHHQWK
>NJM-QWL
RDHMVLLEFVTAAGITHGMDELYKLEHHHHHHQWL
>NJM-QWM
RDHMVLLEFVTAAGITHGMDELYKLEHHHHHHQWM
>NJM-QWN
RDHMVLLEFVTAAGITHGMDELYKLEHHHHHHQWN
>NJM-QWP
RDHMVLLEFVTAAGITHGMDELYKLEHHHHHHQWP
>NJM-QWQ
RDHMVLLEFVTAAGITHGMDELYKLEHHHHHHQWQ
>NJM-QWR
RDHMVLLEFVTAAGITHGMDELYKLEHHHHHHQWR
>NJM-QWS
RDHMVLLEFVTAAGITHGMDELYKLEHHHHHHQWS
>NJM-QWT
RDHMVLLEFVTAAGITHGMDELYKLEHHHHHHQWT
>NJM-QWV
RDHMVLLEFVTAAGITHGMDELYKLEHHHHHHQWV
>NJM-QWW
RDHMVLLEFVTAAGITHGMDELYKLEHHHHHHQWW
>NJM-QWY
RDHMVLLEFVTAAGITHGMDELYKLEHHHHHHQWY
>NJM-QY
RDHMVLLEFVTAAGITHGMDELYKLEHHHHHHQY
>NJM-QYA
RDHMVLLEFVTAAGITHGMDELYKLEHHHHHHQYA
>NJM-QYC
RDHMVLLEFVTAAGITHGMDELYKLEHHHHHHQYC
>NJM-QYD
RDHMVLLEFVTAAGITHGMDELYKLEHHHHHHQYD
>NJM-QYE
RDHMVLLEFVTAAGITHGMDELYKLEHHHHHHQYE
>NJM-QYF
RDHMVLLEFVTAAGITHGMDELYKLEHHHHHHQYF
>NJM-QYG
RDHMVLLEFVTAAGITHGMDELYKLEHHHHHHQYG
>NJM-QYH
RDHMVLLEFVTAAGITHGMDELYKLEHHHHHHQYH
>NJM-QYI
RDHMVLLEFVTAAGITHGMDELYKLEHHHHHHQYI
>NJM-QYK
RDHMVLLEFVTAAGITHGMDELYKLEHHHHHHQYK
>NJM-QYL
RDHMVLLEFVTAAGITHGMDELYKLEHHHHHHQYL
>NJM-QYM
RDHMVLLEFVTAAGITHGMDELYKLEHHHHHHQYM
>NJM-QYN
RDHMVLLEFVTAAGITHGMDELYKLEHHHHHHQYN
>NJM-QYP
RDHMVLLEFVTAAGITHGMDELYKLEHHHHHHQYP
>NJM-QYQ
RDHMVLLEFVTAAGITHGMDELYKLEHHHHHHQYQ
>NJM-QYR
RDHMVLLEFVTAAGITHGMDELYKLEHHHHHHQYR
>NJM-QYS
RDHMVLLEFVTAAGITHGMDELYKLEHHHHHHQYS
>NJM-QYT
RDHMVLLEFVTAAGITHGMDELYKLEHHHHHHQYT
>NJM-QYV
RDHMVLLEFVTAAGITHGMDELYKLEHHHHHHQYV
>NJM-QYW
RDHMVLLEFVTAAGITHGMDELYKLEHHHHHHQYW
>NJM-QYY
RDHMVLLEFVTAAGITHGMDELYKLEHHHHHHQYY
>NJM-R
RDHMVLLEFVTAAGITHGMDELYKLEHHHHHHR
>NJM-RA
RDHMVLLEFVTAAGITHGMDELYKLEHHHHHHRA
>NJM-RC
RDHMVLLEFVTAAGITHGMDELYKLEHHHHHHRC
>NJM-RD
RDHMVLLEFVTAAGITHGMDELYKLEHHHHHHRD
>NJM-RE
RDHMVLLEFVTAAGITHGMDELYKLEHHHHHHRE
>NJM-RF
RDHMVLLEFVTAAGITHGMDELYKLEHHHHHHRF
>NJM-RG
RDHMVLLEFVTAAGITHGMDELYKLEHHHHHHRG
>NJM-RH
RDHMVLLEFVTAAGITHGMDELYKLEHHHHHHRH
>NJM-RI
RDHMVLLEFVTAAGITHGMDELYKLEHHHHHHRI
>NJM-RK
RDHMVLLEFVTAAGITHGMDELYKLEHHHHHHRK
>NJM-RL
RDHMVLLEFVTAAGITHGMDELYKLEHHHHHHRL
>NJM-RM
RDHMVLLEFVTAAGITHGMDELYKLEHHHHHHRM
>NJM-RN
RDHMVLLEFVTAAGITHGMDELYKLEHHHHHHRN
>NJM-RP
RDHMVLLEFVTAAGITHGMDELYKLEHHHHHHRP
>NJM-RQ
RDHMVLLEFVTAAGITHGMDELYKLEHHHHHHRQ
>NJM-RR
RDHMVLLEFVTAAGITHGMDELYKLEHHHHHHRR
>NJM-RS
RDHMVLLEFVTAAGITHGMDELYKLEHHHHHHRS
>NJM-RT
RDHMVLLEFVTAAGITHGMDELYKLEHHHHHHRT
>NJM-RV
RDHMVLLEFVTAAGITHGMDELYKLEHHHHHHRV
>NJM-RW
RDHMVLLEFVTAAGITHGMDELYKLEHHHHHHRW
>NJM-RY
RDHMVLLEFVTAAGITHGMDELYKLEHHHHHHRY
>NJM-RA
RDHMVLLEFVTAAGITHGMDELYKLEHHHHHHRA
>NJM-RAA
RDHMVLLEFVTAAGITHGMDELYKLEHHHHHHRAA
>NJM-RAC
RDHMVLLEFVTAAGITHGMDELYKLEHHHHHHRAC
>NJM-RAD
RDHMVLLEFVTAAGITHGMDELYKLEHHHHHHRAD
>NJM-RAE
RDHMVLLEFVTAAGITHGMDELYKLEHHHHHHRAE
>NJM-RAF
RDHMVLLEFVTAAGITHGMDELYKLEHHHHHHRAF
>NJM-RAG
RDHMVLLEFVTAAGITHGMDELYKLEHHHHHHRAG
>NJM-RAH
RDHMVLLEFVTAAGITHGMDELYKLEHHHHHHRAH
>NJM-RAI
RDHMVLLEFVTAAGITHGMDELYKLEHHHHHHRAI
>NJM-RAK
RDHMVLLEFVTAAGITHGMDELYKLEHHHHHHRAK
>NJM-RAL
RDHMVLLEFVTAAGITHGMDELYKLEHHHHHHRAL
>NJM-RAM
RDHMVLLEFVTAAGITHGMDELYKLEHHHHHHRAM
>NJM-RAN
RDHMVLLEFVTAAGITHGMDELYKLEHHHHHHRAN
>NJM-RAP
RDHMVLLEFVTAAGITHGMDELYKLEHHHHHHRAP
>NJM-RAQ
RDHMVLLEFVTAAGITHGMDELYKLEHHHHHHRAQ
>NJM-RAR
RDHMVLLEFVTAAGITHGMDELYKLEHHHHHHRAR
>NJM-RAS
RDHMVLLEFVTAAGITHGMDELYKLEHHHHHHRAS
>NJM-RAT
RDHMVLLEFVTAAGITHGMDELYKLEHHHHHHRAT
>NJM-RAV
RDHMVLLEFVTAAGITHGMDELYKLEHHHHHHRAV
>NJM-RAW
RDHMVLLEFVTAAGITHGMDELYKLEHHHHHHRAW
>NJM-RAY
RDHMVLLEFVTAAGITHGMDELYKLEHHHHHHRAY
>NJM-RC
RDHMVLLEFVTAAGITHGMDELYKLEHHHHHHRC
>NJM-RCA
RDHMVLLEFVTAAGITHGMDELYKLEHHHHHHRCA
>NJM-RCC
RDHMVLLEFVTAAGITHGMDELYKLEHHHHHHRCC
>NJM-RCD
RDHMVLLEFVTAAGITHGMDELYKLEHHHHHHRCD
>NJM-RCE
RDHMVLLEFVTAAGITHGMDELYKLEHHHHHHRCE
>NJM-RCF
RDHMVLLEFVTAAGITHGMDELYKLEHHHHHHRCF
>NJM-RCG
RDHMVLLEFVTAAGITHGMDELYKLEHHHHHHRCG
>NJM-RCH
RDHMVLLEFVTAAGITHGMDELYKLEHHHHHHRCH
>NJM-RCI
RDHMVLLEFVTAAGITHGMDELYKLEHHHHHHRCI
>NJM-RCK
RDHMVLLEFVTAAGITHGMDELYKLEHHHHHHRCK
>NJM-RCL
RDHMVLLEFVTAAGITHGMDELYKLEHHHHHHRCL
>NJM-RCM
RDHMVLLEFVTAAGITHGMDELYKLEHHHHHHRCM
>NJM-RCN
RDHMVLLEFVTAAGITHGMDELYKLEHHHHHHRCN
>NJM-RCP
RDHMVLLEFVTAAGITHGMDELYKLEHHHHHHRCP
>NJM-RCQ
RDHMVLLEFVTAAGITHGMDELYKLEHHHHHHRCQ
>NJM-RCR
RDHMVLLEFVTAAGITHGMDELYKLEHHHHHHRCR
>NJM-RCS
RDHMVLLEFVTAAGITHGMDELYKLEHHHHHHRCS
>NJM-RCT
RDHMVLLEFVTAAGITHGMDELYKLEHHHHHHRCT
>NJM-RCV
RDHMVLLEFVTAAGITHGMDELYKLEHHHHHHRCV
>NJM-RCW
RDHMVLLEFVTAAGITHGMDELYKLEHHHHHHRCW
>NJM-RCY
RDHMVLLEFVTAAGITHGMDELYKLEHHHHHHRCY
>NJM-RD
RDHMVLLEFVTAAGITHGMDELYKLEHHHHHHRD
>NJM-RDA
RDHMVLLEFVTAAGITHGMDELYKLEHHHHHHRDA
>NJM-RDC
RDHMVLLEFVTAAGITHGMDELYKLEHHHHHHRDC
>NJM-RDD
RDHMVLLEFVTAAGITHGMDELYKLEHHHHHHRDD
>NJM-RDE
RDHMVLLEFVTAAGITHGMDELYKLEHHHHHHRDE
>NJM-RDF
RDHMVLLEFVTAAGITHGMDELYKLEHHHHHHRDF
>NJM-RDG
RDHMVLLEFVTAAGITHGMDELYKLEHHHHHHRDG
>NJM-RDH
RDHMVLLEFVTAAGITHGMDELYKLEHHHHHHRDH
>NJM-RDI
RDHMVLLEFVTAAGITHGMDELYKLEHHHHHHRDI
>NJM-RDK
RDHMVLLEFVTAAGITHGMDELYKLEHHHHHHRDK
>NJM-RDL
RDHMVLLEFVTAAGITHGMDELYKLEHHHHHHRDL
>NJM-RDM
RDHMVLLEFVTAAGITHGMDELYKLEHHHHHHRDM
>NJM-RDN
RDHMVLLEFVTAAGITHGMDELYKLEHHHHHHRDN
>NJM-RDP
RDHMVLLEFVTAAGITHGMDELYKLEHHHHHHRDP
>NJM-RDQ
RDHMVLLEFVTAAGITHGMDELYKLEHHHHHHRDQ
>NJM-RDR
RDHMVLLEFVTAAGITHGMDELYKLEHHHHHHRDR
>NJM-RDS
RDHMVLLEFVTAAGITHGMDELYKLEHHHHHHRDS
>NJM-RDT
RDHMVLLEFVTAAGITHGMDELYKLEHHHHHHRDT
>NJM-RDV
RDHMVLLEFVTAAGITHGMDELYKLEHHHHHHRDV
>NJM-RDW
RDHMVLLEFVTAAGITHGMDELYKLEHHHHHHRDW
>NJM-RDY
RDHMVLLEFVTAAGITHGMDELYKLEHHHHHHRDY
>NJM-RE
RDHMVLLEFVTAAGITHGMDELYKLEHHHHHHRE
>NJM-REA
RDHMVLLEFVTAAGITHGMDELYKLEHHHHHHREA
>NJM-REC
RDHMVLLEFVTAAGITHGMDELYKLEHHHHHHREC
>NJM-RED
RDHMVLLEFVTAAGITHGMDELYKLEHHHHHHRED
>NJM-REE
RDHMVLLEFVTAAGITHGMDELYKLEHHHHHHREE
>NJM-REF
RDHMVLLEFVTAAGITHGMDELYKLEHHHHHHREF
>NJM-REG
RDHMVLLEFVTAAGITHGMDELYKLEHHHHHHREG
>NJM-REH
RDHMVLLEFVTAAGITHGMDELYKLEHHHHHHREH
>NJM-REI
RDHMVLLEFVTAAGITHGMDELYKLEHHHHHHREI
>NJM-REK
RDHMVLLEFVTAAGITHGMDELYKLEHHHHHHREK
>NJM-REL
RDHMVLLEFVTAAGITHGMDELYKLEHHHHHHREL
>NJM-REM
RDHMVLLEFVTAAGITHGMDELYKLEHHHHHHREM
>NJM-REN
RDHMVLLEFVTAAGITHGMDELYKLEHHHHHHREN
>NJM-REP
RDHMVLLEFVTAAGITHGMDELYKLEHHHHHHREP
>NJM-REQ
RDHMVLLEFVTAAGITHGMDELYKLEHHHHHHREQ
>NJM-RER
RDHMVLLEFVTAAGITHGMDELYKLEHHHHHHRER
>NJM-RES
RDHMVLLEFVTAAGITHGMDELYKLEHHHHHHRES
>NJM-RET
RDHMVLLEFVTAAGITHGMDELYKLEHHHHHHRET
>NJM-REV
RDHMVLLEFVTAAGITHGMDELYKLEHHHHHHREV
>NJM-REW
RDHMVLLEFVTAAGITHGMDELYKLEHHHHHHREW
>NJM-REY
RDHMVLLEFVTAAGITHGMDELYKLEHHHHHHREY
>NJM-RF
RDHMVLLEFVTAAGITHGMDELYKLEHHHHHHRF
>NJM-RFA
RDHMVLLEFVTAAGITHGMDELYKLEHHHHHHRFA
>NJM-RFC
RDHMVLLEFVTAAGITHGMDELYKLEHHHHHHRFC
>NJM-RFD
RDHMVLLEFVTAAGITHGMDELYKLEHHHHHHRFD
>NJM-RFE
RDHMVLLEFVTAAGITHGMDELYKLEHHHHHHRFE
>NJM-RFF
RDHMVLLEFVTAAGITHGMDELYKLEHHHHHHRFF
>NJM-RFG
RDHMVLLEFVTAAGITHGMDELYKLEHHHHHHRFG
>NJM-RFH
RDHMVLLEFVTAAGITHGMDELYKLEHHHHHHRFH
>NJM-RFI
RDHMVLLEFVTAAGITHGMDELYKLEHHHHHHRFI
>NJM-RFK
RDHMVLLEFVTAAGITHGMDELYKLEHHHHHHRFK
>NJM-RFL
RDHMVLLEFVTAAGITHGMDELYKLEHHHHHHRFL
>NJM-RFM
RDHMVLLEFVTAAGITHGMDELYKLEHHHHHHRFM
>NJM-RFN
RDHMVLLEFVTAAGITHGMDELYKLEHHHHHHRFN
>NJM-RFP
RDHMVLLEFVTAAGITHGMDELYKLEHHHHHHRFP
>NJM-RFQ
RDHMVLLEFVTAAGITHGMDELYKLEHHHHHHRFQ
>NJM-RFR
RDHMVLLEFVTAAGITHGMDELYKLEHHHHHHRFR
>NJM-RFS
RDHMVLLEFVTAAGITHGMDELYKLEHHHHHHRFS
>NJM-RFT
RDHMVLLEFVTAAGITHGMDELYKLEHHHHHHRFT
>NJM-RFV
RDHMVLLEFVTAAGITHGMDELYKLEHHHHHHRFV
>NJM-RFW
RDHMVLLEFVTAAGITHGMDELYKLEHHHHHHRFW
>NJM-RFY
RDHMVLLEFVTAAGITHGMDELYKLEHHHHHHRFY
>NJM-RG
RDHMVLLEFVTAAGITHGMDELYKLEHHHHHHRG
>NJM-RGA
RDHMVLLEFVTAAGITHGMDELYKLEHHHHHHRGA
>NJM-RGC
RDHMVLLEFVTAAGITHGMDELYKLEHHHHHHRGC
>NJM-RGD
RDHMVLLEFVTAAGITHGMDELYKLEHHHHHHRGD
>NJM-RGE
RDHMVLLEFVTAAGITHGMDELYKLEHHHHHHRGE
>NJM-RGF
RDHMVLLEFVTAAGITHGMDELYKLEHHHHHHRGF
>NJM-RGG
RDHMVLLEFVTAAGITHGMDELYKLEHHHHHHRGG
>NJM-RGH
RDHMVLLEFVTAAGITHGMDELYKLEHHHHHHRGH
>NJM-RGI
RDHMVLLEFVTAAGITHGMDELYKLEHHHHHHRGI
>NJM-RGK
RDHMVLLEFVTAAGITHGMDELYKLEHHHHHHRGK
>NJM-RGL
RDHMVLLEFVTAAGITHGMDELYKLEHHHHHHRGL
>NJM-RGM
RDHMVLLEFVTAAGITHGMDELYKLEHHHHHHRGM
>NJM-RGN
RDHMVLLEFVTAAGITHGMDELYKLEHHHHHHRGN
>NJM-RGP
RDHMVLLEFVTAAGITHGMDELYKLEHHHHHHRGP
>NJM-RGQ
RDHMVLLEFVTAAGITHGMDELYKLEHHHHHHRGQ
>NJM-RGR
RDHMVLLEFVTAAGITHGMDELYKLEHHHHHHRGR
>NJM-RGS
RDHMVLLEFVTAAGITHGMDELYKLEHHHHHHRGS
>NJM-RGT
RDHMVLLEFVTAAGITHGMDELYKLEHHHHHHRGT
>NJM-RGV
RDHMVLLEFVTAAGITHGMDELYKLEHHHHHHRGV
>NJM-RGW
RDHMVLLEFVTAAGITHGMDELYKLEHHHHHHRGW
>NJM-RGY
RDHMVLLEFVTAAGITHGMDELYKLEHHHHHHRGY
>NJM-RH
RDHMVLLEFVTAAGITHGMDELYKLEHHHHHHRH
>NJM-RHA
RDHMVLLEFVTAAGITHGMDELYKLEHHHHHHRHA
>NJM-RHC
RDHMVLLEFVTAAGITHGMDELYKLEHHHHHHRHC
>NJM-RHD
RDHMVLLEFVTAAGITHGMDELYKLEHHHHHHRHD
>NJM-RHE
RDHMVLLEFVTAAGITHGMDELYKLEHHHHHHRHE
>NJM-RHF
RDHMVLLEFVTAAGITHGMDELYKLEHHHHHHRHF
>NJM-RHG
RDHMVLLEFVTAAGITHGMDELYKLEHHHHHHRHG
>NJM-RHH
RDHMVLLEFVTAAGITHGMDELYKLEHHHHHHRHH
>NJM-RHI
RDHMVLLEFVTAAGITHGMDELYKLEHHHHHHRHI
>NJM-RHK
RDHMVLLEFVTAAGITHGMDELYKLEHHHHHHRHK
>NJM-RHL
RDHMVLLEFVTAAGITHGMDELYKLEHHHHHHRHL
>NJM-RHM
RDHMVLLEFVTAAGITHGMDELYKLEHHHHHHRHM
>NJM-RHN
RDHMVLLEFVTAAGITHGMDELYKLEHHHHHHRHN
>NJM-RHP
RDHMVLLEFVTAAGITHGMDELYKLEHHHHHHRHP
>NJM-RHQ
RDHMVLLEFVTAAGITHGMDELYKLEHHHHHHRHQ
>NJM-RHR
RDHMVLLEFVTAAGITHGMDELYKLEHHHHHHRHR
>NJM-RHS
RDHMVLLEFVTAAGITHGMDELYKLEHHHHHHRHS
>NJM-RHT
RDHMVLLEFVTAAGITHGMDELYKLEHHHHHHRHT
>NJM-RHV
RDHMVLLEFVTAAGITHGMDELYKLEHHHHHHRHV
>NJM-RHW
RDHMVLLEFVTAAGITHGMDELYKLEHHHHHHRHW
>NJM-RHY
RDHMVLLEFVTAAGITHGMDELYKLEHHHHHHRHY
>NJM-RI
RDHMVLLEFVTAAGITHGMDELYKLEHHHHHHRI
>NJM-RIA
RDHMVLLEFVTAAGITHGMDELYKLEHHHHHHRIA
>NJM-RIC
RDHMVLLEFVTAAGITHGMDELYKLEHHHHHHRIC
>NJM-RID
RDHMVLLEFVTAAGITHGMDELYKLEHHHHHHRID
>NJM-RIE
RDHMVLLEFVTAAGITHGMDELYKLEHHHHHHRIE
>NJM-RIF
RDHMVLLEFVTAAGITHGMDELYKLEHHHHHHRIF
>NJM-RIG
RDHMVLLEFVTAAGITHGMDELYKLEHHHHHHRIG
>NJM-RIH
RDHMVLLEFVTAAGITHGMDELYKLEHHHHHHRIH
>NJM-RII
RDHMVLLEFVTAAGITHGMDELYKLEHHHHHHRII
>NJM-RIK
RDHMVLLEFVTAAGITHGMDELYKLEHHHHHHRIK
>NJM-RIL
RDHMVLLEFVTAAGITHGMDELYKLEHHHHHHRIL
>NJM-RIM
RDHMVLLEFVTAAGITHGMDELYKLEHHHHHHRIM
>NJM-RIN
RDHMVLLEFVTAAGITHGMDELYKLEHHHHHHRIN
>NJM-RIP
RDHMVLLEFVTAAGITHGMDELYKLEHHHHHHRIP
>NJM-RIQ
RDHMVLLEFVTAAGITHGMDELYKLEHHHHHHRIQ
>NJM-RIR
RDHMVLLEFVTAAGITHGMDELYKLEHHHHHHRIR
>NJM-RIS
RDHMVLLEFVTAAGITHGMDELYKLEHHHHHHRIS
>NJM-RIT
RDHMVLLEFVTAAGITHGMDELYKLEHHHHHHRIT
>NJM-RIV
RDHMVLLEFVTAAGITHGMDELYKLEHHHHHHRIV
>NJM-RIW
RDHMVLLEFVTAAGITHGMDELYKLEHHHHHHRIW
>NJM-RIY
RDHMVLLEFVTAAGITHGMDELYKLEHHHHHHRIY
>NJM-RK
RDHMVLLEFVTAAGITHGMDELYKLEHHHHHHRK
>NJM-RKA
RDHMVLLEFVTAAGITHGMDELYKLEHHHHHHRKA
>NJM-RKC
RDHMVLLEFVTAAGITHGMDELYKLEHHHHHHRKC
>NJM-RKD
RDHMVLLEFVTAAGITHGMDELYKLEHHHHHHRKD
>NJM-RKE
RDHMVLLEFVTAAGITHGMDELYKLEHHHHHHRKE
>NJM-RKF
RDHMVLLEFVTAAGITHGMDELYKLEHHHHHHRKF
>NJM-RKG
RDHMVLLEFVTAAGITHGMDELYKLEHHHHHHRKG
>NJM-RKH
RDHMVLLEFVTAAGITHGMDELYKLEHHHHHHRKH
>NJM-RKI
RDHMVLLEFVTAAGITHGMDELYKLEHHHHHHRKI
>NJM-RKK
RDHMVLLEFVTAAGITHGMDELYKLEHHHHHHRKK
>NJM-RKL
RDHMVLLEFVTAAGITHGMDELYKLEHHHHHHRKL
>NJM-RKM
RDHMVLLEFVTAAGITHGMDELYKLEHHHHHHRKM
>NJM-RKN
RDHMVLLEFVTAAGITHGMDELYKLEHHHHHHRKN
>NJM-RKP
RDHMVLLEFVTAAGITHGMDELYKLEHHHHHHRKP
>NJM-RKQ
RDHMVLLEFVTAAGITHGMDELYKLEHHHHHHRKQ
>NJM-RKR
RDHMVLLEFVTAAGITHGMDELYKLEHHHHHHRKR
>NJM-RKS
RDHMVLLEFVTAAGITHGMDELYKLEHHHHHHRKS
>NJM-RKT
RDHMVLLEFVTAAGITHGMDELYKLEHHHHHHRKT
>NJM-RKV
RDHMVLLEFVTAAGITHGMDELYKLEHHHHHHRKV
>NJM-RKW
RDHMVLLEFVTAAGITHGMDELYKLEHHHHHHRKW
>NJM-RKY
RDHMVLLEFVTAAGITHGMDELYKLEHHHHHHRKY
>NJM-RL
RDHMVLLEFVTAAGITHGMDELYKLEHHHHHHRL
>NJM-RLA
RDHMVLLEFVTAAGITHGMDELYKLEHHHHHHRLA
>NJM-RLC
RDHMVLLEFVTAAGITHGMDELYKLEHHHHHHRLC
>NJM-RLD
RDHMVLLEFVTAAGITHGMDELYKLEHHHHHHRLD
>NJM-RLE
RDHMVLLEFVTAAGITHGMDELYKLEHHHHHHRLE
>NJM-RLF
RDHMVLLEFVTAAGITHGMDELYKLEHHHHHHRLF
>NJM-RLG
RDHMVLLEFVTAAGITHGMDELYKLEHHHHHHRLG
>NJM-RLH
RDHMVLLEFVTAAGITHGMDELYKLEHHHHHHRLH
>NJM-RLI
RDHMVLLEFVTAAGITHGMDELYKLEHHHHHHRLI
>NJM-RLK
RDHMVLLEFVTAAGITHGMDELYKLEHHHHHHRLK
>NJM-RLL
RDHMVLLEFVTAAGITHGMDELYKLEHHHHHHRLL
>NJM-RLM
RDHMVLLEFVTAAGITHGMDELYKLEHHHHHHRLM
>NJM-RLN
RDHMVLLEFVTAAGITHGMDELYKLEHHHHHHRLN
>NJM-RLP
RDHMVLLEFVTAAGITHGMDELYKLEHHHHHHRLP
>NJM-RLQ
RDHMVLLEFVTAAGITHGMDELYKLEHHHHHHRLQ
>NJM-RLR
RDHMVLLEFVTAAGITHGMDELYKLEHHHHHHRLR
>NJM-RLS
RDHMVLLEFVTAAGITHGMDELYKLEHHHHHHRLS
>NJM-RLT
RDHMVLLEFVTAAGITHGMDELYKLEHHHHHHRLT
>NJM-RLV
RDHMVLLEFVTAAGITHGMDELYKLEHHHHHHRLV
>NJM-RLW
RDHMVLLEFVTAAGITHGMDELYKLEHHHHHHRLW
>NJM-RLY
RDHMVLLEFVTAAGITHGMDELYKLEHHHHHHRLY
>NJM-RM
RDHMVLLEFVTAAGITHGMDELYKLEHHHHHHRM
>NJM-RMA
RDHMVLLEFVTAAGITHGMDELYKLEHHHHHHRMA
>NJM-RMC
RDHMVLLEFVTAAGITHGMDELYKLEHHHHHHRMC
>NJM-RMD
RDHMVLLEFVTAAGITHGMDELYKLEHHHHHHRMD
>NJM-RME
RDHMVLLEFVTAAGITHGMDELYKLEHHHHHHRME
>NJM-RMF
RDHMVLLEFVTAAGITHGMDELYKLEHHHHHHRMF
>NJM-RMG
RDHMVLLEFVTAAGITHGMDELYKLEHHHHHHRMG
>NJM-RMH
RDHMVLLEFVTAAGITHGMDELYKLEHHHHHHRMH
>NJM-RMI
RDHMVLLEFVTAAGITHGMDELYKLEHHHHHHRMI
>NJM-RMK
RDHMVLLEFVTAAGITHGMDELYKLEHHHHHHRMK
>NJM-RML
RDHMVLLEFVTAAGITHGMDELYKLEHHHHHHRML
>NJM-RMM
RDHMVLLEFVTAAGITHGMDELYKLEHHHHHHRMM
>NJM-RMN
RDHMVLLEFVTAAGITHGMDELYKLEHHHHHHRMN
>NJM-RMP
RDHMVLLEFVTAAGITHGMDELYKLEHHHHHHRMP
>NJM-RMQ
RDHMVLLEFVTAAGITHGMDELYKLEHHHHHHRMQ
>NJM-RMR
RDHMVLLEFVTAAGITHGMDELYKLEHHHHHHRMR
>NJM-RMS
RDHMVLLEFVTAAGITHGMDELYKLEHHHHHHRMS
>NJM-RMT
RDHMVLLEFVTAAGITHGMDELYKLEHHHHHHRMT
>NJM-RMV
RDHMVLLEFVTAAGITHGMDELYKLEHHHHHHRMV
>NJM-RMW
RDHMVLLEFVTAAGITHGMDELYKLEHHHHHHRMW
>NJM-RMY
RDHMVLLEFVTAAGITHGMDELYKLEHHHHHHRMY
>NJM-RN
RDHMVLLEFVTAAGITHGMDELYKLEHHHHHHRN
>NJM-RNA
RDHMVLLEFVTAAGITHGMDELYKLEHHHHHHRNA
>NJM-RNC
RDHMVLLEFVTAAGITHGMDELYKLEHHHHHHRNC
>NJM-RND
RDHMVLLEFVTAAGITHGMDELYKLEHHHHHHRND
>NJM-RNE
RDHMVLLEFVTAAGITHGMDELYKLEHHHHHHRNE
>NJM-RNF
RDHMVLLEFVTAAGITHGMDELYKLEHHHHHHRNF
>NJM-RNG
RDHMVLLEFVTAAGITHGMDELYKLEHHHHHHRNG
>NJM-RNH
RDHMVLLEFVTAAGITHGMDELYKLEHHHHHHRNH
>NJM-RNI
RDHMVLLEFVTAAGITHGMDELYKLEHHHHHHRNI
>NJM-RNK
RDHMVLLEFVTAAGITHGMDELYKLEHHHHHHRNK
>NJM-RNL
RDHMVLLEFVTAAGITHGMDELYKLEHHHHHHRNL
>NJM-RNM
RDHMVLLEFVTAAGITHGMDELYKLEHHHHHHRNM
>NJM-RNN
RDHMVLLEFVTAAGITHGMDELYKLEHHHHHHRNN
>NJM-RNP
RDHMVLLEFVTAAGITHGMDELYKLEHHHHHHRNP
>NJM-RNQ
RDHMVLLEFVTAAGITHGMDELYKLEHHHHHHRNQ
>NJM-RNR
RDHMVLLEFVTAAGITHGMDELYKLEHHHHHHRNR
>NJM-RNS
RDHMVLLEFVTAAGITHGMDELYKLEHHHHHHRNS
>NJM-RNT
RDHMVLLEFVTAAGITHGMDELYKLEHHHHHHRNT
>NJM-RNV
RDHMVLLEFVTAAGITHGMDELYKLEHHHHHHRNV
>NJM-RNW
RDHMVLLEFVTAAGITHGMDELYKLEHHHHHHRNW
>NJM-RNY
RDHMVLLEFVTAAGITHGMDELYKLEHHHHHHRNY
>NJM-RP
RDHMVLLEFVTAAGITHGMDELYKLEHHHHHHRP
>NJM-RPA
RDHMVLLEFVTAAGITHGMDELYKLEHHHHHHRPA
>NJM-RPC
RDHMVLLEFVTAAGITHGMDELYKLEHHHHHHRPC
>NJM-RPD
RDHMVLLEFVTAAGITHGMDELYKLEHHHHHHRPD
>NJM-RPE
RDHMVLLEFVTAAGITHGMDELYKLEHHHHHHRPE
>NJM-RPF
RDHMVLLEFVTAAGITHGMDELYKLEHHHHHHRPF
>NJM-RPG
RDHMVLLEFVTAAGITHGMDELYKLEHHHHHHRPG
>NJM-RPH
RDHMVLLEFVTAAGITHGMDELYKLEHHHHHHRPH
>NJM-RPI
RDHMVLLEFVTAAGITHGMDELYKLEHHHHHHRPI
>NJM-RPK
RDHMVLLEFVTAAGITHGMDELYKLEHHHHHHRPK
>NJM-RPL
RDHMVLLEFVTAAGITHGMDELYKLEHHHHHHRPL
>NJM-RPM
RDHMVLLEFVTAAGITHGMDELYKLEHHHHHHRPM
>NJM-RPN
RDHMVLLEFVTAAGITHGMDELYKLEHHHHHHRPN
>NJM-RPP
RDHMVLLEFVTAAGITHGMDELYKLEHHHHHHRPP
>NJM-RPQ
RDHMVLLEFVTAAGITHGMDELYKLEHHHHHHRPQ
>NJM-RPR
RDHMVLLEFVTAAGITHGMDELYKLEHHHHHHRPR
>NJM-RPS
RDHMVLLEFVTAAGITHGMDELYKLEHHHHHHRPS
>NJM-RPT
RDHMVLLEFVTAAGITHGMDELYKLEHHHHHHRPT
>NJM-RPV
RDHMVLLEFVTAAGITHGMDELYKLEHHHHHHRPV
>NJM-RPW
RDHMVLLEFVTAAGITHGMDELYKLEHHHHHHRPW
>NJM-RPY
RDHMVLLEFVTAAGITHGMDELYKLEHHHHHHRPY
>NJM-RQ
RDHMVLLEFVTAAGITHGMDELYKLEHHHHHHRQ
>NJM-RQA
RDHMVLLEFVTAAGITHGMDELYKLEHHHHHHRQA
>NJM-RQC
RDHMVLLEFVTAAGITHGMDELYKLEHHHHHHRQC
>NJM-RQD
RDHMVLLEFVTAAGITHGMDELYKLEHHHHHHRQD
>NJM-RQE
RDHMVLLEFVTAAGITHGMDELYKLEHHHHHHRQE
>NJM-RQF
RDHMVLLEFVTAAGITHGMDELYKLEHHHHHHRQF
>NJM-RQG
RDHMVLLEFVTAAGITHGMDELYKLEHHHHHHRQG
>NJM-RQH
RDHMVLLEFVTAAGITHGMDELYKLEHHHHHHRQH
>NJM-RQI
RDHMVLLEFVTAAGITHGMDELYKLEHHHHHHRQI
>NJM-RQK
RDHMVLLEFVTAAGITHGMDELYKLEHHHHHHRQK
>NJM-RQL
RDHMVLLEFVTAAGITHGMDELYKLEHHHHHHRQL
>NJM-RQM
RDHMVLLEFVTAAGITHGMDELYKLEHHHHHHRQM
>NJM-RQN
RDHMVLLEFVTAAGITHGMDELYKLEHHHHHHRQN
>NJM-RQP
RDHMVLLEFVTAAGITHGMDELYKLEHHHHHHRQP
>NJM-RQQ
RDHMVLLEFVTAAGITHGMDELYKLEHHHHHHRQQ
>NJM-RQR
RDHMVLLEFVTAAGITHGMDELYKLEHHHHHHRQR
>NJM-RQS
RDHMVLLEFVTAAGITHGMDELYKLEHHHHHHRQS
>NJM-RQT
RDHMVLLEFVTAAGITHGMDELYKLEHHHHHHRQT
>NJM-RQV
RDHMVLLEFVTAAGITHGMDELYKLEHHHHHHRQV
>NJM-RQW
RDHMVLLEFVTAAGITHGMDELYKLEHHHHHHRQW
>NJM-RQY
RDHMVLLEFVTAAGITHGMDELYKLEHHHHHHRQY
>NJM-RR
RDHMVLLEFVTAAGITHGMDELYKLEHHHHHHRR
>NJM-RRA
RDHMVLLEFVTAAGITHGMDELYKLEHHHHHHRRA
>NJM-RRC
RDHMVLLEFVTAAGITHGMDELYKLEHHHHHHRRC
>NJM-RRD
RDHMVLLEFVTAAGITHGMDELYKLEHHHHHHRRD
>NJM-RRE
RDHMVLLEFVTAAGITHGMDELYKLEHHHHHHRRE
>NJM-RRF
RDHMVLLEFVTAAGITHGMDELYKLEHHHHHHRRF
>NJM-RRG
RDHMVLLEFVTAAGITHGMDELYKLEHHHHHHRRG
>NJM-RRH
RDHMVLLEFVTAAGITHGMDELYKLEHHHHHHRRH
>NJM-RRI
RDHMVLLEFVTAAGITHGMDELYKLEHHHHHHRRI
>NJM-RRK
RDHMVLLEFVTAAGITHGMDELYKLEHHHHHHRRK
>NJM-RRL
RDHMVLLEFVTAAGITHGMDELYKLEHHHHHHRRL
>NJM-RRM
RDHMVLLEFVTAAGITHGMDELYKLEHHHHHHRRM
>NJM-RRN
RDHMVLLEFVTAAGITHGMDELYKLEHHHHHHRRN
>NJM-RRP
RDHMVLLEFVTAAGITHGMDELYKLEHHHHHHRRP
>NJM-RRQ
RDHMVLLEFVTAAGITHGMDELYKLEHHHHHHRRQ
>NJM-RRR
RDHMVLLEFVTAAGITHGMDELYKLEHHHHHHRRR
>NJM-RRS
RDHMVLLEFVTAAGITHGMDELYKLEHHHHHHRRS
>NJM-RRT
RDHMVLLEFVTAAGITHGMDELYKLEHHHHHHRRT
>NJM-RRV
RDHMVLLEFVTAAGITHGMDELYKLEHHHHHHRRV
>NJM-RRW
RDHMVLLEFVTAAGITHGMDELYKLEHHHHHHRRW
>NJM-RRY
RDHMVLLEFVTAAGITHGMDELYKLEHHHHHHRRY
>NJM-RS
RDHMVLLEFVTAAGITHGMDELYKLEHHHHHHRS
>NJM-RSA
RDHMVLLEFVTAAGITHGMDELYKLEHHHHHHRSA
>NJM-RSC
RDHMVLLEFVTAAGITHGMDELYKLEHHHHHHRSC
>NJM-RSD
RDHMVLLEFVTAAGITHGMDELYKLEHHHHHHRSD
>NJM-RSE
RDHMVLLEFVTAAGITHGMDELYKLEHHHHHHRSE
>NJM-RSF
RDHMVLLEFVTAAGITHGMDELYKLEHHHHHHRSF
>NJM-RSG
RDHMVLLEFVTAAGITHGMDELYKLEHHHHHHRSG
>NJM-RSH
RDHMVLLEFVTAAGITHGMDELYKLEHHHHHHRSH
>NJM-RSI
RDHMVLLEFVTAAGITHGMDELYKLEHHHHHHRSI
>NJM-RSK
RDHMVLLEFVTAAGITHGMDELYKLEHHHHHHRSK
>NJM-RSL
RDHMVLLEFVTAAGITHGMDELYKLEHHHHHHRSL
>NJM-RSM
RDHMVLLEFVTAAGITHGMDELYKLEHHHHHHRSM
>NJM-RSN
RDHMVLLEFVTAAGITHGMDELYKLEHHHHHHRSN
>NJM-RSP
RDHMVLLEFVTAAGITHGMDELYKLEHHHHHHRSP
>NJM-RSQ
RDHMVLLEFVTAAGITHGMDELYKLEHHHHHHRSQ
>NJM-RSR
RDHMVLLEFVTAAGITHGMDELYKLEHHHHHHRSR
>NJM-RSS
RDHMVLLEFVTAAGITHGMDELYKLEHHHHHHRSS
>NJM-RST
RDHMVLLEFVTAAGITHGMDELYKLEHHHHHHRST
>NJM-RSV
RDHMVLLEFVTAAGITHGMDELYKLEHHHHHHRSV
>NJM-RSW
RDHMVLLEFVTAAGITHGMDELYKLEHHHHHHRSW
>NJM-RSY
RDHMVLLEFVTAAGITHGMDELYKLEHHHHHHRSY
>NJM-RT
RDHMVLLEFVTAAGITHGMDELYKLEHHHHHHRT
>NJM-RTA
RDHMVLLEFVTAAGITHGMDELYKLEHHHHHHRTA
>NJM-RTC
RDHMVLLEFVTAAGITHGMDELYKLEHHHHHHRTC
>NJM-RTD
RDHMVLLEFVTAAGITHGMDELYKLEHHHHHHRTD
>NJM-RTE
RDHMVLLEFVTAAGITHGMDELYKLEHHHHHHRTE
>NJM-RTF
RDHMVLLEFVTAAGITHGMDELYKLEHHHHHHRTF
>NJM-RTG
RDHMVLLEFVTAAGITHGMDELYKLEHHHHHHRTG
>NJM-RTH
RDHMVLLEFVTAAGITHGMDELYKLEHHHHHHRTH
>NJM-RTI
RDHMVLLEFVTAAGITHGMDELYKLEHHHHHHRTI
>NJM-RTK
RDHMVLLEFVTAAGITHGMDELYKLEHHHHHHRTK
>NJM-RTL
RDHMVLLEFVTAAGITHGMDELYKLEHHHHHHRTL
>NJM-RTM
RDHMVLLEFVTAAGITHGMDELYKLEHHHHHHRTM
>NJM-RTN
RDHMVLLEFVTAAGITHGMDELYKLEHHHHHHRTN
>NJM-RTP
RDHMVLLEFVTAAGITHGMDELYKLEHHHHHHRTP
>NJM-RTQ
RDHMVLLEFVTAAGITHGMDELYKLEHHHHHHRTQ
>NJM-RTR
RDHMVLLEFVTAAGITHGMDELYKLEHHHHHHRTR
>NJM-RTS
RDHMVLLEFVTAAGITHGMDELYKLEHHHHHHRTS
>NJM-RTT
RDHMVLLEFVTAAGITHGMDELYKLEHHHHHHRTT
>NJM-RTV
RDHMVLLEFVTAAGITHGMDELYKLEHHHHHHRTV
>NJM-RTW
RDHMVLLEFVTAAGITHGMDELYKLEHHHHHHRTW
>NJM-RTY
RDHMVLLEFVTAAGITHGMDELYKLEHHHHHHRTY
>NJM-RV
RDHMVLLEFVTAAGITHGMDELYKLEHHHHHHRV
>NJM-RVA
RDHMVLLEFVTAAGITHGMDELYKLEHHHHHHRVA
>NJM-RVC
RDHMVLLEFVTAAGITHGMDELYKLEHHHHHHRVC
>NJM-RVD
RDHMVLLEFVTAAGITHGMDELYKLEHHHHHHRVD
>NJM-RVE
RDHMVLLEFVTAAGITHGMDELYKLEHHHHHHRVE
>NJM-RVF
RDHMVLLEFVTAAGITHGMDELYKLEHHHHHHRVF
>NJM-RVG
RDHMVLLEFVTAAGITHGMDELYKLEHHHHHHRVG
>NJM-RVH
RDHMVLLEFVTAAGITHGMDELYKLEHHHHHHRVH
>NJM-RVI
RDHMVLLEFVTAAGITHGMDELYKLEHHHHHHRVI
>NJM-RVK
RDHMVLLEFVTAAGITHGMDELYKLEHHHHHHRVK
>NJM-RVL
RDHMVLLEFVTAAGITHGMDELYKLEHHHHHHRVL
>NJM-RVM
RDHMVLLEFVTAAGITHGMDELYKLEHHHHHHRVM
>NJM-RVN
RDHMVLLEFVTAAGITHGMDELYKLEHHHHHHRVN
>NJM-RVP
RDHMVLLEFVTAAGITHGMDELYKLEHHHHHHRVP
>NJM-RVQ
RDHMVLLEFVTAAGITHGMDELYKLEHHHHHHRVQ
>NJM-RVR
RDHMVLLEFVTAAGITHGMDELYKLEHHHHHHRVR
>NJM-RVS
RDHMVLLEFVTAAGITHGMDELYKLEHHHHHHRVS
>NJM-RVT
RDHMVLLEFVTAAGITHGMDELYKLEHHHHHHRVT
>NJM-RVV
RDHMVLLEFVTAAGITHGMDELYKLEHHHHHHRVV
>NJM-RVW
RDHMVLLEFVTAAGITHGMDELYKLEHHHHHHRVW
>NJM-RVY
RDHMVLLEFVTAAGITHGMDELYKLEHHHHHHRVY
>NJM-RW
RDHMVLLEFVTAAGITHGMDELYKLEHHHHHHRW
>NJM-RWA
RDHMVLLEFVTAAGITHGMDELYKLEHHHHHHRWA
>NJM-RWC
RDHMVLLEFVTAAGITHGMDELYKLEHHHHHHRWC
>NJM-RWD
RDHMVLLEFVTAAGITHGMDELYKLEHHHHHHRWD
>NJM-RWE
RDHMVLLEFVTAAGITHGMDELYKLEHHHHHHRWE
>NJM-RWF
RDHMVLLEFVTAAGITHGMDELYKLEHHHHHHRWF
>NJM-RWG
RDHMVLLEFVTAAGITHGMDELYKLEHHHHHHRWG
>NJM-RWH
RDHMVLLEFVTAAGITHGMDELYKLEHHHHHHRWH
>NJM-RWI
RDHMVLLEFVTAAGITHGMDELYKLEHHHHHHRWI
>NJM-RWK
RDHMVLLEFVTAAGITHGMDELYKLEHHHHHHRWK
>NJM-RWL
RDHMVLLEFVTAAGITHGMDELYKLEHHHHHHRWL
>NJM-RWM
RDHMVLLEFVTAAGITHGMDELYKLEHHHHHHRWM
>NJM-RWN
RDHMVLLEFVTAAGITHGMDELYKLEHHHHHHRWN
>NJM-RWP
RDHMVLLEFVTAAGITHGMDELYKLEHHHHHHRWP
>NJM-RWQ
RDHMVLLEFVTAAGITHGMDELYKLEHHHHHHRWQ
>NJM-RWR
RDHMVLLEFVTAAGITHGMDELYKLEHHHHHHRWR
>NJM-RWS
RDHMVLLEFVTAAGITHGMDELYKLEHHHHHHRWS
>NJM-RWT
RDHMVLLEFVTAAGITHGMDELYKLEHHHHHHRWT
>NJM-RWV
RDHMVLLEFVTAAGITHGMDELYKLEHHHHHHRWV
>NJM-RWW
RDHMVLLEFVTAAGITHGMDELYKLEHHHHHHRWW
>NJM-RWY
RDHMVLLEFVTAAGITHGMDELYKLEHHHHHHRWY
>NJM-RY
RDHMVLLEFVTAAGITHGMDELYKLEHHHHHHRY
>NJM-RYA
RDHMVLLEFVTAAGITHGMDELYKLEHHHHHHRYA
>NJM-RYC
RDHMVLLEFVTAAGITHGMDELYKLEHHHHHHRYC
>NJM-RYD
RDHMVLLEFVTAAGITHGMDELYKLEHHHHHHRYD
>NJM-RYE
RDHMVLLEFVTAAGITHGMDELYKLEHHHHHHRYE
>NJM-RYF
RDHMVLLEFVTAAGITHGMDELYKLEHHHHHHRYF
>NJM-RYG
RDHMVLLEFVTAAGITHGMDELYKLEHHHHHHRYG
>NJM-RYH
RDHMVLLEFVTAAGITHGMDELYKLEHHHHHHRYH
>NJM-RYI
RDHMVLLEFVTAAGITHGMDELYKLEHHHHHHRYI
>NJM-RYK
RDHMVLLEFVTAAGITHGMDELYKLEHHHHHHRYK
>NJM-RYL
RDHMVLLEFVTAAGITHGMDELYKLEHHHHHHRYL
>NJM-RYM
RDHMVLLEFVTAAGITHGMDELYKLEHHHHHHRYM
>NJM-RYN
RDHMVLLEFVTAAGITHGMDELYKLEHHHHHHRYN
>NJM-RYP
RDHMVLLEFVTAAGITHGMDELYKLEHHHHHHRYP
>NJM-RYQ
RDHMVLLEFVTAAGITHGMDELYKLEHHHHHHRYQ
>NJM-RYR
RDHMVLLEFVTAAGITHGMDELYKLEHHHHHHRYR
>NJM-RYS
RDHMVLLEFVTAAGITHGMDELYKLEHHHHHHRYS
>NJM-RYT
RDHMVLLEFVTAAGITHGMDELYKLEHHHHHHRYT
>NJM-RYV
RDHMVLLEFVTAAGITHGMDELYKLEHHHHHHRYV
>NJM-RYW
RDHMVLLEFVTAAGITHGMDELYKLEHHHHHHRYW
>NJM-RYY
RDHMVLLEFVTAAGITHGMDELYKLEHHHHHHRYY
>NJM-S
RDHMVLLEFVTAAGITHGMDELYKLEHHHHHHS
>NJM-SA
RDHMVLLEFVTAAGITHGMDELYKLEHHHHHHSA
>NJM-SC
RDHMVLLEFVTAAGITHGMDELYKLEHHHHHHSC
>NJM-SD
RDHMVLLEFVTAAGITHGMDELYKLEHHHHHHSD
>NJM-SE
RDHMVLLEFVTAAGITHGMDELYKLEHHHHHHSE
>NJM-SF
RDHMVLLEFVTAAGITHGMDELYKLEHHHHHHSF
>NJM-SG
RDHMVLLEFVTAAGITHGMDELYKLEHHHHHHSG
>NJM-SH
RDHMVLLEFVTAAGITHGMDELYKLEHHHHHHSH
>NJM-SI
RDHMVLLEFVTAAGITHGMDELYKLEHHHHHHSI
>NJM-SK
RDHMVLLEFVTAAGITHGMDELYKLEHHHHHHSK
>NJM-SL
RDHMVLLEFVTAAGITHGMDELYKLEHHHHHHSL
>NJM-SM
RDHMVLLEFVTAAGITHGMDELYKLEHHHHHHSM
>NJM-SN
RDHMVLLEFVTAAGITHGMDELYKLEHHHHHHSN
>NJM-SP
RDHMVLLEFVTAAGITHGMDELYKLEHHHHHHSP
>NJM-SQ
RDHMVLLEFVTAAGITHGMDELYKLEHHHHHHSQ
>NJM-SR
RDHMVLLEFVTAAGITHGMDELYKLEHHHHHHSR
>NJM-SS
RDHMVLLEFVTAAGITHGMDELYKLEHHHHHHSS
>NJM-ST
RDHMVLLEFVTAAGITHGMDELYKLEHHHHHHST
>NJM-SV
RDHMVLLEFVTAAGITHGMDELYKLEHHHHHHSV
>NJM-SW
RDHMVLLEFVTAAGITHGMDELYKLEHHHHHHSW
>NJM-SY
RDHMVLLEFVTAAGITHGMDELYKLEHHHHHHSY
>NJM-SA
RDHMVLLEFVTAAGITHGMDELYKLEHHHHHHSA
>NJM-SAA
RDHMVLLEFVTAAGITHGMDELYKLEHHHHHHSAA
>NJM-SAC
RDHMVLLEFVTAAGITHGMDELYKLEHHHHHHSAC
>NJM-SAD
RDHMVLLEFVTAAGITHGMDELYKLEHHHHHHSAD
>NJM-SAE
RDHMVLLEFVTAAGITHGMDELYKLEHHHHHHSAE
>NJM-SAF
RDHMVLLEFVTAAGITHGMDELYKLEHHHHHHSAF
>NJM-SAG
RDHMVLLEFVTAAGITHGMDELYKLEHHHHHHSAG
>NJM-SAH
RDHMVLLEFVTAAGITHGMDELYKLEHHHHHHSAH
>NJM-SAI
RDHMVLLEFVTAAGITHGMDELYKLEHHHHHHSAI
>NJM-SAK
RDHMVLLEFVTAAGITHGMDELYKLEHHHHHHSAK
>NJM-SAL
RDHMVLLEFVTAAGITHGMDELYKLEHHHHHHSAL
>NJM-SAM
RDHMVLLEFVTAAGITHGMDELYKLEHHHHHHSAM
>NJM-SAN
RDHMVLLEFVTAAGITHGMDELYKLEHHHHHHSAN
>NJM-SAP
RDHMVLLEFVTAAGITHGMDELYKLEHHHHHHSAP
>NJM-SAQ
RDHMVLLEFVTAAGITHGMDELYKLEHHHHHHSAQ
>NJM-SAR
RDHMVLLEFVTAAGITHGMDELYKLEHHHHHHSAR
>NJM-SAS
RDHMVLLEFVTAAGITHGMDELYKLEHHHHHHSAS
>NJM-SAT
RDHMVLLEFVTAAGITHGMDELYKLEHHHHHHSAT
>NJM-SAV
RDHMVLLEFVTAAGITHGMDELYKLEHHHHHHSAV
>NJM-SAW
RDHMVLLEFVTAAGITHGMDELYKLEHHHHHHSAW
>NJM-SAY
RDHMVLLEFVTAAGITHGMDELYKLEHHHHHHSAY
>NJM-SC
RDHMVLLEFVTAAGITHGMDELYKLEHHHHHHSC
>NJM-SCA
RDHMVLLEFVTAAGITHGMDELYKLEHHHHHHSCA
>NJM-SCC
RDHMVLLEFVTAAGITHGMDELYKLEHHHHHHSCC
>NJM-SCD
RDHMVLLEFVTAAGITHGMDELYKLEHHHHHHSCD
>NJM-SCE
RDHMVLLEFVTAAGITHGMDELYKLEHHHHHHSCE
>NJM-SCF
RDHMVLLEFVTAAGITHGMDELYKLEHHHHHHSCF
>NJM-SCG
RDHMVLLEFVTAAGITHGMDELYKLEHHHHHHSCG
>NJM-SCH
RDHMVLLEFVTAAGITHGMDELYKLEHHHHHHSCH
>NJM-SCI
RDHMVLLEFVTAAGITHGMDELYKLEHHHHHHSCI
>NJM-SCK
RDHMVLLEFVTAAGITHGMDELYKLEHHHHHHSCK
>NJM-SCL
RDHMVLLEFVTAAGITHGMDELYKLEHHHHHHSCL
>NJM-SCM
RDHMVLLEFVTAAGITHGMDELYKLEHHHHHHSCM
>NJM-SCN
RDHMVLLEFVTAAGITHGMDELYKLEHHHHHHSCN
>NJM-SCP
RDHMVLLEFVTAAGITHGMDELYKLEHHHHHHSCP
>NJM-SCQ
RDHMVLLEFVTAAGITHGMDELYKLEHHHHHHSCQ
>NJM-SCR
RDHMVLLEFVTAAGITHGMDELYKLEHHHHHHSCR
>NJM-SCS
RDHMVLLEFVTAAGITHGMDELYKLEHHHHHHSCS
>NJM-SCT
RDHMVLLEFVTAAGITHGMDELYKLEHHHHHHSCT
>NJM-SCV
RDHMVLLEFVTAAGITHGMDELYKLEHHHHHHSCV
>NJM-SCW
RDHMVLLEFVTAAGITHGMDELYKLEHHHHHHSCW
>NJM-SCY
RDHMVLLEFVTAAGITHGMDELYKLEHHHHHHSCY
>NJM-SD
RDHMVLLEFVTAAGITHGMDELYKLEHHHHHHSD
>NJM-SDA
RDHMVLLEFVTAAGITHGMDELYKLEHHHHHHSDA
>NJM-SDC
RDHMVLLEFVTAAGITHGMDELYKLEHHHHHHSDC
>NJM-SDD
RDHMVLLEFVTAAGITHGMDELYKLEHHHHHHSDD
>NJM-SDE
RDHMVLLEFVTAAGITHGMDELYKLEHHHHHHSDE
>NJM-SDF
RDHMVLLEFVTAAGITHGMDELYKLEHHHHHHSDF
>NJM-SDG
RDHMVLLEFVTAAGITHGMDELYKLEHHHHHHSDG
>NJM-SDH
RDHMVLLEFVTAAGITHGMDELYKLEHHHHHHSDH
>NJM-SDI
RDHMVLLEFVTAAGITHGMDELYKLEHHHHHHSDI
>NJM-SDK
RDHMVLLEFVTAAGITHGMDELYKLEHHHHHHSDK
>NJM-SDL
RDHMVLLEFVTAAGITHGMDELYKLEHHHHHHSDL
>NJM-SDM
RDHMVLLEFVTAAGITHGMDELYKLEHHHHHHSDM
>NJM-SDN
RDHMVLLEFVTAAGITHGMDELYKLEHHHHHHSDN
>NJM-SDP
RDHMVLLEFVTAAGITHGMDELYKLEHHHHHHSDP
>NJM-SDQ
RDHMVLLEFVTAAGITHGMDELYKLEHHHHHHSDQ
>NJM-SDR
RDHMVLLEFVTAAGITHGMDELYKLEHHHHHHSDR
>NJM-SDS
RDHMVLLEFVTAAGITHGMDELYKLEHHHHHHSDS
>NJM-SDT
RDHMVLLEFVTAAGITHGMDELYKLEHHHHHHSDT
>NJM-SDV
RDHMVLLEFVTAAGITHGMDELYKLEHHHHHHSDV
>NJM-SDW
RDHMVLLEFVTAAGITHGMDELYKLEHHHHHHSDW
>NJM-SDY
RDHMVLLEFVTAAGITHGMDELYKLEHHHHHHSDY
>NJM-SE
RDHMVLLEFVTAAGITHGMDELYKLEHHHHHHSE
>NJM-SEA
RDHMVLLEFVTAAGITHGMDELYKLEHHHHHHSEA
>NJM-SEC
RDHMVLLEFVTAAGITHGMDELYKLEHHHHHHSEC
>NJM-SED
RDHMVLLEFVTAAGITHGMDELYKLEHHHHHHSED
>NJM-SEE
RDHMVLLEFVTAAGITHGMDELYKLEHHHHHHSEE
>NJM-SEF
RDHMVLLEFVTAAGITHGMDELYKLEHHHHHHSEF
>NJM-SEG
RDHMVLLEFVTAAGITHGMDELYKLEHHHHHHSEG
>NJM-SEH
RDHMVLLEFVTAAGITHGMDELYKLEHHHHHHSEH
>NJM-SEI
RDHMVLLEFVTAAGITHGMDELYKLEHHHHHHSEI
>NJM-SEK
RDHMVLLEFVTAAGITHGMDELYKLEHHHHHHSEK
>NJM-SEL
RDHMVLLEFVTAAGITHGMDELYKLEHHHHHHSEL
>NJM-SEM
RDHMVLLEFVTAAGITHGMDELYKLEHHHHHHSEM
>NJM-SEN
RDHMVLLEFVTAAGITHGMDELYKLEHHHHHHSEN
>NJM-SEP
RDHMVLLEFVTAAGITHGMDELYKLEHHHHHHSEP
>NJM-SEQ
RDHMVLLEFVTAAGITHGMDELYKLEHHHHHHSEQ
>NJM-SER
RDHMVLLEFVTAAGITHGMDELYKLEHHHHHHSER
>NJM-SES
RDHMVLLEFVTAAGITHGMDELYKLEHHHHHHSES
>NJM-SET
RDHMVLLEFVTAAGITHGMDELYKLEHHHHHHSET
>NJM-SEV
RDHMVLLEFVTAAGITHGMDELYKLEHHHHHHSEV
>NJM-SEW
RDHMVLLEFVTAAGITHGMDELYKLEHHHHHHSEW
>NJM-SEY
RDHMVLLEFVTAAGITHGMDELYKLEHHHHHHSEY
>NJM-SF
RDHMVLLEFVTAAGITHGMDELYKLEHHHHHHSF
>NJM-SFA
RDHMVLLEFVTAAGITHGMDELYKLEHHHHHHSFA
>NJM-SFC
RDHMVLLEFVTAAGITHGMDELYKLEHHHHHHSFC
>NJM-SFD
RDHMVLLEFVTAAGITHGMDELYKLEHHHHHHSFD
>NJM-SFE
RDHMVLLEFVTAAGITHGMDELYKLEHHHHHHSFE
>NJM-SFF
RDHMVLLEFVTAAGITHGMDELYKLEHHHHHHSFF
>NJM-SFG
RDHMVLLEFVTAAGITHGMDELYKLEHHHHHHSFG
>NJM-SFH
RDHMVLLEFVTAAGITHGMDELYKLEHHHHHHSFH
>NJM-SFI
RDHMVLLEFVTAAGITHGMDELYKLEHHHHHHSFI
>NJM-SFK
RDHMVLLEFVTAAGITHGMDELYKLEHHHHHHSFK
>NJM-SFL
RDHMVLLEFVTAAGITHGMDELYKLEHHHHHHSFL
>NJM-SFM
RDHMVLLEFVTAAGITHGMDELYKLEHHHHHHSFM
>NJM-SFN
RDHMVLLEFVTAAGITHGMDELYKLEHHHHHHSFN
>NJM-SFP
RDHMVLLEFVTAAGITHGMDELYKLEHHHHHHSFP
>NJM-SFQ
RDHMVLLEFVTAAGITHGMDELYKLEHHHHHHSFQ
>NJM-SFR
RDHMVLLEFVTAAGITHGMDELYKLEHHHHHHSFR
>NJM-SFS
RDHMVLLEFVTAAGITHGMDELYKLEHHHHHHSFS
>NJM-SFT
RDHMVLLEFVTAAGITHGMDELYKLEHHHHHHSFT
>NJM-SFV
RDHMVLLEFVTAAGITHGMDELYKLEHHHHHHSFV
>NJM-SFW
RDHMVLLEFVTAAGITHGMDELYKLEHHHHHHSFW
>NJM-SFY
RDHMVLLEFVTAAGITHGMDELYKLEHHHHHHSFY
>NJM-SG
RDHMVLLEFVTAAGITHGMDELYKLEHHHHHHSG
>NJM-SGA
RDHMVLLEFVTAAGITHGMDELYKLEHHHHHHSGA
>NJM-SGC
RDHMVLLEFVTAAGITHGMDELYKLEHHHHHHSGC
>NJM-SGD
RDHMVLLEFVTAAGITHGMDELYKLEHHHHHHSGD
>NJM-SGE
RDHMVLLEFVTAAGITHGMDELYKLEHHHHHHSGE
>NJM-SGF
RDHMVLLEFVTAAGITHGMDELYKLEHHHHHHSGF
>NJM-SGG
RDHMVLLEFVTAAGITHGMDELYKLEHHHHHHSGG
>NJM-SGH
RDHMVLLEFVTAAGITHGMDELYKLEHHHHHHSGH
>NJM-SGI
RDHMVLLEFVTAAGITHGMDELYKLEHHHHHHSGI
>NJM-SGK
RDHMVLLEFVTAAGITHGMDELYKLEHHHHHHSGK
>NJM-SGL
RDHMVLLEFVTAAGITHGMDELYKLEHHHHHHSGL
>NJM-SGM
RDHMVLLEFVTAAGITHGMDELYKLEHHHHHHSGM
>NJM-SGN
RDHMVLLEFVTAAGITHGMDELYKLEHHHHHHSGN
>NJM-SGP
RDHMVLLEFVTAAGITHGMDELYKLEHHHHHHSGP
>NJM-SGQ
RDHMVLLEFVTAAGITHGMDELYKLEHHHHHHSGQ
>NJM-SGR
RDHMVLLEFVTAAGITHGMDELYKLEHHHHHHSGR
>NJM-SGS
RDHMVLLEFVTAAGITHGMDELYKLEHHHHHHSGS
>NJM-SGT
RDHMVLLEFVTAAGITHGMDELYKLEHHHHHHSGT
>NJM-SGV
RDHMVLLEFVTAAGITHGMDELYKLEHHHHHHSGV
>NJM-SGW
RDHMVLLEFVTAAGITHGMDELYKLEHHHHHHSGW
>NJM-SGY
RDHMVLLEFVTAAGITHGMDELYKLEHHHHHHSGY
>NJM-SH
RDHMVLLEFVTAAGITHGMDELYKLEHHHHHHSH
>NJM-SHA
RDHMVLLEFVTAAGITHGMDELYKLEHHHHHHSHA
>NJM-SHC
RDHMVLLEFVTAAGITHGMDELYKLEHHHHHHSHC
>NJM-SHD
RDHMVLLEFVTAAGITHGMDELYKLEHHHHHHSHD
>NJM-SHE
RDHMVLLEFVTAAGITHGMDELYKLEHHHHHHSHE
>NJM-SHF
RDHMVLLEFVTAAGITHGMDELYKLEHHHHHHSHF
>NJM-SHG
RDHMVLLEFVTAAGITHGMDELYKLEHHHHHHSHG
>NJM-SHH
RDHMVLLEFVTAAGITHGMDELYKLEHHHHHHSHH
>NJM-SHI
RDHMVLLEFVTAAGITHGMDELYKLEHHHHHHSHI
>NJM-SHK
RDHMVLLEFVTAAGITHGMDELYKLEHHHHHHSHK
>NJM-SHL
RDHMVLLEFVTAAGITHGMDELYKLEHHHHHHSHL
>NJM-SHM
RDHMVLLEFVTAAGITHGMDELYKLEHHHHHHSHM
>NJM-SHN
RDHMVLLEFVTAAGITHGMDELYKLEHHHHHHSHN
>NJM-SHP
RDHMVLLEFVTAAGITHGMDELYKLEHHHHHHSHP
>NJM-SHQ
RDHMVLLEFVTAAGITHGMDELYKLEHHHHHHSHQ
>NJM-SHR
RDHMVLLEFVTAAGITHGMDELYKLEHHHHHHSHR
>NJM-SHS
RDHMVLLEFVTAAGITHGMDELYKLEHHHHHHSHS
>NJM-SHT
RDHMVLLEFVTAAGITHGMDELYKLEHHHHHHSHT
>NJM-SHV
RDHMVLLEFVTAAGITHGMDELYKLEHHHHHHSHV
>NJM-SHW
RDHMVLLEFVTAAGITHGMDELYKLEHHHHHHSHW
>NJM-SHY
RDHMVLLEFVTAAGITHGMDELYKLEHHHHHHSHY
>NJM-SI
RDHMVLLEFVTAAGITHGMDELYKLEHHHHHHSI
>NJM-SIA
RDHMVLLEFVTAAGITHGMDELYKLEHHHHHHSIA
>NJM-SIC
RDHMVLLEFVTAAGITHGMDELYKLEHHHHHHSIC
>NJM-SID
RDHMVLLEFVTAAGITHGMDELYKLEHHHHHHSID
>NJM-SIE
RDHMVLLEFVTAAGITHGMDELYKLEHHHHHHSIE
>NJM-SIF
RDHMVLLEFVTAAGITHGMDELYKLEHHHHHHSIF
>NJM-SIG
RDHMVLLEFVTAAGITHGMDELYKLEHHHHHHSIG
>NJM-SIH
RDHMVLLEFVTAAGITHGMDELYKLEHHHHHHSIH
>NJM-SII
RDHMVLLEFVTAAGITHGMDELYKLEHHHHHHSII
>NJM-SIK
RDHMVLLEFVTAAGITHGMDELYKLEHHHHHHSIK
>NJM-SIL
RDHMVLLEFVTAAGITHGMDELYKLEHHHHHHSIL
>NJM-SIM
RDHMVLLEFVTAAGITHGMDELYKLEHHHHHHSIM
>NJM-SIN
RDHMVLLEFVTAAGITHGMDELYKLEHHHHHHSIN
>NJM-SIP
RDHMVLLEFVTAAGITHGMDELYKLEHHHHHHSIP
>NJM-SIQ
RDHMVLLEFVTAAGITHGMDELYKLEHHHHHHSIQ
>NJM-SIR
RDHMVLLEFVTAAGITHGMDELYKLEHHHHHHSIR
>NJM-SIS
RDHMVLLEFVTAAGITHGMDELYKLEHHHHHHSIS
>NJM-SIT
RDHMVLLEFVTAAGITHGMDELYKLEHHHHHHSIT
>NJM-SIV
RDHMVLLEFVTAAGITHGMDELYKLEHHHHHHSIV
>NJM-SIW
RDHMVLLEFVTAAGITHGMDELYKLEHHHHHHSIW
>NJM-SIY
RDHMVLLEFVTAAGITHGMDELYKLEHHHHHHSIY
>NJM-SK
RDHMVLLEFVTAAGITHGMDELYKLEHHHHHHSK
>NJM-SKA
RDHMVLLEFVTAAGITHGMDELYKLEHHHHHHSKA
>NJM-SKC
RDHMVLLEFVTAAGITHGMDELYKLEHHHHHHSKC
>NJM-SKD
RDHMVLLEFVTAAGITHGMDELYKLEHHHHHHSKD
>NJM-SKE
RDHMVLLEFVTAAGITHGMDELYKLEHHHHHHSKE
>NJM-SKF
RDHMVLLEFVTAAGITHGMDELYKLEHHHHHHSKF
>NJM-SKG
RDHMVLLEFVTAAGITHGMDELYKLEHHHHHHSKG
>NJM-SKH
RDHMVLLEFVTAAGITHGMDELYKLEHHHHHHSKH
>NJM-SKI
RDHMVLLEFVTAAGITHGMDELYKLEHHHHHHSKI
>NJM-SKK
RDHMVLLEFVTAAGITHGMDELYKLEHHHHHHSKK
>NJM-SKL
RDHMVLLEFVTAAGITHGMDELYKLEHHHHHHSKL
>NJM-SKM
RDHMVLLEFVTAAGITHGMDELYKLEHHHHHHSKM
>NJM-SKN
RDHMVLLEFVTAAGITHGMDELYKLEHHHHHHSKN
>NJM-SKP
RDHMVLLEFVTAAGITHGMDELYKLEHHHHHHSKP
>NJM-SKQ
RDHMVLLEFVTAAGITHGMDELYKLEHHHHHHSKQ
>NJM-SKR
RDHMVLLEFVTAAGITHGMDELYKLEHHHHHHSKR
>NJM-SKS
RDHMVLLEFVTAAGITHGMDELYKLEHHHHHHSKS
>NJM-SKT
RDHMVLLEFVTAAGITHGMDELYKLEHHHHHHSKT
>NJM-SKV
RDHMVLLEFVTAAGITHGMDELYKLEHHHHHHSKV
>NJM-SKW
RDHMVLLEFVTAAGITHGMDELYKLEHHHHHHSKW
>NJM-SKY
RDHMVLLEFVTAAGITHGMDELYKLEHHHHHHSKY
>NJM-SL
RDHMVLLEFVTAAGITHGMDELYKLEHHHHHHSL
>NJM-SLA
RDHMVLLEFVTAAGITHGMDELYKLEHHHHHHSLA
>NJM-SLC
RDHMVLLEFVTAAGITHGMDELYKLEHHHHHHSLC
>NJM-SLD
RDHMVLLEFVTAAGITHGMDELYKLEHHHHHHSLD
>NJM-SLE
RDHMVLLEFVTAAGITHGMDELYKLEHHHHHHSLE
>NJM-SLF
RDHMVLLEFVTAAGITHGMDELYKLEHHHHHHSLF
>NJM-SLG
RDHMVLLEFVTAAGITHGMDELYKLEHHHHHHSLG
>NJM-SLH
RDHMVLLEFVTAAGITHGMDELYKLEHHHHHHSLH
>NJM-SLI
RDHMVLLEFVTAAGITHGMDELYKLEHHHHHHSLI
>NJM-SLK
RDHMVLLEFVTAAGITHGMDELYKLEHHHHHHSLK
>NJM-SLL
RDHMVLLEFVTAAGITHGMDELYKLEHHHHHHSLL
>NJM-SLM
RDHMVLLEFVTAAGITHGMDELYKLEHHHHHHSLM
>NJM-SLN
RDHMVLLEFVTAAGITHGMDELYKLEHHHHHHSLN
>NJM-SLP
RDHMVLLEFVTAAGITHGMDELYKLEHHHHHHSLP
>NJM-SLQ
RDHMVLLEFVTAAGITHGMDELYKLEHHHHHHSLQ
>NJM-SLR
RDHMVLLEFVTAAGITHGMDELYKLEHHHHHHSLR
>NJM-SLS
RDHMVLLEFVTAAGITHGMDELYKLEHHHHHHSLS
>NJM-SLT
RDHMVLLEFVTAAGITHGMDELYKLEHHHHHHSLT
>NJM-SLV
RDHMVLLEFVTAAGITHGMDELYKLEHHHHHHSLV
>NJM-SLW
RDHMVLLEFVTAAGITHGMDELYKLEHHHHHHSLW
>NJM-SLY
RDHMVLLEFVTAAGITHGMDELYKLEHHHHHHSLY
>NJM-SM
RDHMVLLEFVTAAGITHGMDELYKLEHHHHHHSM
>NJM-SMA
RDHMVLLEFVTAAGITHGMDELYKLEHHHHHHSMA
>NJM-SMC
RDHMVLLEFVTAAGITHGMDELYKLEHHHHHHSMC
>NJM-SMD
RDHMVLLEFVTAAGITHGMDELYKLEHHHHHHSMD
>NJM-SME
RDHMVLLEFVTAAGITHGMDELYKLEHHHHHHSME
>NJM-SMF
RDHMVLLEFVTAAGITHGMDELYKLEHHHHHHSMF
>NJM-SMG
RDHMVLLEFVTAAGITHGMDELYKLEHHHHHHSMG
>NJM-SMH
RDHMVLLEFVTAAGITHGMDELYKLEHHHHHHSMH
>NJM-SMI
RDHMVLLEFVTAAGITHGMDELYKLEHHHHHHSMI
>NJM-SMK
RDHMVLLEFVTAAGITHGMDELYKLEHHHHHHSMK
>NJM-SML
RDHMVLLEFVTAAGITHGMDELYKLEHHHHHHSML
>NJM-SMM
RDHMVLLEFVTAAGITHGMDELYKLEHHHHHHSMM
>NJM-SMN
RDHMVLLEFVTAAGITHGMDELYKLEHHHHHHSMN
>NJM-SMP
RDHMVLLEFVTAAGITHGMDELYKLEHHHHHHSMP
>NJM-SMQ
RDHMVLLEFVTAAGITHGMDELYKLEHHHHHHSMQ
>NJM-SMR
RDHMVLLEFVTAAGITHGMDELYKLEHHHHHHSMR
>NJM-SMS
RDHMVLLEFVTAAGITHGMDELYKLEHHHHHHSMS
>NJM-SMT
RDHMVLLEFVTAAGITHGMDELYKLEHHHHHHSMT
>NJM-SMV
RDHMVLLEFVTAAGITHGMDELYKLEHHHHHHSMV
>NJM-SMW
RDHMVLLEFVTAAGITHGMDELYKLEHHHHHHSMW
>NJM-SMY
RDHMVLLEFVTAAGITHGMDELYKLEHHHHHHSMY
>NJM-SN
RDHMVLLEFVTAAGITHGMDELYKLEHHHHHHSN
>NJM-SNA
RDHMVLLEFVTAAGITHGMDELYKLEHHHHHHSNA
>NJM-SNC
RDHMVLLEFVTAAGITHGMDELYKLEHHHHHHSNC
>NJM-SND
RDHMVLLEFVTAAGITHGMDELYKLEHHHHHHSND
>NJM-SNE
RDHMVLLEFVTAAGITHGMDELYKLEHHHHHHSNE
>NJM-SNF
RDHMVLLEFVTAAGITHGMDELYKLEHHHHHHSNF
>NJM-SNG
RDHMVLLEFVTAAGITHGMDELYKLEHHHHHHSNG
>NJM-SNH
RDHMVLLEFVTAAGITHGMDELYKLEHHHHHHSNH
>NJM-SNI
RDHMVLLEFVTAAGITHGMDELYKLEHHHHHHSNI
>NJM-SNK
RDHMVLLEFVTAAGITHGMDELYKLEHHHHHHSNK
>NJM-SNL
RDHMVLLEFVTAAGITHGMDELYKLEHHHHHHSNL
>NJM-SNM
RDHMVLLEFVTAAGITHGMDELYKLEHHHHHHSNM
>NJM-SNN
RDHMVLLEFVTAAGITHGMDELYKLEHHHHHHSNN
>NJM-SNP
RDHMVLLEFVTAAGITHGMDELYKLEHHHHHHSNP
>NJM-SNQ
RDHMVLLEFVTAAGITHGMDELYKLEHHHHHHSNQ
>NJM-SNR
RDHMVLLEFVTAAGITHGMDELYKLEHHHHHHSNR
>NJM-SNS
RDHMVLLEFVTAAGITHGMDELYKLEHHHHHHSNS
>NJM-SNT
RDHMVLLEFVTAAGITHGMDELYKLEHHHHHHSNT
>NJM-SNV
RDHMVLLEFVTAAGITHGMDELYKLEHHHHHHSNV
>NJM-SNW
RDHMVLLEFVTAAGITHGMDELYKLEHHHHHHSNW
>NJM-SNY
RDHMVLLEFVTAAGITHGMDELYKLEHHHHHHSNY
>NJM-SP
RDHMVLLEFVTAAGITHGMDELYKLEHHHHHHSP
>NJM-SPA
RDHMVLLEFVTAAGITHGMDELYKLEHHHHHHSPA
>NJM-SPC
RDHMVLLEFVTAAGITHGMDELYKLEHHHHHHSPC
>NJM-SPD
RDHMVLLEFVTAAGITHGMDELYKLEHHHHHHSPD
>NJM-SPE
RDHMVLLEFVTAAGITHGMDELYKLEHHHHHHSPE
>NJM-SPF
RDHMVLLEFVTAAGITHGMDELYKLEHHHHHHSPF
>NJM-SPG
RDHMVLLEFVTAAGITHGMDELYKLEHHHHHHSPG
>NJM-SPH
RDHMVLLEFVTAAGITHGMDELYKLEHHHHHHSPH
>NJM-SPI
RDHMVLLEFVTAAGITHGMDELYKLEHHHHHHSPI
>NJM-SPK
RDHMVLLEFVTAAGITHGMDELYKLEHHHHHHSPK
>NJM-SPL
RDHMVLLEFVTAAGITHGMDELYKLEHHHHHHSPL
>NJM-SPM
RDHMVLLEFVTAAGITHGMDELYKLEHHHHHHSPM
>NJM-SPN
RDHMVLLEFVTAAGITHGMDELYKLEHHHHHHSPN
>NJM-SPP
RDHMVLLEFVTAAGITHGMDELYKLEHHHHHHSPP
>NJM-SPQ
RDHMVLLEFVTAAGITHGMDELYKLEHHHHHHSPQ
>NJM-SPR
RDHMVLLEFVTAAGITHGMDELYKLEHHHHHHSPR
>NJM-SPS
RDHMVLLEFVTAAGITHGMDELYKLEHHHHHHSPS
>NJM-SPT
RDHMVLLEFVTAAGITHGMDELYKLEHHHHHHSPT
>NJM-SPV
RDHMVLLEFVTAAGITHGMDELYKLEHHHHHHSPV
>NJM-SPW
RDHMVLLEFVTAAGITHGMDELYKLEHHHHHHSPW
>NJM-SPY
RDHMVLLEFVTAAGITHGMDELYKLEHHHHHHSPY
>NJM-SQ
RDHMVLLEFVTAAGITHGMDELYKLEHHHHHHSQ
>NJM-SQA
RDHMVLLEFVTAAGITHGMDELYKLEHHHHHHSQA
>NJM-SQC
RDHMVLLEFVTAAGITHGMDELYKLEHHHHHHSQC
>NJM-SQD
RDHMVLLEFVTAAGITHGMDELYKLEHHHHHHSQD
>NJM-SQE
RDHMVLLEFVTAAGITHGMDELYKLEHHHHHHSQE
>NJM-SQF
RDHMVLLEFVTAAGITHGMDELYKLEHHHHHHSQF
>NJM-SQG
RDHMVLLEFVTAAGITHGMDELYKLEHHHHHHSQG
>NJM-SQH
RDHMVLLEFVTAAGITHGMDELYKLEHHHHHHSQH
>NJM-SQI
RDHMVLLEFVTAAGITHGMDELYKLEHHHHHHSQI
>NJM-SQK
RDHMVLLEFVTAAGITHGMDELYKLEHHHHHHSQK
>NJM-SQL
RDHMVLLEFVTAAGITHGMDELYKLEHHHHHHSQL
>NJM-SQM
RDHMVLLEFVTAAGITHGMDELYKLEHHHHHHSQM
>NJM-SQN
RDHMVLLEFVTAAGITHGMDELYKLEHHHHHHSQN
>NJM-SQP
RDHMVLLEFVTAAGITHGMDELYKLEHHHHHHSQP
>NJM-SQQ
RDHMVLLEFVTAAGITHGMDELYKLEHHHHHHSQQ
>NJM-SQR
RDHMVLLEFVTAAGITHGMDELYKLEHHHHHHSQR
>NJM-SQS
RDHMVLLEFVTAAGITHGMDELYKLEHHHHHHSQS
>NJM-SQT
RDHMVLLEFVTAAGITHGMDELYKLEHHHHHHSQT
>NJM-SQV
RDHMVLLEFVTAAGITHGMDELYKLEHHHHHHSQV
>NJM-SQW
RDHMVLLEFVTAAGITHGMDELYKLEHHHHHHSQW
>NJM-SQY
RDHMVLLEFVTAAGITHGMDELYKLEHHHHHHSQY
>NJM-SR
RDHMVLLEFVTAAGITHGMDELYKLEHHHHHHSR
>NJM-SRA
RDHMVLLEFVTAAGITHGMDELYKLEHHHHHHSRA
>NJM-SRC
RDHMVLLEFVTAAGITHGMDELYKLEHHHHHHSRC
>NJM-SRD
RDHMVLLEFVTAAGITHGMDELYKLEHHHHHHSRD
>NJM-SRE
RDHMVLLEFVTAAGITHGMDELYKLEHHHHHHSRE
>NJM-SRF
RDHMVLLEFVTAAGITHGMDELYKLEHHHHHHSRF
>NJM-SRG
RDHMVLLEFVTAAGITHGMDELYKLEHHHHHHSRG
>NJM-SRH
RDHMVLLEFVTAAGITHGMDELYKLEHHHHHHSRH
>NJM-SRI
RDHMVLLEFVTAAGITHGMDELYKLEHHHHHHSRI
>NJM-SRK
RDHMVLLEFVTAAGITHGMDELYKLEHHHHHHSRK
>NJM-SRL
RDHMVLLEFVTAAGITHGMDELYKLEHHHHHHSRL
>NJM-SRM
RDHMVLLEFVTAAGITHGMDELYKLEHHHHHHSRM
>NJM-SRN
RDHMVLLEFVTAAGITHGMDELYKLEHHHHHHSRN
>NJM-SRP
RDHMVLLEFVTAAGITHGMDELYKLEHHHHHHSRP
>NJM-SRQ
RDHMVLLEFVTAAGITHGMDELYKLEHHHHHHSRQ
>NJM-SRR
RDHMVLLEFVTAAGITHGMDELYKLEHHHHHHSRR
>NJM-SRS
RDHMVLLEFVTAAGITHGMDELYKLEHHHHHHSRS
>NJM-SRT
RDHMVLLEFVTAAGITHGMDELYKLEHHHHHHSRT
>NJM-SRV
RDHMVLLEFVTAAGITHGMDELYKLEHHHHHHSRV
>NJM-SRW
RDHMVLLEFVTAAGITHGMDELYKLEHHHHHHSRW
>NJM-SRY
RDHMVLLEFVTAAGITHGMDELYKLEHHHHHHSRY
>NJM-SS
RDHMVLLEFVTAAGITHGMDELYKLEHHHHHHSS
>NJM-SSA
RDHMVLLEFVTAAGITHGMDELYKLEHHHHHHSSA
>NJM-SSC
RDHMVLLEFVTAAGITHGMDELYKLEHHHHHHSSC
>NJM-SSD
RDHMVLLEFVTAAGITHGMDELYKLEHHHHHHSSD
>NJM-SSE
RDHMVLLEFVTAAGITHGMDELYKLEHHHHHHSSE
>NJM-SSF
RDHMVLLEFVTAAGITHGMDELYKLEHHHHHHSSF
>NJM-SSG
RDHMVLLEFVTAAGITHGMDELYKLEHHHHHHSSG
>NJM-SSH
RDHMVLLEFVTAAGITHGMDELYKLEHHHHHHSSH
>NJM-SSI
RDHMVLLEFVTAAGITHGMDELYKLEHHHHHHSSI
>NJM-SSK
RDHMVLLEFVTAAGITHGMDELYKLEHHHHHHSSK
>NJM-SSL
RDHMVLLEFVTAAGITHGMDELYKLEHHHHHHSSL
>NJM-SSM
RDHMVLLEFVTAAGITHGMDELYKLEHHHHHHSSM
>NJM-SSN
RDHMVLLEFVTAAGITHGMDELYKLEHHHHHHSSN
>NJM-SSP
RDHMVLLEFVTAAGITHGMDELYKLEHHHHHHSSP
>NJM-SSQ
RDHMVLLEFVTAAGITHGMDELYKLEHHHHHHSSQ
>NJM-SSR
RDHMVLLEFVTAAGITHGMDELYKLEHHHHHHSSR
>NJM-SSS
RDHMVLLEFVTAAGITHGMDELYKLEHHHHHHSSS
>NJM-SST
RDHMVLLEFVTAAGITHGMDELYKLEHHHHHHSST
>NJM-SSV
RDHMVLLEFVTAAGITHGMDELYKLEHHHHHHSSV
>NJM-SSW
RDHMVLLEFVTAAGITHGMDELYKLEHHHHHHSSW
>NJM-SSY
RDHMVLLEFVTAAGITHGMDELYKLEHHHHHHSSY
>NJM-ST
RDHMVLLEFVTAAGITHGMDELYKLEHHHHHHST
>NJM-STA
RDHMVLLEFVTAAGITHGMDELYKLEHHHHHHSTA
>NJM-STC
RDHMVLLEFVTAAGITHGMDELYKLEHHHHHHSTC
>NJM-STD
RDHMVLLEFVTAAGITHGMDELYKLEHHHHHHSTD
>NJM-STE
RDHMVLLEFVTAAGITHGMDELYKLEHHHHHHSTE
>NJM-STF
RDHMVLLEFVTAAGITHGMDELYKLEHHHHHHSTF
>NJM-STG
RDHMVLLEFVTAAGITHGMDELYKLEHHHHHHSTG
>NJM-STH
RDHMVLLEFVTAAGITHGMDELYKLEHHHHHHSTH
>NJM-STI
RDHMVLLEFVTAAGITHGMDELYKLEHHHHHHSTI
>NJM-STK
RDHMVLLEFVTAAGITHGMDELYKLEHHHHHHSTK
>NJM-STL
RDHMVLLEFVTAAGITHGMDELYKLEHHHHHHSTL
>NJM-STM
RDHMVLLEFVTAAGITHGMDELYKLEHHHHHHSTM
>NJM-STN
RDHMVLLEFVTAAGITHGMDELYKLEHHHHHHSTN
>NJM-STP
RDHMVLLEFVTAAGITHGMDELYKLEHHHHHHSTP
>NJM-STQ
RDHMVLLEFVTAAGITHGMDELYKLEHHHHHHSTQ
>NJM-STR
RDHMVLLEFVTAAGITHGMDELYKLEHHHHHHSTR
>NJM-STS
RDHMVLLEFVTAAGITHGMDELYKLEHHHHHHSTS
>NJM-STT
RDHMVLLEFVTAAGITHGMDELYKLEHHHHHHSTT
>NJM-STV
RDHMVLLEFVTAAGITHGMDELYKLEHHHHHHSTV
>NJM-STW
RDHMVLLEFVTAAGITHGMDELYKLEHHHHHHSTW
>NJM-STY
RDHMVLLEFVTAAGITHGMDELYKLEHHHHHHSTY
>NJM-SV
RDHMVLLEFVTAAGITHGMDELYKLEHHHHHHSV
>NJM-SVA
RDHMVLLEFVTAAGITHGMDELYKLEHHHHHHSVA
>NJM-SVC
RDHMVLLEFVTAAGITHGMDELYKLEHHHHHHSVC
>NJM-SVD
RDHMVLLEFVTAAGITHGMDELYKLEHHHHHHSVD
>NJM-SVE
RDHMVLLEFVTAAGITHGMDELYKLEHHHHHHSVE
>NJM-SVF
RDHMVLLEFVTAAGITHGMDELYKLEHHHHHHSVF
>NJM-SVG
RDHMVLLEFVTAAGITHGMDELYKLEHHHHHHSVG
>NJM-SVH
RDHMVLLEFVTAAGITHGMDELYKLEHHHHHHSVH
>NJM-SVI
RDHMVLLEFVTAAGITHGMDELYKLEHHHHHHSVI
>NJM-SVK
RDHMVLLEFVTAAGITHGMDELYKLEHHHHHHSVK
>NJM-SVL
RDHMVLLEFVTAAGITHGMDELYKLEHHHHHHSVL
>NJM-SVM
RDHMVLLEFVTAAGITHGMDELYKLEHHHHHHSVM
>NJM-SVN
RDHMVLLEFVTAAGITHGMDELYKLEHHHHHHSVN
>NJM-SVP
RDHMVLLEFVTAAGITHGMDELYKLEHHHHHHSVP
>NJM-SVQ
RDHMVLLEFVTAAGITHGMDELYKLEHHHHHHSVQ
>NJM-SVR
RDHMVLLEFVTAAGITHGMDELYKLEHHHHHHSVR
>NJM-SVS
RDHMVLLEFVTAAGITHGMDELYKLEHHHHHHSVS
>NJM-SVT
RDHMVLLEFVTAAGITHGMDELYKLEHHHHHHSVT
>NJM-SVV
RDHMVLLEFVTAAGITHGMDELYKLEHHHHHHSVV
>NJM-SVW
RDHMVLLEFVTAAGITHGMDELYKLEHHHHHHSVW
>NJM-SVY
RDHMVLLEFVTAAGITHGMDELYKLEHHHHHHSVY
>NJM-SW
RDHMVLLEFVTAAGITHGMDELYKLEHHHHHHSW
>NJM-SWA
RDHMVLLEFVTAAGITHGMDELYKLEHHHHHHSWA
>NJM-SWC
RDHMVLLEFVTAAGITHGMDELYKLEHHHHHHSWC
>NJM-SWD
RDHMVLLEFVTAAGITHGMDELYKLEHHHHHHSWD
>NJM-SWE
RDHMVLLEFVTAAGITHGMDELYKLEHHHHHHSWE
>NJM-SWF
RDHMVLLEFVTAAGITHGMDELYKLEHHHHHHSWF
>NJM-SWG
RDHMVLLEFVTAAGITHGMDELYKLEHHHHHHSWG
>NJM-SWH
RDHMVLLEFVTAAGITHGMDELYKLEHHHHHHSWH
>NJM-SWI
RDHMVLLEFVTAAGITHGMDELYKLEHHHHHHSWI
>NJM-SWK
RDHMVLLEFVTAAGITHGMDELYKLEHHHHHHSWK
>NJM-SWL
RDHMVLLEFVTAAGITHGMDELYKLEHHHHHHSWL
>NJM-SWM
RDHMVLLEFVTAAGITHGMDELYKLEHHHHHHSWM
>NJM-SWN
RDHMVLLEFVTAAGITHGMDELYKLEHHHHHHSWN
>NJM-SWP
RDHMVLLEFVTAAGITHGMDELYKLEHHHHHHSWP
>NJM-SWQ
RDHMVLLEFVTAAGITHGMDELYKLEHHHHHHSWQ
>NJM-SWR
RDHMVLLEFVTAAGITHGMDELYKLEHHHHHHSWR
>NJM-SWS
RDHMVLLEFVTAAGITHGMDELYKLEHHHHHHSWS
>NJM-SWT
RDHMVLLEFVTAAGITHGMDELYKLEHHHHHHSWT
>NJM-SWV
RDHMVLLEFVTAAGITHGMDELYKLEHHHHHHSWV
>NJM-SWW
RDHMVLLEFVTAAGITHGMDELYKLEHHHHHHSWW
>NJM-SWY
RDHMVLLEFVTAAGITHGMDELYKLEHHHHHHSWY
>NJM-SY
RDHMVLLEFVTAAGITHGMDELYKLEHHHHHHSY
>NJM-SYA
RDHMVLLEFVTAAGITHGMDELYKLEHHHHHHSYA
>NJM-SYC
RDHMVLLEFVTAAGITHGMDELYKLEHHHHHHSYC
>NJM-SYD
RDHMVLLEFVTAAGITHGMDELYKLEHHHHHHSYD
>NJM-SYE
RDHMVLLEFVTAAGITHGMDELYKLEHHHHHHSYE
>NJM-SYF
RDHMVLLEFVTAAGITHGMDELYKLEHHHHHHSYF
>NJM-SYG
RDHMVLLEFVTAAGITHGMDELYKLEHHHHHHSYG
>NJM-SYH
RDHMVLLEFVTAAGITHGMDELYKLEHHHHHHSYH
>NJM-SYI
RDHMVLLEFVTAAGITHGMDELYKLEHHHHHHSYI
>NJM-SYK
RDHMVLLEFVTAAGITHGMDELYKLEHHHHHHSYK
>NJM-SYL
RDHMVLLEFVTAAGITHGMDELYKLEHHHHHHSYL
>NJM-SYM
RDHMVLLEFVTAAGITHGMDELYKLEHHHHHHSYM
>NJM-SYN
RDHMVLLEFVTAAGITHGMDELYKLEHHHHHHSYN
>NJM-SYP
RDHMVLLEFVTAAGITHGMDELYKLEHHHHHHSYP
>NJM-SYQ
RDHMVLLEFVTAAGITHGMDELYKLEHHHHHHSYQ
>NJM-SYR
RDHMVLLEFVTAAGITHGMDELYKLEHHHHHHSYR
>NJM-SYS
RDHMVLLEFVTAAGITHGMDELYKLEHHHHHHSYS
>NJM-SYT
RDHMVLLEFVTAAGITHGMDELYKLEHHHHHHSYT
>NJM-SYV
RDHMVLLEFVTAAGITHGMDELYKLEHHHHHHSYV
>NJM-SYW
RDHMVLLEFVTAAGITHGMDELYKLEHHHHHHSYW
>NJM-SYY
RDHMVLLEFVTAAGITHGMDELYKLEHHHHHHSYY
>NJM-T
RDHMVLLEFVTAAGITHGMDELYKLEHHHHHHT
>NJM-TA
RDHMVLLEFVTAAGITHGMDELYKLEHHHHHHTA
>NJM-TC
RDHMVLLEFVTAAGITHGMDELYKLEHHHHHHTC
>NJM-TD
RDHMVLLEFVTAAGITHGMDELYKLEHHHHHHTD
>NJM-TE
RDHMVLLEFVTAAGITHGMDELYKLEHHHHHHTE
>NJM-TF
RDHMVLLEFVTAAGITHGMDELYKLEHHHHHHTF
>NJM-TG
RDHMVLLEFVTAAGITHGMDELYKLEHHHHHHTG
>NJM-TH
RDHMVLLEFVTAAGITHGMDELYKLEHHHHHHTH
>NJM-TI
RDHMVLLEFVTAAGITHGMDELYKLEHHHHHHTI
>NJM-TK
RDHMVLLEFVTAAGITHGMDELYKLEHHHHHHTK
>NJM-TL
RDHMVLLEFVTAAGITHGMDELYKLEHHHHHHTL
>NJM-TM
RDHMVLLEFVTAAGITHGMDELYKLEHHHHHHTM
>NJM-TN
RDHMVLLEFVTAAGITHGMDELYKLEHHHHHHTN
>NJM-TP
RDHMVLLEFVTAAGITHGMDELYKLEHHHHHHTP
>NJM-TQ
RDHMVLLEFVTAAGITHGMDELYKLEHHHHHHTQ
>NJM-TR
RDHMVLLEFVTAAGITHGMDELYKLEHHHHHHTR
>NJM-TS
RDHMVLLEFVTAAGITHGMDELYKLEHHHHHHTS
>NJM-TT
RDHMVLLEFVTAAGITHGMDELYKLEHHHHHHTT
>NJM-TV
RDHMVLLEFVTAAGITHGMDELYKLEHHHHHHTV
>NJM-TW
RDHMVLLEFVTAAGITHGMDELYKLEHHHHHHTW
>NJM-TY
RDHMVLLEFVTAAGITHGMDELYKLEHHHHHHTY
>NJM-TA
RDHMVLLEFVTAAGITHGMDELYKLEHHHHHHTA
>NJM-TAA
RDHMVLLEFVTAAGITHGMDELYKLEHHHHHHTAA
>NJM-TAC
RDHMVLLEFVTAAGITHGMDELYKLEHHHHHHTAC
>NJM-TAD
RDHMVLLEFVTAAGITHGMDELYKLEHHHHHHTAD
>NJM-TAE
RDHMVLLEFVTAAGITHGMDELYKLEHHHHHHTAE
>NJM-TAF
RDHMVLLEFVTAAGITHGMDELYKLEHHHHHHTAF
>NJM-TAG
RDHMVLLEFVTAAGITHGMDELYKLEHHHHHHTAG
>NJM-TAH
RDHMVLLEFVTAAGITHGMDELYKLEHHHHHHTAH
>NJM-TAI
RDHMVLLEFVTAAGITHGMDELYKLEHHHHHHTAI
>NJM-TAK
RDHMVLLEFVTAAGITHGMDELYKLEHHHHHHTAK
>NJM-TAL
RDHMVLLEFVTAAGITHGMDELYKLEHHHHHHTAL
>NJM-TAM
RDHMVLLEFVTAAGITHGMDELYKLEHHHHHHTAM
>NJM-TAN
RDHMVLLEFVTAAGITHGMDELYKLEHHHHHHTAN
>NJM-TAP
RDHMVLLEFVTAAGITHGMDELYKLEHHHHHHTAP
>NJM-TAQ
RDHMVLLEFVTAAGITHGMDELYKLEHHHHHHTAQ
>NJM-TAR
RDHMVLLEFVTAAGITHGMDELYKLEHHHHHHTAR
>NJM-TAS
RDHMVLLEFVTAAGITHGMDELYKLEHHHHHHTAS
>NJM-TAT
RDHMVLLEFVTAAGITHGMDELYKLEHHHHHHTAT
>NJM-TAV
RDHMVLLEFVTAAGITHGMDELYKLEHHHHHHTAV
>NJM-TAW
RDHMVLLEFVTAAGITHGMDELYKLEHHHHHHTAW
>NJM-TAY
RDHMVLLEFVTAAGITHGMDELYKLEHHHHHHTAY
>NJM-TC
RDHMVLLEFVTAAGITHGMDELYKLEHHHHHHTC
>NJM-TCA
RDHMVLLEFVTAAGITHGMDELYKLEHHHHHHTCA
>NJM-TCC
RDHMVLLEFVTAAGITHGMDELYKLEHHHHHHTCC
>NJM-TCD
RDHMVLLEFVTAAGITHGMDELYKLEHHHHHHTCD
>NJM-TCE
RDHMVLLEFVTAAGITHGMDELYKLEHHHHHHTCE
>NJM-TCF
RDHMVLLEFVTAAGITHGMDELYKLEHHHHHHTCF
>NJM-TCG
RDHMVLLEFVTAAGITHGMDELYKLEHHHHHHTCG
>NJM-TCH
RDHMVLLEFVTAAGITHGMDELYKLEHHHHHHTCH
>NJM-TCI
RDHMVLLEFVTAAGITHGMDELYKLEHHHHHHTCI
>NJM-TCK
RDHMVLLEFVTAAGITHGMDELYKLEHHHHHHTCK
>NJM-TCL
RDHMVLLEFVTAAGITHGMDELYKLEHHHHHHTCL
>NJM-TCM
RDHMVLLEFVTAAGITHGMDELYKLEHHHHHHTCM
>NJM-TCN
RDHMVLLEFVTAAGITHGMDELYKLEHHHHHHTCN
>NJM-TCP
RDHMVLLEFVTAAGITHGMDELYKLEHHHHHHTCP
>NJM-TCQ
RDHMVLLEFVTAAGITHGMDELYKLEHHHHHHTCQ
>NJM-TCR
RDHMVLLEFVTAAGITHGMDELYKLEHHHHHHTCR
>NJM-TCS
RDHMVLLEFVTAAGITHGMDELYKLEHHHHHHTCS
>NJM-TCT
RDHMVLLEFVTAAGITHGMDELYKLEHHHHHHTCT
>NJM-TCV
RDHMVLLEFVTAAGITHGMDELYKLEHHHHHHTCV
>NJM-TCW
RDHMVLLEFVTAAGITHGMDELYKLEHHHHHHTCW
>NJM-TCY
RDHMVLLEFVTAAGITHGMDELYKLEHHHHHHTCY
>NJM-TD
RDHMVLLEFVTAAGITHGMDELYKLEHHHHHHTD
>NJM-TDA
RDHMVLLEFVTAAGITHGMDELYKLEHHHHHHTDA
>NJM-TDC
RDHMVLLEFVTAAGITHGMDELYKLEHHHHHHTDC
>NJM-TDD
RDHMVLLEFVTAAGITHGMDELYKLEHHHHHHTDD
>NJM-TDE
RDHMVLLEFVTAAGITHGMDELYKLEHHHHHHTDE
>NJM-TDF
RDHMVLLEFVTAAGITHGMDELYKLEHHHHHHTDF
>NJM-TDG
RDHMVLLEFVTAAGITHGMDELYKLEHHHHHHTDG
>NJM-TDH
RDHMVLLEFVTAAGITHGMDELYKLEHHHHHHTDH
>NJM-TDI
RDHMVLLEFVTAAGITHGMDELYKLEHHHHHHTDI
>NJM-TDK
RDHMVLLEFVTAAGITHGMDELYKLEHHHHHHTDK
>NJM-TDL
RDHMVLLEFVTAAGITHGMDELYKLEHHHHHHTDL
>NJM-TDM
RDHMVLLEFVTAAGITHGMDELYKLEHHHHHHTDM
>NJM-TDN
RDHMVLLEFVTAAGITHGMDELYKLEHHHHHHTDN
>NJM-TDP
RDHMVLLEFVTAAGITHGMDELYKLEHHHHHHTDP
>NJM-TDQ
RDHMVLLEFVTAAGITHGMDELYKLEHHHHHHTDQ
>NJM-TDR
RDHMVLLEFVTAAGITHGMDELYKLEHHHHHHTDR
>NJM-TDS
RDHMVLLEFVTAAGITHGMDELYKLEHHHHHHTDS
>NJM-TDT
RDHMVLLEFVTAAGITHGMDELYKLEHHHHHHTDT
>NJM-TDV
RDHMVLLEFVTAAGITHGMDELYKLEHHHHHHTDV
>NJM-TDW
RDHMVLLEFVTAAGITHGMDELYKLEHHHHHHTDW
>NJM-TDY
RDHMVLLEFVTAAGITHGMDELYKLEHHHHHHTDY
>NJM-TE
RDHMVLLEFVTAAGITHGMDELYKLEHHHHHHTE
>NJM-TEA
RDHMVLLEFVTAAGITHGMDELYKLEHHHHHHTEA
>NJM-TEC
RDHMVLLEFVTAAGITHGMDELYKLEHHHHHHTEC
>NJM-TED
RDHMVLLEFVTAAGITHGMDELYKLEHHHHHHTED
>NJM-TEE
RDHMVLLEFVTAAGITHGMDELYKLEHHHHHHTEE
>NJM-TEF
RDHMVLLEFVTAAGITHGMDELYKLEHHHHHHTEF
>NJM-TEG
RDHMVLLEFVTAAGITHGMDELYKLEHHHHHHTEG
>NJM-TEH
RDHMVLLEFVTAAGITHGMDELYKLEHHHHHHTEH
>NJM-TEI
RDHMVLLEFVTAAGITHGMDELYKLEHHHHHHTEI
>NJM-TEK
RDHMVLLEFVTAAGITHGMDELYKLEHHHHHHTEK
>NJM-TEL
RDHMVLLEFVTAAGITHGMDELYKLEHHHHHHTEL
>NJM-TEM
RDHMVLLEFVTAAGITHGMDELYKLEHHHHHHTEM
>NJM-TEN
RDHMVLLEFVTAAGITHGMDELYKLEHHHHHHTEN
>NJM-TEP
RDHMVLLEFVTAAGITHGMDELYKLEHHHHHHTEP
>NJM-TEQ
RDHMVLLEFVTAAGITHGMDELYKLEHHHHHHTEQ
>NJM-TER
RDHMVLLEFVTAAGITHGMDELYKLEHHHHHHTER
>NJM-TES
RDHMVLLEFVTAAGITHGMDELYKLEHHHHHHTES
>NJM-TET
RDHMVLLEFVTAAGITHGMDELYKLEHHHHHHTET
>NJM-TEV
RDHMVLLEFVTAAGITHGMDELYKLEHHHHHHTEV
>NJM-TEW
RDHMVLLEFVTAAGITHGMDELYKLEHHHHHHTEW
>NJM-TEY
RDHMVLLEFVTAAGITHGMDELYKLEHHHHHHTEY
>NJM-TF
RDHMVLLEFVTAAGITHGMDELYKLEHHHHHHTF
>NJM-TFA
RDHMVLLEFVTAAGITHGMDELYKLEHHHHHHTFA
>NJM-TFC
RDHMVLLEFVTAAGITHGMDELYKLEHHHHHHTFC
>NJM-TFD
RDHMVLLEFVTAAGITHGMDELYKLEHHHHHHTFD
>NJM-TFE
RDHMVLLEFVTAAGITHGMDELYKLEHHHHHHTFE
>NJM-TFF
RDHMVLLEFVTAAGITHGMDELYKLEHHHHHHTFF
>NJM-TFG
RDHMVLLEFVTAAGITHGMDELYKLEHHHHHHTFG
>NJM-TFH
RDHMVLLEFVTAAGITHGMDELYKLEHHHHHHTFH
>NJM-TFI
RDHMVLLEFVTAAGITHGMDELYKLEHHHHHHTFI
>NJM-TFK
RDHMVLLEFVTAAGITHGMDELYKLEHHHHHHTFK
>NJM-TFL
RDHMVLLEFVTAAGITHGMDELYKLEHHHHHHTFL
>NJM-TFM
RDHMVLLEFVTAAGITHGMDELYKLEHHHHHHTFM
>NJM-TFN
RDHMVLLEFVTAAGITHGMDELYKLEHHHHHHTFN
>NJM-TFP
RDHMVLLEFVTAAGITHGMDELYKLEHHHHHHTFP
>NJM-TFQ
RDHMVLLEFVTAAGITHGMDELYKLEHHHHHHTFQ
>NJM-TFR
RDHMVLLEFVTAAGITHGMDELYKLEHHHHHHTFR
>NJM-TFS
RDHMVLLEFVTAAGITHGMDELYKLEHHHHHHTFS
>NJM-TFT
RDHMVLLEFVTAAGITHGMDELYKLEHHHHHHTFT
>NJM-TFV
RDHMVLLEFVTAAGITHGMDELYKLEHHHHHHTFV
>NJM-TFW
RDHMVLLEFVTAAGITHGMDELYKLEHHHHHHTFW
>NJM-TFY
RDHMVLLEFVTAAGITHGMDELYKLEHHHHHHTFY
>NJM-TG
RDHMVLLEFVTAAGITHGMDELYKLEHHHHHHTG
>NJM-TGA
RDHMVLLEFVTAAGITHGMDELYKLEHHHHHHTGA
>NJM-TGC
RDHMVLLEFVTAAGITHGMDELYKLEHHHHHHTGC
>NJM-TGD
RDHMVLLEFVTAAGITHGMDELYKLEHHHHHHTGD
>NJM-TGE
RDHMVLLEFVTAAGITHGMDELYKLEHHHHHHTGE
>NJM-TGF
RDHMVLLEFVTAAGITHGMDELYKLEHHHHHHTGF
>NJM-TGG
RDHMVLLEFVTAAGITHGMDELYKLEHHHHHHTGG
>NJM-TGH
RDHMVLLEFVTAAGITHGMDELYKLEHHHHHHTGH
>NJM-TGI
RDHMVLLEFVTAAGITHGMDELYKLEHHHHHHTGI
>NJM-TGK
RDHMVLLEFVTAAGITHGMDELYKLEHHHHHHTGK
>NJM-TGL
RDHMVLLEFVTAAGITHGMDELYKLEHHHHHHTGL
>NJM-TGM
RDHMVLLEFVTAAGITHGMDELYKLEHHHHHHTGM
>NJM-TGN
RDHMVLLEFVTAAGITHGMDELYKLEHHHHHHTGN
>NJM-TGP
RDHMVLLEFVTAAGITHGMDELYKLEHHHHHHTGP
>NJM-TGQ
RDHMVLLEFVTAAGITHGMDELYKLEHHHHHHTGQ
>NJM-TGR
RDHMVLLEFVTAAGITHGMDELYKLEHHHHHHTGR
>NJM-TGS
RDHMVLLEFVTAAGITHGMDELYKLEHHHHHHTGS
>NJM-TGT
RDHMVLLEFVTAAGITHGMDELYKLEHHHHHHTGT
>NJM-TGV
RDHMVLLEFVTAAGITHGMDELYKLEHHHHHHTGV
>NJM-TGW
RDHMVLLEFVTAAGITHGMDELYKLEHHHHHHTGW
>NJM-TGY
RDHMVLLEFVTAAGITHGMDELYKLEHHHHHHTGY
>NJM-TH
RDHMVLLEFVTAAGITHGMDELYKLEHHHHHHTH
>NJM-THA
RDHMVLLEFVTAAGITHGMDELYKLEHHHHHHTHA
>NJM-THC
RDHMVLLEFVTAAGITHGMDELYKLEHHHHHHTHC
>NJM-THD
RDHMVLLEFVTAAGITHGMDELYKLEHHHHHHTHD
>NJM-THE
RDHMVLLEFVTAAGITHGMDELYKLEHHHHHHTHE
>NJM-THF
RDHMVLLEFVTAAGITHGMDELYKLEHHHHHHTHF
>NJM-THG
RDHMVLLEFVTAAGITHGMDELYKLEHHHHHHTHG
>NJM-THH
RDHMVLLEFVTAAGITHGMDELYKLEHHHHHHTHH
>NJM-THI
RDHMVLLEFVTAAGITHGMDELYKLEHHHHHHTHI
>NJM-THK
RDHMVLLEFVTAAGITHGMDELYKLEHHHHHHTHK
>NJM-THL
RDHMVLLEFVTAAGITHGMDELYKLEHHHHHHTHL
>NJM-THM
RDHMVLLEFVTAAGITHGMDELYKLEHHHHHHTHM
>NJM-THN
RDHMVLLEFVTAAGITHGMDELYKLEHHHHHHTHN
>NJM-THP
RDHMVLLEFVTAAGITHGMDELYKLEHHHHHHTHP
>NJM-THQ
RDHMVLLEFVTAAGITHGMDELYKLEHHHHHHTHQ
>NJM-THR
RDHMVLLEFVTAAGITHGMDELYKLEHHHHHHTHR
>NJM-THS
RDHMVLLEFVTAAGITHGMDELYKLEHHHHHHTHS
>NJM-THT
RDHMVLLEFVTAAGITHGMDELYKLEHHHHHHTHT
>NJM-THV
RDHMVLLEFVTAAGITHGMDELYKLEHHHHHHTHV
>NJM-THW
RDHMVLLEFVTAAGITHGMDELYKLEHHHHHHTHW
>NJM-THY
RDHMVLLEFVTAAGITHGMDELYKLEHHHHHHTHY
>NJM-TI
RDHMVLLEFVTAAGITHGMDELYKLEHHHHHHTI
>NJM-TIA
RDHMVLLEFVTAAGITHGMDELYKLEHHHHHHTIA
>NJM-TIC
RDHMVLLEFVTAAGITHGMDELYKLEHHHHHHTIC
>NJM-TID
RDHMVLLEFVTAAGITHGMDELYKLEHHHHHHTID
>NJM-TIE
RDHMVLLEFVTAAGITHGMDELYKLEHHHHHHTIE
>NJM-TIF
RDHMVLLEFVTAAGITHGMDELYKLEHHHHHHTIF
>NJM-TIG
RDHMVLLEFVTAAGITHGMDELYKLEHHHHHHTIG
>NJM-TIH
RDHMVLLEFVTAAGITHGMDELYKLEHHHHHHTIH
>NJM-TII
RDHMVLLEFVTAAGITHGMDELYKLEHHHHHHTII
>NJM-TIK
RDHMVLLEFVTAAGITHGMDELYKLEHHHHHHTIK
>NJM-TIL
RDHMVLLEFVTAAGITHGMDELYKLEHHHHHHTIL
>NJM-TIM
RDHMVLLEFVTAAGITHGMDELYKLEHHHHHHTIM
>NJM-TIN
RDHMVLLEFVTAAGITHGMDELYKLEHHHHHHTIN
>NJM-TIP
RDHMVLLEFVTAAGITHGMDELYKLEHHHHHHTIP
>NJM-TIQ
RDHMVLLEFVTAAGITHGMDELYKLEHHHHHHTIQ
>NJM-TIR
RDHMVLLEFVTAAGITHGMDELYKLEHHHHHHTIR
>NJM-TIS
RDHMVLLEFVTAAGITHGMDELYKLEHHHHHHTIS
>NJM-TIT
RDHMVLLEFVTAAGITHGMDELYKLEHHHHHHTIT
>NJM-TIV
RDHMVLLEFVTAAGITHGMDELYKLEHHHHHHTIV
>NJM-TIW
RDHMVLLEFVTAAGITHGMDELYKLEHHHHHHTIW
>NJM-TIY
RDHMVLLEFVTAAGITHGMDELYKLEHHHHHHTIY
>NJM-TK
RDHMVLLEFVTAAGITHGMDELYKLEHHHHHHTK
>NJM-TKA
RDHMVLLEFVTAAGITHGMDELYKLEHHHHHHTKA
>NJM-TKC
RDHMVLLEFVTAAGITHGMDELYKLEHHHHHHTKC
>NJM-TKD
RDHMVLLEFVTAAGITHGMDELYKLEHHHHHHTKD
>NJM-TKE
RDHMVLLEFVTAAGITHGMDELYKLEHHHHHHTKE
>NJM-TKF
RDHMVLLEFVTAAGITHGMDELYKLEHHHHHHTKF
>NJM-TKG
RDHMVLLEFVTAAGITHGMDELYKLEHHHHHHTKG
>NJM-TKH
RDHMVLLEFVTAAGITHGMDELYKLEHHHHHHTKH
>NJM-TKI
RDHMVLLEFVTAAGITHGMDELYKLEHHHHHHTKI
>NJM-TKK
RDHMVLLEFVTAAGITHGMDELYKLEHHHHHHTKK
>NJM-TKL
RDHMVLLEFVTAAGITHGMDELYKLEHHHHHHTKL
>NJM-TKM
RDHMVLLEFVTAAGITHGMDELYKLEHHHHHHTKM
>NJM-TKN
RDHMVLLEFVTAAGITHGMDELYKLEHHHHHHTKN
>NJM-TKP
RDHMVLLEFVTAAGITHGMDELYKLEHHHHHHTKP
>NJM-TKQ
RDHMVLLEFVTAAGITHGMDELYKLEHHHHHHTKQ
>NJM-TKR
RDHMVLLEFVTAAGITHGMDELYKLEHHHHHHTKR
>NJM-TKS
RDHMVLLEFVTAAGITHGMDELYKLEHHHHHHTKS
>NJM-TKT
RDHMVLLEFVTAAGITHGMDELYKLEHHHHHHTKT
>NJM-TKV
RDHMVLLEFVTAAGITHGMDELYKLEHHHHHHTKV
>NJM-TKW
RDHMVLLEFVTAAGITHGMDELYKLEHHHHHHTKW
>NJM-TKY
RDHMVLLEFVTAAGITHGMDELYKLEHHHHHHTKY
>NJM-TL
RDHMVLLEFVTAAGITHGMDELYKLEHHHHHHTL
>NJM-TLA
RDHMVLLEFVTAAGITHGMDELYKLEHHHHHHTLA
>NJM-TLC
RDHMVLLEFVTAAGITHGMDELYKLEHHHHHHTLC
>NJM-TLD
RDHMVLLEFVTAAGITHGMDELYKLEHHHHHHTLD
>NJM-TLE
RDHMVLLEFVTAAGITHGMDELYKLEHHHHHHTLE
>NJM-TLF
RDHMVLLEFVTAAGITHGMDELYKLEHHHHHHTLF
>NJM-TLG
RDHMVLLEFVTAAGITHGMDELYKLEHHHHHHTLG
>NJM-TLH
RDHMVLLEFVTAAGITHGMDELYKLEHHHHHHTLH
>NJM-TLI
RDHMVLLEFVTAAGITHGMDELYKLEHHHHHHTLI
>NJM-TLK
RDHMVLLEFVTAAGITHGMDELYKLEHHHHHHTLK
>NJM-TLL
RDHMVLLEFVTAAGITHGMDELYKLEHHHHHHTLL
>NJM-TLM
RDHMVLLEFVTAAGITHGMDELYKLEHHHHHHTLM
>NJM-TLN
RDHMVLLEFVTAAGITHGMDELYKLEHHHHHHTLN
>NJM-TLP
RDHMVLLEFVTAAGITHGMDELYKLEHHHHHHTLP
>NJM-TLQ
RDHMVLLEFVTAAGITHGMDELYKLEHHHHHHTLQ
>NJM-TLR
RDHMVLLEFVTAAGITHGMDELYKLEHHHHHHTLR
>NJM-TLS
RDHMVLLEFVTAAGITHGMDELYKLEHHHHHHTLS
>NJM-TLT
RDHMVLLEFVTAAGITHGMDELYKLEHHHHHHTLT
>NJM-TLV
RDHMVLLEFVTAAGITHGMDELYKLEHHHHHHTLV
>NJM-TLW
RDHMVLLEFVTAAGITHGMDELYKLEHHHHHHTLW
>NJM-TLY
RDHMVLLEFVTAAGITHGMDELYKLEHHHHHHTLY
>NJM-TM
RDHMVLLEFVTAAGITHGMDELYKLEHHHHHHTM
>NJM-TMA
RDHMVLLEFVTAAGITHGMDELYKLEHHHHHHTMA
>NJM-TMC
RDHMVLLEFVTAAGITHGMDELYKLEHHHHHHTMC
>NJM-TMD
RDHMVLLEFVTAAGITHGMDELYKLEHHHHHHTMD
>NJM-TME
RDHMVLLEFVTAAGITHGMDELYKLEHHHHHHTME
>NJM-TMF
RDHMVLLEFVTAAGITHGMDELYKLEHHHHHHTMF
>NJM-TMG
RDHMVLLEFVTAAGITHGMDELYKLEHHHHHHTMG
>NJM-TMH
RDHMVLLEFVTAAGITHGMDELYKLEHHHHHHTMH
>NJM-TMI
RDHMVLLEFVTAAGITHGMDELYKLEHHHHHHTMI
>NJM-TMK
RDHMVLLEFVTAAGITHGMDELYKLEHHHHHHTMK
>NJM-TML
RDHMVLLEFVTAAGITHGMDELYKLEHHHHHHTML
>NJM-TMM
RDHMVLLEFVTAAGITHGMDELYKLEHHHHHHTMM
>NJM-TMN
RDHMVLLEFVTAAGITHGMDELYKLEHHHHHHTMN
>NJM-TMP
RDHMVLLEFVTAAGITHGMDELYKLEHHHHHHTMP
>NJM-TMQ
RDHMVLLEFVTAAGITHGMDELYKLEHHHHHHTMQ
>NJM-TMR
RDHMVLLEFVTAAGITHGMDELYKLEHHHHHHTMR
>NJM-TMS
RDHMVLLEFVTAAGITHGMDELYKLEHHHHHHTMS
>NJM-TMT
RDHMVLLEFVTAAGITHGMDELYKLEHHHHHHTMT
>NJM-TMV
RDHMVLLEFVTAAGITHGMDELYKLEHHHHHHTMV
>NJM-TMW
RDHMVLLEFVTAAGITHGMDELYKLEHHHHHHTMW
>NJM-TMY
RDHMVLLEFVTAAGITHGMDELYKLEHHHHHHTMY
>NJM-TN
RDHMVLLEFVTAAGITHGMDELYKLEHHHHHHTN
>NJM-TNA
RDHMVLLEFVTAAGITHGMDELYKLEHHHHHHTNA
>NJM-TNC
RDHMVLLEFVTAAGITHGMDELYKLEHHHHHHTNC
>NJM-TND
RDHMVLLEFVTAAGITHGMDELYKLEHHHHHHTND
>NJM-TNE
RDHMVLLEFVTAAGITHGMDELYKLEHHHHHHTNE
>NJM-TNF
RDHMVLLEFVTAAGITHGMDELYKLEHHHHHHTNF
>NJM-TNG
RDHMVLLEFVTAAGITHGMDELYKLEHHHHHHTNG
>NJM-TNH
RDHMVLLEFVTAAGITHGMDELYKLEHHHHHHTNH
>NJM-TNI
RDHMVLLEFVTAAGITHGMDELYKLEHHHHHHTNI
>NJM-TNK
RDHMVLLEFVTAAGITHGMDELYKLEHHHHHHTNK
>NJM-TNL
RDHMVLLEFVTAAGITHGMDELYKLEHHHHHHTNL
>NJM-TNM
RDHMVLLEFVTAAGITHGMDELYKLEHHHHHHTNM
>NJM-TNN
RDHMVLLEFVTAAGITHGMDELYKLEHHHHHHTNN
>NJM-TNP
RDHMVLLEFVTAAGITHGMDELYKLEHHHHHHTNP
>NJM-TNQ
RDHMVLLEFVTAAGITHGMDELYKLEHHHHHHTNQ
>NJM-TNR
RDHMVLLEFVTAAGITHGMDELYKLEHHHHHHTNR
>NJM-TNS
RDHMVLLEFVTAAGITHGMDELYKLEHHHHHHTNS
>NJM-TNT
RDHMVLLEFVTAAGITHGMDELYKLEHHHHHHTNT
>NJM-TNV
RDHMVLLEFVTAAGITHGMDELYKLEHHHHHHTNV
>NJM-TNW
RDHMVLLEFVTAAGITHGMDELYKLEHHHHHHTNW
>NJM-TNY
RDHMVLLEFVTAAGITHGMDELYKLEHHHHHHTNY
>NJM-TP
RDHMVLLEFVTAAGITHGMDELYKLEHHHHHHTP
>NJM-TPA
RDHMVLLEFVTAAGITHGMDELYKLEHHHHHHTPA
>NJM-TPC
RDHMVLLEFVTAAGITHGMDELYKLEHHHHHHTPC
>NJM-TPD
RDHMVLLEFVTAAGITHGMDELYKLEHHHHHHTPD
>NJM-TPE
RDHMVLLEFVTAAGITHGMDELYKLEHHHHHHTPE
>NJM-TPF
RDHMVLLEFVTAAGITHGMDELYKLEHHHHHHTPF
>NJM-TPG
RDHMVLLEFVTAAGITHGMDELYKLEHHHHHHTPG
>NJM-TPH
RDHMVLLEFVTAAGITHGMDELYKLEHHHHHHTPH
>NJM-TPI
RDHMVLLEFVTAAGITHGMDELYKLEHHHHHHTPI
>NJM-TPK
RDHMVLLEFVTAAGITHGMDELYKLEHHHHHHTPK
>NJM-TPL
RDHMVLLEFVTAAGITHGMDELYKLEHHHHHHTPL
>NJM-TPM
RDHMVLLEFVTAAGITHGMDELYKLEHHHHHHTPM
>NJM-TPN
RDHMVLLEFVTAAGITHGMDELYKLEHHHHHHTPN
>NJM-TPP
RDHMVLLEFVTAAGITHGMDELYKLEHHHHHHTPP
>NJM-TPQ
RDHMVLLEFVTAAGITHGMDELYKLEHHHHHHTPQ
>NJM-TPR
RDHMVLLEFVTAAGITHGMDELYKLEHHHHHHTPR
>NJM-TPS
RDHMVLLEFVTAAGITHGMDELYKLEHHHHHHTPS
>NJM-TPT
RDHMVLLEFVTAAGITHGMDELYKLEHHHHHHTPT
>NJM-TPV
RDHMVLLEFVTAAGITHGMDELYKLEHHHHHHTPV
>NJM-TPW
RDHMVLLEFVTAAGITHGMDELYKLEHHHHHHTPW
>NJM-TPY
RDHMVLLEFVTAAGITHGMDELYKLEHHHHHHTPY
>NJM-TQ
RDHMVLLEFVTAAGITHGMDELYKLEHHHHHHTQ
>NJM-TQA
RDHMVLLEFVTAAGITHGMDELYKLEHHHHHHTQA
>NJM-TQC
RDHMVLLEFVTAAGITHGMDELYKLEHHHHHHTQC
>NJM-TQD
RDHMVLLEFVTAAGITHGMDELYKLEHHHHHHTQD
>NJM-TQE
RDHMVLLEFVTAAGITHGMDELYKLEHHHHHHTQE
>NJM-TQF
RDHMVLLEFVTAAGITHGMDELYKLEHHHHHHTQF
>NJM-TQG
RDHMVLLEFVTAAGITHGMDELYKLEHHHHHHTQG
>NJM-TQH
RDHMVLLEFVTAAGITHGMDELYKLEHHHHHHTQH
>NJM-TQI
RDHMVLLEFVTAAGITHGMDELYKLEHHHHHHTQI
>NJM-TQK
RDHMVLLEFVTAAGITHGMDELYKLEHHHHHHTQK
>NJM-TQL
RDHMVLLEFVTAAGITHGMDELYKLEHHHHHHTQL
>NJM-TQM
RDHMVLLEFVTAAGITHGMDELYKLEHHHHHHTQM
>NJM-TQN
RDHMVLLEFVTAAGITHGMDELYKLEHHHHHHTQN
>NJM-TQP
RDHMVLLEFVTAAGITHGMDELYKLEHHHHHHTQP
>NJM-TQQ
RDHMVLLEFVTAAGITHGMDELYKLEHHHHHHTQQ
>NJM-TQR
RDHMVLLEFVTAAGITHGMDELYKLEHHHHHHTQR
>NJM-TQS
RDHMVLLEFVTAAGITHGMDELYKLEHHHHHHTQS
>NJM-TQT
RDHMVLLEFVTAAGITHGMDELYKLEHHHHHHTQT
>NJM-TQV
RDHMVLLEFVTAAGITHGMDELYKLEHHHHHHTQV
>NJM-TQW
RDHMVLLEFVTAAGITHGMDELYKLEHHHHHHTQW
>NJM-TQY
RDHMVLLEFVTAAGITHGMDELYKLEHHHHHHTQY
>NJM-TR
RDHMVLLEFVTAAGITHGMDELYKLEHHHHHHTR
>NJM-TRA
RDHMVLLEFVTAAGITHGMDELYKLEHHHHHHTRA
>NJM-TRC
RDHMVLLEFVTAAGITHGMDELYKLEHHHHHHTRC
>NJM-TRD
RDHMVLLEFVTAAGITHGMDELYKLEHHHHHHTRD
>NJM-TRE
RDHMVLLEFVTAAGITHGMDELYKLEHHHHHHTRE
>NJM-TRF
RDHMVLLEFVTAAGITHGMDELYKLEHHHHHHTRF
>NJM-TRG
RDHMVLLEFVTAAGITHGMDELYKLEHHHHHHTRG
>NJM-TRH
RDHMVLLEFVTAAGITHGMDELYKLEHHHHHHTRH
>NJM-TRI
RDHMVLLEFVTAAGITHGMDELYKLEHHHHHHTRI
>NJM-TRK
RDHMVLLEFVTAAGITHGMDELYKLEHHHHHHTRK
>NJM-TRL
RDHMVLLEFVTAAGITHGMDELYKLEHHHHHHTRL
>NJM-TRM
RDHMVLLEFVTAAGITHGMDELYKLEHHHHHHTRM
>NJM-TRN
RDHMVLLEFVTAAGITHGMDELYKLEHHHHHHTRN
>NJM-TRP
RDHMVLLEFVTAAGITHGMDELYKLEHHHHHHTRP
>NJM-TRQ
RDHMVLLEFVTAAGITHGMDELYKLEHHHHHHTRQ
>NJM-TRR
RDHMVLLEFVTAAGITHGMDELYKLEHHHHHHTRR
>NJM-TRS
RDHMVLLEFVTAAGITHGMDELYKLEHHHHHHTRS
>NJM-TRT
RDHMVLLEFVTAAGITHGMDELYKLEHHHHHHTRT
>NJM-TRV
RDHMVLLEFVTAAGITHGMDELYKLEHHHHHHTRV
>NJM-TRW
RDHMVLLEFVTAAGITHGMDELYKLEHHHHHHTRW
>NJM-TRY
RDHMVLLEFVTAAGITHGMDELYKLEHHHHHHTRY
>NJM-TS
RDHMVLLEFVTAAGITHGMDELYKLEHHHHHHTS
>NJM-TSA
RDHMVLLEFVTAAGITHGMDELYKLEHHHHHHTSA
>NJM-TSC
RDHMVLLEFVTAAGITHGMDELYKLEHHHHHHTSC
>NJM-TSD
RDHMVLLEFVTAAGITHGMDELYKLEHHHHHHTSD
>NJM-TSE
RDHMVLLEFVTAAGITHGMDELYKLEHHHHHHTSE
>NJM-TSF
RDHMVLLEFVTAAGITHGMDELYKLEHHHHHHTSF
>NJM-TSG
RDHMVLLEFVTAAGITHGMDELYKLEHHHHHHTSG
>NJM-TSH
RDHMVLLEFVTAAGITHGMDELYKLEHHHHHHTSH
>NJM-TSI
RDHMVLLEFVTAAGITHGMDELYKLEHHHHHHTSI
>NJM-TSK
RDHMVLLEFVTAAGITHGMDELYKLEHHHHHHTSK
>NJM-TSL
RDHMVLLEFVTAAGITHGMDELYKLEHHHHHHTSL
>NJM-TSM
RDHMVLLEFVTAAGITHGMDELYKLEHHHHHHTSM
>NJM-TSN
RDHMVLLEFVTAAGITHGMDELYKLEHHHHHHTSN
>NJM-TSP
RDHMVLLEFVTAAGITHGMDELYKLEHHHHHHTSP
>NJM-TSQ
RDHMVLLEFVTAAGITHGMDELYKLEHHHHHHTSQ
>NJM-TSR
RDHMVLLEFVTAAGITHGMDELYKLEHHHHHHTSR
>NJM-TSS
RDHMVLLEFVTAAGITHGMDELYKLEHHHHHHTSS
>NJM-TST
RDHMVLLEFVTAAGITHGMDELYKLEHHHHHHTST
>NJM-TSV
RDHMVLLEFVTAAGITHGMDELYKLEHHHHHHTSV
>NJM-TSW
RDHMVLLEFVTAAGITHGMDELYKLEHHHHHHTSW
>NJM-TSY
RDHMVLLEFVTAAGITHGMDELYKLEHHHHHHTSY
>NJM-TT
RDHMVLLEFVTAAGITHGMDELYKLEHHHHHHTT
>NJM-TTA
RDHMVLLEFVTAAGITHGMDELYKLEHHHHHHTTA
>NJM-TTC
RDHMVLLEFVTAAGITHGMDELYKLEHHHHHHTTC
>NJM-TTD
RDHMVLLEFVTAAGITHGMDELYKLEHHHHHHTTD
>NJM-TTE
RDHMVLLEFVTAAGITHGMDELYKLEHHHHHHTTE
>NJM-TTF
RDHMVLLEFVTAAGITHGMDELYKLEHHHHHHTTF
>NJM-TTG
RDHMVLLEFVTAAGITHGMDELYKLEHHHHHHTTG
>NJM-TTH
RDHMVLLEFVTAAGITHGMDELYKLEHHHHHHTTH
>NJM-TTI
RDHMVLLEFVTAAGITHGMDELYKLEHHHHHHTTI
>NJM-TTK
RDHMVLLEFVTAAGITHGMDELYKLEHHHHHHTTK
>NJM-TTL
RDHMVLLEFVTAAGITHGMDELYKLEHHHHHHTTL
>NJM-TTM
RDHMVLLEFVTAAGITHGMDELYKLEHHHHHHTTM
>NJM-TTN
RDHMVLLEFVTAAGITHGMDELYKLEHHHHHHTTN
>NJM-TTP
RDHMVLLEFVTAAGITHGMDELYKLEHHHHHHTTP
>NJM-TTQ
RDHMVLLEFVTAAGITHGMDELYKLEHHHHHHTTQ
>NJM-TTR
RDHMVLLEFVTAAGITHGMDELYKLEHHHHHHTTR
>NJM-TTS
RDHMVLLEFVTAAGITHGMDELYKLEHHHHHHTTS
>NJM-TTT
RDHMVLLEFVTAAGITHGMDELYKLEHHHHHHTTT
>NJM-TTV
RDHMVLLEFVTAAGITHGMDELYKLEHHHHHHTTV
>NJM-TTW
RDHMVLLEFVTAAGITHGMDELYKLEHHHHHHTTW
>NJM-TTY
RDHMVLLEFVTAAGITHGMDELYKLEHHHHHHTTY
>NJM-TV
RDHMVLLEFVTAAGITHGMDELYKLEHHHHHHTV
>NJM-TVA
RDHMVLLEFVTAAGITHGMDELYKLEHHHHHHTVA
>NJM-TVC
RDHMVLLEFVTAAGITHGMDELYKLEHHHHHHTVC
>NJM-TVD
RDHMVLLEFVTAAGITHGMDELYKLEHHHHHHTVD
>NJM-TVE
RDHMVLLEFVTAAGITHGMDELYKLEHHHHHHTVE
>NJM-TVF
RDHMVLLEFVTAAGITHGMDELYKLEHHHHHHTVF
>NJM-TVG
RDHMVLLEFVTAAGITHGMDELYKLEHHHHHHTVG
>NJM-TVH
RDHMVLLEFVTAAGITHGMDELYKLEHHHHHHTVH
>NJM-TVI
RDHMVLLEFVTAAGITHGMDELYKLEHHHHHHTVI
>NJM-TVK
RDHMVLLEFVTAAGITHGMDELYKLEHHHHHHTVK
>NJM-TVL
RDHMVLLEFVTAAGITHGMDELYKLEHHHHHHTVL
>NJM-TVM
RDHMVLLEFVTAAGITHGMDELYKLEHHHHHHTVM
>NJM-TVN
RDHMVLLEFVTAAGITHGMDELYKLEHHHHHHTVN
>NJM-TVP
RDHMVLLEFVTAAGITHGMDELYKLEHHHHHHTVP
>NJM-TVQ
RDHMVLLEFVTAAGITHGMDELYKLEHHHHHHTVQ
>NJM-TVR
RDHMVLLEFVTAAGITHGMDELYKLEHHHHHHTVR
>NJM-TVS
RDHMVLLEFVTAAGITHGMDELYKLEHHHHHHTVS
>NJM-TVT
RDHMVLLEFVTAAGITHGMDELYKLEHHHHHHTVT
>NJM-TVV
RDHMVLLEFVTAAGITHGMDELYKLEHHHHHHTVV
>NJM-TVW
RDHMVLLEFVTAAGITHGMDELYKLEHHHHHHTVW
>NJM-TVY
RDHMVLLEFVTAAGITHGMDELYKLEHHHHHHTVY
>NJM-TW
RDHMVLLEFVTAAGITHGMDELYKLEHHHHHHTW
>NJM-TWA
RDHMVLLEFVTAAGITHGMDELYKLEHHHHHHTWA
>NJM-TWC
RDHMVLLEFVTAAGITHGMDELYKLEHHHHHHTWC
>NJM-TWD
RDHMVLLEFVTAAGITHGMDELYKLEHHHHHHTWD
>NJM-TWE
RDHMVLLEFVTAAGITHGMDELYKLEHHHHHHTWE
>NJM-TWF
RDHMVLLEFVTAAGITHGMDELYKLEHHHHHHTWF
>NJM-TWG
RDHMVLLEFVTAAGITHGMDELYKLEHHHHHHTWG
>NJM-TWH
RDHMVLLEFVTAAGITHGMDELYKLEHHHHHHTWH
>NJM-TWI
RDHMVLLEFVTAAGITHGMDELYKLEHHHHHHTWI
>NJM-TWK
RDHMVLLEFVTAAGITHGMDELYKLEHHHHHHTWK
>NJM-TWL
RDHMVLLEFVTAAGITHGMDELYKLEHHHHHHTWL
>NJM-TWM
RDHMVLLEFVTAAGITHGMDELYKLEHHHHHHTWM
>NJM-TWN
RDHMVLLEFVTAAGITHGMDELYKLEHHHHHHTWN
>NJM-TWP
RDHMVLLEFVTAAGITHGMDELYKLEHHHHHHTWP
>NJM-TWQ
RDHMVLLEFVTAAGITHGMDELYKLEHHHHHHTWQ
>NJM-TWR
RDHMVLLEFVTAAGITHGMDELYKLEHHHHHHTWR
>NJM-TWS
RDHMVLLEFVTAAGITHGMDELYKLEHHHHHHTWS
>NJM-TWT
RDHMVLLEFVTAAGITHGMDELYKLEHHHHHHTWT
>NJM-TWV
RDHMVLLEFVTAAGITHGMDELYKLEHHHHHHTWV
>NJM-TWW
RDHMVLLEFVTAAGITHGMDELYKLEHHHHHHTWW
>NJM-TWY
RDHMVLLEFVTAAGITHGMDELYKLEHHHHHHTWY
>NJM-TY
RDHMVLLEFVTAAGITHGMDELYKLEHHHHHHTY
>NJM-TYA
RDHMVLLEFVTAAGITHGMDELYKLEHHHHHHTYA
>NJM-TYC
RDHMVLLEFVTAAGITHGMDELYKLEHHHHHHTYC
>NJM-TYD
RDHMVLLEFVTAAGITHGMDELYKLEHHHHHHTYD
>NJM-TYE
RDHMVLLEFVTAAGITHGMDELYKLEHHHHHHTYE
>NJM-TYF
RDHMVLLEFVTAAGITHGMDELYKLEHHHHHHTYF
>NJM-TYG
RDHMVLLEFVTAAGITHGMDELYKLEHHHHHHTYG
>NJM-TYH
RDHMVLLEFVTAAGITHGMDELYKLEHHHHHHTYH
>NJM-TYI
RDHMVLLEFVTAAGITHGMDELYKLEHHHHHHTYI
>NJM-TYK
RDHMVLLEFVTAAGITHGMDELYKLEHHHHHHTYK
>NJM-TYL
RDHMVLLEFVTAAGITHGMDELYKLEHHHHHHTYL
>NJM-TYM
RDHMVLLEFVTAAGITHGMDELYKLEHHHHHHTYM
>NJM-TYN
RDHMVLLEFVTAAGITHGMDELYKLEHHHHHHTYN
>NJM-TYP
RDHMVLLEFVTAAGITHGMDELYKLEHHHHHHTYP
>NJM-TYQ
RDHMVLLEFVTAAGITHGMDELYKLEHHHHHHTYQ
>NJM-TYR
RDHMVLLEFVTAAGITHGMDELYKLEHHHHHHTYR
>NJM-TYS
RDHMVLLEFVTAAGITHGMDELYKLEHHHHHHTYS
>NJM-TYT
RDHMVLLEFVTAAGITHGMDELYKLEHHHHHHTYT
>NJM-TYV
RDHMVLLEFVTAAGITHGMDELYKLEHHHHHHTYV
>NJM-TYW
RDHMVLLEFVTAAGITHGMDELYKLEHHHHHHTYW
>NJM-TYY
RDHMVLLEFVTAAGITHGMDELYKLEHHHHHHTYY
>NJM-V
RDHMVLLEFVTAAGITHGMDELYKLEHHHHHHV
>NJM-VA
RDHMVLLEFVTAAGITHGMDELYKLEHHHHHHVA
>NJM-VC
RDHMVLLEFVTAAGITHGMDELYKLEHHHHHHVC
>NJM-VD
RDHMVLLEFVTAAGITHGMDELYKLEHHHHHHVD
>NJM-VE
RDHMVLLEFVTAAGITHGMDELYKLEHHHHHHVE
>NJM-VF
RDHMVLLEFVTAAGITHGMDELYKLEHHHHHHVF
>NJM-VG
RDHMVLLEFVTAAGITHGMDELYKLEHHHHHHVG
>NJM-VH
RDHMVLLEFVTAAGITHGMDELYKLEHHHHHHVH
>NJM-VI
RDHMVLLEFVTAAGITHGMDELYKLEHHHHHHVI
>NJM-VK
RDHMVLLEFVTAAGITHGMDELYKLEHHHHHHVK
>NJM-VL
RDHMVLLEFVTAAGITHGMDELYKLEHHHHHHVL
>NJM-VM
RDHMVLLEFVTAAGITHGMDELYKLEHHHHHHVM
>NJM-VN
RDHMVLLEFVTAAGITHGMDELYKLEHHHHHHVN
>NJM-VP
RDHMVLLEFVTAAGITHGMDELYKLEHHHHHHVP
>NJM-VQ
RDHMVLLEFVTAAGITHGMDELYKLEHHHHHHVQ
>NJM-VR
RDHMVLLEFVTAAGITHGMDELYKLEHHHHHHVR
>NJM-VS
RDHMVLLEFVTAAGITHGMDELYKLEHHHHHHVS
>NJM-VT
RDHMVLLEFVTAAGITHGMDELYKLEHHHHHHVT
>NJM-VV
RDHMVLLEFVTAAGITHGMDELYKLEHHHHHHVV
>NJM-VW
RDHMVLLEFVTAAGITHGMDELYKLEHHHHHHVW
>NJM-VY
RDHMVLLEFVTAAGITHGMDELYKLEHHHHHHVY
>NJM-VA
RDHMVLLEFVTAAGITHGMDELYKLEHHHHHHVA
>NJM-VAA
RDHMVLLEFVTAAGITHGMDELYKLEHHHHHHVAA
>NJM-VAC
RDHMVLLEFVTAAGITHGMDELYKLEHHHHHHVAC
>NJM-VAD
RDHMVLLEFVTAAGITHGMDELYKLEHHHHHHVAD
>NJM-VAE
RDHMVLLEFVTAAGITHGMDELYKLEHHHHHHVAE
>NJM-VAF
RDHMVLLEFVTAAGITHGMDELYKLEHHHHHHVAF
>NJM-VAG
RDHMVLLEFVTAAGITHGMDELYKLEHHHHHHVAG
>NJM-VAH
RDHMVLLEFVTAAGITHGMDELYKLEHHHHHHVAH
>NJM-VAI
RDHMVLLEFVTAAGITHGMDELYKLEHHHHHHVAI
>NJM-VAK
RDHMVLLEFVTAAGITHGMDELYKLEHHHHHHVAK
>NJM-VAL
RDHMVLLEFVTAAGITHGMDELYKLEHHHHHHVAL
>NJM-VAM
RDHMVLLEFVTAAGITHGMDELYKLEHHHHHHVAM
>NJM-VAN
RDHMVLLEFVTAAGITHGMDELYKLEHHHHHHVAN
>NJM-VAP
RDHMVLLEFVTAAGITHGMDELYKLEHHHHHHVAP
>NJM-VAQ
RDHMVLLEFVTAAGITHGMDELYKLEHHHHHHVAQ
>NJM-VAR
RDHMVLLEFVTAAGITHGMDELYKLEHHHHHHVAR
>NJM-VAS
RDHMVLLEFVTAAGITHGMDELYKLEHHHHHHVAS
>NJM-VAT
RDHMVLLEFVTAAGITHGMDELYKLEHHHHHHVAT
>NJM-VAV
RDHMVLLEFVTAAGITHGMDELYKLEHHHHHHVAV
>NJM-VAW
RDHMVLLEFVTAAGITHGMDELYKLEHHHHHHVAW
>NJM-VAY
RDHMVLLEFVTAAGITHGMDELYKLEHHHHHHVAY
>NJM-VC
RDHMVLLEFVTAAGITHGMDELYKLEHHHHHHVC
>NJM-VCA
RDHMVLLEFVTAAGITHGMDELYKLEHHHHHHVCA
>NJM-VCC
RDHMVLLEFVTAAGITHGMDELYKLEHHHHHHVCC
>NJM-VCD
RDHMVLLEFVTAAGITHGMDELYKLEHHHHHHVCD
>NJM-VCE
RDHMVLLEFVTAAGITHGMDELYKLEHHHHHHVCE
>NJM-VCF
RDHMVLLEFVTAAGITHGMDELYKLEHHHHHHVCF
>NJM-VCG
RDHMVLLEFVTAAGITHGMDELYKLEHHHHHHVCG
>NJM-VCH
RDHMVLLEFVTAAGITHGMDELYKLEHHHHHHVCH
>NJM-VCI
RDHMVLLEFVTAAGITHGMDELYKLEHHHHHHVCI
>NJM-VCK
RDHMVLLEFVTAAGITHGMDELYKLEHHHHHHVCK
>NJM-VCL
RDHMVLLEFVTAAGITHGMDELYKLEHHHHHHVCL
>NJM-VCM
RDHMVLLEFVTAAGITHGMDELYKLEHHHHHHVCM
>NJM-VCN
RDHMVLLEFVTAAGITHGMDELYKLEHHHHHHVCN
>NJM-VCP
RDHMVLLEFVTAAGITHGMDELYKLEHHHHHHVCP
>NJM-VCQ
RDHMVLLEFVTAAGITHGMDELYKLEHHHHHHVCQ
>NJM-VCR
RDHMVLLEFVTAAGITHGMDELYKLEHHHHHHVCR
>NJM-VCS
RDHMVLLEFVTAAGITHGMDELYKLEHHHHHHVCS
>NJM-VCT
RDHMVLLEFVTAAGITHGMDELYKLEHHHHHHVCT
>NJM-VCV
RDHMVLLEFVTAAGITHGMDELYKLEHHHHHHVCV
>NJM-VCW
RDHMVLLEFVTAAGITHGMDELYKLEHHHHHHVCW
>NJM-VCY
RDHMVLLEFVTAAGITHGMDELYKLEHHHHHHVCY
>NJM-VD
RDHMVLLEFVTAAGITHGMDELYKLEHHHHHHVD
>NJM-VDA
RDHMVLLEFVTAAGITHGMDELYKLEHHHHHHVDA
>NJM-VDC
RDHMVLLEFVTAAGITHGMDELYKLEHHHHHHVDC
>NJM-VDD
RDHMVLLEFVTAAGITHGMDELYKLEHHHHHHVDD
>NJM-VDE
RDHMVLLEFVTAAGITHGMDELYKLEHHHHHHVDE
>NJM-VDF
RDHMVLLEFVTAAGITHGMDELYKLEHHHHHHVDF
>NJM-VDG
RDHMVLLEFVTAAGITHGMDELYKLEHHHHHHVDG
>NJM-VDH
RDHMVLLEFVTAAGITHGMDELYKLEHHHHHHVDH
>NJM-VDI
RDHMVLLEFVTAAGITHGMDELYKLEHHHHHHVDI
>NJM-VDK
RDHMVLLEFVTAAGITHGMDELYKLEHHHHHHVDK
>NJM-VDL
RDHMVLLEFVTAAGITHGMDELYKLEHHHHHHVDL
>NJM-VDM
RDHMVLLEFVTAAGITHGMDELYKLEHHHHHHVDM
>NJM-VDN
RDHMVLLEFVTAAGITHGMDELYKLEHHHHHHVDN
>NJM-VDP
RDHMVLLEFVTAAGITHGMDELYKLEHHHHHHVDP
>NJM-VDQ
RDHMVLLEFVTAAGITHGMDELYKLEHHHHHHVDQ
>NJM-VDR
RDHMVLLEFVTAAGITHGMDELYKLEHHHHHHVDR
>NJM-VDS
RDHMVLLEFVTAAGITHGMDELYKLEHHHHHHVDS
>NJM-VDT
RDHMVLLEFVTAAGITHGMDELYKLEHHHHHHVDT
>NJM-VDV
RDHMVLLEFVTAAGITHGMDELYKLEHHHHHHVDV
>NJM-VDW
RDHMVLLEFVTAAGITHGMDELYKLEHHHHHHVDW
>NJM-VDY
RDHMVLLEFVTAAGITHGMDELYKLEHHHHHHVDY
>NJM-VE
RDHMVLLEFVTAAGITHGMDELYKLEHHHHHHVE
>NJM-VEA
RDHMVLLEFVTAAGITHGMDELYKLEHHHHHHVEA
>NJM-VEC
RDHMVLLEFVTAAGITHGMDELYKLEHHHHHHVEC
>NJM-VED
RDHMVLLEFVTAAGITHGMDELYKLEHHHHHHVED
>NJM-VEE
RDHMVLLEFVTAAGITHGMDELYKLEHHHHHHVEE
>NJM-VEF
RDHMVLLEFVTAAGITHGMDELYKLEHHHHHHVEF
>NJM-VEG
RDHMVLLEFVTAAGITHGMDELYKLEHHHHHHVEG
>NJM-VEH
RDHMVLLEFVTAAGITHGMDELYKLEHHHHHHVEH
>NJM-VEI
RDHMVLLEFVTAAGITHGMDELYKLEHHHHHHVEI
>NJM-VEK
RDHMVLLEFVTAAGITHGMDELYKLEHHHHHHVEK
>NJM-VEL
RDHMVLLEFVTAAGITHGMDELYKLEHHHHHHVEL
>NJM-VEM
RDHMVLLEFVTAAGITHGMDELYKLEHHHHHHVEM
>NJM-VEN
RDHMVLLEFVTAAGITHGMDELYKLEHHHHHHVEN
>NJM-VEP
RDHMVLLEFVTAAGITHGMDELYKLEHHHHHHVEP
>NJM-VEQ
RDHMVLLEFVTAAGITHGMDELYKLEHHHHHHVEQ
>NJM-VER
RDHMVLLEFVTAAGITHGMDELYKLEHHHHHHVER
>NJM-VES
RDHMVLLEFVTAAGITHGMDELYKLEHHHHHHVES
>NJM-VET
RDHMVLLEFVTAAGITHGMDELYKLEHHHHHHVET
>NJM-VEV
RDHMVLLEFVTAAGITHGMDELYKLEHHHHHHVEV
>NJM-VEW
RDHMVLLEFVTAAGITHGMDELYKLEHHHHHHVEW
>NJM-VEY
RDHMVLLEFVTAAGITHGMDELYKLEHHHHHHVEY
>NJM-VF
RDHMVLLEFVTAAGITHGMDELYKLEHHHHHHVF
>NJM-VFA
RDHMVLLEFVTAAGITHGMDELYKLEHHHHHHVFA
>NJM-VFC
RDHMVLLEFVTAAGITHGMDELYKLEHHHHHHVFC
>NJM-VFD
RDHMVLLEFVTAAGITHGMDELYKLEHHHHHHVFD
>NJM-VFE
RDHMVLLEFVTAAGITHGMDELYKLEHHHHHHVFE
>NJM-VFF
RDHMVLLEFVTAAGITHGMDELYKLEHHHHHHVFF
>NJM-VFG
RDHMVLLEFVTAAGITHGMDELYKLEHHHHHHVFG
>NJM-VFH
RDHMVLLEFVTAAGITHGMDELYKLEHHHHHHVFH
>NJM-VFI
RDHMVLLEFVTAAGITHGMDELYKLEHHHHHHVFI
>NJM-VFK
RDHMVLLEFVTAAGITHGMDELYKLEHHHHHHVFK
>NJM-VFL
RDHMVLLEFVTAAGITHGMDELYKLEHHHHHHVFL
>NJM-VFM
RDHMVLLEFVTAAGITHGMDELYKLEHHHHHHVFM
>NJM-VFN
RDHMVLLEFVTAAGITHGMDELYKLEHHHHHHVFN
>NJM-VFP
RDHMVLLEFVTAAGITHGMDELYKLEHHHHHHVFP
>NJM-VFQ
RDHMVLLEFVTAAGITHGMDELYKLEHHHHHHVFQ
>NJM-VFR
RDHMVLLEFVTAAGITHGMDELYKLEHHHHHHVFR
>NJM-VFS
RDHMVLLEFVTAAGITHGMDELYKLEHHHHHHVFS
>NJM-VFT
RDHMVLLEFVTAAGITHGMDELYKLEHHHHHHVFT
>NJM-VFV
RDHMVLLEFVTAAGITHGMDELYKLEHHHHHHVFV
>NJM-VFW
RDHMVLLEFVTAAGITHGMDELYKLEHHHHHHVFW
>NJM-VFY
RDHMVLLEFVTAAGITHGMDELYKLEHHHHHHVFY
>NJM-VG
RDHMVLLEFVTAAGITHGMDELYKLEHHHHHHVG
>NJM-VGA
RDHMVLLEFVTAAGITHGMDELYKLEHHHHHHVGA
>NJM-VGC
RDHMVLLEFVTAAGITHGMDELYKLEHHHHHHVGC
>NJM-VGD
RDHMVLLEFVTAAGITHGMDELYKLEHHHHHHVGD
>NJM-VGE
RDHMVLLEFVTAAGITHGMDELYKLEHHHHHHVGE
>NJM-VGF
RDHMVLLEFVTAAGITHGMDELYKLEHHHHHHVGF
>NJM-VGG
RDHMVLLEFVTAAGITHGMDELYKLEHHHHHHVGG
>NJM-VGH
RDHMVLLEFVTAAGITHGMDELYKLEHHHHHHVGH
>NJM-VGI
RDHMVLLEFVTAAGITHGMDELYKLEHHHHHHVGI
>NJM-VGK
RDHMVLLEFVTAAGITHGMDELYKLEHHHHHHVGK
>NJM-VGL
RDHMVLLEFVTAAGITHGMDELYKLEHHHHHHVGL
>NJM-VGM
RDHMVLLEFVTAAGITHGMDELYKLEHHHHHHVGM
>NJM-VGN
RDHMVLLEFVTAAGITHGMDELYKLEHHHHHHVGN
>NJM-VGP
RDHMVLLEFVTAAGITHGMDELYKLEHHHHHHVGP
>NJM-VGQ
RDHMVLLEFVTAAGITHGMDELYKLEHHHHHHVGQ
>NJM-VGR
RDHMVLLEFVTAAGITHGMDELYKLEHHHHHHVGR
>NJM-VGS
RDHMVLLEFVTAAGITHGMDELYKLEHHHHHHVGS
>NJM-VGT
RDHMVLLEFVTAAGITHGMDELYKLEHHHHHHVGT
>NJM-VGV
RDHMVLLEFVTAAGITHGMDELYKLEHHHHHHVGV
>NJM-VGW
RDHMVLLEFVTAAGITHGMDELYKLEHHHHHHVGW
>NJM-VGY
RDHMVLLEFVTAAGITHGMDELYKLEHHHHHHVGY
>NJM-VH
RDHMVLLEFVTAAGITHGMDELYKLEHHHHHHVH
>NJM-VHA
RDHMVLLEFVTAAGITHGMDELYKLEHHHHHHVHA
>NJM-VHC
RDHMVLLEFVTAAGITHGMDELYKLEHHHHHHVHC
>NJM-VHD
RDHMVLLEFVTAAGITHGMDELYKLEHHHHHHVHD
>NJM-VHE
RDHMVLLEFVTAAGITHGMDELYKLEHHHHHHVHE
>NJM-VHF
RDHMVLLEFVTAAGITHGMDELYKLEHHHHHHVHF
>NJM-VHG
RDHMVLLEFVTAAGITHGMDELYKLEHHHHHHVHG
>NJM-VHH
RDHMVLLEFVTAAGITHGMDELYKLEHHHHHHVHH
>NJM-VHI
RDHMVLLEFVTAAGITHGMDELYKLEHHHHHHVHI
>NJM-VHK
RDHMVLLEFVTAAGITHGMDELYKLEHHHHHHVHK
>NJM-VHL
RDHMVLLEFVTAAGITHGMDELYKLEHHHHHHVHL
>NJM-VHM
RDHMVLLEFVTAAGITHGMDELYKLEHHHHHHVHM
>NJM-VHN
RDHMVLLEFVTAAGITHGMDELYKLEHHHHHHVHN
>NJM-VHP
RDHMVLLEFVTAAGITHGMDELYKLEHHHHHHVHP
>NJM-VHQ
RDHMVLLEFVTAAGITHGMDELYKLEHHHHHHVHQ
>NJM-VHR
RDHMVLLEFVTAAGITHGMDELYKLEHHHHHHVHR
>NJM-VHS
RDHMVLLEFVTAAGITHGMDELYKLEHHHHHHVHS
>NJM-VHT
RDHMVLLEFVTAAGITHGMDELYKLEHHHHHHVHT
>NJM-VHV
RDHMVLLEFVTAAGITHGMDELYKLEHHHHHHVHV
>NJM-VHW
RDHMVLLEFVTAAGITHGMDELYKLEHHHHHHVHW
>NJM-VHY
RDHMVLLEFVTAAGITHGMDELYKLEHHHHHHVHY
>NJM-VI
RDHMVLLEFVTAAGITHGMDELYKLEHHHHHHVI
>NJM-VIA
RDHMVLLEFVTAAGITHGMDELYKLEHHHHHHVIA
>NJM-VIC
RDHMVLLEFVTAAGITHGMDELYKLEHHHHHHVIC
>NJM-VID
RDHMVLLEFVTAAGITHGMDELYKLEHHHHHHVID
>NJM-VIE
RDHMVLLEFVTAAGITHGMDELYKLEHHHHHHVIE
>NJM-VIF
RDHMVLLEFVTAAGITHGMDELYKLEHHHHHHVIF
>NJM-VIG
RDHMVLLEFVTAAGITHGMDELYKLEHHHHHHVIG
>NJM-VIH
RDHMVLLEFVTAAGITHGMDELYKLEHHHHHHVIH
>NJM-VII
RDHMVLLEFVTAAGITHGMDELYKLEHHHHHHVII
>NJM-VIK
RDHMVLLEFVTAAGITHGMDELYKLEHHHHHHVIK
>NJM-VIL
RDHMVLLEFVTAAGITHGMDELYKLEHHHHHHVIL
>NJM-VIM
RDHMVLLEFVTAAGITHGMDELYKLEHHHHHHVIM
>NJM-VIN
RDHMVLLEFVTAAGITHGMDELYKLEHHHHHHVIN
>NJM-VIP
RDHMVLLEFVTAAGITHGMDELYKLEHHHHHHVIP
>NJM-VIQ
RDHMVLLEFVTAAGITHGMDELYKLEHHHHHHVIQ
>NJM-VIR
RDHMVLLEFVTAAGITHGMDELYKLEHHHHHHVIR
>NJM-VIS
RDHMVLLEFVTAAGITHGMDELYKLEHHHHHHVIS
>NJM-VIT
RDHMVLLEFVTAAGITHGMDELYKLEHHHHHHVIT
>NJM-VIV
RDHMVLLEFVTAAGITHGMDELYKLEHHHHHHVIV
>NJM-VIW
RDHMVLLEFVTAAGITHGMDELYKLEHHHHHHVIW
>NJM-VIY
RDHMVLLEFVTAAGITHGMDELYKLEHHHHHHVIY
>NJM-VK
RDHMVLLEFVTAAGITHGMDELYKLEHHHHHHVK
>NJM-VKA
RDHMVLLEFVTAAGITHGMDELYKLEHHHHHHVKA
>NJM-VKC
RDHMVLLEFVTAAGITHGMDELYKLEHHHHHHVKC
>NJM-VKD
RDHMVLLEFVTAAGITHGMDELYKLEHHHHHHVKD
>NJM-VKE
RDHMVLLEFVTAAGITHGMDELYKLEHHHHHHVKE
>NJM-VKF
RDHMVLLEFVTAAGITHGMDELYKLEHHHHHHVKF
>NJM-VKG
RDHMVLLEFVTAAGITHGMDELYKLEHHHHHHVKG
>NJM-VKH
RDHMVLLEFVTAAGITHGMDELYKLEHHHHHHVKH
>NJM-VKI
RDHMVLLEFVTAAGITHGMDELYKLEHHHHHHVKI
>NJM-VKK
RDHMVLLEFVTAAGITHGMDELYKLEHHHHHHVKK
>NJM-VKL
RDHMVLLEFVTAAGITHGMDELYKLEHHHHHHVKL
>NJM-VKM
RDHMVLLEFVTAAGITHGMDELYKLEHHHHHHVKM
>NJM-VKN
RDHMVLLEFVTAAGITHGMDELYKLEHHHHHHVKN
>NJM-VKP
RDHMVLLEFVTAAGITHGMDELYKLEHHHHHHVKP
>NJM-VKQ
RDHMVLLEFVTAAGITHGMDELYKLEHHHHHHVKQ
>NJM-VKR
RDHMVLLEFVTAAGITHGMDELYKLEHHHHHHVKR
>NJM-VKS
RDHMVLLEFVTAAGITHGMDELYKLEHHHHHHVKS
>NJM-VKT
RDHMVLLEFVTAAGITHGMDELYKLEHHHHHHVKT
>NJM-VKV
RDHMVLLEFVTAAGITHGMDELYKLEHHHHHHVKV
>NJM-VKW
RDHMVLLEFVTAAGITHGMDELYKLEHHHHHHVKW
>NJM-VKY
RDHMVLLEFVTAAGITHGMDELYKLEHHHHHHVKY
>NJM-VL
RDHMVLLEFVTAAGITHGMDELYKLEHHHHHHVL
>NJM-VLA
RDHMVLLEFVTAAGITHGMDELYKLEHHHHHHVLA
>NJM-VLC
RDHMVLLEFVTAAGITHGMDELYKLEHHHHHHVLC
>NJM-VLD
RDHMVLLEFVTAAGITHGMDELYKLEHHHHHHVLD
>NJM-VLE
RDHMVLLEFVTAAGITHGMDELYKLEHHHHHHVLE
>NJM-VLF
RDHMVLLEFVTAAGITHGMDELYKLEHHHHHHVLF
>NJM-VLG
RDHMVLLEFVTAAGITHGMDELYKLEHHHHHHVLG
>NJM-VLH
RDHMVLLEFVTAAGITHGMDELYKLEHHHHHHVLH
>NJM-VLI
RDHMVLLEFVTAAGITHGMDELYKLEHHHHHHVLI
>NJM-VLK
RDHMVLLEFVTAAGITHGMDELYKLEHHHHHHVLK
>NJM-VLL
RDHMVLLEFVTAAGITHGMDELYKLEHHHHHHVLL
>NJM-VLM
RDHMVLLEFVTAAGITHGMDELYKLEHHHHHHVLM
>NJM-VLN
RDHMVLLEFVTAAGITHGMDELYKLEHHHHHHVLN
>NJM-VLP
RDHMVLLEFVTAAGITHGMDELYKLEHHHHHHVLP
>NJM-VLQ
RDHMVLLEFVTAAGITHGMDELYKLEHHHHHHVLQ
>NJM-VLR
RDHMVLLEFVTAAGITHGMDELYKLEHHHHHHVLR
>NJM-VLS
RDHMVLLEFVTAAGITHGMDELYKLEHHHHHHVLS
>NJM-VLT
RDHMVLLEFVTAAGITHGMDELYKLEHHHHHHVLT
>NJM-VLV
RDHMVLLEFVTAAGITHGMDELYKLEHHHHHHVLV
>NJM-VLW
RDHMVLLEFVTAAGITHGMDELYKLEHHHHHHVLW
>NJM-VLY
RDHMVLLEFVTAAGITHGMDELYKLEHHHHHHVLY
>NJM-VM
RDHMVLLEFVTAAGITHGMDELYKLEHHHHHHVM
>NJM-VMA
RDHMVLLEFVTAAGITHGMDELYKLEHHHHHHVMA
>NJM-VMC
RDHMVLLEFVTAAGITHGMDELYKLEHHHHHHVMC
>NJM-VMD
RDHMVLLEFVTAAGITHGMDELYKLEHHHHHHVMD
>NJM-VME
RDHMVLLEFVTAAGITHGMDELYKLEHHHHHHVME
>NJM-VMF
RDHMVLLEFVTAAGITHGMDELYKLEHHHHHHVMF
>NJM-VMG
RDHMVLLEFVTAAGITHGMDELYKLEHHHHHHVMG
>NJM-VMH
RDHMVLLEFVTAAGITHGMDELYKLEHHHHHHVMH
>NJM-VMI
RDHMVLLEFVTAAGITHGMDELYKLEHHHHHHVMI
>NJM-VMK
RDHMVLLEFVTAAGITHGMDELYKLEHHHHHHVMK
>NJM-VML
RDHMVLLEFVTAAGITHGMDELYKLEHHHHHHVML
>NJM-VMM
RDHMVLLEFVTAAGITHGMDELYKLEHHHHHHVMM
>NJM-VMN
RDHMVLLEFVTAAGITHGMDELYKLEHHHHHHVMN
>NJM-VMP
RDHMVLLEFVTAAGITHGMDELYKLEHHHHHHVMP
>NJM-VMQ
RDHMVLLEFVTAAGITHGMDELYKLEHHHHHHVMQ
>NJM-VMR
RDHMVLLEFVTAAGITHGMDELYKLEHHHHHHVMR
>NJM-VMS
RDHMVLLEFVTAAGITHGMDELYKLEHHHHHHVMS
>NJM-VMT
RDHMVLLEFVTAAGITHGMDELYKLEHHHHHHVMT
>NJM-VMV
RDHMVLLEFVTAAGITHGMDELYKLEHHHHHHVMV
>NJM-VMW
RDHMVLLEFVTAAGITHGMDELYKLEHHHHHHVMW
>NJM-VMY
RDHMVLLEFVTAAGITHGMDELYKLEHHHHHHVMY
>NJM-VN
RDHMVLLEFVTAAGITHGMDELYKLEHHHHHHVN
>NJM-VNA
RDHMVLLEFVTAAGITHGMDELYKLEHHHHHHVNA
>NJM-VNC
RDHMVLLEFVTAAGITHGMDELYKLEHHHHHHVNC
>NJM-VND
RDHMVLLEFVTAAGITHGMDELYKLEHHHHHHVND
>NJM-VNE
RDHMVLLEFVTAAGITHGMDELYKLEHHHHHHVNE
>NJM-VNF
RDHMVLLEFVTAAGITHGMDELYKLEHHHHHHVNF
>NJM-VNG
RDHMVLLEFVTAAGITHGMDELYKLEHHHHHHVNG
>NJM-VNH
RDHMVLLEFVTAAGITHGMDELYKLEHHHHHHVNH
>NJM-VNI
RDHMVLLEFVTAAGITHGMDELYKLEHHHHHHVNI
>NJM-VNK
RDHMVLLEFVTAAGITHGMDELYKLEHHHHHHVNK
>NJM-VNL
RDHMVLLEFVTAAGITHGMDELYKLEHHHHHHVNL
>NJM-VNM
RDHMVLLEFVTAAGITHGMDELYKLEHHHHHHVNM
>NJM-VNN
RDHMVLLEFVTAAGITHGMDELYKLEHHHHHHVNN
>NJM-VNP
RDHMVLLEFVTAAGITHGMDELYKLEHHHHHHVNP
>NJM-VNQ
RDHMVLLEFVTAAGITHGMDELYKLEHHHHHHVNQ
>NJM-VNR
RDHMVLLEFVTAAGITHGMDELYKLEHHHHHHVNR
>NJM-VNS
RDHMVLLEFVTAAGITHGMDELYKLEHHHHHHVNS
>NJM-VNT
RDHMVLLEFVTAAGITHGMDELYKLEHHHHHHVNT
>NJM-VNV
RDHMVLLEFVTAAGITHGMDELYKLEHHHHHHVNV
>NJM-VNW
RDHMVLLEFVTAAGITHGMDELYKLEHHHHHHVNW
>NJM-VNY
RDHMVLLEFVTAAGITHGMDELYKLEHHHHHHVNY
>NJM-VP
RDHMVLLEFVTAAGITHGMDELYKLEHHHHHHVP
>NJM-VPA
RDHMVLLEFVTAAGITHGMDELYKLEHHHHHHVPA
>NJM-VPC
RDHMVLLEFVTAAGITHGMDELYKLEHHHHHHVPC
>NJM-VPD
RDHMVLLEFVTAAGITHGMDELYKLEHHHHHHVPD
>NJM-VPE
RDHMVLLEFVTAAGITHGMDELYKLEHHHHHHVPE
>NJM-VPF
RDHMVLLEFVTAAGITHGMDELYKLEHHHHHHVPF
>NJM-VPG
RDHMVLLEFVTAAGITHGMDELYKLEHHHHHHVPG
>NJM-VPH
RDHMVLLEFVTAAGITHGMDELYKLEHHHHHHVPH
>NJM-VPI
RDHMVLLEFVTAAGITHGMDELYKLEHHHHHHVPI
>NJM-VPK
RDHMVLLEFVTAAGITHGMDELYKLEHHHHHHVPK
>NJM-VPL
RDHMVLLEFVTAAGITHGMDELYKLEHHHHHHVPL
>NJM-VPM
RDHMVLLEFVTAAGITHGMDELYKLEHHHHHHVPM
>NJM-VPN
RDHMVLLEFVTAAGITHGMDELYKLEHHHHHHVPN
>NJM-VPP
RDHMVLLEFVTAAGITHGMDELYKLEHHHHHHVPP
>NJM-VPQ
RDHMVLLEFVTAAGITHGMDELYKLEHHHHHHVPQ
>NJM-VPR
RDHMVLLEFVTAAGITHGMDELYKLEHHHHHHVPR
>NJM-VPS
RDHMVLLEFVTAAGITHGMDELYKLEHHHHHHVPS
>NJM-VPT
RDHMVLLEFVTAAGITHGMDELYKLEHHHHHHVPT
>NJM-VPV
RDHMVLLEFVTAAGITHGMDELYKLEHHHHHHVPV
>NJM-VPW
RDHMVLLEFVTAAGITHGMDELYKLEHHHHHHVPW
>NJM-VPY
RDHMVLLEFVTAAGITHGMDELYKLEHHHHHHVPY
>NJM-VQ
RDHMVLLEFVTAAGITHGMDELYKLEHHHHHHVQ
>NJM-VQA
RDHMVLLEFVTAAGITHGMDELYKLEHHHHHHVQA
>NJM-VQC
RDHMVLLEFVTAAGITHGMDELYKLEHHHHHHVQC
>NJM-VQD
RDHMVLLEFVTAAGITHGMDELYKLEHHHHHHVQD
>NJM-VQE
RDHMVLLEFVTAAGITHGMDELYKLEHHHHHHVQE
>NJM-VQF
RDHMVLLEFVTAAGITHGMDELYKLEHHHHHHVQF
>NJM-VQG
RDHMVLLEFVTAAGITHGMDELYKLEHHHHHHVQG
>NJM-VQH
RDHMVLLEFVTAAGITHGMDELYKLEHHHHHHVQH
>NJM-VQI
RDHMVLLEFVTAAGITHGMDELYKLEHHHHHHVQI
>NJM-VQK
RDHMVLLEFVTAAGITHGMDELYKLEHHHHHHVQK
>NJM-VQL
RDHMVLLEFVTAAGITHGMDELYKLEHHHHHHVQL
>NJM-VQM
RDHMVLLEFVTAAGITHGMDELYKLEHHHHHHVQM
>NJM-VQN
RDHMVLLEFVTAAGITHGMDELYKLEHHHHHHVQN
>NJM-VQP
RDHMVLLEFVTAAGITHGMDELYKLEHHHHHHVQP
>NJM-VQQ
RDHMVLLEFVTAAGITHGMDELYKLEHHHHHHVQQ
>NJM-VQR
RDHMVLLEFVTAAGITHGMDELYKLEHHHHHHVQR
>NJM-VQS
RDHMVLLEFVTAAGITHGMDELYKLEHHHHHHVQS
>NJM-VQT
RDHMVLLEFVTAAGITHGMDELYKLEHHHHHHVQT
>NJM-VQV
RDHMVLLEFVTAAGITHGMDELYKLEHHHHHHVQV
>NJM-VQW
RDHMVLLEFVTAAGITHGMDELYKLEHHHHHHVQW
>NJM-VQY
RDHMVLLEFVTAAGITHGMDELYKLEHHHHHHVQY
>NJM-VR
RDHMVLLEFVTAAGITHGMDELYKLEHHHHHHVR
>NJM-VRA
RDHMVLLEFVTAAGITHGMDELYKLEHHHHHHVRA
>NJM-VRC
RDHMVLLEFVTAAGITHGMDELYKLEHHHHHHVRC
>NJM-VRD
RDHMVLLEFVTAAGITHGMDELYKLEHHHHHHVRD
>NJM-VRE
RDHMVLLEFVTAAGITHGMDELYKLEHHHHHHVRE
>NJM-VRF
RDHMVLLEFVTAAGITHGMDELYKLEHHHHHHVRF
>NJM-VRG
RDHMVLLEFVTAAGITHGMDELYKLEHHHHHHVRG
>NJM-VRH
RDHMVLLEFVTAAGITHGMDELYKLEHHHHHHVRH
>NJM-VRI
RDHMVLLEFVTAAGITHGMDELYKLEHHHHHHVRI
>NJM-VRK
RDHMVLLEFVTAAGITHGMDELYKLEHHHHHHVRK
>NJM-VRL
RDHMVLLEFVTAAGITHGMDELYKLEHHHHHHVRL
>NJM-VRM
RDHMVLLEFVTAAGITHGMDELYKLEHHHHHHVRM
>NJM-VRN
RDHMVLLEFVTAAGITHGMDELYKLEHHHHHHVRN
>NJM-VRP
RDHMVLLEFVTAAGITHGMDELYKLEHHHHHHVRP
>NJM-VRQ
RDHMVLLEFVTAAGITHGMDELYKLEHHHHHHVRQ
>NJM-VRR
RDHMVLLEFVTAAGITHGMDELYKLEHHHHHHVRR
>NJM-VRS
RDHMVLLEFVTAAGITHGMDELYKLEHHHHHHVRS
>NJM-VRT
RDHMVLLEFVTAAGITHGMDELYKLEHHHHHHVRT
>NJM-VRV
RDHMVLLEFVTAAGITHGMDELYKLEHHHHHHVRV
>NJM-VRW
RDHMVLLEFVTAAGITHGMDELYKLEHHHHHHVRW
>NJM-VRY
RDHMVLLEFVTAAGITHGMDELYKLEHHHHHHVRY
>NJM-VS
RDHMVLLEFVTAAGITHGMDELYKLEHHHHHHVS
>NJM-VSA
RDHMVLLEFVTAAGITHGMDELYKLEHHHHHHVSA
>NJM-VSC
RDHMVLLEFVTAAGITHGMDELYKLEHHHHHHVSC
>NJM-VSD
RDHMVLLEFVTAAGITHGMDELYKLEHHHHHHVSD
>NJM-VSE
RDHMVLLEFVTAAGITHGMDELYKLEHHHHHHVSE
>NJM-VSF
RDHMVLLEFVTAAGITHGMDELYKLEHHHHHHVSF
>NJM-VSG
RDHMVLLEFVTAAGITHGMDELYKLEHHHHHHVSG
>NJM-VSH
RDHMVLLEFVTAAGITHGMDELYKLEHHHHHHVSH
>NJM-VSI
RDHMVLLEFVTAAGITHGMDELYKLEHHHHHHVSI
>NJM-VSK
RDHMVLLEFVTAAGITHGMDELYKLEHHHHHHVSK
>NJM-VSL
RDHMVLLEFVTAAGITHGMDELYKLEHHHHHHVSL
>NJM-VSM
RDHMVLLEFVTAAGITHGMDELYKLEHHHHHHVSM
>NJM-VSN
RDHMVLLEFVTAAGITHGMDELYKLEHHHHHHVSN
>NJM-VSP
RDHMVLLEFVTAAGITHGMDELYKLEHHHHHHVSP
>NJM-VSQ
RDHMVLLEFVTAAGITHGMDELYKLEHHHHHHVSQ
>NJM-VSR
RDHMVLLEFVTAAGITHGMDELYKLEHHHHHHVSR
>NJM-VSS
RDHMVLLEFVTAAGITHGMDELYKLEHHHHHHVSS
>NJM-VST
RDHMVLLEFVTAAGITHGMDELYKLEHHHHHHVST
>NJM-VSV
RDHMVLLEFVTAAGITHGMDELYKLEHHHHHHVSV
>NJM-VSW
RDHMVLLEFVTAAGITHGMDELYKLEHHHHHHVSW
>NJM-VSY
RDHMVLLEFVTAAGITHGMDELYKLEHHHHHHVSY
>NJM-VT
RDHMVLLEFVTAAGITHGMDELYKLEHHHHHHVT
>NJM-VTA
RDHMVLLEFVTAAGITHGMDELYKLEHHHHHHVTA
>NJM-VTC
RDHMVLLEFVTAAGITHGMDELYKLEHHHHHHVTC
>NJM-VTD
RDHMVLLEFVTAAGITHGMDELYKLEHHHHHHVTD
>NJM-VTE
RDHMVLLEFVTAAGITHGMDELYKLEHHHHHHVTE
>NJM-VTF
RDHMVLLEFVTAAGITHGMDELYKLEHHHHHHVTF
>NJM-VTG
RDHMVLLEFVTAAGITHGMDELYKLEHHHHHHVTG
>NJM-VTH
RDHMVLLEFVTAAGITHGMDELYKLEHHHHHHVTH
>NJM-VTI
RDHMVLLEFVTAAGITHGMDELYKLEHHHHHHVTI
>NJM-VTK
RDHMVLLEFVTAAGITHGMDELYKLEHHHHHHVTK
>NJM-VTL
RDHMVLLEFVTAAGITHGMDELYKLEHHHHHHVTL
>NJM-VTM
RDHMVLLEFVTAAGITHGMDELYKLEHHHHHHVTM
>NJM-VTN
RDHMVLLEFVTAAGITHGMDELYKLEHHHHHHVTN
>NJM-VTP
RDHMVLLEFVTAAGITHGMDELYKLEHHHHHHVTP
>NJM-VTQ
RDHMVLLEFVTAAGITHGMDELYKLEHHHHHHVTQ
>NJM-VTR
RDHMVLLEFVTAAGITHGMDELYKLEHHHHHHVTR
>NJM-VTS
RDHMVLLEFVTAAGITHGMDELYKLEHHHHHHVTS
>NJM-VTT
RDHMVLLEFVTAAGITHGMDELYKLEHHHHHHVTT
>NJM-VTV
RDHMVLLEFVTAAGITHGMDELYKLEHHHHHHVTV
>NJM-VTW
RDHMVLLEFVTAAGITHGMDELYKLEHHHHHHVTW
>NJM-VTY
RDHMVLLEFVTAAGITHGMDELYKLEHHHHHHVTY
>NJM-VV
RDHMVLLEFVTAAGITHGMDELYKLEHHHHHHVV
>NJM-VVA
RDHMVLLEFVTAAGITHGMDELYKLEHHHHHHVVA
>NJM-VVC
RDHMVLLEFVTAAGITHGMDELYKLEHHHHHHVVC
>NJM-VVD
RDHMVLLEFVTAAGITHGMDELYKLEHHHHHHVVD
>NJM-VVE
RDHMVLLEFVTAAGITHGMDELYKLEHHHHHHVVE
>NJM-VVF
RDHMVLLEFVTAAGITHGMDELYKLEHHHHHHVVF
>NJM-VVG
RDHMVLLEFVTAAGITHGMDELYKLEHHHHHHVVG
>NJM-VVH
RDHMVLLEFVTAAGITHGMDELYKLEHHHHHHVVH
>NJM-VVI
RDHMVLLEFVTAAGITHGMDELYKLEHHHHHHVVI
>NJM-VVK
RDHMVLLEFVTAAGITHGMDELYKLEHHHHHHVVK
>NJM-VVL
RDHMVLLEFVTAAGITHGMDELYKLEHHHHHHVVL
>NJM-VVM
RDHMVLLEFVTAAGITHGMDELYKLEHHHHHHVVM
>NJM-VVN
RDHMVLLEFVTAAGITHGMDELYKLEHHHHHHVVN
>NJM-VVP
RDHMVLLEFVTAAGITHGMDELYKLEHHHHHHVVP
>NJM-VVQ
RDHMVLLEFVTAAGITHGMDELYKLEHHHHHHVVQ
>NJM-VVR
RDHMVLLEFVTAAGITHGMDELYKLEHHHHHHVVR
>NJM-VVS
RDHMVLLEFVTAAGITHGMDELYKLEHHHHHHVVS
>NJM-VVT
RDHMVLLEFVTAAGITHGMDELYKLEHHHHHHVVT
>NJM-VVV
RDHMVLLEFVTAAGITHGMDELYKLEHHHHHHVVV
>NJM-VVW
RDHMVLLEFVTAAGITHGMDELYKLEHHHHHHVVW
>NJM-VVY
RDHMVLLEFVTAAGITHGMDELYKLEHHHHHHVVY
>NJM-VW
RDHMVLLEFVTAAGITHGMDELYKLEHHHHHHVW
>NJM-VWA
RDHMVLLEFVTAAGITHGMDELYKLEHHHHHHVWA
>NJM-VWC
RDHMVLLEFVTAAGITHGMDELYKLEHHHHHHVWC
>NJM-VWD
RDHMVLLEFVTAAGITHGMDELYKLEHHHHHHVWD
>NJM-VWE
RDHMVLLEFVTAAGITHGMDELYKLEHHHHHHVWE
>NJM-VWF
RDHMVLLEFVTAAGITHGMDELYKLEHHHHHHVWF
>NJM-VWG
RDHMVLLEFVTAAGITHGMDELYKLEHHHHHHVWG
>NJM-VWH
RDHMVLLEFVTAAGITHGMDELYKLEHHHHHHVWH
>NJM-VWI
RDHMVLLEFVTAAGITHGMDELYKLEHHHHHHVWI
>NJM-VWK
RDHMVLLEFVTAAGITHGMDELYKLEHHHHHHVWK
>NJM-VWL
RDHMVLLEFVTAAGITHGMDELYKLEHHHHHHVWL
>NJM-VWM
RDHMVLLEFVTAAGITHGMDELYKLEHHHHHHVWM
>NJM-VWN
RDHMVLLEFVTAAGITHGMDELYKLEHHHHHHVWN
>NJM-VWP
RDHMVLLEFVTAAGITHGMDELYKLEHHHHHHVWP
>NJM-VWQ
RDHMVLLEFVTAAGITHGMDELYKLEHHHHHHVWQ
>NJM-VWR
RDHMVLLEFVTAAGITHGMDELYKLEHHHHHHVWR
>NJM-VWS
RDHMVLLEFVTAAGITHGMDELYKLEHHHHHHVWS
>NJM-VWT
RDHMVLLEFVTAAGITHGMDELYKLEHHHHHHVWT
>NJM-VWV
RDHMVLLEFVTAAGITHGMDELYKLEHHHHHHVWV
>NJM-VWW
RDHMVLLEFVTAAGITHGMDELYKLEHHHHHHVWW
>NJM-VWY
RDHMVLLEFVTAAGITHGMDELYKLEHHHHHHVWY
>NJM-VY
RDHMVLLEFVTAAGITHGMDELYKLEHHHHHHVY
>NJM-VYA
RDHMVLLEFVTAAGITHGMDELYKLEHHHHHHVYA
>NJM-VYC
RDHMVLLEFVTAAGITHGMDELYKLEHHHHHHVYC
>NJM-VYD
RDHMVLLEFVTAAGITHGMDELYKLEHHHHHHVYD
>NJM-VYE
RDHMVLLEFVTAAGITHGMDELYKLEHHHHHHVYE
>NJM-VYF
RDHMVLLEFVTAAGITHGMDELYKLEHHHHHHVYF
>NJM-VYG
RDHMVLLEFVTAAGITHGMDELYKLEHHHHHHVYG
>NJM-VYH
RDHMVLLEFVTAAGITHGMDELYKLEHHHHHHVYH
>NJM-VYI
RDHMVLLEFVTAAGITHGMDELYKLEHHHHHHVYI
>NJM-VYK
RDHMVLLEFVTAAGITHGMDELYKLEHHHHHHVYK
>NJM-VYL
RDHMVLLEFVTAAGITHGMDELYKLEHHHHHHVYL
>NJM-VYM
RDHMVLLEFVTAAGITHGMDELYKLEHHHHHHVYM
>NJM-VYN
RDHMVLLEFVTAAGITHGMDELYKLEHHHHHHVYN
>NJM-VYP
RDHMVLLEFVTAAGITHGMDELYKLEHHHHHHVYP
>NJM-VYQ
RDHMVLLEFVTAAGITHGMDELYKLEHHHHHHVYQ
>NJM-VYR
RDHMVLLEFVTAAGITHGMDELYKLEHHHHHHVYR
>NJM-VYS
RDHMVLLEFVTAAGITHGMDELYKLEHHHHHHVYS
>NJM-VYT
RDHMVLLEFVTAAGITHGMDELYKLEHHHHHHVYT
>NJM-VYV
RDHMVLLEFVTAAGITHGMDELYKLEHHHHHHVYV
>NJM-VYW
RDHMVLLEFVTAAGITHGMDELYKLEHHHHHHVYW
>NJM-VYY
RDHMVLLEFVTAAGITHGMDELYKLEHHHHHHVYY
>NJM-W
RDHMVLLEFVTAAGITHGMDELYKLEHHHHHHW
>NJM-WA
RDHMVLLEFVTAAGITHGMDELYKLEHHHHHHWA
>NJM-WC
RDHMVLLEFVTAAGITHGMDELYKLEHHHHHHWC
>NJM-WD
RDHMVLLEFVTAAGITHGMDELYKLEHHHHHHWD
>NJM-WE
RDHMVLLEFVTAAGITHGMDELYKLEHHHHHHWE
>NJM-WF
RDHMVLLEFVTAAGITHGMDELYKLEHHHHHHWF
>NJM-WG
RDHMVLLEFVTAAGITHGMDELYKLEHHHHHHWG
>NJM-WH
RDHMVLLEFVTAAGITHGMDELYKLEHHHHHHWH
>NJM-WI
RDHMVLLEFVTAAGITHGMDELYKLEHHHHHHWI
>NJM-WK
RDHMVLLEFVTAAGITHGMDELYKLEHHHHHHWK
>NJM-WL
RDHMVLLEFVTAAGITHGMDELYKLEHHHHHHWL
>NJM-WM
RDHMVLLEFVTAAGITHGMDELYKLEHHHHHHWM
>NJM-WN
RDHMVLLEFVTAAGITHGMDELYKLEHHHHHHWN
>NJM-WP
RDHMVLLEFVTAAGITHGMDELYKLEHHHHHHWP
>NJM-WQ
RDHMVLLEFVTAAGITHGMDELYKLEHHHHHHWQ
>NJM-WR
RDHMVLLEFVTAAGITHGMDELYKLEHHHHHHWR
>NJM-WS
RDHMVLLEFVTAAGITHGMDELYKLEHHHHHHWS
>NJM-WT
RDHMVLLEFVTAAGITHGMDELYKLEHHHHHHWT
>NJM-WV
RDHMVLLEFVTAAGITHGMDELYKLEHHHHHHWV
>NJM-WW
RDHMVLLEFVTAAGITHGMDELYKLEHHHHHHWW
>NJM-WY
RDHMVLLEFVTAAGITHGMDELYKLEHHHHHHWY
>NJM-WA
RDHMVLLEFVTAAGITHGMDELYKLEHHHHHHWA
>NJM-WAA
RDHMVLLEFVTAAGITHGMDELYKLEHHHHHHWAA
>NJM-WAC
RDHMVLLEFVTAAGITHGMDELYKLEHHHHHHWAC
>NJM-WAD
RDHMVLLEFVTAAGITHGMDELYKLEHHHHHHWAD
>NJM-WAE
RDHMVLLEFVTAAGITHGMDELYKLEHHHHHHWAE
>NJM-WAF
RDHMVLLEFVTAAGITHGMDELYKLEHHHHHHWAF
>NJM-WAG
RDHMVLLEFVTAAGITHGMDELYKLEHHHHHHWAG
>NJM-WAH
RDHMVLLEFVTAAGITHGMDELYKLEHHHHHHWAH
>NJM-WAI
RDHMVLLEFVTAAGITHGMDELYKLEHHHHHHWAI
>NJM-WAK
RDHMVLLEFVTAAGITHGMDELYKLEHHHHHHWAK
>NJM-WAL
RDHMVLLEFVTAAGITHGMDELYKLEHHHHHHWAL
>NJM-WAM
RDHMVLLEFVTAAGITHGMDELYKLEHHHHHHWAM
>NJM-WAN
RDHMVLLEFVTAAGITHGMDELYKLEHHHHHHWAN
>NJM-WAP
RDHMVLLEFVTAAGITHGMDELYKLEHHHHHHWAP
>NJM-WAQ
RDHMVLLEFVTAAGITHGMDELYKLEHHHHHHWAQ
>NJM-WAR
RDHMVLLEFVTAAGITHGMDELYKLEHHHHHHWAR
>NJM-WAS
RDHMVLLEFVTAAGITHGMDELYKLEHHHHHHWAS
>NJM-WAT
RDHMVLLEFVTAAGITHGMDELYKLEHHHHHHWAT
>NJM-WAV
RDHMVLLEFVTAAGITHGMDELYKLEHHHHHHWAV
>NJM-WAW
RDHMVLLEFVTAAGITHGMDELYKLEHHHHHHWAW
>NJM-WAY
RDHMVLLEFVTAAGITHGMDELYKLEHHHHHHWAY
>NJM-WC
RDHMVLLEFVTAAGITHGMDELYKLEHHHHHHWC
>NJM-WCA
RDHMVLLEFVTAAGITHGMDELYKLEHHHHHHWCA
>NJM-WCC
RDHMVLLEFVTAAGITHGMDELYKLEHHHHHHWCC
>NJM-WCD
RDHMVLLEFVTAAGITHGMDELYKLEHHHHHHWCD
>NJM-WCE
RDHMVLLEFVTAAGITHGMDELYKLEHHHHHHWCE
>NJM-WCF
RDHMVLLEFVTAAGITHGMDELYKLEHHHHHHWCF
>NJM-WCG
RDHMVLLEFVTAAGITHGMDELYKLEHHHHHHWCG
>NJM-WCH
RDHMVLLEFVTAAGITHGMDELYKLEHHHHHHWCH
>NJM-WCI
RDHMVLLEFVTAAGITHGMDELYKLEHHHHHHWCI
>NJM-WCK
RDHMVLLEFVTAAGITHGMDELYKLEHHHHHHWCK
>NJM-WCL
RDHMVLLEFVTAAGITHGMDELYKLEHHHHHHWCL
>NJM-WCM
RDHMVLLEFVTAAGITHGMDELYKLEHHHHHHWCM
>NJM-WCN
RDHMVLLEFVTAAGITHGMDELYKLEHHHHHHWCN
>NJM-WCP
RDHMVLLEFVTAAGITHGMDELYKLEHHHHHHWCP
>NJM-WCQ
RDHMVLLEFVTAAGITHGMDELYKLEHHHHHHWCQ
>NJM-WCR
RDHMVLLEFVTAAGITHGMDELYKLEHHHHHHWCR
>NJM-WCS
RDHMVLLEFVTAAGITHGMDELYKLEHHHHHHWCS
>NJM-WCT
RDHMVLLEFVTAAGITHGMDELYKLEHHHHHHWCT
>NJM-WCV
RDHMVLLEFVTAAGITHGMDELYKLEHHHHHHWCV
>NJM-WCW
RDHMVLLEFVTAAGITHGMDELYKLEHHHHHHWCW
>NJM-WCY
RDHMVLLEFVTAAGITHGMDELYKLEHHHHHHWCY
>NJM-WD
RDHMVLLEFVTAAGITHGMDELYKLEHHHHHHWD
>NJM-WDA
RDHMVLLEFVTAAGITHGMDELYKLEHHHHHHWDA
>NJM-WDC
RDHMVLLEFVTAAGITHGMDELYKLEHHHHHHWDC
>NJM-WDD
RDHMVLLEFVTAAGITHGMDELYKLEHHHHHHWDD
>NJM-WDE
RDHMVLLEFVTAAGITHGMDELYKLEHHHHHHWDE
>NJM-WDF
RDHMVLLEFVTAAGITHGMDELYKLEHHHHHHWDF
>NJM-WDG
RDHMVLLEFVTAAGITHGMDELYKLEHHHHHHWDG
>NJM-WDH
RDHMVLLEFVTAAGITHGMDELYKLEHHHHHHWDH
>NJM-WDI
RDHMVLLEFVTAAGITHGMDELYKLEHHHHHHWDI
>NJM-WDK
RDHMVLLEFVTAAGITHGMDELYKLEHHHHHHWDK
>NJM-WDL
RDHMVLLEFVTAAGITHGMDELYKLEHHHHHHWDL
>NJM-WDM
RDHMVLLEFVTAAGITHGMDELYKLEHHHHHHWDM
>NJM-WDN
RDHMVLLEFVTAAGITHGMDELYKLEHHHHHHWDN
>NJM-WDP
RDHMVLLEFVTAAGITHGMDELYKLEHHHHHHWDP
>NJM-WDQ
RDHMVLLEFVTAAGITHGMDELYKLEHHHHHHWDQ
>NJM-WDR
RDHMVLLEFVTAAGITHGMDELYKLEHHHHHHWDR
>NJM-WDS
RDHMVLLEFVTAAGITHGMDELYKLEHHHHHHWDS
>NJM-WDT
RDHMVLLEFVTAAGITHGMDELYKLEHHHHHHWDT
>NJM-WDV
RDHMVLLEFVTAAGITHGMDELYKLEHHHHHHWDV
>NJM-WDW
RDHMVLLEFVTAAGITHGMDELYKLEHHHHHHWDW
>NJM-WDY
RDHMVLLEFVTAAGITHGMDELYKLEHHHHHHWDY
>NJM-WE
RDHMVLLEFVTAAGITHGMDELYKLEHHHHHHWE
>NJM-WEA
RDHMVLLEFVTAAGITHGMDELYKLEHHHHHHWEA
>NJM-WEC
RDHMVLLEFVTAAGITHGMDELYKLEHHHHHHWEC
>NJM-WED
RDHMVLLEFVTAAGITHGMDELYKLEHHHHHHWED
>NJM-WEE
RDHMVLLEFVTAAGITHGMDELYKLEHHHHHHWEE
>NJM-WEF
RDHMVLLEFVTAAGITHGMDELYKLEHHHHHHWEF
>NJM-WEG
RDHMVLLEFVTAAGITHGMDELYKLEHHHHHHWEG
>NJM-WEH
RDHMVLLEFVTAAGITHGMDELYKLEHHHHHHWEH
>NJM-WEI
RDHMVLLEFVTAAGITHGMDELYKLEHHHHHHWEI
>NJM-WEK
RDHMVLLEFVTAAGITHGMDELYKLEHHHHHHWEK
>NJM-WEL
RDHMVLLEFVTAAGITHGMDELYKLEHHHHHHWEL
>NJM-WEM
RDHMVLLEFVTAAGITHGMDELYKLEHHHHHHWEM
>NJM-WEN
RDHMVLLEFVTAAGITHGMDELYKLEHHHHHHWEN
>NJM-WEP
RDHMVLLEFVTAAGITHGMDELYKLEHHHHHHWEP
>NJM-WEQ
RDHMVLLEFVTAAGITHGMDELYKLEHHHHHHWEQ
>NJM-WER
RDHMVLLEFVTAAGITHGMDELYKLEHHHHHHWER
>NJM-WES
RDHMVLLEFVTAAGITHGMDELYKLEHHHHHHWES
>NJM-WET
RDHMVLLEFVTAAGITHGMDELYKLEHHHHHHWET
>NJM-WEV
RDHMVLLEFVTAAGITHGMDELYKLEHHHHHHWEV
>NJM-WEW
RDHMVLLEFVTAAGITHGMDELYKLEHHHHHHWEW
>NJM-WEY
RDHMVLLEFVTAAGITHGMDELYKLEHHHHHHWEY
>NJM-WF
RDHMVLLEFVTAAGITHGMDELYKLEHHHHHHWF
>NJM-WFA
RDHMVLLEFVTAAGITHGMDELYKLEHHHHHHWFA
>NJM-WFC
RDHMVLLEFVTAAGITHGMDELYKLEHHHHHHWFC
>NJM-WFD
RDHMVLLEFVTAAGITHGMDELYKLEHHHHHHWFD
>NJM-WFE
RDHMVLLEFVTAAGITHGMDELYKLEHHHHHHWFE
>NJM-WFF
RDHMVLLEFVTAAGITHGMDELYKLEHHHHHHWFF
>NJM-WFG
RDHMVLLEFVTAAGITHGMDELYKLEHHHHHHWFG
>NJM-WFH
RDHMVLLEFVTAAGITHGMDELYKLEHHHHHHWFH
>NJM-WFI
RDHMVLLEFVTAAGITHGMDELYKLEHHHHHHWFI
>NJM-WFK
RDHMVLLEFVTAAGITHGMDELYKLEHHHHHHWFK
>NJM-WFL
RDHMVLLEFVTAAGITHGMDELYKLEHHHHHHWFL
>NJM-WFM
RDHMVLLEFVTAAGITHGMDELYKLEHHHHHHWFM
>NJM-WFN
RDHMVLLEFVTAAGITHGMDELYKLEHHHHHHWFN
>NJM-WFP
RDHMVLLEFVTAAGITHGMDELYKLEHHHHHHWFP
>NJM-WFQ
RDHMVLLEFVTAAGITHGMDELYKLEHHHHHHWFQ
>NJM-WFR
RDHMVLLEFVTAAGITHGMDELYKLEHHHHHHWFR
>NJM-WFS
RDHMVLLEFVTAAGITHGMDELYKLEHHHHHHWFS
>NJM-WFT
RDHMVLLEFVTAAGITHGMDELYKLEHHHHHHWFT
>NJM-WFV
RDHMVLLEFVTAAGITHGMDELYKLEHHHHHHWFV
>NJM-WFW
RDHMVLLEFVTAAGITHGMDELYKLEHHHHHHWFW
>NJM-WFY
RDHMVLLEFVTAAGITHGMDELYKLEHHHHHHWFY
>NJM-WG
RDHMVLLEFVTAAGITHGMDELYKLEHHHHHHWG
>NJM-WGA
RDHMVLLEFVTAAGITHGMDELYKLEHHHHHHWGA
>NJM-WGC
RDHMVLLEFVTAAGITHGMDELYKLEHHHHHHWGC
>NJM-WGD
RDHMVLLEFVTAAGITHGMDELYKLEHHHHHHWGD
>NJM-WGE
RDHMVLLEFVTAAGITHGMDELYKLEHHHHHHWGE
>NJM-WGF
RDHMVLLEFVTAAGITHGMDELYKLEHHHHHHWGF
>NJM-WGG
RDHMVLLEFVTAAGITHGMDELYKLEHHHHHHWGG
>NJM-WGH
RDHMVLLEFVTAAGITHGMDELYKLEHHHHHHWGH
>NJM-WGI
RDHMVLLEFVTAAGITHGMDELYKLEHHHHHHWGI
>NJM-WGK
RDHMVLLEFVTAAGITHGMDELYKLEHHHHHHWGK
>NJM-WGL
RDHMVLLEFVTAAGITHGMDELYKLEHHHHHHWGL
>NJM-WGM
RDHMVLLEFVTAAGITHGMDELYKLEHHHHHHWGM
>NJM-WGN
RDHMVLLEFVTAAGITHGMDELYKLEHHHHHHWGN
>NJM-WGP
RDHMVLLEFVTAAGITHGMDELYKLEHHHHHHWGP
>NJM-WGQ
RDHMVLLEFVTAAGITHGMDELYKLEHHHHHHWGQ
>NJM-WGR
RDHMVLLEFVTAAGITHGMDELYKLEHHHHHHWGR
>NJM-WGS
RDHMVLLEFVTAAGITHGMDELYKLEHHHHHHWGS
>NJM-WGT
RDHMVLLEFVTAAGITHGMDELYKLEHHHHHHWGT
>NJM-WGV
RDHMVLLEFVTAAGITHGMDELYKLEHHHHHHWGV
>NJM-WGW
RDHMVLLEFVTAAGITHGMDELYKLEHHHHHHWGW
>NJM-WGY
RDHMVLLEFVTAAGITHGMDELYKLEHHHHHHWGY
>NJM-WH
RDHMVLLEFVTAAGITHGMDELYKLEHHHHHHWH
>NJM-WHA
RDHMVLLEFVTAAGITHGMDELYKLEHHHHHHWHA
>NJM-WHC
RDHMVLLEFVTAAGITHGMDELYKLEHHHHHHWHC
>NJM-WHD
RDHMVLLEFVTAAGITHGMDELYKLEHHHHHHWHD
>NJM-WHE
RDHMVLLEFVTAAGITHGMDELYKLEHHHHHHWHE
>NJM-WHF
RDHMVLLEFVTAAGITHGMDELYKLEHHHHHHWHF
>NJM-WHG
RDHMVLLEFVTAAGITHGMDELYKLEHHHHHHWHG
>NJM-WHH
RDHMVLLEFVTAAGITHGMDELYKLEHHHHHHWHH
>NJM-WHI
RDHMVLLEFVTAAGITHGMDELYKLEHHHHHHWHI
>NJM-WHK
RDHMVLLEFVTAAGITHGMDELYKLEHHHHHHWHK
>NJM-WHL
RDHMVLLEFVTAAGITHGMDELYKLEHHHHHHWHL
>NJM-WHM
RDHMVLLEFVTAAGITHGMDELYKLEHHHHHHWHM
>NJM-WHN
RDHMVLLEFVTAAGITHGMDELYKLEHHHHHHWHN
>NJM-WHP
RDHMVLLEFVTAAGITHGMDELYKLEHHHHHHWHP
>NJM-WHQ
RDHMVLLEFVTAAGITHGMDELYKLEHHHHHHWHQ
>NJM-WHR
RDHMVLLEFVTAAGITHGMDELYKLEHHHHHHWHR
>NJM-WHS
RDHMVLLEFVTAAGITHGMDELYKLEHHHHHHWHS
>NJM-WHT
RDHMVLLEFVTAAGITHGMDELYKLEHHHHHHWHT
>NJM-WHV
RDHMVLLEFVTAAGITHGMDELYKLEHHHHHHWHV
>NJM-WHW
RDHMVLLEFVTAAGITHGMDELYKLEHHHHHHWHW
>NJM-WHY
RDHMVLLEFVTAAGITHGMDELYKLEHHHHHHWHY
>NJM-WI
RDHMVLLEFVTAAGITHGMDELYKLEHHHHHHWI
>NJM-WIA
RDHMVLLEFVTAAGITHGMDELYKLEHHHHHHWIA
>NJM-WIC
RDHMVLLEFVTAAGITHGMDELYKLEHHHHHHWIC
>NJM-WID
RDHMVLLEFVTAAGITHGMDELYKLEHHHHHHWID
>NJM-WIE
RDHMVLLEFVTAAGITHGMDELYKLEHHHHHHWIE
>NJM-WIF
RDHMVLLEFVTAAGITHGMDELYKLEHHHHHHWIF
>NJM-WIG
RDHMVLLEFVTAAGITHGMDELYKLEHHHHHHWIG
>NJM-WIH
RDHMVLLEFVTAAGITHGMDELYKLEHHHHHHWIH
>NJM-WII
RDHMVLLEFVTAAGITHGMDELYKLEHHHHHHWII
>NJM-WIK
RDHMVLLEFVTAAGITHGMDELYKLEHHHHHHWIK
>NJM-WIL
RDHMVLLEFVTAAGITHGMDELYKLEHHHHHHWIL
>NJM-WIM
RDHMVLLEFVTAAGITHGMDELYKLEHHHHHHWIM
>NJM-WIN
RDHMVLLEFVTAAGITHGMDELYKLEHHHHHHWIN
>NJM-WIP
RDHMVLLEFVTAAGITHGMDELYKLEHHHHHHWIP
>NJM-WIQ
RDHMVLLEFVTAAGITHGMDELYKLEHHHHHHWIQ
>NJM-WIR
RDHMVLLEFVTAAGITHGMDELYKLEHHHHHHWIR
>NJM-WIS
RDHMVLLEFVTAAGITHGMDELYKLEHHHHHHWIS
>NJM-WIT
RDHMVLLEFVTAAGITHGMDELYKLEHHHHHHWIT
>NJM-WIV
RDHMVLLEFVTAAGITHGMDELYKLEHHHHHHWIV
>NJM-WIW
RDHMVLLEFVTAAGITHGMDELYKLEHHHHHHWIW
>NJM-WIY
RDHMVLLEFVTAAGITHGMDELYKLEHHHHHHWIY
>NJM-WK
RDHMVLLEFVTAAGITHGMDELYKLEHHHHHHWK
>NJM-WKA
RDHMVLLEFVTAAGITHGMDELYKLEHHHHHHWKA
>NJM-WKC
RDHMVLLEFVTAAGITHGMDELYKLEHHHHHHWKC
>NJM-WKD
RDHMVLLEFVTAAGITHGMDELYKLEHHHHHHWKD
>NJM-WKE
RDHMVLLEFVTAAGITHGMDELYKLEHHHHHHWKE
>NJM-WKF
RDHMVLLEFVTAAGITHGMDELYKLEHHHHHHWKF
>NJM-WKG
RDHMVLLEFVTAAGITHGMDELYKLEHHHHHHWKG
>NJM-WKH
RDHMVLLEFVTAAGITHGMDELYKLEHHHHHHWKH
>NJM-WKI
RDHMVLLEFVTAAGITHGMDELYKLEHHHHHHWKI
>NJM-WKK
RDHMVLLEFVTAAGITHGMDELYKLEHHHHHHWKK
>NJM-WKL
RDHMVLLEFVTAAGITHGMDELYKLEHHHHHHWKL
>NJM-WKM
RDHMVLLEFVTAAGITHGMDELYKLEHHHHHHWKM
>NJM-WKN
RDHMVLLEFVTAAGITHGMDELYKLEHHHHHHWKN
>NJM-WKP
RDHMVLLEFVTAAGITHGMDELYKLEHHHHHHWKP
>NJM-WKQ
RDHMVLLEFVTAAGITHGMDELYKLEHHHHHHWKQ
>NJM-WKR
RDHMVLLEFVTAAGITHGMDELYKLEHHHHHHWKR
>NJM-WKS
RDHMVLLEFVTAAGITHGMDELYKLEHHHHHHWKS
>NJM-WKT
RDHMVLLEFVTAAGITHGMDELYKLEHHHHHHWKT
>NJM-WKV
RDHMVLLEFVTAAGITHGMDELYKLEHHHHHHWKV
>NJM-WKW
RDHMVLLEFVTAAGITHGMDELYKLEHHHHHHWKW
>NJM-WKY
RDHMVLLEFVTAAGITHGMDELYKLEHHHHHHWKY
>NJM-WL
RDHMVLLEFVTAAGITHGMDELYKLEHHHHHHWL
>NJM-WLA
RDHMVLLEFVTAAGITHGMDELYKLEHHHHHHWLA
>NJM-WLC
RDHMVLLEFVTAAGITHGMDELYKLEHHHHHHWLC
>NJM-WLD
RDHMVLLEFVTAAGITHGMDELYKLEHHHHHHWLD
>NJM-WLE
RDHMVLLEFVTAAGITHGMDELYKLEHHHHHHWLE
>NJM-WLF
RDHMVLLEFVTAAGITHGMDELYKLEHHHHHHWLF
>NJM-WLG
RDHMVLLEFVTAAGITHGMDELYKLEHHHHHHWLG
>NJM-WLH
RDHMVLLEFVTAAGITHGMDELYKLEHHHHHHWLH
>NJM-WLI
RDHMVLLEFVTAAGITHGMDELYKLEHHHHHHWLI
>NJM-WLK
RDHMVLLEFVTAAGITHGMDELYKLEHHHHHHWLK
>NJM-WLL
RDHMVLLEFVTAAGITHGMDELYKLEHHHHHHWLL
>NJM-WLM
RDHMVLLEFVTAAGITHGMDELYKLEHHHHHHWLM
>NJM-WLN
RDHMVLLEFVTAAGITHGMDELYKLEHHHHHHWLN
>NJM-WLP
RDHMVLLEFVTAAGITHGMDELYKLEHHHHHHWLP
>NJM-WLQ
RDHMVLLEFVTAAGITHGMDELYKLEHHHHHHWLQ
>NJM-WLR
RDHMVLLEFVTAAGITHGMDELYKLEHHHHHHWLR
>NJM-WLS
RDHMVLLEFVTAAGITHGMDELYKLEHHHHHHWLS
>NJM-WLT
RDHMVLLEFVTAAGITHGMDELYKLEHHHHHHWLT
>NJM-WLV
RDHMVLLEFVTAAGITHGMDELYKLEHHHHHHWLV
>NJM-WLW
RDHMVLLEFVTAAGITHGMDELYKLEHHHHHHWLW
>NJM-WLY
RDHMVLLEFVTAAGITHGMDELYKLEHHHHHHWLY
>NJM-WM
RDHMVLLEFVTAAGITHGMDELYKLEHHHHHHWM
>NJM-WMA
RDHMVLLEFVTAAGITHGMDELYKLEHHHHHHWMA
>NJM-WMC
RDHMVLLEFVTAAGITHGMDELYKLEHHHHHHWMC
>NJM-WMD
RDHMVLLEFVTAAGITHGMDELYKLEHHHHHHWMD
>NJM-WME
RDHMVLLEFVTAAGITHGMDELYKLEHHHHHHWME
>NJM-WMF
RDHMVLLEFVTAAGITHGMDELYKLEHHHHHHWMF
>NJM-WMG
RDHMVLLEFVTAAGITHGMDELYKLEHHHHHHWMG
>NJM-WMH
RDHMVLLEFVTAAGITHGMDELYKLEHHHHHHWMH
>NJM-WMI
RDHMVLLEFVTAAGITHGMDELYKLEHHHHHHWMI
>NJM-WMK
RDHMVLLEFVTAAGITHGMDELYKLEHHHHHHWMK
>NJM-WML
RDHMVLLEFVTAAGITHGMDELYKLEHHHHHHWML
>NJM-WMM
RDHMVLLEFVTAAGITHGMDELYKLEHHHHHHWMM
>NJM-WMN
RDHMVLLEFVTAAGITHGMDELYKLEHHHHHHWMN
>NJM-WMP
RDHMVLLEFVTAAGITHGMDELYKLEHHHHHHWMP
>NJM-WMQ
RDHMVLLEFVTAAGITHGMDELYKLEHHHHHHWMQ
>NJM-WMR
RDHMVLLEFVTAAGITHGMDELYKLEHHHHHHWMR
>NJM-WMS
RDHMVLLEFVTAAGITHGMDELYKLEHHHHHHWMS
>NJM-WMT
RDHMVLLEFVTAAGITHGMDELYKLEHHHHHHWMT
>NJM-WMV
RDHMVLLEFVTAAGITHGMDELYKLEHHHHHHWMV
>NJM-WMW
RDHMVLLEFVTAAGITHGMDELYKLEHHHHHHWMW
>NJM-WMY
RDHMVLLEFVTAAGITHGMDELYKLEHHHHHHWMY
>NJM-WN
RDHMVLLEFVTAAGITHGMDELYKLEHHHHHHWN
>NJM-WNA
RDHMVLLEFVTAAGITHGMDELYKLEHHHHHHWNA
>NJM-WNC
RDHMVLLEFVTAAGITHGMDELYKLEHHHHHHWNC
>NJM-WND
RDHMVLLEFVTAAGITHGMDELYKLEHHHHHHWND
>NJM-WNE
RDHMVLLEFVTAAGITHGMDELYKLEHHHHHHWNE
>NJM-WNF
RDHMVLLEFVTAAGITHGMDELYKLEHHHHHHWNF
>NJM-WNG
RDHMVLLEFVTAAGITHGMDELYKLEHHHHHHWNG
>NJM-WNH
RDHMVLLEFVTAAGITHGMDELYKLEHHHHHHWNH
>NJM-WNI
RDHMVLLEFVTAAGITHGMDELYKLEHHHHHHWNI
>NJM-WNK
RDHMVLLEFVTAAGITHGMDELYKLEHHHHHHWNK
>NJM-WNL
RDHMVLLEFVTAAGITHGMDELYKLEHHHHHHWNL
>NJM-WNM
RDHMVLLEFVTAAGITHGMDELYKLEHHHHHHWNM
>NJM-WNN
RDHMVLLEFVTAAGITHGMDELYKLEHHHHHHWNN
>NJM-WNP
RDHMVLLEFVTAAGITHGMDELYKLEHHHHHHWNP
>NJM-WNQ
RDHMVLLEFVTAAGITHGMDELYKLEHHHHHHWNQ
>NJM-WNR
RDHMVLLEFVTAAGITHGMDELYKLEHHHHHHWNR
>NJM-WNS
RDHMVLLEFVTAAGITHGMDELYKLEHHHHHHWNS
>NJM-WNT
RDHMVLLEFVTAAGITHGMDELYKLEHHHHHHWNT
>NJM-WNV
RDHMVLLEFVTAAGITHGMDELYKLEHHHHHHWNV
>NJM-WNW
RDHMVLLEFVTAAGITHGMDELYKLEHHHHHHWNW
>NJM-WNY
RDHMVLLEFVTAAGITHGMDELYKLEHHHHHHWNY
>NJM-WP
RDHMVLLEFVTAAGITHGMDELYKLEHHHHHHWP
>NJM-WPA
RDHMVLLEFVTAAGITHGMDELYKLEHHHHHHWPA
>NJM-WPC
RDHMVLLEFVTAAGITHGMDELYKLEHHHHHHWPC
>NJM-WPD
RDHMVLLEFVTAAGITHGMDELYKLEHHHHHHWPD
>NJM-WPE
RDHMVLLEFVTAAGITHGMDELYKLEHHHHHHWPE
>NJM-WPF
RDHMVLLEFVTAAGITHGMDELYKLEHHHHHHWPF
>NJM-WPG
RDHMVLLEFVTAAGITHGMDELYKLEHHHHHHWPG
>NJM-WPH
RDHMVLLEFVTAAGITHGMDELYKLEHHHHHHWPH
>NJM-WPI
RDHMVLLEFVTAAGITHGMDELYKLEHHHHHHWPI
>NJM-WPK
RDHMVLLEFVTAAGITHGMDELYKLEHHHHHHWPK
>NJM-WPL
RDHMVLLEFVTAAGITHGMDELYKLEHHHHHHWPL
>NJM-WPM
RDHMVLLEFVTAAGITHGMDELYKLEHHHHHHWPM
>NJM-WPN
RDHMVLLEFVTAAGITHGMDELYKLEHHHHHHWPN
>NJM-WPP
RDHMVLLEFVTAAGITHGMDELYKLEHHHHHHWPP
>NJM-WPQ
RDHMVLLEFVTAAGITHGMDELYKLEHHHHHHWPQ
>NJM-WPR
RDHMVLLEFVTAAGITHGMDELYKLEHHHHHHWPR
>NJM-WPS
RDHMVLLEFVTAAGITHGMDELYKLEHHHHHHWPS
>NJM-WPT
RDHMVLLEFVTAAGITHGMDELYKLEHHHHHHWPT
>NJM-WPV
RDHMVLLEFVTAAGITHGMDELYKLEHHHHHHWPV
>NJM-WPW
RDHMVLLEFVTAAGITHGMDELYKLEHHHHHHWPW
>NJM-WPY
RDHMVLLEFVTAAGITHGMDELYKLEHHHHHHWPY
>NJM-WQ
RDHMVLLEFVTAAGITHGMDELYKLEHHHHHHWQ
>NJM-WQA
RDHMVLLEFVTAAGITHGMDELYKLEHHHHHHWQA
>NJM-WQC
RDHMVLLEFVTAAGITHGMDELYKLEHHHHHHWQC
>NJM-WQD
RDHMVLLEFVTAAGITHGMDELYKLEHHHHHHWQD
>NJM-WQE
RDHMVLLEFVTAAGITHGMDELYKLEHHHHHHWQE
>NJM-WQF
RDHMVLLEFVTAAGITHGMDELYKLEHHHHHHWQF
>NJM-WQG
RDHMVLLEFVTAAGITHGMDELYKLEHHHHHHWQG
>NJM-WQH
RDHMVLLEFVTAAGITHGMDELYKLEHHHHHHWQH
>NJM-WQI
RDHMVLLEFVTAAGITHGMDELYKLEHHHHHHWQI
>NJM-WQK
RDHMVLLEFVTAAGITHGMDELYKLEHHHHHHWQK
>NJM-WQL
RDHMVLLEFVTAAGITHGMDELYKLEHHHHHHWQL
>NJM-WQM
RDHMVLLEFVTAAGITHGMDELYKLEHHHHHHWQM
>NJM-WQN
RDHMVLLEFVTAAGITHGMDELYKLEHHHHHHWQN
>NJM-WQP
RDHMVLLEFVTAAGITHGMDELYKLEHHHHHHWQP
>NJM-WQQ
RDHMVLLEFVTAAGITHGMDELYKLEHHHHHHWQQ
>NJM-WQR
RDHMVLLEFVTAAGITHGMDELYKLEHHHHHHWQR
>NJM-WQS
RDHMVLLEFVTAAGITHGMDELYKLEHHHHHHWQS
>NJM-WQT
RDHMVLLEFVTAAGITHGMDELYKLEHHHHHHWQT
>NJM-WQV
RDHMVLLEFVTAAGITHGMDELYKLEHHHHHHWQV
>NJM-WQW
RDHMVLLEFVTAAGITHGMDELYKLEHHHHHHWQW
>NJM-WQY
RDHMVLLEFVTAAGITHGMDELYKLEHHHHHHWQY
>NJM-WR
RDHMVLLEFVTAAGITHGMDELYKLEHHHHHHWR
>NJM-WRA
RDHMVLLEFVTAAGITHGMDELYKLEHHHHHHWRA
>NJM-WRC
RDHMVLLEFVTAAGITHGMDELYKLEHHHHHHWRC
>NJM-WRD
RDHMVLLEFVTAAGITHGMDELYKLEHHHHHHWRD
>NJM-WRE
RDHMVLLEFVTAAGITHGMDELYKLEHHHHHHWRE
>NJM-WRF
RDHMVLLEFVTAAGITHGMDELYKLEHHHHHHWRF
>NJM-WRG
RDHMVLLEFVTAAGITHGMDELYKLEHHHHHHWRG
>NJM-WRH
RDHMVLLEFVTAAGITHGMDELYKLEHHHHHHWRH
>NJM-WRI
RDHMVLLEFVTAAGITHGMDELYKLEHHHHHHWRI
>NJM-WRK
RDHMVLLEFVTAAGITHGMDELYKLEHHHHHHWRK
>NJM-WRL
RDHMVLLEFVTAAGITHGMDELYKLEHHHHHHWRL
>NJM-WRM
RDHMVLLEFVTAAGITHGMDELYKLEHHHHHHWRM
>NJM-WRN
RDHMVLLEFVTAAGITHGMDELYKLEHHHHHHWRN
>NJM-WRP
RDHMVLLEFVTAAGITHGMDELYKLEHHHHHHWRP
>NJM-WRQ
RDHMVLLEFVTAAGITHGMDELYKLEHHHHHHWRQ
>NJM-WRR
RDHMVLLEFVTAAGITHGMDELYKLEHHHHHHWRR
>NJM-WRS
RDHMVLLEFVTAAGITHGMDELYKLEHHHHHHWRS
>NJM-WRT
RDHMVLLEFVTAAGITHGMDELYKLEHHHHHHWRT
>NJM-WRV
RDHMVLLEFVTAAGITHGMDELYKLEHHHHHHWRV
>NJM-WRW
RDHMVLLEFVTAAGITHGMDELYKLEHHHHHHWRW
>NJM-WRY
RDHMVLLEFVTAAGITHGMDELYKLEHHHHHHWRY
>NJM-WS
RDHMVLLEFVTAAGITHGMDELYKLEHHHHHHWS
>NJM-WSA
RDHMVLLEFVTAAGITHGMDELYKLEHHHHHHWSA
>NJM-WSC
RDHMVLLEFVTAAGITHGMDELYKLEHHHHHHWSC
>NJM-WSD
RDHMVLLEFVTAAGITHGMDELYKLEHHHHHHWSD
>NJM-WSE
RDHMVLLEFVTAAGITHGMDELYKLEHHHHHHWSE
>NJM-WSF
RDHMVLLEFVTAAGITHGMDELYKLEHHHHHHWSF
>NJM-WSG
RDHMVLLEFVTAAGITHGMDELYKLEHHHHHHWSG
>NJM-WSH
RDHMVLLEFVTAAGITHGMDELYKLEHHHHHHWSH
>NJM-WSI
RDHMVLLEFVTAAGITHGMDELYKLEHHHHHHWSI
>NJM-WSK
RDHMVLLEFVTAAGITHGMDELYKLEHHHHHHWSK
>NJM-WSL
RDHMVLLEFVTAAGITHGMDELYKLEHHHHHHWSL
>NJM-WSM
RDHMVLLEFVTAAGITHGMDELYKLEHHHHHHWSM
>NJM-WSN
RDHMVLLEFVTAAGITHGMDELYKLEHHHHHHWSN
>NJM-WSP
RDHMVLLEFVTAAGITHGMDELYKLEHHHHHHWSP
>NJM-WSQ
RDHMVLLEFVTAAGITHGMDELYKLEHHHHHHWSQ
>NJM-WSR
RDHMVLLEFVTAAGITHGMDELYKLEHHHHHHWSR
>NJM-WSS
RDHMVLLEFVTAAGITHGMDELYKLEHHHHHHWSS
>NJM-WST
RDHMVLLEFVTAAGITHGMDELYKLEHHHHHHWST
>NJM-WSV
RDHMVLLEFVTAAGITHGMDELYKLEHHHHHHWSV
>NJM-WSW
RDHMVLLEFVTAAGITHGMDELYKLEHHHHHHWSW
>NJM-WSY
RDHMVLLEFVTAAGITHGMDELYKLEHHHHHHWSY
>NJM-WT
RDHMVLLEFVTAAGITHGMDELYKLEHHHHHHWT
>NJM-WTA
RDHMVLLEFVTAAGITHGMDELYKLEHHHHHHWTA
>NJM-WTC
RDHMVLLEFVTAAGITHGMDELYKLEHHHHHHWTC
>NJM-WTD
RDHMVLLEFVTAAGITHGMDELYKLEHHHHHHWTD
>NJM-WTE
RDHMVLLEFVTAAGITHGMDELYKLEHHHHHHWTE
>NJM-WTF
RDHMVLLEFVTAAGITHGMDELYKLEHHHHHHWTF
>NJM-WTG
RDHMVLLEFVTAAGITHGMDELYKLEHHHHHHWTG
>NJM-WTH
RDHMVLLEFVTAAGITHGMDELYKLEHHHHHHWTH
>NJM-WTI
RDHMVLLEFVTAAGITHGMDELYKLEHHHHHHWTI
>NJM-WTK
RDHMVLLEFVTAAGITHGMDELYKLEHHHHHHWTK
>NJM-WTL
RDHMVLLEFVTAAGITHGMDELYKLEHHHHHHWTL
>NJM-WTM
RDHMVLLEFVTAAGITHGMDELYKLEHHHHHHWTM
>NJM-WTN
RDHMVLLEFVTAAGITHGMDELYKLEHHHHHHWTN
>NJM-WTP
RDHMVLLEFVTAAGITHGMDELYKLEHHHHHHWTP
>NJM-WTQ
RDHMVLLEFVTAAGITHGMDELYKLEHHHHHHWTQ
>NJM-WTR
RDHMVLLEFVTAAGITHGMDELYKLEHHHHHHWTR
>NJM-WTS
RDHMVLLEFVTAAGITHGMDELYKLEHHHHHHWTS
>NJM-WTT
RDHMVLLEFVTAAGITHGMDELYKLEHHHHHHWTT
>NJM-WTV
RDHMVLLEFVTAAGITHGMDELYKLEHHHHHHWTV
>NJM-WTW
RDHMVLLEFVTAAGITHGMDELYKLEHHHHHHWTW
>NJM-WTY
RDHMVLLEFVTAAGITHGMDELYKLEHHHHHHWTY
>NJM-WV
RDHMVLLEFVTAAGITHGMDELYKLEHHHHHHWV
>NJM-WVA
RDHMVLLEFVTAAGITHGMDELYKLEHHHHHHWVA
>NJM-WVC
RDHMVLLEFVTAAGITHGMDELYKLEHHHHHHWVC
>NJM-WVD
RDHMVLLEFVTAAGITHGMDELYKLEHHHHHHWVD
>NJM-WVE
RDHMVLLEFVTAAGITHGMDELYKLEHHHHHHWVE
>NJM-WVF
RDHMVLLEFVTAAGITHGMDELYKLEHHHHHHWVF
>NJM-WVG
RDHMVLLEFVTAAGITHGMDELYKLEHHHHHHWVG
>NJM-WVH
RDHMVLLEFVTAAGITHGMDELYKLEHHHHHHWVH
>NJM-WVI
RDHMVLLEFVTAAGITHGMDELYKLEHHHHHHWVI
>NJM-WVK
RDHMVLLEFVTAAGITHGMDELYKLEHHHHHHWVK
>NJM-WVL
RDHMVLLEFVTAAGITHGMDELYKLEHHHHHHWVL
>NJM-WVM
RDHMVLLEFVTAAGITHGMDELYKLEHHHHHHWVM
>NJM-WVN
RDHMVLLEFVTAAGITHGMDELYKLEHHHHHHWVN
>NJM-WVP
RDHMVLLEFVTAAGITHGMDELYKLEHHHHHHWVP
>NJM-WVQ
RDHMVLLEFVTAAGITHGMDELYKLEHHHHHHWVQ
>NJM-WVR
RDHMVLLEFVTAAGITHGMDELYKLEHHHHHHWVR
>NJM-WVS
RDHMVLLEFVTAAGITHGMDELYKLEHHHHHHWVS
>NJM-WVT
RDHMVLLEFVTAAGITHGMDELYKLEHHHHHHWVT
>NJM-WVV
RDHMVLLEFVTAAGITHGMDELYKLEHHHHHHWVV
>NJM-WVW
RDHMVLLEFVTAAGITHGMDELYKLEHHHHHHWVW
>NJM-WVY
RDHMVLLEFVTAAGITHGMDELYKLEHHHHHHWVY
>NJM-WW
RDHMVLLEFVTAAGITHGMDELYKLEHHHHHHWW
>NJM-WWA
RDHMVLLEFVTAAGITHGMDELYKLEHHHHHHWWA
>NJM-WWC
RDHMVLLEFVTAAGITHGMDELYKLEHHHHHHWWC
>NJM-WWD
RDHMVLLEFVTAAGITHGMDELYKLEHHHHHHWWD
>NJM-WWE
RDHMVLLEFVTAAGITHGMDELYKLEHHHHHHWWE
>NJM-WWF
RDHMVLLEFVTAAGITHGMDELYKLEHHHHHHWWF
>NJM-WWG
RDHMVLLEFVTAAGITHGMDELYKLEHHHHHHWWG
>NJM-WWH
RDHMVLLEFVTAAGITHGMDELYKLEHHHHHHWWH
>NJM-WWI
RDHMVLLEFVTAAGITHGMDELYKLEHHHHHHWWI
>NJM-WWK
RDHMVLLEFVTAAGITHGMDELYKLEHHHHHHWWK
>NJM-WWL
RDHMVLLEFVTAAGITHGMDELYKLEHHHHHHWWL
>NJM-WWM
RDHMVLLEFVTAAGITHGMDELYKLEHHHHHHWWM
>NJM-WWN
RDHMVLLEFVTAAGITHGMDELYKLEHHHHHHWWN
>NJM-WWP
RDHMVLLEFVTAAGITHGMDELYKLEHHHHHHWWP
>NJM-WWQ
RDHMVLLEFVTAAGITHGMDELYKLEHHHHHHWWQ
>NJM-WWR
RDHMVLLEFVTAAGITHGMDELYKLEHHHHHHWWR
>NJM-WWS
RDHMVLLEFVTAAGITHGMDELYKLEHHHHHHWWS
>NJM-WWT
RDHMVLLEFVTAAGITHGMDELYKLEHHHHHHWWT
>NJM-WWV
RDHMVLLEFVTAAGITHGMDELYKLEHHHHHHWWV
>NJM-WWW
RDHMVLLEFVTAAGITHGMDELYKLEHHHHHHWWW
>NJM-WWY
RDHMVLLEFVTAAGITHGMDELYKLEHHHHHHWWY
>NJM-WY
RDHMVLLEFVTAAGITHGMDELYKLEHHHHHHWY
>NJM-WYA
RDHMVLLEFVTAAGITHGMDELYKLEHHHHHHWYA
>NJM-WYC
RDHMVLLEFVTAAGITHGMDELYKLEHHHHHHWYC
>NJM-WYD
RDHMVLLEFVTAAGITHGMDELYKLEHHHHHHWYD
>NJM-WYE
RDHMVLLEFVTAAGITHGMDELYKLEHHHHHHWYE
>NJM-WYF
RDHMVLLEFVTAAGITHGMDELYKLEHHHHHHWYF
>NJM-WYG
RDHMVLLEFVTAAGITHGMDELYKLEHHHHHHWYG
>NJM-WYH
RDHMVLLEFVTAAGITHGMDELYKLEHHHHHHWYH
>NJM-WYI
RDHMVLLEFVTAAGITHGMDELYKLEHHHHHHWYI
>NJM-WYK
RDHMVLLEFVTAAGITHGMDELYKLEHHHHHHWYK
>NJM-WYL
RDHMVLLEFVTAAGITHGMDELYKLEHHHHHHWYL
>NJM-WYM
RDHMVLLEFVTAAGITHGMDELYKLEHHHHHHWYM
>NJM-WYN
RDHMVLLEFVTAAGITHGMDELYKLEHHHHHHWYN
>NJM-WYP
RDHMVLLEFVTAAGITHGMDELYKLEHHHHHHWYP
>NJM-WYQ
RDHMVLLEFVTAAGITHGMDELYKLEHHHHHHWYQ
>NJM-WYR
RDHMVLLEFVTAAGITHGMDELYKLEHHHHHHWYR
>NJM-WYS
RDHMVLLEFVTAAGITHGMDELYKLEHHHHHHWYS
>NJM-WYT
RDHMVLLEFVTAAGITHGMDELYKLEHHHHHHWYT
>NJM-WYV
RDHMVLLEFVTAAGITHGMDELYKLEHHHHHHWYV
>NJM-WYW
RDHMVLLEFVTAAGITHGMDELYKLEHHHHHHWYW
>NJM-WYY
RDHMVLLEFVTAAGITHGMDELYKLEHHHHHHWYY
>NJM-Y
RDHMVLLEFVTAAGITHGMDELYKLEHHHHHHY
>NJM-YA
RDHMVLLEFVTAAGITHGMDELYKLEHHHHHHYA
>NJM-YC
RDHMVLLEFVTAAGITHGMDELYKLEHHHHHHYC
>NJM-YD
RDHMVLLEFVTAAGITHGMDELYKLEHHHHHHYD
>NJM-YE
RDHMVLLEFVTAAGITHGMDELYKLEHHHHHHYE
>NJM-YF
RDHMVLLEFVTAAGITHGMDELYKLEHHHHHHYF
>NJM-YG
RDHMVLLEFVTAAGITHGMDELYKLEHHHHHHYG
>NJM-YH
RDHMVLLEFVTAAGITHGMDELYKLEHHHHHHYH
>NJM-YI
RDHMVLLEFVTAAGITHGMDELYKLEHHHHHHYI
>NJM-YK
RDHMVLLEFVTAAGITHGMDELYKLEHHHHHHYK
>NJM-YL
RDHMVLLEFVTAAGITHGMDELYKLEHHHHHHYL
>NJM-YM
RDHMVLLEFVTAAGITHGMDELYKLEHHHHHHYM
>NJM-YN
RDHMVLLEFVTAAGITHGMDELYKLEHHHHHHYN
>NJM-YP
RDHMVLLEFVTAAGITHGMDELYKLEHHHHHHYP
>NJM-YQ
RDHMVLLEFVTAAGITHGMDELYKLEHHHHHHYQ
>NJM-YR
RDHMVLLEFVTAAGITHGMDELYKLEHHHHHHYR
>NJM-YS
RDHMVLLEFVTAAGITHGMDELYKLEHHHHHHYS
>NJM-YT
RDHMVLLEFVTAAGITHGMDELYKLEHHHHHHYT
>NJM-YV
RDHMVLLEFVTAAGITHGMDELYKLEHHHHHHYV
>NJM-YW
RDHMVLLEFVTAAGITHGMDELYKLEHHHHHHYW
>NJM-YY
RDHMVLLEFVTAAGITHGMDELYKLEHHHHHHYY
>NJM-YA
RDHMVLLEFVTAAGITHGMDELYKLEHHHHHHYA
>NJM-YAA
RDHMVLLEFVTAAGITHGMDELYKLEHHHHHHYAA
>NJM-YAC
RDHMVLLEFVTAAGITHGMDELYKLEHHHHHHYAC
>NJM-YAD
RDHMVLLEFVTAAGITHGMDELYKLEHHHHHHYAD
>NJM-YAE
RDHMVLLEFVTAAGITHGMDELYKLEHHHHHHYAE
>NJM-YAF
RDHMVLLEFVTAAGITHGMDELYKLEHHHHHHYAF
>NJM-YAG
RDHMVLLEFVTAAGITHGMDELYKLEHHHHHHYAG
>NJM-YAH
RDHMVLLEFVTAAGITHGMDELYKLEHHHHHHYAH
>NJM-YAI
RDHMVLLEFVTAAGITHGMDELYKLEHHHHHHYAI
>NJM-YAK
RDHMVLLEFVTAAGITHGMDELYKLEHHHHHHYAK
>NJM-YAL
RDHMVLLEFVTAAGITHGMDELYKLEHHHHHHYAL
>NJM-YAM
RDHMVLLEFVTAAGITHGMDELYKLEHHHHHHYAM
>NJM-YAN
RDHMVLLEFVTAAGITHGMDELYKLEHHHHHHYAN
>NJM-YAP
RDHMVLLEFVTAAGITHGMDELYKLEHHHHHHYAP
>NJM-YAQ
RDHMVLLEFVTAAGITHGMDELYKLEHHHHHHYAQ
>NJM-YAR
RDHMVLLEFVTAAGITHGMDELYKLEHHHHHHYAR
>NJM-YAS
RDHMVLLEFVTAAGITHGMDELYKLEHHHHHHYAS
>NJM-YAT
RDHMVLLEFVTAAGITHGMDELYKLEHHHHHHYAT
>NJM-YAV
RDHMVLLEFVTAAGITHGMDELYKLEHHHHHHYAV
>NJM-YAW
RDHMVLLEFVTAAGITHGMDELYKLEHHHHHHYAW
>NJM-YAY
RDHMVLLEFVTAAGITHGMDELYKLEHHHHHHYAY
>NJM-YC
RDHMVLLEFVTAAGITHGMDELYKLEHHHHHHYC
>NJM-YCA
RDHMVLLEFVTAAGITHGMDELYKLEHHHHHHYCA
>NJM-YCC
RDHMVLLEFVTAAGITHGMDELYKLEHHHHHHYCC
>NJM-YCD
RDHMVLLEFVTAAGITHGMDELYKLEHHHHHHYCD
>NJM-YCE
RDHMVLLEFVTAAGITHGMDELYKLEHHHHHHYCE
>NJM-YCF
RDHMVLLEFVTAAGITHGMDELYKLEHHHHHHYCF
>NJM-YCG
RDHMVLLEFVTAAGITHGMDELYKLEHHHHHHYCG
>NJM-YCH
RDHMVLLEFVTAAGITHGMDELYKLEHHHHHHYCH
>NJM-YCI
RDHMVLLEFVTAAGITHGMDELYKLEHHHHHHYCI
>NJM-YCK
RDHMVLLEFVTAAGITHGMDELYKLEHHHHHHYCK
>NJM-YCL
RDHMVLLEFVTAAGITHGMDELYKLEHHHHHHYCL
>NJM-YCM
RDHMVLLEFVTAAGITHGMDELYKLEHHHHHHYCM
>NJM-YCN
RDHMVLLEFVTAAGITHGMDELYKLEHHHHHHYCN
>NJM-YCP
RDHMVLLEFVTAAGITHGMDELYKLEHHHHHHYCP
>NJM-YCQ
RDHMVLLEFVTAAGITHGMDELYKLEHHHHHHYCQ
>NJM-YCR
RDHMVLLEFVTAAGITHGMDELYKLEHHHHHHYCR
>NJM-YCS
RDHMVLLEFVTAAGITHGMDELYKLEHHHHHHYCS
>NJM-YCT
RDHMVLLEFVTAAGITHGMDELYKLEHHHHHHYCT
>NJM-YCV
RDHMVLLEFVTAAGITHGMDELYKLEHHHHHHYCV
>NJM-YCW
RDHMVLLEFVTAAGITHGMDELYKLEHHHHHHYCW
>NJM-YCY
RDHMVLLEFVTAAGITHGMDELYKLEHHHHHHYCY
>NJM-YD
RDHMVLLEFVTAAGITHGMDELYKLEHHHHHHYD
>NJM-YDA
RDHMVLLEFVTAAGITHGMDELYKLEHHHHHHYDA
>NJM-YDC
RDHMVLLEFVTAAGITHGMDELYKLEHHHHHHYDC
>NJM-YDD
RDHMVLLEFVTAAGITHGMDELYKLEHHHHHHYDD
>NJM-YDE
RDHMVLLEFVTAAGITHGMDELYKLEHHHHHHYDE
>NJM-YDF
RDHMVLLEFVTAAGITHGMDELYKLEHHHHHHYDF
>NJM-YDG
RDHMVLLEFVTAAGITHGMDELYKLEHHHHHHYDG
>NJM-YDH
RDHMVLLEFVTAAGITHGMDELYKLEHHHHHHYDH
>NJM-YDI
RDHMVLLEFVTAAGITHGMDELYKLEHHHHHHYDI
>NJM-YDK
RDHMVLLEFVTAAGITHGMDELYKLEHHHHHHYDK
>NJM-YDL
RDHMVLLEFVTAAGITHGMDELYKLEHHHHHHYDL
>NJM-YDM
RDHMVLLEFVTAAGITHGMDELYKLEHHHHHHYDM
>NJM-YDN
RDHMVLLEFVTAAGITHGMDELYKLEHHHHHHYDN
>NJM-YDP
RDHMVLLEFVTAAGITHGMDELYKLEHHHHHHYDP
>NJM-YDQ
RDHMVLLEFVTAAGITHGMDELYKLEHHHHHHYDQ
>NJM-YDR
RDHMVLLEFVTAAGITHGMDELYKLEHHHHHHYDR
>NJM-YDS
RDHMVLLEFVTAAGITHGMDELYKLEHHHHHHYDS
>NJM-YDT
RDHMVLLEFVTAAGITHGMDELYKLEHHHHHHYDT
>NJM-YDV
RDHMVLLEFVTAAGITHGMDELYKLEHHHHHHYDV
>NJM-YDW
RDHMVLLEFVTAAGITHGMDELYKLEHHHHHHYDW
>NJM-YDY
RDHMVLLEFVTAAGITHGMDELYKLEHHHHHHYDY
>NJM-YE
RDHMVLLEFVTAAGITHGMDELYKLEHHHHHHYE
>NJM-YEA
RDHMVLLEFVTAAGITHGMDELYKLEHHHHHHYEA
>NJM-YEC
RDHMVLLEFVTAAGITHGMDELYKLEHHHHHHYEC
>NJM-YED
RDHMVLLEFVTAAGITHGMDELYKLEHHHHHHYED
>NJM-YEE
RDHMVLLEFVTAAGITHGMDELYKLEHHHHHHYEE
>NJM-YEF
RDHMVLLEFVTAAGITHGMDELYKLEHHHHHHYEF
>NJM-YEG
RDHMVLLEFVTAAGITHGMDELYKLEHHHHHHYEG
>NJM-YEH
RDHMVLLEFVTAAGITHGMDELYKLEHHHHHHYEH
>NJM-YEI
RDHMVLLEFVTAAGITHGMDELYKLEHHHHHHYEI
>NJM-YEK
RDHMVLLEFVTAAGITHGMDELYKLEHHHHHHYEK
>NJM-YEL
RDHMVLLEFVTAAGITHGMDELYKLEHHHHHHYEL
>NJM-YEM
RDHMVLLEFVTAAGITHGMDELYKLEHHHHHHYEM
>NJM-YEN
RDHMVLLEFVTAAGITHGMDELYKLEHHHHHHYEN
>NJM-YEP
RDHMVLLEFVTAAGITHGMDELYKLEHHHHHHYEP
>NJM-YEQ
RDHMVLLEFVTAAGITHGMDELYKLEHHHHHHYEQ
>NJM-YER
RDHMVLLEFVTAAGITHGMDELYKLEHHHHHHYER
>NJM-YES
RDHMVLLEFVTAAGITHGMDELYKLEHHHHHHYES
>NJM-YET
RDHMVLLEFVTAAGITHGMDELYKLEHHHHHHYET
>NJM-YEV
RDHMVLLEFVTAAGITHGMDELYKLEHHHHHHYEV
>NJM-YEW
RDHMVLLEFVTAAGITHGMDELYKLEHHHHHHYEW
>NJM-YEY
RDHMVLLEFVTAAGITHGMDELYKLEHHHHHHYEY
>NJM-YF
RDHMVLLEFVTAAGITHGMDELYKLEHHHHHHYF
>NJM-YFA
RDHMVLLEFVTAAGITHGMDELYKLEHHHHHHYFA
>NJM-YFC
RDHMVLLEFVTAAGITHGMDELYKLEHHHHHHYFC
>NJM-YFD
RDHMVLLEFVTAAGITHGMDELYKLEHHHHHHYFD
>NJM-YFE
RDHMVLLEFVTAAGITHGMDELYKLEHHHHHHYFE
>NJM-YFF
RDHMVLLEFVTAAGITHGMDELYKLEHHHHHHYFF
>NJM-YFG
RDHMVLLEFVTAAGITHGMDELYKLEHHHHHHYFG
>NJM-YFH
RDHMVLLEFVTAAGITHGMDELYKLEHHHHHHYFH
>NJM-YFI
RDHMVLLEFVTAAGITHGMDELYKLEHHHHHHYFI
>NJM-YFK
RDHMVLLEFVTAAGITHGMDELYKLEHHHHHHYFK
>NJM-YFL
RDHMVLLEFVTAAGITHGMDELYKLEHHHHHHYFL
>NJM-YFM
RDHMVLLEFVTAAGITHGMDELYKLEHHHHHHYFM
>NJM-YFN
RDHMVLLEFVTAAGITHGMDELYKLEHHHHHHYFN
>NJM-YFP
RDHMVLLEFVTAAGITHGMDELYKLEHHHHHHYFP
>NJM-YFQ
RDHMVLLEFVTAAGITHGMDELYKLEHHHHHHYFQ
>NJM-YFR
RDHMVLLEFVTAAGITHGMDELYKLEHHHHHHYFR
>NJM-YFS
RDHMVLLEFVTAAGITHGMDELYKLEHHHHHHYFS
>NJM-YFT
RDHMVLLEFVTAAGITHGMDELYKLEHHHHHHYFT
>NJM-YFV
RDHMVLLEFVTAAGITHGMDELYKLEHHHHHHYFV
>NJM-YFW
RDHMVLLEFVTAAGITHGMDELYKLEHHHHHHYFW
>NJM-YFY
RDHMVLLEFVTAAGITHGMDELYKLEHHHHHHYFY
>NJM-YG
RDHMVLLEFVTAAGITHGMDELYKLEHHHHHHYG
[truncated: 14,102 more chars]
